# Supplementary material for: Context-dependent genetic architecture of Drosophila life span
Source: PLoS Biol. 2020 Mar 5;18(3):e3000645. doi: 10.1371/journal.pbio.3000645 (PMC7077879; doi:10.1371/journal.pbio.3000645)
Supplement: S1 Table — (XLSX) [file pbio.3000645.s001.xlsx]

## Sheet: Line means
DGRP Line	Mean lifespan							Micro-environmental variance (lns)
	Females, 18°C	Males, 18°C	Females, 25°C	Males, 25°C	Females, 28°C	Males, 28°C		Females, 18°C	Males, 18°C	Females, 25°C	Males, 25°C	Females, 28°C	Males, 28°C
DGRP_101	81.8657	93.7869	53.6154	63.3077	34.9385	36.1692		3.31074	3.57557	2.51936	2.67851	2.2464	2.32168
DGRP_105	104.968	106.627	51.1061	55.2698	25.6818	34.4762		3.67393	3.73953	2.8341	2.87476	2.12428	2.69965
DGRP_109	82.1912	105.689	57.4	55.6176	19.2353	22.5152		3.53549	3.89825	2.58064	2.52311	2.57045	2.12166
DGRP_129	77.4348	78.0308	41.2836	44.1765	30.7794	35.1594		3.43884	3.5919	2.40124	2.73153	2.41729	2.47787
DGRP_136	107.571	92.4375	62.6875	60.7879	41.6232	42.5606		3.11925	3.32034	2.91981	2.83156	2.56894	2.25197
DGRP_138	67.541	70.5345	36.087	32.0725	26.803	14.3286		3.26219	3.18393	2.09633	2.19656	2.94812	1.65018
DGRP_142	84.4	101.441	51.6269	51.2687	38.7705	28.4833		3.39406	3.24452	2.6329	2.46839	2.32033	2.33164
DGRP_149	48.5231	65.6515	40.403	51.2286	27.2121	29.4286		3.32312	3.70381	2.77935	2.92431	2.27953	2.38503
DGRP_153	97.4091	104.074	38.4769	45.9848	19.6714	23.9714		3.09076	3.53259	2.35506	2.1309	2.19475	1.90348
DGRP_158	84.0345	85.0364	35.6984	30.5088	23.0758	23.5522		3.57052	3.28284	2.25163	2.05459	2.41167	2.40588
DGRP_161	62.8769	67.2899	42.3051	48.5714	25.9375	26.5161		2.58609	3.10678	2.7053	2.72422	2.32019	2.14055
DGRP_176	75.4328	56.8333	33.4638	36.3125	22.1176	18.6269		3.29213	3.55696	2.32594	2.62258	1.95587	1.68252
DGRP_177	25.2308	31.0725	26.4286	27.7612	19.6515	20.4918		2.56391	2.72768	2.29049	2.31324	2.34213	2.16353
DGRP_181	67.3846	99.9839	32.4219	41.2063	21.9375	29.0806		3.3946	3.47244	2.64883	2.80356	2.52755	2.49597
DGRP_189	60.4154	75.2034	46.5082	49.9167	15.6389	14.125		3.50601	3.43729	2.93562	2.67864	1.9642	2.12343
DGRP_195	99.0169	100.474	38.4412	47.9412	30.3662	28.0735		3.44921	3.65967	2.63327	2.35763	1.51764	1.53129
DGRP_208	120.18	127.125	51.1695	49.1333	30.7101	29.1912		3.38636	3.36145	1.898	2.03065	1.41148	1.36559
DGRP_21	81.7188	87.0159	50.8529	45.1875	26.0857	19.2879		3.3056	3.28283	2.3268	2.31927	2.15022	1.93005
DGRP_217	51.1452	84.4848	50.4571	50.3286	30.2727	29.806		3.3087	3.16122	2.76893	2.85202	2.25611	2.09626
DGRP_223	54.5538	77.6721	39.9333	43.7619	26.2059	23.6901		3.19888	3.60539	2.20868	2.43336	1.69083	1.80991
DGRP_227	87.5303	91.4925	32.6667	37.7286	25.1714	33.9844		3.12199	3.35499	2.35763	2.73099	2.2687	2.24414
DGRP_228	99	111.902	39.8507	40.0462	30.6	27.4286		3.4406	3.70406	2.53438	2.16812	1.7891	1.74254
DGRP_229	86.6333	93.2258	34.3088	37.7121	35.791	35.381		3.23997	3.18555	2.54914	2.40625	2.39356	2.87774
DGRP_233	75.4138	87.6949	40.082	42.7414	21.6406	20.0154		3.38006	3.70617	2.38482	2.65876	2.47795	2.365
DGRP_235	73.2742	44.1406	41.5455	38.746	16.7971	22.9571		3.47459	2.83065	2.61684	2.55686	2.13845	2.14103
DGRP_237	111.672	119.228	50.9	58.1791	35.2381	25.3279		3.52812	3.45053	2.83933	2.47748	2.17685	2.21872
DGRP_239	90.087	82.942	42.8261	47.8873	21.6032	25.8923		3.24173	3.06772	2.63928	2.75882	2.28861	2.43916
DGRP_256	80.2542	89.5517	40.9855	58.058	14.5571	12.9706		3.30823	3.33064	2.69645	2.71974	1.55507	1.36628
DGRP_26	55.4444	66.4167	32.4848	32.2537	24.3881	24.5231		2.83521	3.00589	1.9807	1.98267	1.81638	2.05521
DGRP_28	100.111	96.6071	47.6	52.0172	32.0952	31.918		3.65001	3.63849	2.89564	2.58569	2.20507	2.10068
DGRP_280	92.4068	84.7812	46.4925	43.9062	23.2615	28.5593		2.9101	3.2563	2.10016	2.45266	1.77913	2.09646
DGRP_287	88.4242	90.3636	46.0656	42.2857	34.5139	28.9571		3.07087	2.68224	2.37735	2.1005	2.25084	2.31623
DGRP_301	74.1304	106.312	54.4464	67.2069	31.0678	37.5574		3.54173	3.51858	3.13866	2.67744	2.3412	2.2446
DGRP_303	78.9524	101.266	57.4776	61.6567	27.0882	29.8657		3.71546	3.67056	2.61176	2.33123	1.78665	1.66115
DGRP_304	90.9692	92.6769	67.9538	66.2344	41.9855	40.9677		3.80079	3.57251	2.35412	2.7321	2.49286	2.5612
DGRP_306	104.678	89.3571	56.1311	59.95	33.5833	32.7742		3.33061	3.39501	2.50559	2.20592	1.96485	2.43796
DGRP_307	50.7826	51.2985	33.831	43.1571	27.8824	27.1094		3.09246	3.22891	2.55124	2.33833	2.10012	1.7775
DGRP_309	72.0441	75.6818	35.9375	34.6129	29.9828	32.6949		3.14308	2.93635	2.24224	2.10572	2.43099	2.40655
DGRP_310	58.5758	56.0308	23.5942	27.1061	16.4091	18.1094		3.09999	3.42242	2.22034	2.11608	2.10452	2.32617
DGRP_313	86.8382	104.712	38.7969	58.2969	23.2063	31.4242		3.35968	3.40809	3.14503	3.02328	2.55998	2.39401
DGRP_315	106.873	98.6415	58.339	58.3	NA	NA		3.68636	3.508	2.96377	2.3717	NA	NA
DGRP_317	69.6441	69.3455	45.3676	36	26.9538	31.7778		3.22773	3.49867	2.65131	2.70888	2.33252	2.27871
DGRP_318	78.7612	65.5938	41.5397	41.1587	27.9531	27.9692		2.86668	2.79239	2.5897	2.62952	2.42656	2.37233
DGRP_319	NA	NA	36.625	35.4516	NA	NA		NA	NA	2.32562	2.59362	NA	NA
DGRP_320	112.857	97.9841	50.5	59.3731	38.4286	39.4394		3.56333	3.60156	2.67663	2.67014	2.53199	2.07318
DGRP_321	99.7647	93.6818	40.8261	42.8261	19.1509	19.4909		3.46947	3.2323	2.49511	2.76611	2.51527	2.39016
DGRP_324	73.4776	59.087	43.1515	42.6765	35.0462	32.2833		3.50159	3.28911	2.24462	2.06078	1.73259	1.8902
DGRP_325	47.5	56.2	23.4265	24.9118	NA	NA		1.83482	2.15473	1.50033	1.79165	NA	NA
DGRP_332	108.55	127.78	54.5	47.1406	19.2836	21.8676		2.89207	3.43158	2.35334	2.41471	2.43024	2.3575
DGRP_335	67.1029	51.2286	50.4848	47.9275	25.6462	19.3188		3.66565	3.50335	2.57778	2.0802	2.1142	1.96548
DGRP_336	71.5079	69.6034	46.3182	46.9194	26.8088	24.7424		3.44545	3.25934	2.85267	2.49986	2.53789	2.16055
DGRP_338	107.569	127.413	46.5147	50.6818	19.2903	28.3115		3.21792	3.47472	2.74141	2.77613	1.88737	2.44799
DGRP_340	98.1385	115.441	38.4143	52.2419	26.6957	29.2394		2.751	3.03637	2.4663	2.49868	2.12891	2.09601
DGRP_350	102.526	123.017	39.5156	63.6935	26.8438	32.7091		3.61762	3.33383	2.75273	2.84048	2.38578	2.49176
DGRP_352	84.8571	113.603	40.5882	57.1077	31.8281	32		3.73727	3.77353	2.61601	2.29994	2.27978	1.90736
DGRP_356	61.082	74.7586	27.1143	35.6176	15.7246	18.7353		2.90931	2.9092	2.35438	2.48429	1.80621	2.14403
DGRP_357	44.4	56.8955	44.1385	44.129	21.25	16.0154		2.75708	3.44846	2.51439	2.39107	1.47369	1.83037
DGRP_358	100.836	87.9254	36.25	60.1639	30.1639	32.6769		3.55073	3.64519	2.45854	2.814	1.86851	1.97234
DGRP_359	108.902	111.97	56.6377	53.0725	35.2353	30.9296		2.9896	3.49345	2.65018	2.66031	2.31484	2.21987
DGRP_360	65.6087	68.2687	34.2429	38.5571	22.0145	25.029		3.08931	3.17166	1.9456	1.98573	1.50189	1.84296
DGRP_361	55.2903	55.7833	24.7344	31.8667	23.2273	20.0735		2.96707	2.84455	2.43477	2.66726	2.3655	2.03491
DGRP_362	80.1739	87.8788	41.0182	71.76	29.9385	32.6667		3.17023	3.51111	2.83061	2.60686	2.21835	2.2008
DGRP_365	88.0986	95.5	39.8519	41.64	26.4697	28.4545		3.21144	3.35525	2.50688	2.6209	2.12209	2.01107
DGRP_367	87.3281	108.371	39.6212	49.2203	21.0645	22.3333		3.67013	3.37268	2.3896	2.7597	2.12046	2.11389
DGRP_370	98.5574	86.3393	44.5714	41.1618	20.7324	20.194		3.35375	3.21413	2.81928	2.76142	2.37617	2.13437
DGRP_371	76	80.5246	30.2836	35.4154	16.7101	19.0294		2.53312	2.70713	1.88718	2.39007	1.70891	1.7398
DGRP_373	96.2424	124.03	58.7647	57.1667	33.1818	26.5373		3.58708	3.23773	2.7297	2.90941	2.60022	2.28207
DGRP_374	115.441	108.276	52.3235	56.8923	38.7576	39.0806		3.38678	3.39785	2.90559	2.75961	2.48587	2.38884
DGRP_375	110.738	104.864	54.6129	58.0635	29.7049	32.8906		3.14894	3.32437	2.50437	2.4898	2.37106	2.14122
DGRP_377	100.242	111.552	42.0857	42	28.8657	25.806		3.57399	3.43689	2.23149	2.40021	2.08201	2.15494
DGRP_379	71.6714	84.5797	62.4754	71.129	39.0735	29.806		3.73969	3.43742	2.9022	2.49921	2.0985	1.98321
DGRP_38	66.0152	69.4219	41.9701	42.8793	8.5	14.3857		3.051	3.19169	2.76759	2.67954	1.40018	2.24591
DGRP_380	37.1765	85.0154	36.3281	45.8971	36.1846	33.5625		3.1361	3.64103	2.62859	2.52961	2.253	2.28116
DGRP_381	58.5902	56.5968	40.3333	35.9048	26.1667	18.6716		3.30867	3.38152	2.42845	2.85531	2.08413	2.00184
DGRP_382	114.25	123.828	45.5909	41.5738	24.8929	23.8103		3.07238	2.81205	2.68635	2.7131	2.13901	1.99007
DGRP_383	77.6129	79.0312	33.4576	44.7541	20.8333	25.2174		3.20131	3.46078	2.23322	2.64326	2.16871	2.06163
DGRP_385	61.1014	70.942	38.4516	46.7288	27.8438	24.9394		3.05639	3.4131	2.33904	2.22694	2.24658	2.1545
DGRP_386	100.53	86.8036	53.2105	46.4118	31.5161	29.4603		3.07886	3.11109	2.71661	2.53397	2.30711	2.32387
DGRP_391	71.4058	85.4776	36.791	37.2727	34.1857	29.7794		3.42957	3.45582	2.58382	1.88097	1.99134	1.59203
DGRP_392	73.4918	71.6	36.6338	42.9365	29.8308	25.4242		3.21506	2.7924	2.65188	2.25274	1.89548	2.24407
DGRP_399	73.1791	82.5821	44.7	49.2653	35.7206	33.6618		2.95793	3.28129	2.7226	2.5708	1.94966	1.8789
DGRP_40	54.5323	64.3077	51.6197	42.1045	17.4648	22.0145		3.33823	2.92362	2.65712	2.34151	2.27132	2.20595
DGRP_405	69	71.6774	43.4853	40.6769	34.7612	30.3939		3.21227	3.32954	2.28411	2.36605	1.99592	2.14044
DGRP_406	64.3281	71.3276	29.0725	28.6912	26.2903	24.2542		3.3053	3.46261	2.12662	2.42535	2.21117	2.35002
DGRP_409	71.6029	47.6562	29.339	15.6552	25.4925	17.6418		3.21647	2.46273	2.65128	1.85852	2.30657	1.64324
DGRP_41	74.8125	66.082	47.3704	46.4808	30.2581	32.2615		3.41348	3.23111	2.74597	2.34513	2.29614	2.24734
DGRP_42	69.2615	59.8788	32.6716	32.8939	22.1143	24.1429		3.29191	3.30974	2.01197	2.206	1.85786	1.98097
DGRP_426	94.5385	114.065	42.5294	50.5294	24.3788	28.4394		3.25097	2.9868	2.71405	2.69235	2.38112	2.32516
DGRP_427	81.9701	82.3387	41	37.8571	32.8358	24.9385		3.01922	3.2802	2.66468	2.70775	2.306	1.8381
DGRP_437	96.5714	123.2	60.7812	68.6232	37.8507	38.9853		2.94169	3.4989	2.51303	2.82288	2.35589	2.28054
DGRP_439	59.3636	57.1692	32.5455	33.8182	24.1538	24.6212		3.26359	3.10027	2.1652	2.06454	2.27401	2.11978
DGRP_440	80.6286	85.3333	25.5522	24.6618	18.597	30.4921		3.73212	3.59508	2.3088	2.38756	2.18262	2.67
DGRP_441	120.8	107.203	57.5152	53.2969	32.058	34.7059		3.11092	3.30547	2.68408	2.67034	2.45273	2.24408
DGRP_443	106.049	137	25.7222	50.5909	30.697	33.8769		3.4285	3.38347	2.80312	2.62859	2.50151	2.28014
DGRP_45	55.0484	77.5085	44.0909	48.5357	21.2121	23.6333		3.13636	3.41442	2.32117	2.1687	2.06295	1.42791
DGRP_461	26.6567	44.8485	29.9403	34.197	18.3188	16.5286		2.94387	3.51642	2.48835	2.05334	1.97293	1.94598
DGRP_486	76.9394	71.4848	39.5	34.5	32.6143	27.5455		3.30314	3.25922	2.4304	2.47753	2.05941	2.0244
DGRP_49	63.8028	69.7971	37.0476	38.1613	28.7353	24.1639		3.06632	3.38037	2.23006	2.1402	1.88616	1.90562
DGRP_491	96.9538	107.169	52.3594	48.5	38.9375	41.1493		3.22364	3.33287	2.59368	2.69133	2.21896	2.06777
DGRP_492	93.8571	88.913	49.6066	55.1475	29.2394	33.9848		2.91825	2.89339	2.55542	2.31831	2.15386	2.0031
DGRP_502	81.2909	83.4	48.8636	50.6667	29.9841	31.9833		3.24732	3.32993	2.58558	2.83738	2.5159	2.56994
DGRP_508	74.2576	96.1562	47.1406	44.7576	28.5238	25.5167		3.19033	3.03821	2.15797	2.295	2.28916	2.30537
DGRP_509	102.412	108.409	56.3286	49.4355	27.2647	33.6032		3.43229	3.0004	2.52555	2.43334	2.63758	2.19554
DGRP_513	83.3393	71.377	38.6364	40.6923	29.8254	26.0606		3.46896	3.62306	2.37047	2.44493	2.29797	2.14404
DGRP_517	61.9538	49.05	58.3188	49.375	38.3939	30.0952		3.70203	3.55207	2.44401	2.63282	2.28916	2.25697
DGRP_530	98.9623	108.431	40.1061	41.3636	33.5	34.0441		3.378	3.46853	1.82046	1.96535	2.06967	2.05174
DGRP_531	92.9846	113.047	39.1094	43.7097	26.9565	31.5		3.3488	3.34878	2.50944	2.87419	2.47972	2.16322
DGRP_535	75.8	84.8448	33.5417	34.1618	24.2388	21.1364		3.43979	3.1669	2.80113	2.46971	2.46309	1.99417
DGRP_555	91.1471	90.0597	46.0147	43.7206	29.5077	29.5		3.03287	3.27946	2.41796	2.26346	1.95292	1.97102
DGRP_563	76.1613	85.2414	45.403	47.1746	21.803	30.2131		3.31179	3.52993	2.57004	2.59437	2.43403	2.53718
DGRP_57	73.1803	69.8167	36.9014	39.597	33.6825	28.8644		3.21796	3.35419	2.11915	2.19121	2.2045	2.0165
DGRP_584	93.2453	130.5	46.1831	48.1449	27.7391	23.7727		3.33645	3.07763	2.65782	2.60097	2.23137	2.22803
DGRP_589	98.9831	95.9831	48.8438	54.4754	42.1379	36.8167		3.39204	3.4525	2.90975	2.76197	2.57031	2.40582
DGRP_59	131.923	96.0164	54.6207	57	29.303	30.5873		3.59587	3.62798	2.57627	2.38246	2.08612	2.17308
DGRP_595	60.1587	82.193	44.6984	47.7778	26.5909	25.7059		3.54249	3.36518	2.54057	2.25515	1.5032	1.7329
DGRP_639	67.5857	79.5909	53.7414	50.6607	NA	NA		3.28606	3.46314	2.6035	2.39666	NA	NA
DGRP_642	62.2464	69	57.1176	35.2319	29.4429	24.9412		3.22076	3.31891	2.51395	2.98669	2.27665	2.33577
DGRP_646	85.3559	91.35	53.3509	31.2857	NA	NA		3.81098	3.48919	2.79111	2.73634	NA	NA
DGRP_69	62.2131	60.1167	35.3492	31.875	26.7121	30.4091		3.56173	3.44057	2.57367	2.32653	2.30897	2.19024
DGRP_703	64.8333	66.0154	23.5323	26.3281	21.5147	12.8714		2.84537	2.68521	2.12136	2.04666	1.89294	1.85587
DGRP_705	83.1429	133.933	45.1077	51.125	24.6212	28.8814		3.639	3.74924	2.68365	2.68139	1.91591	2.1443
DGRP_707	67.7121	96.4182	48.4394	53.6316	30.9	24.9138		3.51206	3.61865	2.73943	2.63975	2.07054	1.95646
DGRP_712	88.029	98.3824	37.2462	43.5161	29.4182	31.6852		3.30636	3.42446	2.32832	2.27282	1.88731	1.84577
DGRP_714	111.632	114.794	47.9836	41.5246	23.0448	23.3768		3.49509	3.71172	2.49083	2.66261	2.14345	2.12804
DGRP_716	125.839	135.339	40.2656	45.2097	29.8923	35.9688		3.26389	3.19007	2.79805	2.68582	2.59222	2.5346
DGRP_721	NA	NA	54.4462	49.3385	29.8732	24.3939		NA	NA	2.21112	2.46173	2.39099	2.48873
DGRP_727	56.2034	55.8197	55.7143	59.3226	24.9429	24.6232		3.0247	3.22094	3.01404	2.87348	2.30517	2.10521
DGRP_73	65.8438	63.3939	42.8235	34.9697	24.1127	19.6		3.15603	3.25714	2.73052	2.53739	2.20641	2.01122
DGRP_730	62.3971	67.197	36.4348	34.9552	14.9859	21.4925		3.34272	3.20985	2.32184	2.47892	1.83742	2.35984
DGRP_732	87.3538	96.9344	46.5938	49.371	37.1364	39.1452		3.77551	3.5942	2.83075	2.67466	2.24663	2.12678
DGRP_737	67.127	96.6032	38.4493	47.8551	29.1212	34.6769		3.27004	3.32149	2.58912	2.52373	2.44552	2.61179
DGRP_738	100.766	86.7164	44.6364	36.6562	29.6197	30.4783		3.32529	2.89834	2.60087	2.71427	2.17695	2.57823
DGRP_748	96.6167	97.55	47.5818	41.0893	22.9524	16.5303		3.21854	3.17158	2.8227	3.01149	2.51904	2.48759
DGRP_75	36.7121	82.7015	52.1343	51.7121	30.2222	31.0154		2.52913	3.19849	2.62006	2.44079	2.87343	2.47576
DGRP_757	28.2941	32.5441	12.1231	17.2059	11.1286	10.3676		2.71468	2.79479	1.80228	2.03088	1.70918	1.92837
DGRP_761	60.1818	87.7414	34.2857	40.129	15.6875	22.6508		2.47858	3.13257	1.93102	2.12389	2.14138	2.42666
DGRP_765	35.6418	41.5	28.2623	27.8125	16.4386	17.1754		2.62013	3.04235	1.96881	1.4675	1.63588	1.52066
DGRP_774	102.783	117.086	44.6833	51.2131	25.2833	37.4407		3.4826	3.34363	2.354	2.37968	2.44767	2.10267
DGRP_776	80.9091	92.377	33.9265	40.9077	21.2879	21.6111		3.37221	3.09687	2.52839	2.1813	1.64807	1.80852
DGRP_783	73.2308	98.8333	33.9014	44.2923	25.2174	30.0597		3.55062	3.7627	2.24498	2.19466	1.97445	1.89205
DGRP_786	97.0571	90.3538	58.8788	55	26.8209	32.1618		3.12496	3.10897	2.33785	2.05227	1.94928	1.62188
DGRP_787	66.5079	64.3387	40.1765	38.6032	25.8769	24.0448		3.53258	3.38757	2.41289	2.63968	1.97817	2.16705
DGRP_790	58.2836	81.6269	33.3788	21.8548	23	14.6562		3.20806	3.42556	2.38531	1.79713	1.98388	1.58851
DGRP_796	76.8594	77	36.4062	35.3385	25.7857	25.0282		3.11798	3.16729	1.48232	1.90273	1.21501	0.793075
DGRP_799	102.712	102.933	37.2941	41.1642	NA	NA		3.48856	3.49259	2.29659	2.44944	NA	NA
DGRP_801	62.9194	78.1639	40.8676	41.2188	32.2424	27.5522		3.39901	3.5366	2.31189	2.52038	2.48234	2.46716
DGRP_802	91.9836	95.6481	43.4571	53.1594	39.2679	41.4182		3.41182	3.07388	2.59476	2.65752	2.42552	2.39907
DGRP_804	42.9706	54.4375	36.493	31.7536	25.1333	17.8226		3.18367	3.35677	2.43987	2.51072	2.04134	1.78651
DGRP_805	70.0758	87.5397	34.8873	38.4429	32.6111	26.9403		3.42798	3.53192	2.50126	2.05808	2.30771	2.25408
DGRP_808	82.8167	96.3158	27.5278	32.7424	32.7778	32.3088		3.58797	3.28592	2.07413	2.43119	2.44268	2.33218
DGRP_810	50.7121	61.8571	35.9667	48.9508	20.9492	26		3.14016	3.06809	2.66803	2.70399	2.63201	2.63637
DGRP_812	58	76.9194	38.3594	35.2969	27.5797	27.7612		2.62875	3.19281	2.35958	2.24631	2.51871	2.49872
DGRP_818	61.0308	72.5345	40.5882	38.3731	27.806	24.6094		3.54688	3.52355	2.41663	2.36246	2.3373	2.29047
DGRP_819	68.8088	72.5625	24.403	40.0154	25.0462	25.5833		3.32021	3.37626	2.39249	2.42351	2.42362	2.53432
DGRP_820	75.7424	80.3538	48.8478	52.766	30.3182	25.2794		3.41411	3.55598	2.66523	2.68463	1.54912	1.89576
DGRP_821	119.544	120.609	58.7647	45.3788	34.2836	21.8095		3.56646	3.10058	2.48117	2.44567	2.32565	2.23533
DGRP_822	67.5741	89.4386	36.9412	47.3188	34.7627	35.2581		2.866	3.07944	2.16672	2.17656	2.1014	2.00854
DGRP_83	82.4844	80.1864	26.3846	46.9242	15.129	10.9545		3.53197	3.33023	2.72382	2.76167	2.43484	2.09795
DGRP_832	59.5833	73.2931	33.2464	38.1714	17.3088	14.0923		2.75351	3.12927	2.04727	2.31234	2.09849	2.03149
DGRP_837	77.7	108.662	29.9855	59.4179	NA	NA		3.03265	3.28151	2.46718	2.41659	NA	NA
DGRP_843	97.5556	115.226	45.0938	51.7344	31.0441	34.2615		3.19652	3.43815	2.53277	2.19815	2.09447	2.39078
DGRP_849	102.661	107.696	34.25	41.5968	25.5077	25.6923		3.29943	3.39728	2.4244	2.41363	2.30634	2.25404
DGRP_85	61.9412	87.5	43.6818	37.6452	32.7794	21.5312		3.24499	3.2614	2.60235	2.63224	2.47219	2.158
DGRP_850	60.0806	64.3214	21.8358	27.029	17.4085	17.7971		2.625	2.59406	1.9032	2.1888	1.73801	1.46723
DGRP_852	97.6667	111.115	56.1129	50.7	NA	NA		3.3422	3.46416	2.50445	2.56342	NA	NA
DGRP_853	86.2745	105.196	31.6286	41.7286	21.2656	25.6562		3.29157	3.1883	2.64128	2.61131	2.46054	2.61468
DGRP_855	77.6308	83.3485	38.2188	40.4154	37.7119	33.7091		3.35717	2.9255	2.12707	2.17693	2.41029	2.47407
DGRP_857	42.7206	68.5231	24.8769	30.7143	28.0161	29.2419		2.6989	3.0033	2.27603	2.24783	1.88288	1.92653
DGRP_859	NA	NA	47.0462	53.0492	NA	NA		NA	NA	2.40906	2.67982	NA	NA
DGRP_861	88.6324	76.4462	36.5735	57.8657	26.0725	25.1343		3.03452	3.16148	2.99053	2.57312	2.62801	2.66342
DGRP_879	71.2319	76.1159	50.5231	42.6212	40.9048	34.597		3.09132	3.22726	2.49342	2.71708	2.07456	2.25025
DGRP_88	78.4386	57.9655	41.746	42.8209	26.7119	28.0175		3.51614	3.35621	2.51606	2.35448	2.15922	2.32672
DGRP_882	51.5806	55.2373	37.803	38.5373	25.4762	27.1639		2.76747	2.91928	2.28413	2.50221	2.43499	2.27679
DGRP_884	55.1111	89.3191	40.1967	56.1525	23.3881	26.3906		3.18115	3.4586	2.63029	2.84854	2.01831	2.1801
DGRP_887	47.209	60.1111	35.1045	40.8676	10.7536	8.84286		3.09638	3.29218	2.11664	2.6684	2.11522	2.1069
DGRP_890	57.9836	59.6833	34.1324	28.6957	23.2903	17.4844		3.05449	2.88561	1.8741	2.0371	2.00184	1.96106
DGRP_892	62.6667	77.1864	35.8235	32.2727	30.3485	28.0781		3.29397	3.44412	2.36375	2.15215	2.43924	2.60455
DGRP_894	58.9394	94.4167	36.5714	58.3382	29.1746	28.8689		3.13774	3.62049	2.6632	2.74905	2.24278	2.42971
DGRP_897	73.7727	75.6094	47.0156	38.3788	26.3175	20.05		2.97479	2.94764	2.48518	2.28866	2.38546	2.06559
DGRP_900	91.1429	89.1791	33.6522	42.2424	26.0769	29.1765		3.3913	3.27029	2.60061	2.83218	2.05858	2.27889
DGRP_907	90.1739	81.9231	39.9706	33.3529	26.0455	20.9848		3.27011	3.11666	2.12017	1.87088	1.70082	1.87701
DGRP_908	58.2769	57.7812	33.8125	41.4375	37.7541	36.7966		2.68847	2.34741	2.36178	2.62575	2.05807	2.04162
DGRP_91	66.5238	62.5965	36.5588	37.6522	29.8806	25.2222		3.13817	3.00343	2.49429	2.09967	2.11209	2.15884
DGRP_911	33.1129	43.7069	23.2754	22.5077	19.7778	15.7581		2.40001	2.8121	2.0215	1.94563	1.53398	1.53626
DGRP_913	113.636	127.814	59.6719	62.5077	34.0294	35.5735		3.19504	3.57241	2.54712	2.99413	2.23645	2.46008
DGRP_93	64.0152	85.0645	35.9857	25.0435	25.2879	23.6212		3.26518	3.32033	1.99409	2.09381	1.96114	2.03439
