# Supplementary material for: Context-dependent genetic architecture of Drosophila life span
Source: PLoS Biol. 2020 Mar 5;18(3):e3000645. doi: 10.1371/journal.pbio.3000645 (PMC7077879; doi:10.1371/journal.pbio.3000645)
Supplement: S4 Table — (A) GWA analyses within each temperature for females, males, the average of the two sexes, and the difference between the sexes. (B) GWA analyses within each sex for pairs of temperatures including each temperature individually and their average and difference. (C) GWA for the difference between temperatures for females, males, the average of the two sexes, and the difference between the sexes. (XLSX) [file pbio.3000645.s004.xlsx]

## Sheet: A.Within Temp, sex effects
GWAS	Variant	Minor allele	Major allele	Reference allele	MAF	Minor allele count	Major allele count	Effect size (Female)	SD Effect size (Female)	P-value (Female)	Effect size (Male)	SD Effect size (Male)	P-value (Male)	Effect size (Sex Average)	SD Effect size (Sex Average)	P-value (Sex Average)	Effect size (Sex Difference)	SD Effect size (Sex Difference)	P-value (Sex Difference)	Gene 1 FlyBase ID	Gene 1 Symbol	Gene 1 Site Class	Gene 2 FlyBase ID	Gene 2 Symbol	Gene 2 Site Class	Gene 3 FlyBase ID	Gene 3 Symbol	Gene 3 Site Class	Gene 4 FlyBase ID	Gene 4 Symbol	Gene 4 Site Class
18° Lifespan	2R_7526582_SNP	T	C	C	0.07317	12	152	11.97	2.981	7.85869e-05	13.46	3.034	1.04961e-05	12.72	2.828	7.9647e-06	-1.486	2.049	0.457224	FBgn0033638	CG9005	INTRON
18° Lifespan	2R_7526647_SNP	T	G	G	0.07429	13	162	11.94	2.816	2.91524e-05	13.21	2.883	6.61295e-06	12.58	2.684	4.15849e-06	-1.272	1.912	0.509467	FBgn0033638	CG9005	INTRON
18° Lifespan	3L_22270205_SNP	A	C	C	0.07345	13	164	10.18	2.833	0.00064234	13.47	2.842	4.26206e-06	11.82	2.675	1.61533e-05	-3.291	1.894	0.0858063	FBgn0025702	srpk79D	INTRON
18° Lifespan	3L_15171675_SNP	A	G	G	0.08383	14	153	8.473	2.747	0.00190806	13.52	2.727	1.75924e-06	11	2.581	2.8094e-05	-5.051	1.82	0.006263	Intergenic
18° Lifespan	2L_2124783_SNP	C	G	G	0.08791	16	166	10.55	2.536	3.67943e-05	11.43	2.603	1.83525e-05	10.99	2.416	7.99649e-06	-0.8844	1.75	0.613528	Intergenic
18° Lifespan	3L_22284679_SNP	C	T	C	0.1193	21	155	9.708	2.247	3.50559e-05	10.79	2.284	5.13499e-06	10.25	2.131	3.33205e-06	-1.078	1.538	0.486207	FBgn0027086	Aats-ile	NON_SYNONYMOUS_CODING
18° Lifespan	X_9482558_DEL	A	AA	AA	0.09639	16	150	8.115	2.67	0.00274311	12.19	2.644	5.16809e-06	10.15	2.508	5.28804e-05	-4.072	1.752	0.0195696	FBgn0001186	Hex-A	125 bp DOWNSTREAM
18° Lifespan	3R_3217939_SNP	T	G	G	0.12	21	154	9.993	2.261	2.27366e-05	9.732	2.308	4.33384e-05	9.862	2.148	8.08542e-06	0.2615	1.554	0.867999	FBgn0261502	CG42650	UTR_3_PRIME
18° Lifespan	2R_18290522_SNP	T	G	G	0.1561	27	146	8.612	1.984	5.00236e-05	9.524	2.077	8.06419e-06	9.068	1.919	5.0375e-06	-0.9117	1.332	0.515181	FBgn0265981	CR44760	EXON	FBgn0034724	babos	958 bp UPSTREAM
18° Lifespan	2L_15121035_INS	TT	T	T	0.1783	28	129	8.481	2.072	6.34155e-05	9.094	2.043	1.93497e-05	8.787	1.937	9.17827e-06	-0.6131	1.391	0.659864	FBgn0264435	CR43853	217 bp DOWNSTREAM
18° Lifespan	2R_18290528_SNP	A	T	T	0.1453	25	147	7.454	2.129	0.000836697	9.836	2.132	8.04815e-06	8.645	2.013	2.74364e-05	-2.382	1.399	0.0984576	FBgn0265981	CR44760	EXON	FBgn0034724	babos	964 bp UPSTREAM
18° Lifespan	2R_18290446_SNP	C	T	T	0.1552	27	147	7.3	2.041	0.000708359	9.437	2.053	9.74882e-06	8.369	1.934	2.73542e-05	-2.137	1.341	0.125889	FBgn0265981	CR44760	EXON	FBgn0034724	babos	882 bp UPSTREAM
18° Lifespan	3L_16790786_DEL	CTT	AC	CTT	0.2273	40	136	8.28	1.698	2.2829e-06	8.002	1.801	1.26158e-05	8.141	1.648	1.451e-06	0.2782	1.179	0.817504	FBgn0036663	CG9674	INTRON
18° Lifespan	3L_10551899_SNP	G	T	T	0.2229	39	136	7.435	1.763	5.48081e-05	8.235	1.77	8.62934e-06	7.835	1.664	5.48702e-06	-0.7991	1.183	0.511156	FBgn0052062	A2bp1	INTRON	FBgn0036085	CG6527	INTRON
18° Lifespan	3L_12090591_DEL	A	ACTTACTTAATTTA	ACTTACTTAATTTA	0.2573	44	127	7.745	1.692	8.64206e-06	7.03	1.754	8.73198e-05	7.387	1.62	8.85014e-06	0.7151	1.176	0.5418	Intergenic
18° Lifespan	3L_13001824_SNP	T	C	C	0.1722	31	149	8.759	1.904	9.5216e-06	5.939	2.027	0.00363085	7.349	1.857	9.85526e-05	2.821	1.29	0.0316426	FBgn0036331	CG14117	STOP_GAINED	FBgn0036332	CG11261	675 bp DOWNSTREAM	FBgn0036330	CG11263	843 bp DOWNSTREAM
18° Lifespan	2R_19370364_SNP	C	T	C	0.4706	72	81	6.694	1.602	3.95608e-05	7.479	1.584	5.62889e-06	7.087	1.499	3.88766e-06	-0.7851	1.081	0.467799	FBgn0264339	CG43795	INTRON
18° Lifespan	X_10337905_SNP	C	T	T	0.2616	45	127	8.33	1.659	1.42202e-06	5.769	1.76	0.00126743	7.05	1.609	1.96424e-05	2.561	1.16	0.0265077	FBgn0052683	CG32683	INTRON	FBgn0086046	snoRNA:Me28S-A1705	39 bp DOWNSTREAM
18° Lifespan	3R_25074273_SNP	C	A	A	0.2778	45	117	5.824	1.736	0.00109608	7.949	1.714	8.71047e-06	6.886	1.618	3.89802e-05	-2.126	1.196	0.068207	FBgn0263236	SP1029	INTRON
18° Lifespan	2L_18023563_SNP	C	G	G	0.07821	14	165	7.877	2.781	0.00713374	-0.229	2.902	0.935501	3.824	2.702	0.162195	8.106	1.763	7.73481e-06	FBgn0243486	rdo	INTRON
18° Lifespan	2R_15001760_SNP	T	C	C	0.3953	68	104	3.28	1.572	0.0538788	-1.283	1.598	0.428893	0.9983	1.505	0.53623	4.563	0.9943	6.9094e-06	FBgn0004168	5-HT1A	INTRON
18° Lifespan	2R_15001763_SNP	A	T	T	0.4	70	105	3.013	1.55	0.0760548	-1.519	1.577	0.344246	0.7474	1.485	0.651132	4.532	0.9778	6.34876e-06	FBgn0004168	5-HT1A	INTRON
18° Lifespan	2R_17190805_SNP	A	T	T	0.3943	69	106	-7.168	1.484	3.8318e-06	-7.13	1.513	5.90034e-06	-7.149	1.407	9.89943e-07	-0.03856	1.033	0.971125	FBgn0261554	CG42672	INTRON
18° Lifespan	3L_19099406_SNP	A	G	G	0.3774	60	99	-7.896	1.568	1.11783e-06	-6.876	1.677	3.94276e-05	-7.386	1.529	1.83364e-06	-1.02	1.093	0.350497	FBgn0036851	CG14082	537 bp DOWNSTREAM
18° Lifespan	3L_19117758_SNP	A	C	C	0.4142	70	99	-7.507	1.518	1.45499e-06	-6.062	1.574	0.000155316	-6.784	1.456	4.60816e-06	-1.446	1.039	0.16544	FBgn0036851	CG14082	INTRON
18° Lifespan	2R_18565090_SNP	C	T	T	0.06077	11	170	-13.27	2.992	1.86112e-05	-14.36	3.064	5.62393e-06	-13.82	2.843	2.74357e-06	1.092	2.083	0.599178	Intergenic
18° Lifespan	3L_9131663_SNP	G	A	G	0.1494	26	148	-9.853	2.051	3.29114e-06	-6.715	2.179	0.00222862	-8.284	1.997	4.48116e-05	-3.137	1.4	0.0265265	FBgn0263456	nwk	INTRON
18° Lifespan	3L_7380517_SNP	A	G	A	0.08743	16	167	-11.17	2.523	1.42746e-05	-11.48	2.597	1.6789e-05	-11.33	2.406	4.44537e-06	0.3128	1.748	0.856835	FBgn0035776	CG8564	INTRON
18° Lifespan	2L_1307564_SNP	G	A	A	0.06667	12	168	-13.27	2.865	9.60028e-06	-10.52	2.972	0.0006244	-11.9	2.747	2.97009e-05	-2.749	1.976	0.168953	Intergenic
18° Lifespan	3L_18924341_SNP	A	T	T	0.2564	40	116	-7.798	1.748	2.60859e-05	-7.705	1.792	3.96273e-05	-7.752	1.665	8.57049e-06	-0.09279	1.201	0.942411	FBgn0052204	CG32204	INTRON
18° Lifespan	3R_8010326_SNP	G	T	T	0.3919	58	90	-7.028	1.632	3.88622e-05	-7.195	1.701	2.89624e-05	-7.111	1.576	8.76101e-06	0.1673	1.087	0.881115	Intergenic
18° Lifespan	2R_17182699_SNP	G	A	A	0.3943	69	106	-5.85	1.496	0.00021358	-7.199	1.518	4.69198e-06	-6.525	1.415	8.94689e-06	1.349	1.035	0.190281	FBgn0034614	CG9752	SYNONYMOUS_CODING	FBgn0261554	CG42672	458 bp UPSTREAM	FBgn0016726	RpL29	790 bp DOWNSTREAM
18° Lifespan	3L_6298635_SNP	T	A	A	0.3409	60	116	-6.913	1.512	2.13262e-06	-5.661	1.583	0.000535411	-6.287	1.456	1.77356e-05	-1.251	1.055	0.237263	FBgn0266589	CR45114	32 bp UPSTREAM	FBgn0266588	CR45113	136 bp UPSTREAM
18° Lifespan	2R_19343739_SNP	C	A	C	0.4908	80	83	-6.477	1.53	4.49767e-05	-6.694	1.568	2.88226e-05	-6.585	1.459	9.66644e-06	0.2167	1.041	0.83392	FBgn0264339	CG43795	UTR_5_PRIME
18° Lifespan	2L_10556854_SNP	T	C	T	0.3567	61	110	-6.999	1.563	5.63615e-06	-5.001	1.645	0.00240961	-6	1.514	6.8888e-05	-1.998	1.066	0.0600165	FBgn0051721	Trim9	INTRON
18° Lifespan	2L_10556825_SNP	T	A	T	0.3391	59	115	-6.973	1.559	7.17964e-06	-5.076	1.631	0.00213128	-6.025	1.503	6.93717e-05	-1.897	1.07	0.0751732	FBgn0051721	Trim9	INTRON
18° Lifespan	X_15811757_SNP	T	C	C	0.1878	34	147	-6.813	1.87	0.000167221	-8.609	1.888	8.79411e-06	-7.711	1.769	1.55881e-05	1.797	1.27	0.157229	FBgn0030706	CG8909	SYNONYMOUS_CODING
18° Lifespan	3L_10300712_INS	A	AT	A	0.34	51	99	-6.147	1.722	0.00035939	-7.832	1.746	7.94242e-06	-6.989	1.633	1.71171e-05	1.685	1.165	0.14171	Intergenic
18° Lifespan	2R_19381705_SNP	T	G	G	0.0578	10	163	-10.97	3.261	0.00084333	-15.05	3.218	5.53803e-06	-13.01	3.053	2.55045e-05	4.073	2.165	0.0598116	Intergenic
18° Lifespan	2L_18627381_SNP	G	C	C	0.09827	17	156	0.06222	2.602	0.949234	-7.507	2.594	0.00447898	-3.722	2.472	0.133072	7.569	1.6	5.09021e-06	FBgn0032694	MESR3	INTRON
25° Lifespan	2L_13698952_INS	CC	C	C	0.06704	12	167	6.351	1.323	3.95438e-06	5.774	1.424	7.37811e-05	6.062	1.265	3.39684e-06	0.5769	1.073	0.596584	FBgn0051814	CG31814	INTRON
25° Lifespan	3R_13293022_SNP	G	A	A	0.07778	14	166	5.385	1.218	2.45002e-05	5.514	1.31	4.43078e-05	5.45	1.157	6.61759e-06	-0.1287	1.02	0.899304	Intergenic
25° Lifespan	2L_1479702_SNP	T	G	G	0.06667	12	168	4.18	1.376	0.000308311	6.053	1.42	8.63813e-07	5.117	1.29	2.58241e-06	-1.873	1.079	0.0727618	Intergenic
25° Lifespan	2L_14108972_SNP	G	A	A	0.1272	22	151	4.429	1.033	3.14449e-05	4.473	1.106	6.11814e-05	4.451	0.9849	9.43302e-06	-0.04433	0.8388	0.957379	FBgn0028526	CG15293	SYNONYMOUS_CODING	FBgn0051769	CG31769	625 bp DOWNSTREAM
25° Lifespan	2L_13694812_SNP	G	C	C	0.1329	23	150	4.504	0.9891	1.45596e-05	4.297	1.079	9.09175e-05	4.4	0.9508	8.20532e-06	0.207	0.8184	0.799979	FBgn0051814	CG31814	INTRON
25° Lifespan	2L_18301140_SNP	T	G	T	0.2515	41	122	3.576	0.8082	1.93194e-05	4.108	0.8536	2.5556e-06	3.842	0.7641	1.08532e-06	-0.5321	0.6543	0.418471	Intergenic
25° Lifespan	2L_18297712_SNP	G	A	G	0.2236	36	125	3.775	0.8566	1.71447e-05	3.79	0.9259	4.08934e-05	3.782	0.8203	5.30253e-06	-0.01564	0.7006	0.981674	FBgn0032677	CG5790	365 bp DOWNSTREAM
25° Lifespan	2L_18621992_SNP	T	A	T	0.2071	35	134	3.966	0.8345	5.81681e-06	3.544	0.9044	0.000140115	3.755	0.8013	6.6354e-06	0.4221	0.6787	0.541498	FBgn0032694	MESR3	INTRON
25° Lifespan	2L_12797662_SNP	G	C	C	0.3333	55	110	3.691	0.7404	8.54646e-07	3.691	0.7636	3.64691e-06	3.691	0.6914	2.23296e-07	-0.0003716	0.5919	0.999439	Intergenic
25° Lifespan	2L_18299615_SNP	G	A	G	0.2619	44	124	3.506	0.7691	1.53928e-05	3.825	0.8294	6.79919e-06	3.666	0.7354	1.65788e-06	-0.3188	0.6288	0.617628	Intergenic
25° Lifespan	3R_22876855_SNP	G	A	A	0.267	47	129	3.611	0.72	2.09247e-06	3.704	0.7836	7.70213e-06	3.657	0.6838	6.69746e-07	-0.09304	0.6279	0.883426	FBgn0004842	RYa-R	INTRON	FBgn0029170	TwdlT	129 bp DOWNSTREAM
25° Lifespan	2L_18298074_SNP	C	G	C	0.2308	39	130	3.567	0.8178	2.50597e-05	3.701	0.8716	3.25403e-05	3.634	0.7763	5.69129e-06	-0.1337	0.6685	0.841047	FBgn0032677	CG5790	727 bp DOWNSTREAM
25° Lifespan	2L_18301794_SNP	C	T	C	0.2632	45	126	3.483	0.7602	1.46464e-05	3.73	0.8197	9.8749e-06	3.607	0.7288	2.04142e-06	-0.2464	0.6125	0.696708	Intergenic
25° Lifespan	2L_18302869_SNP	A	C	A	0.2738	46	122	3.365	0.7714	2.64721e-05	3.849	0.82	4.20306e-06	3.607	0.7322	1.71348e-06	-0.4833	0.6251	0.442682	Intergenic
25° Lifespan	2L_18301758_SNP	T	C	T	0.2544	43	126	3.513	0.7838	1.73484e-05	3.696	0.8403	1.72197e-05	3.604	0.7475	3.17861e-06	-0.1831	0.6371	0.775462	Intergenic
25° Lifespan	2L_18301695_DEL	CGA	AT	CGA	0.2663	45	124	3.43	0.7611	2.12063e-05	3.751	0.8171	9.09978e-06	3.591	0.7241	2.40629e-06	-0.3212	0.6298	0.612105	Intergenic
25° Lifespan	2L_18302676_SNP	T	A	T	0.2807	48	123	3.393	0.7493	1.63578e-05	3.741	0.7992	5.74538e-06	3.567	0.7124	1.55661e-06	-0.3473	0.6085	0.575111	Intergenic
25° Lifespan	2L_18301822_SNP	A	G	A	0.2604	44	125	3.316	0.7711	4.75412e-05	3.759	0.8267	1.02277e-05	3.537	0.7345	4.17487e-06	-0.4429	0.6311	0.487234	Intergenic
25° Lifespan	2L_18303534_SNP	T	G	T	0.2803	44	113	2.908	0.8082	0.000519688	4.164	0.8401	1.22759e-06	3.536	0.764	6.04425e-06	-1.255	0.619	0.0514998	Intergenic
25° Lifespan	2L_18300912_SNP	T	C	T	0.269	46	125	3.32	0.7571	3.43196e-05	3.737	0.8123	8.09624e-06	3.528	0.7219	2.97356e-06	-0.4167	0.6175	0.506628	Intergenic
25° Lifespan	2L_18302591_SNP	A	G	A	0.2907	50	122	3.217	0.7414	3.63005e-05	3.837	0.7846	2.25965e-06	3.527	0.7019	1.45792e-06	-0.6207	0.6001	0.309679	Intergenic
25° Lifespan	2L_18301778_SNP	A	C	A	0.2738	46	122	3.334	0.7642	3.33705e-05	3.715	0.8183	9.97232e-06	3.524	0.7293	3.32736e-06	-0.3815	0.6164	0.544774	Intergenic
25° Lifespan	2L_18302683_SNP	G	C	G	0.2849	49	123	3.287	0.7457	2.64357e-05	3.755	0.7922	4.41021e-06	3.521	0.7073	1.76964e-06	-0.4673	0.6054	0.44739	Intergenic
25° Lifespan	2L_18302714_SNP	T	G	T	0.2832	49	124	3.283	0.7427	2.66524e-05	3.738	0.7894	4.74962e-06	3.511	0.7046	1.85626e-06	-0.4558	0.6032	0.458136	Intergenic
25° Lifespan	2L_18302524_SNP	G	A	G	0.2849	49	123	3.198	0.7392	4.56567e-05	3.786	0.7895	3.52233e-06	3.492	0.7013	2.15326e-06	-0.5884	0.6103	0.338269	Intergenic
25° Lifespan	2L_12802211_SNP	T	A	A	0.2267	39	133	3.73	0.8141	8.10952e-06	3.243	0.8848	0.000263638	3.487	0.7827	1.12414e-05	0.4864	0.6641	0.462101	Intergenic
25° Lifespan	2L_18302532_SNP	T	A	T	0.2865	49	122	3.188	0.7421	5.03727e-05	3.766	0.7921	4.10538e-06	3.477	0.7038	2.49897e-06	-0.5783	0.6126	0.347026	Intergenic
25° Lifespan	2L_18302678_SNP	T	C	T	0.2899	49	120	3.242	0.752	3.82736e-05	3.679	0.8003	7.75531e-06	3.46	0.7144	3.07444e-06	-0.4376	0.6089	0.478405	Intergenic
25° Lifespan	2L_18300970_SNP	C	G	C	0.2781	47	122	3.189	0.7604	6.65282e-05	3.68	0.8125	1.00048e-05	3.434	0.7237	4.96694e-06	-0.491	0.618	0.431709	Intergenic
25° Lifespan	2L_12797679_SNP	T	G	G	0.3272	53	109	3.532	0.7524	3.69972e-06	3.315	0.7849	4.77121e-05	3.423	0.7082	2.50813e-06	0.2167	0.5985	0.722867	Intergenic
25° Lifespan	2L_18299813_SNP	C	A	C	0.2765	47	123	3.26	0.7545	4.06067e-05	3.569	0.8117	1.91866e-05	3.414	0.7189	5.50247e-06	-0.3092	0.624	0.621181	Intergenic
25° Lifespan	2L_18304408_SNP	G	C	C	0.2663	45	124	3.033	0.7809	0.000199861	3.774	0.822	7.77901e-06	3.403	0.7378	8.39156e-06	-0.741	0.6272	0.241468	Intergenic
25° Lifespan	2L_18304935_SNP	G	C	G	0.3174	53	114	3.108	0.7365	5.76745e-05	3.588	0.7763	8.45754e-06	3.348	0.6944	4.0984e-06	-0.4792	0.6009	0.428234	Intergenic
25° Lifespan	2L_18253018_SNP	C	A	C	0.3827	62	100	3.072	0.7407	4.94286e-05	3.544	0.7514	6.34143e-06	3.308	0.6847	3.22156e-06	-0.4728	0.5925	0.422181	FBgn0261804	CG42750	INTRON	FBgn0263325	CG43406	321 bp DOWNSTREAM
25° Lifespan	3L_9333455_SNP	T	G	G	0.3202	57	121	3.111	0.7146	2.39229e-05	3.167	0.7632	4.45044e-05	3.139	0.6789	6.59608e-06	-0.05612	0.5855	0.922729	FBgn0035976	PGRP-LC	INTRON
25° Lifespan	3R_8728881_SNP	T	A	A	0.3432	58	111	2.889	0.7073	0.000102753	3.368	0.7481	1.61586e-05	3.129	0.6633	8.64773e-06	-0.479	0.6002	0.416112	Intergenic
25° Lifespan	2R_19426028_SNP	A	T	A	0.3846	65	104	3.284	0.6987	5.27452e-06	2.94	0.7723	0.000148086	3.112	0.6754	7.13225e-06	0.3439	0.5869	0.552437	FBgn0000241	bw	6 bp UPSTREAM	FBgn0050181	ppk3	126 bp DOWNSTREAM
25° Lifespan	2R_19426025_SNP	C	T	C	0.3882	66	104	3.349	0.6919	2.98329e-06	2.849	0.7641	0.000225327	3.099	0.668	6.91131e-06	0.4995	0.5833	0.385088	FBgn0000241	bw	3 bp UPSTREAM	FBgn0050181	ppk3	129 bp DOWNSTREAM
25° Lifespan	2L_9634029_SNP	G	T	T	0.4037	65	96	3.279	0.7316	8.25611e-06	2.827	0.7896	0.000306174	3.053	0.7023	1.31204e-05	0.4521	0.5868	0.439858	FBgn0032136	Apoltp	150 bp UPSTREAM
25° Lifespan	2L_14627182_SNP	G	A	G	0.4142	70	99	2.992	0.7063	6.95005e-06	2.962	0.7555	9.9986e-05	2.977	0.6754	8.10588e-06	0.03033	0.5607	0.954172	FBgn0003016	osp	INTRON
25° Lifespan	2L_14627196_SNP	C	T	C	0.4094	70	101	2.963	0.7034	5.70147e-06	2.92	0.7532	0.000113583	2.942	0.6738	8.21807e-06	0.04343	0.555	0.935605	FBgn0003016	osp	INTRON
25° Lifespan	3L_3496807_SNP	C	G	G	0.4693	84	95	2.849	0.6717	3.32395e-05	2.933	0.7135	5.62418e-05	2.891	0.6372	9.45963e-06	-0.08351	0.5444	0.877957	FBgn0259224	CG42324	INTRON
25° Lifespan	X_18423805_SNP	T	C	C	0.375	66	110	2.205	0.7227	0.00314122	3.532	0.7351	2.67331e-06	2.869	0.6718	3.08839e-05	-1.328	0.5657	0.0156654	FBgn0265598	Bx	INTRON	FBgn0030938	CG15047	179 bp DOWNSTREAM
25° Lifespan	X_11349981_SNP	A	C	C	0.3077	56	126	3.209	0.7147	7.51668e-06	2.414	0.7758	0.00205118	2.812	0.6859	4.7808e-05	0.7953	0.5859	0.172814	FBgn0030301	HP5	NON_SYNONYMOUS_CODING
25° Lifespan	X_8278213_SNP	T	G	G	0.1154	21	161	3.51	1.064	0.0010558	-0.1604	1.161	0.914245	1.675	1.038	0.0979347	3.67	0.8074	8.31554e-06	Intergenic
25° Lifespan	X_8278122_INS	TAAAGT	T	T	0.1111	20	160	3.18	1.085	0.00383551	-0.5576	1.185	0.630639	1.311	1.062	0.218307	3.737	0.8058	8.97853e-06	Intergenic
25° Lifespan	2L_3795869_SNP	G	A	A	0.2667	48	132	2.582	0.7748	0.000525764	-0.3454	0.8389	0.71481	1.118	0.7551	0.110865	2.928	0.5726	8.4273e-07	FBgn0031571	CG3921	SYNONYMOUS_CODING
25° Lifespan	2L_3795863_SNP	C	T	T	0.2457	43	132	2.574	0.812	0.000712035	-0.6567	0.8732	0.478295	0.9585	0.7886	0.178013	3.23	0.597	1.49228e-07	FBgn0031571	CG3921	SYNONYMOUS_CODING
25° Lifespan	2L_21847026_SNP	G	T	G	0.4512	74	90	-0.4752	0.7507	0.490053	2.378	0.7779	0.002328	0.9513	0.7169	0.199456	-2.853	0.5305	2.34997e-07	Intergenic
25° Lifespan	2R_1594548_SNP	T	C	C	0.07735	14	167	-1.41	1.294	0.281329	2.601	1.366	0.0489095	0.5954	1.238	0.591659	-4.011	0.9759	4.19229e-06	FBgn0000099	ap	181 bp DOWNSTREAM
25° Lifespan	2R_16756273_DEL	GT	ACTA	ACTA	0.117	20	151	2.477	1.128	0.0302654	-1.351	1.186	0.244057	0.563	1.081	0.627539	3.828	0.8243	5.68544e-06	FBgn0040653	IM4	77 bp DOWNSTREAM
25° Lifespan	3L_1110677_SNP	A	G	G	0.07143	13	169	2.92	1.34	0.0286192	-1.825	1.435	0.189855	0.5474	1.296	0.687667	4.745	0.9959	3.1804e-06	Intergenic
25° Lifespan	2R_7474195_SNP	C	T	C	0.2346	42	137	-0.8482	0.8155	0.388935	1.919	0.8655	0.0196658	0.5352	0.7834	0.399269	-2.767	0.6112	9.89561e-06	FBgn0033636	tou	SYNONYMOUS_CODING
25° Lifespan	2R_7386618_SNP	T	C	C	0.06011	11	172	2.975	1.449	0.0441215	-2.254	1.535	0.127035	0.3607	1.394	0.842905	5.229	1.068	1.91434e-06	FBgn0001269	inv	INTRON
25° Lifespan	2R_7474435_SNP	A	C	A	0.2514	45	134	-1.054	0.8076	0.221858	1.769	0.8556	0.0336046	0.3571	0.7764	0.591295	-2.823	0.5979	3.69728e-06	FBgn0033636	tou	SYNONYMOUS_CODING
25° Lifespan	2R_7386615_SNP	C	T	T	0.06077	11	170	2.935	1.451	0.0472446	-2.284	1.542	0.122255	0.3254	1.398	0.86309	5.218	1.072	2.02919e-06	FBgn0001269	inv	INTRON
25° Lifespan	2R_1594550_SNP	T	A	A	0.07222	13	167	-1.92	1.335	0.161239	2.452	1.417	0.0661056	0.2659	1.281	0.770696	-4.372	1.007	1.0314e-06	FBgn0000099	ap	179 bp DOWNSTREAM
25° Lifespan	2L_7933719_SNP	A	C	C	0.05618	10	168	2.975	1.484	0.0436752	-2.477	1.604	0.13268	0.2488	1.443	0.82004	5.452	1.109	2.16184e-06	FBgn0085450	Snoo	INTRON
25° Lifespan	3R_22490477_SNP	T	G	G	0.05587	10	169	2.733	1.512	0.0571627	-2.408	1.619	0.129816	0.1628	1.462	0.895542	5.141	1.123	6.495e-06	FBgn0250908	beat-VII	INTRON
25° Lifespan	2R_7474459_SNP	A	G	A	0.3543	62	113	-1.259	0.727	0.104752	1.316	0.7651	0.093028	0.02848	0.6947	0.941264	-2.575	0.5452	4.27076e-06	FBgn0033636	tou	SYNONYMOUS_CODING
25° Lifespan	2R_7471252_SNP	G	C	C	0.1966	35	143	-1.493	0.8776	0.120006	1.509	0.9438	0.092426	0.008407	0.8503	0.897914	-3.002	0.6553	7.21244e-06	FBgn0033636	tou	SYNONYMOUS_CODING
25° Lifespan	3L_5528312_SNP	G	A	A	0.06044	11	171	-6.392	1.367	8.08574e-06	-6.813	1.471	5.87563e-06	-6.602	1.303	1.04341e-06	0.4208	1.128	0.709566	FBgn0035611	CG13285	SYNONYMOUS_CODING
25° Lifespan	X_7423886_SNP	G	A	A	0.0989	18	164	-4.628	1.112	5.69654e-05	-5.862	1.151	9.1789e-07	-5.245	1.036	1.08935e-06	1.234	0.9071	0.171861	FBgn0052719	CG32719	INTRON
25° Lifespan	X_17158258_SNP	A	C	C	0.06011	11	172	-6.766	1.372	2.61184e-06	-6.268	1.481	3.30894e-05	-6.517	1.31	1.50285e-06	-0.498	1.138	0.658611	FBgn0262111	f	INTRON
25° Lifespan	3R_24747991_SNP	C	G	G	0.3029	53	122	-3.552	0.7163	1.24181e-06	-3.2	0.7758	6.866e-05	-3.376	0.6832	1.91085e-06	-0.3524	0.6026	0.553135	FBgn0265998	Doa	304 bp DOWNSTREAM	FBgn0039616	CG11828	775 bp UPSTREAM
25° Lifespan	X_7425090_SNP	T	C	C	0.0929	17	166	-4.932	1.139	3.46167e-05	-5.704	1.192	3.47232e-06	-5.318	1.074	1.68747e-06	0.7716	0.9056	0.406696	FBgn0052719	CG32719	INTRON
25° Lifespan	3L_19506006_SNP	A	C	C	0.05	9	171	-7.178	1.464	4.77243e-06	-6.706	1.593	5.51638e-05	-6.942	1.394	2.98635e-06	-0.4721	1.26	0.702761	Intergenic
25° Lifespan	X_7425374_SNP	G	T	T	0.09783	18	166	-4.42	1.119	0.000158571	-5.807	1.159	1.16238e-06	-5.113	1.046	2.32636e-06	1.387	0.9018	0.124619	FBgn0052719	CG32719	INTRON
25° Lifespan	X_7425371_INS	AATCCCT	A	A	0.0973	18	167	-4.406	1.116	0.000166421	-5.797	1.156	1.20353e-06	-5.102	1.044	2.44295e-06	1.391	0.8992	0.123212	FBgn0052719	CG32719	INTRON
25° Lifespan	3L_14180203_SNP	G	C	G	0.3657	64	111	-3.344	0.69	2.92422e-06	-2.57	0.7492	0.000827772	-2.957	0.6607	1.59159e-05	-0.7739	0.5732	0.174971	FBgn0036414	nan	SYNONYMOUS_CODING
25° Lifespan	3R_2078894_SNP	A	G	G	0.08571	15	160	-5.672	1.175	4.08237e-06	-3.972	1.251	0.00279184	-4.822	1.122	4.55135e-05	-1.7	0.926	0.057887	Intergenic
25° Lifespan	3L_9167569_SNP	C	G	G	0.05435	10	174	-6.791	1.425	6.5441e-06	-6.457	1.53	4.36086e-05	-6.624	1.353	3.05339e-06	-0.3333	1.189	0.777385	FBgn0004244	Rdl	INTRON
25° Lifespan	3L_1752097_SNP	A	G	A	0.2582	47	135	-3.495	0.751	7.97245e-06	-3.405	0.7999	3.44899e-05	-3.45	0.7122	3.08144e-06	-0.08993	0.6151	0.882935	FBgn0035267	CG13921	UTR_3_PRIME	FBgn0022702	Cht2	231 bp DOWNSTREAM
25° Lifespan	X_18418964_SNP	G	T	T	0.08696	16	168	-5.019	1.167	2.83978e-05	-5.513	1.231	1.3617e-05	-5.266	1.102	3.67168e-06	0.4942	0.9465	0.603907	FBgn0265598	Bx	INTRON
25° Lifespan	3R_15194446_SNP	C	T	T	0.08197	15	168	-4.547	1.226	0.000252908	-6.156	1.263	2.17032e-06	-5.352	1.145	5.07234e-06	1.609	0.9758	0.100023	FBgn0086613	Ino80	271 bp DOWNSTREAM
25° Lifespan	3L_9329719_SNP	C	T	C	0.3315	60	121	-3.223	0.6866	9.44116e-06	-1.991	0.7636	0.0115043	-2.607	0.6674	0.000200178	-1.232	0.5721	0.0311105	FBgn0035975	PGRP-LA	INTRON
25° Lifespan	3L_22216301_SNP	A	C	C	0.1006	18	161	-4.842	1.113	1.99393e-06	-3.892	1.18	0.000366277	-4.367	1.054	6.36766e-06	-0.95	0.9066	0.295471	FBgn0037153	olf413	INTRON
25° Lifespan	X_12088684_SNP	T	G	G	0.06704	12	167	-4.655	1.371	8.4163e-05	-5.559	1.408	6.40057e-05	-5.107	1.28	6.56407e-06	0.904	1.081	0.405967	FBgn0267001	Ten-a	INTRON
25° Lifespan	3R_15195261_DEL	T	TATGTATTTATGTAATTTTC	TATGTATTTATGTAATTTTC	0.07692	14	168	-4.682	1.255	0.000262778	-6.214	1.302	3.75004e-06	-5.448	1.173	6.97061e-06	1.532	1.015	0.129567	FBgn0086613	Ino80	INTRON
25° Lifespan	3R_15195014_SNP	A	G	G	0.0838	15	164	-4.426	1.232	0.000379026	-6.108	1.276	2.71212e-06	-5.267	1.156	7.46435e-06	1.682	0.973	0.0859432	FBgn0086613	Ino80	SYNONYMOUS_CODING
25° Lifespan	2L_14217443_INS	AT	A	A	0.05978	11	173	-6.199	1.388	1.3087e-05	-5.854	1.479	0.000111541	-6.026	1.319	8.72422e-06	-0.3444	1.127	0.76023	FBgn0016930	Dyrk2	INTRON
25° Lifespan	X_7543968_SNP	A	T	T	0.06044	11	171	-6.308	1.381	9.07266e-06	-4.487	1.509	0.00334658	-5.397	1.331	7.53939e-05	-1.821	1.134	0.106678	FBgn0004198	ct	INTRON
25° Lifespan	3L_2121870_SNP	A	T	T	0.1129	21	165	-4.69	1.028	9.47314e-06	-2.747	1.131	0.0163671	-3.718	0.9974	0.000263641	-1.942	0.8309	0.0203929	FBgn0052311	zormin	749 bp DOWNSTREAM
25° Lifespan	2R_18099929_SNP	A	G	G	0.05978	11	173	-5.509	1.405	0.000117524	-6.474	1.471	1.76132e-05	-5.992	1.323	9.92495e-06	0.9652	1.131	0.394948	FBgn0034713	CG11291	UTR_3_PRIME	FBgn0025186	ari-2	411 bp UPSTREAM
25° Lifespan	X_7425373_SNP	T	A	A	0.09239	17	167	-4.219	1.147	0.000467739	-5.668	1.189	3.98987e-06	-4.943	1.073	1.0299e-05	1.449	0.9251	0.117509	FBgn0052719	CG32719	INTRON
25° Lifespan	3L_22375742_SNP	A	T	T	0.1236	22	156	-3.82	1.019	0.000275609	-4.897	1.064	8.89283e-06	-4.358	0.956	1.14866e-05	1.077	0.8291	0.193337	FBgn0004449	Ten-m	INTRON
25° Lifespan	3L_17413634_SNP	A	C	C	0.113	20	157	-4.289	1.081	5.85526e-06	-3.404	1.167	0.000988971	-3.846	1.041	1.23193e-05	-0.885	0.8537	0.306681	FBgn0027660	blot	INTRON
25° Lifespan	X_4640757_SNP	A	C	C	0.0989	18	164	-3.833	1.129	0.00121446	-5.62	1.163	3.1373e-06	-4.727	1.053	1.70558e-05	1.787	0.9032	0.047123	Intergenic
25° Lifespan	3L_22228780_SNP	C	G	G	0.1061	19	160	-4.654	1.101	2.66832e-06	-3.484	1.192	0.00107219	-4.069	1.059	1.81663e-05	-1.17	0.8829	0.186027	FBgn0037153	olf413	INTRON
25° Lifespan	3L_22221174_SNP	A	G	G	0.1117	20	159	-4.288	1.084	9.9702e-06	-3.38	1.165	0.000907497	-3.834	1.038	2.88667e-05	-0.9072	0.8691	0.295616	FBgn0037153	olf413	INTRON
25° Lifespan	3L_22226281_SNP	C	T	T	0.1124	20	158	-4.343	1.084	4.46724e-06	-3.16	1.166	0.00238416	-3.751	1.039	4.03819e-05	-1.184	0.8682	0.171165	FBgn0037153	olf413	INTRON
25° Lifespan	3L_22203321_SNP	C	A	A	0.09827	17	156	-4.764	1.141	8.64714e-06	-3.436	1.264	0.00374229	-4.1	1.11	0.00010278	-1.328	0.9348	0.153137	FBgn0037153	olf413	INTRON
25° Lifespan	2L_3720935_SNP	A	G	G	0.2793	50	129	-2.012	0.7738	0.0130039	-3.688	0.7922	4.58325e-06	-2.85	0.7232	0.000113692	1.676	0.6007	0.00533313	FBgn0003386	Shaw	INTRON
25° Lifespan	2L_18433602_SNP	G	A	A	0.1	18	162	-2.775	1.15	0.0157314	-5.532	1.175	4.19777e-06	-4.153	1.077	0.000144592	2.757	0.8762	0.00204647	FBgn0265681	CR44488	EXON
25° Lifespan	2R_17675963_DEL	AAGGTGCTACAA	A	AAGGTGCTACAA	0.422	73	100	-1.942	0.71	0.00662816	0.4898	0.7699	0.52591	-0.7263	0.6897	0.289226	-2.432	0.5397	8.52123e-06	Intergenic
25° Lifespan	2R_16102566_SNP	T	G	G	0.05587	10	169	2.555	1.522	0.0473267	-2.896	1.614	0.0823458	-0.1704	1.464	0.87105	5.45	1.126	2.20021e-06	Intergenic
25° Lifespan	3L_21797534_SNP	G	A	A	0.07065	13	171	2.152	1.343	0.0757638	-2.448	1.422	0.0915326	-0.1479	1.291	0.97085	4.6	0.9932	6.48052e-06	Intergenic
25° Lifespan	3R_8483134_INS	TTTGCAATATATT	GG	GG	0.06286	11	164	0.444	1.439	0.698076	-4.571	1.472	0.00266918	-2.063	1.353	0.142634	5.015	1.076	5.13218e-06	FBgn0038072	CG6225	INTRON
25° Lifespan	X_8277821_SNP	A	G	G	0.1889	34	146	1.169	0.8959	0.119613	-2.613	0.927	0.00603114	-0.7218	0.8556	0.479056	3.782	0.6293	1.24804e-08	Intergenic
25° Lifespan	2L_12402079_DEL	T	TT	TT	0.06173	10	152	0.707	1.534	0.53633	-4.123	1.62	0.00711301	-1.708	1.478	0.229879	4.83	1.1	2.77622e-06	FBgn0041195	Pkd2	57 bp DOWNSTREAM
25° Lifespan	2L_3348341_SNP	C	T	T	0.1377	23	144	1.218	1.051	0.253188	-2.389	1.114	0.0268168	-0.5857	1.013	0.528045	3.607	0.7672	5.12552e-06	FBgn0020445	E23	INTRON
25° Lifespan	3R_13460873_SNP	C	T	T	0.1517	27	151	1.09	0.983	0.256969	-2.24	1.032	0.0319793	-0.5746	0.9394	0.559488	3.33	0.7288	7.02044e-06	FBgn0262794	CG43175	INTRON
25° Lifespan	3R_13460874_SNP	T	C	C	0.1517	27	151	1.085	0.983	0.247114	-2.252	1.031	0.0309283	-0.5835	0.9393	0.560676	3.337	0.7287	6.68766e-06	FBgn0262794	CG43175	INTRON
25° Lifespan	2L_3348315_SNP	G	A	A	0.3195	54	115	0.5512	0.7867	0.53579	-2.046	0.8186	0.0112862	-0.7475	0.7491	0.286993	2.597	0.5773	9.17376e-06	FBgn0020445	E23	INTRON
25° Lifespan	3R_10875634_SNP	A	C	C	0.07609	14	170	1.378	1.302	0.244011	-3.164	1.365	0.0220087	-0.8931	1.245	0.505488	4.543	0.9597	3.34309e-06	Intergenic
25° Lifespan	2L_21067378_SNP	G	A	A	0.2045	36	140	0.8695	0.8761	0.26788	-2.148	0.9155	0.0215449	-0.6395	0.8366	0.486291	3.018	0.6416	5.17868e-06	FBgn0032910	CG9265	INTRON
25° Lifespan	2R_8535192_SNP	C	A	C	0.2155	39	142	0.7452	0.8428	0.430573	-2.134	0.8841	0.0127846	-0.6945	0.8051	0.33423	2.879	0.6255	7.04902e-06	FBgn0033760	CG8785	INTRON
25° Lifespan	2L_8040030_SNP	T	A	A	0.07429	13	162	1.219	1.367	0.31832	-3.508	1.404	0.0158749	-1.145	1.295	0.439005	4.727	0.9829	3.66762e-06	FBgn0044323	Cka	UTR_3_PRIME	FBgn0031976	CG7367	242 bp UPSTREAM
25° Lifespan	2L_8040032_SNP	A	T	T	0.07429	13	162	1.219	1.367	0.31832	-3.508	1.404	0.0158749	-1.145	1.295	0.439005	4.727	0.9829	3.66762e-06	FBgn0044323	Cka	UTR_3_PRIME	FBgn0031976	CG7367	244 bp UPSTREAM
28° Lifespan	2R_19507323_SNP	A	C	C	0.05172	9	165	4.351	1.039	3.54818e-05	4.252	1.038	5.83896e-05	4.302	0.9657	9.45679e-06	0.09854	0.7622	0.898927	Intergenic
28° Lifespan	3L_1682162_SNP	A	T	T	0.05682	10	166	4.166	0.9777	2.85518e-05	4.301	0.9722	1.80993e-05	4.234	0.9045	4.47478e-06	-0.1359	0.728	0.85138	FBgn0035260	CG7991	INTRON
28° Lifespan	3L_22556737_DEL	C	CG	CG	0.05988	10	157	4.494	0.953	8.58164e-06	3.971	0.9691	8.44565e-05	4.232	0.8861	7.00278e-06	0.5235	0.7443	0.472705	Intergenic
28° Lifespan	X_5330003_SNP	A	C	C	0.05952	10	158	3.702	1.018	0.000279401	4.627	0.9856	3.82015e-06	4.165	0.9328	9.90482e-06	-0.9256	0.7302	0.203697	FBgn0265664	CR44471	173 bp DOWNSTREAM
28° Lifespan	3L_5206682_SNP	T	A	A	0.05143	9	166	4.893	1.029	3.7042e-06	3.289	1.054	0.00208907	4.091	0.9706	3.78227e-05	1.604	0.7538	0.0349841	FBgn0052423	shep	INTRON
28° Lifespan	2L_11772198_SNP	T	G	G	0.08671	15	158	3.598	0.8166	1.76496e-05	3.545	0.8181	2.09914e-05	3.571	0.7598	4.5734e-06	0.05254	0.6027	0.93142	Intergenic
28° Lifespan	2L_4389085_SNP	A	G	G	0.07738	13	155	4.088	0.8717	4.62454e-06	2.204	0.887	0.0149497	3.146	0.8246	0.00018283	1.884	0.6111	0.00314091	FBgn0027560	Tps1	INTRON
28° Lifespan	2L_3378359_SNP	C	T	T	0.117	20	151	3.016	0.7311	4.05971e-05	3.146	0.7216	1.77831e-05	3.081	0.6755	5.76796e-06	-0.1302	0.5343	0.805334	FBgn0016698	Ptpa	SYNONYMOUS_CODING
28° Lifespan	3R_7871189_SNP	A	G	G	0.1294	22	148	3.417	0.6756	6.13725e-07	2.71	0.6953	0.000121102	3.063	0.6358	1.48078e-06	0.7076	0.5125	0.165051	Intergenic
28° Lifespan	3R_11211074_SNP	T	G	G	0.1145	19	147	2.683	0.7658	0.000439648	3.348	0.734	8.15202e-06	3.015	0.6984	1.95889e-05	-0.6644	0.5471	0.221062	FBgn0262483	Rbp	NON_SYNONYMOUS_CODING
28° Lifespan	3L_14580641_SNP	G	C	C	0.1524	25	139	3.038	0.662	6.17303e-06	2.421	0.6674	0.000338056	2.729	0.6188	1.41261e-05	0.6178	0.4853	0.202411	FBgn0040318	HGTX	INTRON
28° Lifespan	3R_8398746_INS	ATTGAG	A	A	0.1205	20	146	1.744	0.7336	0.0206415	3.244	0.7169	9.91771e-06	2.494	0.6759	0.000337225	-1.5	0.5261	0.00441645	FBgn0038063	Octbeta2R	INTRON
28° Lifespan	2L_3376806_SNP	G	T	T	0.2335	39	128	2.437	0.5523	1.63372e-05	2.515	0.5508	7.76506e-06	2.476	0.5135	2.36185e-06	-0.07831	0.4029	0.847442	FBgn0031529	CG9662	69 bp UPSTREAM	FBgn0016698	Ptpa	196 bp UPSTREAM
28° Lifespan	2L_3376818_SNP	T	C	C	0.2367	40	129	2.323	0.5479	3.40178e-05	2.444	0.5432	1.15114e-05	2.383	0.508	4.56159e-06	-0.121	0.3978	0.764183	FBgn0031529	CG9662	81 bp UPSTREAM	FBgn0016698	Ptpa	184 bp UPSTREAM
28° Lifespan	2R_17864733_SNP	G	A	A	0.2156	36	131	1.692	0.5907	0.00431945	2.673	0.5629	3.8096e-06	2.182	0.5402	6.64496e-05	-0.9804	0.4054	0.0188406	FBgn0041237	Gr58c	SYNONYMOUS_CODING	FBgn0034674	CG9304	842 bp DOWNSTREAM	FBgn0041238	Gr58b	987 bp DOWNSTREAM
28° Lifespan	X_3430515_SNP	C	A	C	0.4571	80	95	2.2	0.4493	2.64259e-06	1.968	0.4553	2.69398e-05	2.084	0.4203	1.83227e-06	0.2322	0.3345	0.491674	FBgn0052791	CG32791	INTRON
28° Lifespan	X_3430506_SNP	C	T	C	0.4535	78	94	2.102	0.4642	9.39335e-06	2.028	0.4637	1.78804e-05	2.065	0.4308	2.90432e-06	0.07458	0.3441	0.825639	FBgn0052791	CG32791	INTRON
28° Lifespan	X_3430518_SNP	G	C	G	0.4682	81	92	2.114	0.4616	7.36549e-06	1.954	0.4594	3.35643e-05	2.034	0.4281	3.67916e-06	0.1607	0.3397	0.634907	FBgn0052791	CG32791	INTRON
28° Lifespan	X_21090146_SNP	T	C	T	0.4386	75	96	2.019	0.4676	2.45437e-05	2.048	0.4572	1.64314e-05	2.033	0.4294	4.8124e-06	-0.02849	0.3433	0.934324	FBgn0052521	CG32521	INTRON	FBgn0052523	CG32523	284 bp DOWNSTREAM
28° Lifespan	X_7433303_SNP	A	T	T	0.345	59	112	1.768	0.4961	0.000448816	2.266	0.4769	4.55534e-06	2.017	0.4532	1.48072e-05	-0.498	0.3543	0.163932	FBgn0052719	CG32719	INTRON
28° Lifespan	X_7433376_INS	GG	G	G	0.3448	60	114	1.761	0.4896	0.00042356	2.191	0.4696	8.12995e-06	1.976	0.4457	1.90909e-05	-0.4297	0.3545	0.225883	FBgn0052719	CG32719	INTRON
28° Lifespan	2L_13930052_SNP	C	T	T	0.4522	71	86	2.257	0.4804	3.78893e-06	1.659	0.5049	0.000892317	1.958	0.4598	2.10369e-05	0.598	0.3546	0.0936079	FBgn0032536	Ance-3	INTRON	FBgn0261628	CG42711	270 bp DOWNSTREAM
28° Lifespan	3L_2488440_SNP	T	G	G	0.3743	64	107	2.223	0.4749	5.43471e-06	1.567	0.4814	0.00149108	1.895	0.4459	3.58493e-05	0.6558	0.345	0.0620793	FBgn0266696	CG45186	INTRON	FBgn0035346	CG1146	364 bp UPSTREAM
28° Lifespan	X_4487249_SNP	A	T	T	0.3846	65	104	2.191	0.4767	7.5355e-06	1.538	0.4848	0.00182961	1.865	0.4489	4.8377e-05	0.6533	0.3441	0.0634006	FBgn0052773	CR32773	INTRON
28° Lifespan	3L_2488423_SNP	C	A	A	0.3743	64	107	2.202	0.4754	6.7356e-06	1.479	0.4796	0.00276799	1.841	0.4448	6.12953e-05	0.7234	0.3473	0.0394159	FBgn0266696	CG45186	INTRON	FBgn0035346	CG1146	381 bp UPSTREAM
28° Lifespan	3L_2488424_SNP	T	A	A	0.3779	65	107	2.212	0.4666	5.47587e-06	1.332	0.4861	0.00688725	1.772	0.4446	0.000108307	0.8794	0.3426	0.0116014	FBgn0266696	CG45186	INTRON	FBgn0035346	CG1146	380 bp UPSTREAM
28° Lifespan	3R_20304801_DEL	A	AA	AA	0.3063	49	111	0.9855	0.5185	0.0699598	2.348	0.507	8.69576e-06	1.667	0.4771	0.000895926	-1.362	0.3758	0.000294327	Intergenic
28° Lifespan	2L_19268266_SNP	C	G	G	0.09036	15	151	1.946	0.8666	0.022964	-0.6883	0.8602	0.42218	0.6288	0.8148	0.433604	2.634	0.5712	7.60603e-06	FBgn0265079	CR44190	848 bp DOWNSTREAM
28° Lifespan	2R_13047959_SNP	A	T	A	0.3205	50	106	1.344	0.5372	0.0131412	-0.3065	0.5398	0.571988	0.5186	0.5067	0.308786	1.65	0.3642	9.77124e-06	FBgn0050457	CG30457	SYNONYMOUS_CODING
28° Lifespan	3L_15014994_SNP	G	T	T	0.07345	13	164	1.538	0.9087	0.0927829	-1.248	0.9057	0.168496	0.1446	0.8549	0.868506	2.786	0.6077	8.48945e-06	FBgn0261090	Sytbeta	INTRON
28° Lifespan	2L_19766194_SNP	T	G	T	0.2919	47	114	-0.8475	0.5587	0.123553	0.8833	0.5451	0.106528	0.01787	0.5255	0.972816	-1.731	0.3377	4.25218e-06	FBgn0000529	bsh	91 bp DOWNSTREAM
28° Lifespan	2L_19257818_SNP	G	T	T	0.1437	24	143	1.074	0.7079	0.125285	-1.068	0.6941	0.124345	0.003203	0.6614	0.997719	2.142	0.4648	7.83694e-06	Intergenic
28° Lifespan	2R_20216108_SNP	T	G	G	0.1462	25	146	-3.374	0.6411	3.82106e-07	-2.356	0.6608	0.000462434	-2.865	0.6074	4.40971e-06	-1.018	0.4686	0.0344602	FBgn0266045	CR44810	INTRON
28° Lifespan	2R_20215213_SNP	G	A	A	0.1437	24	143	-3.392	0.6594	5.69444e-07	-2.5	0.6751	0.000262975	-2.946	0.625	3.61334e-06	-0.8917	0.4674	0.0696212	FBgn0266045	CR44810	INTRON
28° Lifespan	3L_14181404_SNP	C	G	G	0.4912	84	87	-2.171	0.4606	4.37537e-06	-1.855	0.4637	8.99605e-05	-2.013	0.43	5.07329e-06	-0.3158	0.3383	0.355095	FBgn0036414	nan	INTRON
28° Lifespan	2R_20217082_SNP	A	T	T	0.1765	30	140	-2.793	0.5935	7.2759e-06	-2.115	0.6155	0.00073497	-2.454	0.5627	2.55894e-05	-0.6778	0.4419	0.130867	FBgn0266045	CR44810	EXON
28° Lifespan	X_3156785_SNP	T	G	G	0.1893	32	137	-2.774	0.5907	4.92687e-06	-1.881	0.6022	0.00218164	-2.327	0.5555	4.46475e-05	-0.8931	0.4345	0.0405862	FBgn0000479	dnc	INTRON
28° Lifespan	3L_6560042_SNP	A	G	G	0.4795	82	89	-2.093	0.457	1.02302e-05	-1.851	0.4625	9.64109e-05	-1.972	0.4282	8.35372e-06	-0.242	0.3349	0.477197	FBgn0042185	CG18769	INTRON	FBgn0263973	jv	SYNONYMOUS_CODING
28° Lifespan	2R_11585720_SNP	T	G	T	0.3354	54	107	-2.298	0.4994	8.73338e-06	-0.8548	0.5302	0.104805	-1.577	0.4854	0.00126179	-1.444	0.3442	7.58603e-05	FBgn0053462	CG33462	205 bp DOWNSTREAM	FBgn0050080	CG30080	511 bp DOWNSTREAM	FBgn0261538	CG42662	511 bp DOWNSTREAM
28° Lifespan	X_13411608_SNP	A	T	T	0.2971	52	123	-2.255	0.4996	3.43665e-06	-1.653	0.5098	0.00120415	-1.954	0.4702	2.20824e-05	-0.6027	0.3668	0.101977	FBgn0265416	Neto	INTRON
28° Lifespan	X_13411607_SNP	C	T	T	0.2914	51	124	-2.266	0.503	3.03037e-06	-1.629	0.5135	0.00149763	-1.948	0.4737	2.45421e-05	-0.637	0.3682	0.0855516	FBgn0265416	Neto	INTRON
28° Lifespan	X_13411553_SNP	T	G	G	0.2965	51	121	-2.229	0.5089	7.13212e-06	-1.65	0.5184	0.00147654	-1.939	0.4786	3.65881e-05	-0.5798	0.3733	0.119163	FBgn0265416	Neto	INTRON
28° Lifespan	X_17256743_SNP	A	G	G	0.193	33	138	-1.762	0.6027	0.00382941	-2.766	0.5742	2.09558e-06	-2.264	0.5491	4.46355e-05	1.004	0.4243	0.0192834	Intergenic
28° Lifespan	2L_19804672_SNP	T	G	T	0.1384	22	137	-2.028	0.7237	0.00508292	0.2666	0.7386	0.713284	-0.8805	0.6905	0.196408	-2.294	0.4808	4.17411e-06	FBgn0263873	sick	INTRON
28° Lifespan	3L_5198368_SNP	A	G	G	0.05747	10	164	-2.341	1.024	0.0230178	0.9529	1.033	0.35417	-0.694	0.9706	0.473596	-3.294	0.68	3.07189e-06	FBgn0052423	shep	INTRON
28° Lifespan	2R_18839519_SNP	T	A	A	0.2321	39	129	-1.236	0.5786	0.0326675	0.6411	0.5753	0.265303	-0.2976	0.5446	0.585689	-1.877	0.3808	2.07113e-06	FBgn0052835	CR32835	EXON
28° Lifespan	3R_22101903_SNP	T	C	C	0.1948	30	124	-1.026	0.6237	0.112284	0.9502	0.6307	0.137936	-0.03773	0.5897	0.952042	-1.976	0.4274	7.72177e-06	FBgn0039420	CG6154	UTR_3_PRIME
28° Lifespan	X_5052674_SNP	G	C	C	0.06748	11	152	1.493	0.9944	0.131824	-1.572	0.9743	0.110051	-0.03941	0.9288	0.965557	3.064	0.6523	6.09481e-06	FBgn0266098	rg	INTRON	FBgn0029746	CG15465	INTRON
28° Lifespan	2R_18353567_SNP	G	A	A	0.128	21	143	-1.447	0.731	0.0506663	0.8302	0.7337	0.260645	-0.3086	0.6918	0.657402	-2.278	0.481	7.31416e-06	FBgn0034731	CG10384	INTRON
28° Lifespan	4_726081_DEL	TAAAAAG	A	TAAAAAG	0.472	76	85	0.6297	0.5062	0.209414	-1.118	0.4888	0.0240864	-0.2439	0.4688	0.601729	1.747	0.3336	2.69837e-07	FBgn0005558	ey	INTRON
28° Lifespan	4_726128_SNP	C	A	A	0.3882	66	104	0.589	0.4987	0.239779	-1.069	0.4797	0.0305129	-0.2399	0.4626	0.605764	1.658	0.3191	1.08787e-06	FBgn0005558	ey	INTRON
28° Lifespan	3R_26625660_SNP	G	T	T	0.08046	14	160	0.7084	0.8893	0.423397	-2.01	0.8747	0.0215737	-0.6508	0.8313	0.43141	2.719	0.5896	6.95291e-06	FBgn0011739	wts	INTRON
18° ln(sigma_e) Lifespan	3R_23591589_SNP	G	A	A	0.05056	9	169	0.2673	0.04622	4.40212e-08	0.2316	0.04228	2.76253e-07	0.2495	0.03913	2.08342e-09	0.03571	0.04151	0.39737	Intergenic
18° ln(sigma_e) Lifespan	3L_22407031_SNP	T	C	C	0.05333	8	142	0.2768	0.04915	6.72803e-08	0.2174	0.04721	6.70409e-06	0.2471	0.04271	3.04335e-08	0.05948	0.04464	0.183321	Intergenic
18° ln(sigma_e) Lifespan	3L_22473434_SNP	A	C	C	0.05028	9	170	0.2414	0.0471	9.48163e-07	0.2138	0.04423	2.3805e-06	0.2276	0.04054	6.2947e-08	0.0276	0.04217	0.51361	Intergenic
18° ln(sigma_e) Lifespan	3L_22270316_SNP	T	A	A	0.05056	9	169	0.2503	0.04696	3.08424e-07	0.203	0.04431	8.01218e-06	0.2267	0.04055	7.33496e-08	0.04732	0.04196	0.261285	FBgn0025702	srpk79D	INTRON
18° ln(sigma_e) Lifespan	3L_22196644_SNP	A	G	G	0.05028	9	170	0.2505	0.04683	3.00963e-07	0.2026	0.04422	8.35489e-06	0.2266	0.04043	7.4159e-08	0.04793	0.04192	0.25511	FBgn0037153	olf413	INTRON
18° ln(sigma_e) Lifespan	3L_22157429_SNP	C	T	T	0.05085	9	168	0.2493	0.0469	3.49317e-07	0.2028	0.04443	8.2297e-06	0.2261	0.04059	8.03719e-08	0.04655	0.04195	0.269277	FBgn0037153	olf413	INTRON
18° ln(sigma_e) Lifespan	3L_22182115_SNP	A	G	G	0.05085	9	168	0.2493	0.0469	3.49317e-07	0.2028	0.04443	8.2297e-06	0.2261	0.04059	8.03717e-08	0.04655	0.04195	0.269277	FBgn0037153	olf413	INTRON
18° ln(sigma_e) Lifespan	3L_22388447_SNP	G	A	A	0.05056	9	169	0.2332	0.04721	2.33817e-06	0.2132	0.0443	2.55928e-06	0.2232	0.04062	1.18922e-07	0.01995	0.04222	0.636792	FBgn0004449	Ten-m	INTRON
18° ln(sigma_e) Lifespan	X_16849902_SNP	G	C	C	0.0678	12	165	0.2458	0.03984	1.39331e-09	0.1745	0.0379	1.13208e-05	0.2102	0.0345	4.36747e-09	0.07135	0.03586	0.0517348	FBgn0030808	RhoGAP15B	UTR_3_PRIME	FBgn0030809	CG9086	363 bp DOWNSTREAM
18° ln(sigma_e) Lifespan	3L_22253300_SNP	A	C	C	0.05114	9	167	0.2019	0.048	4.92462e-05	0.2165	0.0441	1.75244e-06	0.2092	0.04103	8.20312e-07	-0.01465	0.04199	0.727648	FBgn0028500	Rich	NON_SYNONYMOUS_CODING
18° ln(sigma_e) Lifespan	3L_22269526_SNP	C	T	T	0.05085	9	168	0.209	0.04791	2.9222e-05	0.2062	0.0441	5.68143e-06	0.2076	0.04092	9.03513e-07	0.002784	0.04223	0.947533	FBgn0025702	srpk79D	INTRON
18° ln(sigma_e) Lifespan	3L_22493916_SNP	A	G	G	0.05	9	171	0.2127	0.04776	1.76982e-05	0.2018	0.04442	9.02488e-06	0.2072	0.04103	1.00886e-06	0.01087	0.04211	0.797413	FBgn0263004	CG43312	784 bp UPSTREAM
18° ln(sigma_e) Lifespan	3L_22516910_SNP	T	G	G	0.05	9	171	0.2127	0.04776	1.76982e-05	0.2018	0.04442	9.02488e-06	0.2072	0.04103	1.00886e-06	0.01087	0.04211	0.797413	Intergenic
18° ln(sigma_e) Lifespan	3R_3219988_SNP	G	A	A	0.05028	9	170	0.2269	0.0471	1.70375e-06	0.1873	0.04435	2.74513e-05	0.2071	0.04065	2.60374e-07	0.03957	0.04198	0.349807	Intergenic
18° ln(sigma_e) Lifespan	2R_4830225_SNP	G	A	A	0.05455	9	156	0.2034	0.04819	1.37843e-05	0.2002	0.04587	8.37982e-06	0.2018	0.04199	6.22218e-07	0.00313	0.04242	0.942573	FBgn0265300	CR44273	225 bp DOWNSTREAM	FBgn0265301	CR44274	775 bp UPSTREAM
18° ln(sigma_e) Lifespan	3L_22299930_SNP	A	C	C	0.05202	9	164	0.2248	0.04747	4.89227e-06	0.1772	0.04505	0.000109733	0.201	0.04126	2.33603e-06	0.04757	0.04192	0.259359	FBgn0004449	Ten-m	INTRON
18° ln(sigma_e) Lifespan	3L_22334743_SNP	T	G	G	0.05085	9	168	0.2139	0.04753	1.52959e-05	0.1861	0.04476	4.5968e-05	0.2	0.04111	2.50706e-06	0.02783	0.04201	0.510055	FBgn0004449	Ten-m	INTRON
18° ln(sigma_e) Lifespan	3L_22440652_SNP	G	A	A	0.06215	11	166	0.209	0.04341	3.67897e-06	0.1874	0.04003	5.84663e-06	0.1982	0.03718	2.39856e-07	0.02162	0.038	0.573697	Intergenic
18° ln(sigma_e) Lifespan	2L_6590620_DEL	A	TG	TG	0.05	9	171	0.2212	0.04766	3.44103e-06	0.1708	0.04481	0.000193689	0.196	0.04118	3.26605e-06	0.05047	0.04213	0.230225	FBgn0031835	CG11319	INTRON
18° ln(sigma_e) Lifespan	3L_13379447_SNP	A	G	G	0.05525	10	171	0.2046	0.04504	7.12446e-06	0.1813	0.04204	2.91639e-05	0.1929	0.03864	1.41025e-06	0.02328	0.04024	0.561067	FBgn0036353	CG10171	UTR_3_PRIME	FBgn0036352	CG14110	422 bp DOWNSTREAM
18° ln(sigma_e) Lifespan	3L_9907279_SNP	T	C	C	0.05464	10	173	0.1838	0.04567	2.56485e-05	0.1978	0.04184	3.27803e-06	0.1908	0.03895	3.41386e-07	-0.01392	0.04003	0.727579	FBgn0085385	CG34356	INTRON
18° ln(sigma_e) Lifespan	3R_25557102_SNP	T	C	C	0.06111	11	169	0.2022	0.04338	8.1043e-06	0.1731	0.04041	3.0385e-05	0.1877	0.03738	1.11847e-06	0.02912	0.03794	0.448039	FBgn0039688	Kul	SYNONYMOUS_CODING
18° ln(sigma_e) Lifespan	2R_2724126_SNP	C	G	G	0.05143	9	166	0.1898	0.04522	4.66037e-05	0.1814	0.04279	7.21729e-05	0.1856	0.03872	7.71105e-06	0.008366	0.04187	0.842541	FBgn0033108	CG15236	SYNONYMOUS_CODING	FBgn0263517	mir-4976	986 bp UPSTREAM
18° ln(sigma_e) Lifespan	3L_17693094_SNP	C	T	T	0.05747	10	164	0.2413	0.04435	1.64184e-07	0.1259	0.0438	0.00419125	0.1836	0.03942	5.19184e-06	0.1154	0.03944	0.00364895	FBgn0052183	Ccn	INTRON
18° ln(sigma_e) Lifespan	2L_6768583_SNP	T	C	C	0.06215	11	166	0.2193	0.04242	4.95479e-07	0.1464	0.03964	0.000459136	0.1828	0.03635	1.60632e-06	0.07296	0.03815	0.0563408	FBgn0031857	CG11321	SYNONYMOUS_CODING
18° ln(sigma_e) Lifespan	3L_22132359_SNP	T	C	C	0.05618	10	168	0.1865	0.04601	8.73069e-05	0.1733	0.04278	6.81846e-05	0.1799	0.03962	9.28281e-06	0.01324	0.0402	0.741502	FBgn0037153	olf413	INTRON
18° ln(sigma_e) Lifespan	2L_12020388_SNP	A	T	T	0.05028	9	170	0.2143	0.04794	2.27997e-06	0.1444	0.04562	0.00171013	0.1794	0.04181	9.53275e-06	0.06992	0.04205	0.0960175	FBgn0032395	CG6734	SYNONYMOUS_CODING
18° ln(sigma_e) Lifespan	3L_7806804_SNP	A	G	G	0.06077	11	170	0.1819	0.04343	4.86123e-05	0.175	0.0401	2.42419e-05	0.1785	0.03711	3.97379e-06	0.006868	0.03845	0.858601	FBgn0016694	Pdp1	633 bp DOWNSTREAM
18° ln(sigma_e) Lifespan	3L_16416841_SNP	T	C	C	0.05495	10	172	0.2097	0.04499	8.11695e-06	0.1472	0.04301	0.00076572	0.1784	0.03924	1.11445e-05	0.06246	0.03987	0.118273	FBgn0053158	CG33158	INTRON	FBgn0261799	dsx-c73A	SYNONYMOUS_CODING
18° ln(sigma_e) Lifespan	3L_4628971_SNP	A	G	G	0.05056	9	169	0.2302	0.04706	3.23372e-06	0.1243	0.04479	0.00722687	0.1772	0.04118	3.57364e-05	0.1059	0.04071	0.011332	FBgn0015805	Rpd3	SYNONYMOUS_CODING	FBgn0262870	axo	633 bp DOWNSTREAM
18° ln(sigma_e) Lifespan	2L_11303831_SNP	C	A	A	0.05618	10	168	0.198	0.04558	8.26624e-06	0.1559	0.04294	0.000358752	0.177	0.03945	9.92619e-06	0.04215	0.04021	0.292284	Intergenic
18° ln(sigma_e) Lifespan	3L_22228216_SNP	T	C	C	0.06286	11	164	0.1945	0.04385	1.43558e-05	0.1565	0.0408	0.000175711	0.1755	0.03778	5.98166e-06	0.03794	0.03831	0.322974	FBgn0037153	olf413	INTRON
18° ln(sigma_e) Lifespan	3L_3844948_SNP	T	A	A	0.06011	11	172	0.1734	0.04372	0.000158185	0.1764	0.04033	2.05511e-05	0.1749	0.03745	6.43649e-06	-0.003055	0.03829	0.934886	Intergenic
18° ln(sigma_e) Lifespan	2R_7526647_SNP	T	G	G	0.07429	13	162	0.1591	0.04082	4.07363e-05	0.1904	0.03712	5.52189e-07	0.1747	0.03466	4.95318e-07	-0.03134	0.03583	0.377639	FBgn0033638	CG9005	INTRON
18° ln(sigma_e) Lifespan	3L_21734061_SNP	C	G	G	0.05618	10	168	0.2125	0.04535	6.41531e-06	0.1355	0.04341	0.00199697	0.174	0.03966	1.77044e-05	0.07694	0.03986	0.0543167	FBgn0037128	CG14572	573 bp UPSTREAM	FBgn0037127	CG14566	652 bp UPSTREAM
18° ln(sigma_e) Lifespan	2L_7255282_SNP	G	C	C	0.06145	11	168	0.2053	0.04336	3.59572e-07	0.1423	0.04108	0.000658979	0.1738	0.03767	7.31821e-07	0.06295	0.03819	0.0994123	FBgn0010453	Wnt4	137 bp DOWNSTREAM
18° ln(sigma_e) Lifespan	3L_11401752_SNP	A	G	G	0.05525	10	171	0.1862	0.04585	3.11999e-05	0.1584	0.04287	0.00027997	0.1723	0.0396	9.41992e-06	0.02784	0.04011	0.488345	Intergenic
18° ln(sigma_e) Lifespan	3R_22073284_SNP	T	A	A	0.06145	11	168	0.206	0.04304	1.27627e-06	0.1385	0.0413	0.000939709	0.1722	0.03775	5.79286e-06	0.06749	0.03764	0.0770751	FBgn0261708	CR42745	INTRON
18° ln(sigma_e) Lifespan	X_19234405_SNP	C	G	G	0.05587	10	169	0.2016	0.0453	3.40548e-06	0.1406	0.04329	0.00133455	0.1711	0.03955	1.34804e-05	0.06103	0.03994	0.126616	FBgn0086778	nAChRalpha7	INTRON
18° ln(sigma_e) Lifespan	2L_2656537_SNP	G	T	T	0.06667	12	168	0.1586	0.04244	0.000265388	0.1822	0.03871	4.28904e-06	0.1704	0.0362	4.56015e-06	-0.02361	0.03687	0.520467	FBgn0031443	Prosbeta4R2	325 bp DOWNSTREAM
18° ln(sigma_e) Lifespan	X_20210195_SNP	C	A	A	0.06557	12	171	0.1579	0.04216	0.000402605	0.1749	0.03859	1.06642e-05	0.1664	0.036	7.25673e-06	-0.017	0.03675	0.643139	Intergenic
18° ln(sigma_e) Lifespan	3L_22131021_SNP	T	C	C	0.06897	12	162	0.1867	0.0419	1.46835e-05	0.1447	0.03923	0.000312703	0.1657	0.03622	9.01013e-06	0.04192	0.03664	0.254761	FBgn0037153	olf413	INTRON
18° ln(sigma_e) Lifespan	3R_18514352_SNP	G	C	C	0.05587	10	169	0.2007	0.04572	8.28588e-06	0.1291	0.04348	0.00328646	0.1649	0.03994	4.4225e-05	0.07164	0.03974	0.072912	FBgn0039003	wfs1	SYNONYMOUS_CODING
18° ln(sigma_e) Lifespan	3R_18516863_SNP	A	G	G	0.05464	10	173	0.1996	0.0453	9.74234e-06	0.1283	0.04331	0.00347346	0.1639	0.03962	4.8869e-05	0.07132	0.03969	0.0740416	FBgn0039004	Nup133	INTRON	FBgn0039003	wfs1	761 bp UPSTREAM
18° ln(sigma_e) Lifespan	3L_7796718_SNP	A	G	G	0.07778	14	166	0.1688	0.03906	3.50582e-05	0.1551	0.03636	2.943e-05	0.1619	0.03362	2.85254e-06	0.01379	0.03427	0.689041	FBgn0052369	CG32369	SYNONYMOUS_CODING
18° ln(sigma_e) Lifespan	3L_22112539_SNP	T	A	A	0.08046	14	160	0.172	0.0395	2.89065e-05	0.1465	0.03659	8.48435e-05	0.1593	0.03404	4.08951e-06	0.02551	0.03411	0.458615	Intergenic
18° ln(sigma_e) Lifespan	3R_19189212_SNP	A	G	G	0.05525	10	171	0.124	0.04704	0.0123938	0.193	0.04193	7.98203e-06	0.1585	0.03993	0.000101085	-0.069	0.03955	0.0835827	FBgn0039073	CG4408	NON_SYNONYMOUS_CODING
18° ln(sigma_e) Lifespan	3L_9908540_SNP	T	A	A	0.0678	12	165	0.1423	0.04301	0.000280182	0.1736	0.03746	9.26449e-06	0.158	0.03608	4.04261e-06	-0.03134	0.03604	0.394398	FBgn0085385	CG34356	INTRON
18° ln(sigma_e) Lifespan	2L_12170930_SNP	T	C	C	0.07222	13	167	0.1555	0.04085	0.000106751	0.1586	0.03769	3.13436e-05	0.1571	0.03504	3.80594e-06	-0.003095	0.03559	0.927805	FBgn0032419	CG17217	INTRON	FBgn0032420	CG6583	274 bp DOWNSTREAM	FBgn0051760	CG31760	422 bp DOWNSTREAM
18° ln(sigma_e) Lifespan	2L_4250784_SNP	T	G	G	0.1173	21	158	0.171	0.03192	2.1416e-07	0.1409	0.03007	4.8377e-06	0.156	0.02751	4.53105e-08	0.03008	0.02862	0.293154	Intergenic
18° ln(sigma_e) Lifespan	X_20962884_SNP	A	G	G	0.06077	11	170	0.2107	0.04294	3.33386e-06	0.1012	0.04177	0.0163734	0.1559	0.03796	6.54172e-05	0.1095	0.03762	0.00391183	Intergenic
18° ln(sigma_e) Lifespan	2L_6767691_SNP	A	G	G	0.08523	15	161	0.173	0.03743	4.78364e-06	0.1379	0.03455	0.000123752	0.1554	0.0321	1.86497e-06	0.03515	0.03268	0.291329	FBgn0031857	CG11321	SYNONYMOUS_CODING
18° ln(sigma_e) Lifespan	2L_6768342_SNP	T	C	C	0.1092	19	155	0.1818	0.03361	8.45841e-08	0.1282	0.03218	7.87976e-05	0.155	0.02929	1.395e-07	0.05366	0.02999	0.0723932	FBgn0031857	CG11321	SYNONYMOUS_CODING
18° ln(sigma_e) Lifespan	2L_10738409_SNP	G	T	T	0.06818	12	164	0.1652	0.04256	2.07421e-05	0.1446	0.03966	0.000252908	0.1549	0.03664	7.57188e-06	0.0206	0.03739	0.57668	FBgn0032295	CG12299	SYNONYMOUS_CODING
18° ln(sigma_e) Lifespan	3L_7808515_SNP	T	C	C	0.07821	14	165	0.1596	0.03936	7.6686e-05	0.1484	0.03659	6.62022e-05	0.154	0.03389	9.38888e-06	0.01117	0.03439	0.745215	FBgn0016694	Pdp1	UTR_3_PRIME
18° ln(sigma_e) Lifespan	2L_2770382_SNP	C	T	T	0.07558	13	159	0.1774	0.03972	4.93899e-06	0.1294	0.03721	0.000843126	0.1534	0.03439	9.09374e-06	0.04801	0.03456	0.175164	FBgn0031459	CG2862	SYNONYMOUS_CODING	FBgn0019830	colt	313 bp UPSTREAM	FBgn0031460	CG15399	502 bp DOWNSTREAM
18° ln(sigma_e) Lifespan	2R_6920273_SNP	A	C	C	0.06557	12	171	0.1807	0.04166	6.54828e-06	0.117	0.03978	0.00316974	0.1489	0.03642	1.24959e-05	0.06361	0.03647	0.0833443	FBgn0040765	luna	INTRON
18° ln(sigma_e) Lifespan	3R_14945211_SNP	C	T	T	0.07263	13	166	0.1171	0.04023	0.0028481	0.18	0.03665	2.3639e-06	0.1486	0.03428	2.65797e-05	-0.06288	0.03494	0.0752752	FBgn0038679	CG6040	INTRON
18° ln(sigma_e) Lifespan	3R_8394658_SNP	T	C	C	0.06286	11	164	0.202	0.04346	2.58716e-06	0.09519	0.04046	0.0241192	0.1486	0.03779	9.16577e-05	0.1068	0.03663	0.00493582	FBgn0038063	Octbeta2R	INTRON
18° ln(sigma_e) Lifespan	3L_2089129_DEL	T	TCATATATGCT	TCATATATGCT	0.08889	16	164	0.1522	0.03644	9.03308e-05	0.1446	0.03386	3.48593e-05	0.1484	0.03125	5.4369e-06	0.007634	0.03227	0.816007	FBgn0086906	sls	INTRON	FBgn0262107	CR42860	EXON
18° ln(sigma_e) Lifespan	2L_15031723_SNP	C	T	T	0.08228	13	145	0.1227	0.04159	0.00180578	0.1724	0.0368	7.29412e-06	0.1475	0.03497	1.75332e-05	-0.04969	0.03573	0.162681	FBgn0260446	GABA-B-R1	INTRON	FBgn0051832	CG31832	UTR_5_PRIME
18° ln(sigma_e) Lifespan	2L_4759217_SNP	T	C	C	0.05525	10	171	0.2071	0.04532	2.95749e-06	0.08676	0.04407	0.0494353	0.1469	0.04017	0.000209595	0.1203	0.0392	0.00237307	FBgn0031627	CG15630	INTRON
18° ln(sigma_e) Lifespan	3R_22664772_SNP	T	C	C	0.05587	10	169	0.1976	0.04565	5.72644e-06	0.09513	0.0436	0.0311421	0.1464	0.0401	0.000204441	0.1025	0.03923	0.00993744	FBgn0262473	Tl	INTRON
18° ln(sigma_e) Lifespan	3R_3222190_SNP	C	A	A	0.131	22	146	0.15	0.03168	5.8002e-06	0.1427	0.02846	2.45476e-06	0.1464	0.02681	2.01922e-07	0.007288	0.02744	0.797832	Intergenic
18° ln(sigma_e) Lifespan	3L_17693092_SNP	A	C	C	0.06818	12	164	0.1948	0.04151	6.37221e-06	0.09642	0.04031	0.0173027	0.1456	0.03665	0.000100912	0.09836	0.03635	0.00708772	FBgn0052183	Ccn	INTRON
18° ln(sigma_e) Lifespan	3L_22242495_SNP	C	G	C	0.09302	16	156	0.1565	0.03727	3.00223e-05	0.1336	0.03467	0.000143034	0.1451	0.03216	8.58935e-06	0.02287	0.03233	0.480171	Intergenic
18° ln(sigma_e) Lifespan	2L_2124857_SNP	A	C	C	0.1167	21	159	0.1508	0.03228	2.35191e-06	0.1361	0.03008	1.027e-05	0.1435	0.02773	3.29131e-07	0.01468	0.02861	0.607638	Intergenic
18° ln(sigma_e) Lifespan	2L_2124783_SNP	C	G	G	0.08791	16	166	0.1434	0.03694	8.16623e-05	0.143	0.03417	3.3055e-05	0.1432	0.0317	4.74446e-06	0.0003847	0.03232	0.99255	Intergenic
18° ln(sigma_e) Lifespan	X_6493775_SNP	A	T	T	0.0974	15	139	0.1175	0.03987	0.00367992	0.166	0.03488	4.10213e-06	0.1418	0.03357	2.94755e-05	-0.04849	0.03324	0.146437	FBgn0029879	APC7	43 bp DOWNSTREAM	FBgn0029881	pigs	320 bp UPSTREAM
18° ln(sigma_e) Lifespan	2L_4250952_SNP	G	C	C	0.125	22	154	0.1642	0.03166	3.58577e-07	0.1188	0.02973	9.6858e-05	0.1415	0.02737	4.69251e-07	0.04538	0.02788	0.105357	Intergenic
18° ln(sigma_e) Lifespan	X_19414846_SNP	T	G	G	0.1136	20	156	0.1252	0.03293	0.000164356	0.157	0.03032	5.40605e-07	0.1411	0.02836	1.33257e-06	-0.0318	0.02814	0.27617	FBgn0027291	l_1_G0156	SYNONYMOUS_CODING
18° ln(sigma_e) Lifespan	3R_3222193_SNP	T	A	A	0.1198	20	147	0.1377	0.03277	8.28528e-05	0.1426	0.02979	6.58011e-06	0.1401	0.02783	2.12378e-06	-0.004963	0.0287	0.863778	Intergenic
18° ln(sigma_e) Lifespan	3R_2879062_SNP	T	C	C	0.09249	16	157	0.1714	0.03661	7.63601e-06	0.1071	0.03493	0.00248429	0.1392	0.03202	2.23649e-05	0.06435	0.03195	0.0457608	FBgn0024289	Sodh-1	NON_SYNONYMOUS_CODING
18° ln(sigma_e) Lifespan	2L_6768637_SNP	A	C	C	0.1322	23	151	0.1414	0.03155	1.1171e-05	0.1299	0.02919	1.27458e-05	0.1356	0.02711	8.1941e-07	0.01149	0.02748	0.678941	FBgn0031857	CG11321	SYNONYMOUS_CODING
18° ln(sigma_e) Lifespan	3R_20575064_SNP	T	C	C	0.06557	12	171	0.1796	0.04168	5.16895e-06	0.08958	0.04017	0.0269126	0.1346	0.03673	0.000156022	0.09003	0.03616	0.0135885	FBgn0004885	tok	217 bp DOWNSTREAM	FBgn0003719	tld	389 bp UPSTREAM
18° ln(sigma_e) Lifespan	2L_7258591_SNP	C	T	T	0.09146	15	149	0.1724	0.03756	1.21704e-06	0.09464	0.03541	0.00970554	0.1335	0.0328	2.53085e-05	0.07777	0.03203	0.0189677	FBgn0010453	Wnt4	INTRON	FBgn0051909	CG31909	393 bp DOWNSTREAM
18° ln(sigma_e) Lifespan	3L_22154467_SNP	G	A	A	0.1279	22	150	0.1489	0.03154	8.24895e-06	0.114	0.03028	0.000194964	0.1315	0.02764	3.40069e-06	0.03493	0.02771	0.21408	FBgn0037153	olf413	INTRON
18° ln(sigma_e) Lifespan	2L_7258297_SNP	A	G	G	0.1092	19	155	0.1589	0.03432	2.94943e-06	0.1036	0.03253	0.00153823	0.1313	0.02985	8.20926e-06	0.05528	0.03014	0.0641973	FBgn0010453	Wnt4	INTRON	FBgn0051909	CG31909	99 bp DOWNSTREAM
18° ln(sigma_e) Lifespan	2L_6768276_SNP	G	A	A	0.1341	24	155	0.1515	0.03014	5.86151e-07	0.111	0.02864	0.000140751	0.1312	0.02612	5.57371e-07	0.04049	0.02698	0.133702	FBgn0031857	CG11321	SYNONYMOUS_CODING
18° ln(sigma_e) Lifespan	3L_7167350_SNP	T	C	C	0.08989	16	162	0.0994	0.03764	0.0171691	0.1605	0.03405	3.91378e-06	0.1299	0.03213	7.28872e-05	-0.06107	0.03199	0.0569954	FBgn0265296	Dscam2	INTRON
18° ln(sigma_e) Lifespan	X_8450264_SNP	A	G	G	0.09945	18	163	0.09538	0.03561	0.00975608	0.1594	0.03179	1.19611e-06	0.1274	0.03017	3.40983e-05	-0.06403	0.03026	0.0351743	FBgn0026679	IntS4	SYNONYMOUS_CODING
18° ln(sigma_e) Lifespan	2L_1580245_SNP	A	G	G	0.09868	15	137	0.183	0.03866	9.74426e-07	0.06968	0.03615	0.059204	0.1263	0.03354	0.000146972	0.1133	0.03322	0.000596947	FBgn0261509	haf	INTRON
18° ln(sigma_e) Lifespan	3L_14405121_SNP	T	C	C	0.06111	11	169	0.1964	0.04337	4.15075e-06	0.05548	0.04245	0.190059	0.1259	0.0387	0.000943151	0.1409	0.03709	0.000181533	FBgn0036423	CG3919	INTRON	FBgn0087007	bbg	807 bp DOWNSTREAM
18° ln(sigma_e) Lifespan	3R_22474353_SNP	A	T	T	0.075	12	148	0.09898	0.04389	0.00105693	0.1511	0.03978	2.96398e-06	0.125	0.03764	5.42034e-06	-0.05212	0.03674	0.156498	FBgn0250908	beat-VII	UTR_3_PRIME
18° ln(sigma_e) Lifespan	2L_7258581_SNP	C	T	T	0.1173	19	143	0.1644	0.0337	2.65764e-07	0.08534	0.03175	0.00968954	0.1248	0.02938	1.2967e-05	0.07902	0.02888	0.00804424	FBgn0010453	Wnt4	INTRON	FBgn0051909	CG31909	383 bp DOWNSTREAM
18° ln(sigma_e) Lifespan	2L_6768261_SNP	T	G	G	0.1453	26	153	0.1405	0.02953	1.37163e-06	0.1072	0.02791	0.00014503	0.1238	0.02559	9.32405e-07	0.03332	0.02614	0.202226	FBgn0031857	CG11321	SYNONYMOUS_CODING
18° ln(sigma_e) Lifespan	2L_4964496_SNP	C	T	T	0.1111	19	152	0.1566	0.0338	1.87197e-06	0.08954	0.03182	0.00647197	0.1231	0.0295	3.08578e-05	0.06709	0.02879	0.0242487	FBgn0083960	CG34124	SYNONYMOUS_CODING	FBgn0264372	CR43824	EXON
18° ln(sigma_e) Lifespan	3L_8534496_SNP	G	C	C	0.1271	23	158	0.1213	0.0316	0.000145643	0.1244	0.02914	2.89066e-05	0.1228	0.02709	7.60624e-06	-0.003125	0.02758	0.908579	Intergenic
18° ln(sigma_e) Lifespan	2R_12474512_SNP	A	G	G	0.1073	19	158	0.1541	0.03407	7.25566e-06	0.08972	0.03178	0.00620017	0.1219	0.02959	3.87442e-05	0.06435	0.02897	0.0307791	FBgn0034141	CG8311	38 bp DOWNSTREAM	FBgn0003274	RpLP2	275 bp DOWNSTREAM
18° ln(sigma_e) Lifespan	2L_7258251_SNP	T	C	C	0.117	20	151	0.1457	0.033	3.52437e-06	0.09447	0.03177	0.00305182	0.1201	0.02907	1.03035e-05	0.05123	0.02857	0.0799098	FBgn0010453	Wnt4	INTRON	FBgn0051909	CG31909	53 bp DOWNSTREAM
18° ln(sigma_e) Lifespan	3L_14332102_SNP	T	G	G	0.1044	19	163	0.1592	0.03349	5.265e-06	0.07176	0.03256	0.028955	0.1155	0.02962	0.000128922	0.08744	0.02921	0.00310305	FBgn0001085	fz	INTRON
18° ln(sigma_e) Lifespan	X_7784295_INS	TTTTTAAGGCTTTCCT	T	T	0.1023	18	158	0.08164	0.03594	0.0256596	0.1491	0.03227	6.39035e-06	0.1154	0.0308	0.00020764	-0.06742	0.02951	0.0267992	FBgn0029970	Nek2	CODON_INSERTION
18° ln(sigma_e) Lifespan	X_904604_DEL	T	TA	TA	0.1333	24	156	0.08235	0.0317	0.00939522	0.1327	0.02838	5.04591e-06	0.1075	0.02694	6.93576e-05	-0.05038	0.02679	0.0609071	FBgn0040338	TfIIA-S-2	529 bp DOWNSTREAM
18° ln(sigma_e) Lifespan	2R_8350802_SNP	T	G	T	0.1534	27	149	0.1373	0.02703	4.69196e-06	0.07662	0.02681	0.00672452	0.1069	0.02366	4.07531e-05	0.06065	0.02566	0.0178179	FBgn0010238	Lac	INTRON
18° ln(sigma_e) Lifespan	3L_20313560_SNP	C	A	A	0.1486	26	149	0.08617	0.03031	0.00758166	0.1274	0.0275	6.33385e-06	0.1068	0.02584	6.23196e-05	-0.04126	0.02606	0.113588	FBgn0262057	Spn77Ba	344 bp DOWNSTREAM	FBgn0036969	Spn77Bb	492 bp UPSTREAM
18° ln(sigma_e) Lifespan	3L_9310579_SNP	C	G	G	0.2316	41	136	0.09533	0.02526	8.43072e-05	0.1165	0.02281	7.23698e-07	0.1059	0.02135	8.11782e-07	-0.02121	0.02219	0.334869	Intergenic
18° ln(sigma_e) Lifespan	2L_11607667_SNP	G	C	C	0.1401	22	135	0.07084	0.03467	0.0184929	0.1402	0.02935	4.29122e-06	0.1055	0.02865	0.000201255	-0.06939	0.02906	0.0137559	FBgn0015400	kek2	INTRON
18° ln(sigma_e) Lifespan	X_16891302_SNP	G	A	A	0.2147	38	139	0.09122	0.02622	0.000576818	0.1108	0.02375	5.17983e-06	0.101	0.02225	9.93909e-06	-0.01954	0.02285	0.386642	FBgn0266354	CG45002	INTRON
18° ln(sigma_e) Lifespan	3R_25157860_SNP	A	T	T	0.1369	23	145	0.05714	0.03319	0.100833	0.1425	0.02888	1.56647e-06	0.09984	0.02802	0.000350939	-0.08539	0.02701	0.00149028	Intergenic
18° ln(sigma_e) Lifespan	2R_5741657_SNP	T	A	A	0.1782	31	143	0.07362	0.02861	0.00991959	0.1239	0.0256	2.34891e-06	0.09874	0.02436	5.97728e-05	-0.05024	0.02398	0.0383699	FBgn0027580	CG1516	INTRON
18° ln(sigma_e) Lifespan	X_16891311_SNP	T	C	C	0.209	37	140	0.08292	0.02608	0.0021708	0.1106	0.02369	6.68379e-06	0.09676	0.02215	2.93498e-05	-0.02767	0.02281	0.223865	FBgn0266354	CG45002	INTRON
18° ln(sigma_e) Lifespan	3L_9309537_SNP	G	C	C	0.1552	27	147	0.06461	0.0305	0.0239171	0.1252	0.02669	6.71918e-06	0.09491	0.02582	0.000249194	-0.06061	0.02488	0.0181505	Intergenic
18° ln(sigma_e) Lifespan	3R_3004574_SNP	G	C	G	0.3434	57	109	0.1052	0.02234	1.21072e-05	0.08222	0.02117	0.000173326	0.09369	0.01949	3.94562e-06	0.02295	0.01938	0.255178	FBgn0002306	sas	SYNONYMOUS_CODING
18° ln(sigma_e) Lifespan	3R_9331061_SNP	C	G	C	0.3	48	112	0.1121	0.02391	8.14657e-06	0.07472	0.02289	0.00130991	0.09339	0.02103	1.37072e-05	0.03734	0.02053	0.078248	Intergenic
18° ln(sigma_e) Lifespan	2L_11354944_SNP	A	G	G	0.2604	44	125	0.1018	0.02404	2.6791e-05	0.08427	0.02281	0.000295301	0.09303	0.02074	9.68613e-06	0.01751	0.02182	0.418913	FBgn0265797	CR44586	615 bp DOWNSTREAM
18° ln(sigma_e) Lifespan	3L_16144827_SNP	T	A	A	0.2543	44	129	0.1049	0.02478	4.9172e-06	0.08058	0.02314	0.000591611	0.09273	0.02144	7.87855e-06	0.0243	0.02143	0.256179	FBgn0036576	CG5151	INTRON
18° ln(sigma_e) Lifespan	X_1452526_SNP	A	G	G	0.2111	38	142	0.1134	0.02558	8.32234e-06	0.07045	0.02443	0.00432408	0.09194	0.02238	6.15338e-05	0.04299	0.02233	0.0546022	FBgn0025390	Mur2B	UTR_5_PRIME	FBgn0065095	snmRNA:400	93 bp UPSTREAM
18° ln(sigma_e) Lifespan	3R_9414756_SNP	G	T	T	0.2573	44	127	0.1197	0.02423	2.59606e-06	0.06369	0.02325	0.00713981	0.09169	0.02123	2.61353e-05	0.056	0.02124	0.00877564	FBgn0038158	CG14370	309 bp DOWNSTREAM
18° ln(sigma_e) Lifespan	3R_19182123_SNP	C	T	C	0.4798	83	90	0.09753	0.02135	8.31535e-06	0.08497	0.01982	2.85903e-05	0.09125	0.0183	1.25563e-06	0.01257	0.01891	0.504257	FBgn0024509	Sec13	162 bp UPSTREAM	FBgn0016119	ATPsyn-Cf6	337 bp UPSTREAM
18° ln(sigma_e) Lifespan	3R_2691948_SNP	G	A	A	0.2286	40	135	0.1179	0.02455	5.60593e-06	0.06217	0.02428	0.0105994	0.09003	0.02193	4.7023e-05	0.0557	0.02146	0.0115061	FBgn0001077	ftz	UTR_3_PRIME
18° ln(sigma_e) Lifespan	3R_19182125_SNP	C	G	C	0.4855	84	89	0.09571	0.0213	1.83309e-05	0.08343	0.01969	4.0031e-05	0.08957	0.01819	1.99072e-06	0.01228	0.01894	0.513602	FBgn0024509	Sec13	160 bp UPSTREAM	FBgn0016119	ATPsyn-Cf6	339 bp UPSTREAM
18° ln(sigma_e) Lifespan	2R_2693966_DEL	CCA	C	CCA	0.3416	55	106	0.116	0.02339	1.51489e-06	0.06072	0.02259	0.00693134	0.08837	0.02057	1.96409e-05	0.05531	0.02056	0.00641465	Intergenic
18° ln(sigma_e) Lifespan	2L_6770573_SNP	T	A	A	0.4224	68	93	0.09964	0.02313	1.63926e-05	0.07705	0.02162	0.000315946	0.08834	0.02	7.43852e-06	0.02259	0.02013	0.25141	FBgn0031857	CG11321	INTRON
18° ln(sigma_e) Lifespan	2R_17190062_SNP	A	G	A	0.435	77	100	0.09495	0.02108	2.01044e-05	0.07965	0.02004	8.55415e-05	0.0873	0.01837	3.47054e-06	0.0153	0.01848	0.413695	FBgn0261554	CG42672	INTRON
18° ln(sigma_e) Lifespan	3R_18896509_SNP	T	C	T	0.4207	69	95	0.08197	0.02292	0.000595116	0.09209	0.02049	1.21066e-05	0.08703	0.01935	9.60845e-06	-0.01011	0.01983	0.601858	FBgn0039054	CG13830	UTR_3_PRIME
18° ln(sigma_e) Lifespan	3L_10937064_DEL	GC	G	GC	0.2486	43	130	0.06399	0.02581	0.00633537	0.1065	0.02294	4.95477e-06	0.08527	0.02186	5.2439e-05	-0.04256	0.02177	0.048668	FBgn0054050	CG34050	491 bp UPSTREAM
18° ln(sigma_e) Lifespan	2L_9945770_SNP	A	C	C	0.2096	35	132	0.0792	0.02803	0.000299419	0.0901	0.02554	6.39512e-05	0.08465	0.02399	8.71699e-06	-0.0109	0.02397	0.641165	FBgn0032167	CG5853	INTRON
18° ln(sigma_e) Lifespan	2R_3742670_SNP	C	T	T	0.2544	43	126	0.1161	0.02458	5.05298e-06	0.04453	0.02352	0.0636442	0.08029	0.02167	0.000310154	0.07152	0.0209	0.000855332	FBgn0085390	Dgk	INTRON
18° ln(sigma_e) Lifespan	2L_2340419_SNP	C	T	T	0.358	58	104	0.07794	0.02409	4.6618e-05	0.07713	0.02201	7.03509e-05	0.07754	0.02064	2.0238e-06	0.0008111	0.02066	0.969247	FBgn0031413	CG9967	INTRON	FBgn0031414	eys	SYNONYMOUS_CODING
18° ln(sigma_e) Lifespan	2L_2340428_SNP	G	T	T	0.3374	55	108	0.07634	0.02461	0.000127521	0.07776	0.02232	0.000127617	0.07705	0.021	5.61564e-06	-0.001424	0.02106	0.943916	FBgn0031413	CG9967	INTRON	FBgn0031414	eys	SYNONYMOUS_CODING
18° ln(sigma_e) Lifespan	3L_14693434_SNP	T	G	T	0.1292	23	155	-0.01338	0.03292	0.784811	0.1115	0.02943	0.000192744	0.04907	0.02839	0.0596829	-0.1249	0.02602	2.97104e-06	FBgn0036440	CG17177	NON_SYNONYMOUS_CODING	FBgn0259175	ome	INTRON
18° ln(sigma_e) Lifespan	3L_3392110_SNP	G	C	C	0.07735	14	167	-0.04457	0.04077	0.277937	0.1037	0.03735	0.005815	0.02957	0.03557	0.400573	-0.1483	0.03247	8.97629e-06	Intergenic
18° ln(sigma_e) Lifespan	3R_2350038_SNP	C	T	T	0.4847	79	84	0.06514	0.02174	0.00849006	-0.02376	0.02179	0.265142	0.02069	0.01993	0.350545	0.0889	0.01751	2.12877e-06	Intergenic
18° ln(sigma_e) Lifespan	X_18887692_SNP	A	G	G	0.2067	37	142	-0.03136	0.02716	0.146283	0.06547	0.02475	0.00867066	0.01706	0.02364	0.479741	-0.09683	0.02158	5.21833e-06	FBgn0264090	CG43759	INTRON
18° ln(sigma_e) Lifespan	3L_18590901_SNP	C	A	C	0.3353	56	111	0.0458	0.02362	0.0970858	-0.04404	0.0225	0.0477156	0.0008792	0.02111	0.934218	0.08984	0.01858	4.84746e-06	FBgn0266939	CR45390	194 bp UPSTREAM
18° ln(sigma_e) Lifespan	3L_730404_INS	TT	T	T	0.08523	15	161	-0.07129	0.0392	0.114609	0.07281	0.03525	0.0470085	0.0007576	0.03393	0.90817	-0.1441	0.03089	8.79764e-06	Intergenic
18° ln(sigma_e) Lifespan	2R_17190805_SNP	A	T	T	0.3943	69	106	-0.109	0.0214	9.57011e-07	-0.07558	0.02002	0.000269821	-0.0923	0.01851	1.41292e-06	-0.03343	0.01862	0.0790127	FBgn0261554	CG42672	INTRON
18° ln(sigma_e) Lifespan	3R_19182165_SNP	C	A	A	0.4909	81	84	-0.0988	0.0221	1.57155e-05	-0.08094	0.02014	0.000103328	-0.08987	0.01881	3.26157e-06	-0.01785	0.0193	0.352687	FBgn0024509	Sec13	120 bp UPSTREAM	FBgn0016119	ATPsyn-Cf6	379 bp UPSTREAM
18° ln(sigma_e) Lifespan	3L_9813409_SNP	A	G	A	0.4514	79	96	-0.08707	0.02152	7.76579e-05	-0.001313	0.02111	0.949969	-0.04419	0.01943	0.0229813	-0.08576	0.01751	2.33838e-06	FBgn0264489	CG43897	UTR_5_PRIME
18° ln(sigma_e) Lifespan	3R_24251306_SNP	G	A	A	0.1667	29	145	-0.05586	0.02974	0.0270209	0.05258	0.02759	0.0575218	-0.001641	0.02605	0.860753	-0.1084	0.02404	8.90661e-06	FBgn0039584	beat-VI	INTRON
18° ln(sigma_e) Lifespan	3R_26848559_SNP	T	A	A	0.1437	25	149	-0.09783	0.03109	0.00207627	0.02138	0.02992	0.468762	-0.03823	0.02792	0.166647	-0.1192	0.02462	4.11351e-06	Intergenic
18° ln(sigma_e) Lifespan	3L_4310054_SNP	T	A	A	0.4571	80	95	-0.06842	0.02197	0.00282367	0.01236	0.02096	0.55041	-0.02803	0.01953	0.159316	-0.08078	0.01783	9.264e-06	Intergenic
18° ln(sigma_e) Lifespan	X_5247626_SNP	A	T	T	0.3182	56	120	0.02004	0.02398	0.229789	-0.06506	0.02136	0.00289902	-0.02251	0.02069	0.311971	0.08509	0.01873	9.84982e-06	FBgn0029761	SK	INTRON
25° ln(sigma_e) Lifespan	2R_9534675_INS	AA	A	A	0.05263	8	144	0.1843	0.04772	0.000237324	0.2022	0.04767	2.33015e-05	0.1932	0.04244	6.98494e-06	-0.01791	0.04352	0.679127	FBgn0000633	fas	INTRON
25° ln(sigma_e) Lifespan	2L_12176690_SNP	C	A	C	0.05495	10	172	0.135	0.04318	0.00312124	0.1944	0.04146	5.05028e-06	0.1647	0.03766	1.98399e-05	-0.05945	0.03866	0.122297	FBgn0032422	atilla	INTRON	FBgn0000114	aret	INTRON
25° ln(sigma_e) Lifespan	2R_5408498_SNP	C	T	T	0.06077	11	170	0.1663	0.0408	3.31248e-05	0.1583	0.0406	0.000116113	0.1623	0.03625	6.29454e-06	0.007988	0.03703	0.829312	FBgn0259246	brp	INTRON
25° ln(sigma_e) Lifespan	3L_6726857_SNP	T	G	G	0.07027	13	172	0.1673	0.03714	7.68659e-06	0.1553	0.03706	4.11827e-05	0.1613	0.03293	1.72008e-06	0.01203	0.03418	0.723213	FBgn0261934	dikar	SYNONYMOUS_CODING
25° ln(sigma_e) Lifespan	2R_13133970_SNP	G	A	A	0.06557	12	171	0.1402	0.03817	0.000642539	0.173	0.03781	1.01406e-05	0.1566	0.03365	9.49908e-06	-0.03277	0.03528	0.355139	FBgn0265487	mbl	INTRON	FBgn0046294	CG12699	65 bp DOWNSTREAM	FBgn0034206	CG18469	188 bp UPSTREAM
25° ln(sigma_e) Lifespan	3L_8395541_SNP	T	C	C	0.07027	13	172	0.1551	0.03743	9.37806e-05	0.1556	0.03701	3.98656e-05	0.1553	0.03307	4.93131e-06	-0.0005517	0.03414	0.986866	FBgn0053057	CG33057	UTR_3_PRIME	FBgn0035889	mkg-p	UTR_3_PRIME	FBgn0035888	CG7120	146 bp DOWNSTREAM
25° ln(sigma_e) Lifespan	2L_3347199_SNP	A	T	T	0.07104	13	170	0.1525	0.03747	1.98325e-05	0.1524	0.03733	5.83614e-05	0.1525	0.0333	3.51207e-06	9.03e-05	0.03404	0.996618	FBgn0020445	E23	INTRON
25° ln(sigma_e) Lifespan	3L_8395371_SNP	G	C	C	0.07143	13	169	0.1474	0.03776	0.000167622	0.1554	0.03733	4.12715e-05	0.1514	0.03338	8.8453e-06	-0.00794	0.03435	0.815528	FBgn0035889	mkg-p	UTR_3_PRIME	FBgn0035888	CG7120	UTR_3_PRIME	FBgn0053057	CG33057	UTR_3_PRIME
25° ln(sigma_e) Lifespan	3L_6726632_SNP	G	T	T	0.07527	14	172	0.1574	0.03589	2.39513e-05	0.1448	0.03583	7.86702e-05	0.1511	0.03185	4.19638e-06	0.01268	0.03293	0.699239	FBgn0261934	dikar	SYNONYMOUS_CODING
25° ln(sigma_e) Lifespan	2R_8667364_SNP	T	C	C	0.09551	17	161	0.1435	0.03331	3.83e-05	0.1332	0.03313	7.49846e-05	0.1383	0.02954	4.44941e-06	0.01033	0.0304	0.73463	FBgn0003326	sca	682 bp UPSTREAM	FBgn0266804	CR45266	864 bp DOWNSTREAM
25° ln(sigma_e) Lifespan	2L_3296595_SNP	G	T	T	0.1011	18	160	0.155	0.03138	4.63415e-07	0.1185	0.03289	0.000315927	0.1367	0.02866	7.37717e-07	0.03652	0.02911	0.215111	FBgn0031516	CG9663	SYNONYMOUS_CODING
25° ln(sigma_e) Lifespan	2L_15331442_SNP	G	A	G	0.09659	17	159	0.144	0.0327	1.98997e-05	0.1274	0.03325	0.000155169	0.1357	0.02924	4.68072e-06	0.01658	0.03048	0.586506	Intergenic
25° ln(sigma_e) Lifespan	2L_15331439_SNP	A	T	A	0.09605	17	160	0.143	0.03282	2.28576e-05	0.1277	0.03324	0.000149796	0.1353	0.02931	5.07526e-06	0.0153	0.03047	0.615716	Intergenic
25° ln(sigma_e) Lifespan	3R_7771567_SNP	G	C	C	0.07865	14	164	0.0972	0.0371	0.00982173	0.1715	0.03534	2.46846e-06	0.1343	0.0326	4.96038e-05	-0.07427	0.0316	0.0237005	FBgn0037963	Cad87A	INTRON
25° ln(sigma_e) Lifespan	3R_19736664_SNP	T	C	C	0.09143	16	159	0.1306	0.03449	0.0001407	0.1374	0.03432	7.0403e-05	0.134	0.03056	7.97186e-06	-0.006834	0.03164	0.825759	FBgn0016754	sba	INTRON
25° ln(sigma_e) Lifespan	2L_15097157_SNP	T	C	C	0.09677	15	140	0.1611	0.03551	4.41013e-06	0.1048	0.03533	0.00372555	0.133	0.03122	1.31818e-05	0.05629	0.03345	0.0801918	FBgn0028879	CG15270	242 bp DOWNSTREAM
25° ln(sigma_e) Lifespan	3R_8650657_SNP	A	C	C	0.105	19	162	0.1589	0.03095	7.8446e-07	0.1061	0.03174	0.000981857	0.1325	0.02784	3.73046e-06	0.05281	0.02879	0.0651574	Intergenic
25° ln(sigma_e) Lifespan	2L_2378353_SNP	C	T	T	0.07429	13	162	0.1409	0.03771	2.24798e-05	0.1237	0.03821	0.00036448	0.1323	0.03379	2.96358e-06	0.01719	0.03457	0.616366	FBgn0031420	Atxn7	SYNONYMOUS_CODING
25° ln(sigma_e) Lifespan	2L_12176995_DEL	A	ATA	ATA	0.1257	22	153	0.1288	0.02949	7.97718e-06	0.1325	0.02934	9.3155e-06	0.1306	0.02612	6.09442e-07	-0.003755	0.02703	0.890062	FBgn0000114	aret	INTRON	FBgn0032422	atilla	INTRON
25° ln(sigma_e) Lifespan	3R_8641458_SNP	A	C	C	0.08889	16	164	0.1644	0.03362	3.69365e-06	0.0861	0.03457	0.0139938	0.1253	0.03044	5.88068e-05	0.07833	0.03073	0.0110114	FBgn0051345	CG31345	INTRON
25° ln(sigma_e) Lifespan	2L_3296724_SNP	A	C	C	0.1111	20	160	0.138	0.03006	5.95026e-06	0.1048	0.03138	0.000864286	0.1214	0.02743	1.07504e-05	0.03316	0.02766	0.23841	FBgn0031516	CG9663	INTRON
25° ln(sigma_e) Lifespan	3R_24304806_SNP	C	T	T	0.1296	21	141	0.0943	0.03145	0.00262645	0.1433	0.02932	2.79174e-06	0.1188	0.02705	1.85141e-05	-0.04903	0.02772	0.076193	Intergenic
25° ln(sigma_e) Lifespan	3R_24304904_SNP	A	C	C	0.1167	21	159	0.09353	0.03082	0.00283901	0.1436	0.02939	2.23522e-06	0.1185	0.02676	1.66549e-05	-0.05005	0.02762	0.0681667	Intergenic
25° ln(sigma_e) Lifespan	3R_3222190_SNP	C	A	A	0.1345	23	148	0.116	0.02991	9.31731e-05	0.1126	0.02833	0.000142119	0.1143	0.02607	4.82673e-06	0.003451	0.026	0.898572	Intergenic
25° ln(sigma_e) Lifespan	3R_8650539_SNP	C	G	G	0.1264	22	152	0.1314	0.02959	7.39959e-06	0.09542	0.03045	0.00164949	0.1134	0.02677	2.60537e-05	0.03599	0.02719	0.182286	Intergenic
25° ln(sigma_e) Lifespan	3L_12850965_INS	CC	C	C	0.1579	27	144	0.1054	0.02762	0.000161552	0.1203	0.02742	1.22499e-05	0.1129	0.02447	3.01936e-06	-0.01489	0.02518	0.548832	FBgn0052107	CG32107	UTR_3_PRIME	FBgn0036319	Ent3	438 bp DOWNSTREAM
25° ln(sigma_e) Lifespan	2R_17082950_SNP	A	C	C	0.1111	20	160	0.146	0.03032	6.77955e-06	0.07718	0.03131	0.0148856	0.1116	0.02766	7.7651e-05	0.06883	0.02719	0.0137797	FBgn0034602	Lapsyn	INTRON
25° ln(sigma_e) Lifespan	2L_15331475_SNP	C	T	C	0.1543	27	148	0.1013	0.02775	0.000304666	0.121	0.02709	1.04534e-05	0.1111	0.02445	5.60938e-06	-0.01964	0.02484	0.426981	Intergenic
25° ln(sigma_e) Lifespan	3R_8649002_SNP	A	T	T	0.1573	28	150	0.1361	0.02651	6.24006e-07	0.08327	0.02745	0.00237635	0.1097	0.02406	6.71816e-06	0.05284	0.02442	0.0294592	Intergenic
25° ln(sigma_e) Lifespan	2L_7594665_INS	AG	A	A	0.2171	38	137	0.103	0.02383	4.07769e-06	0.1122	0.02333	2.82687e-06	0.1076	0.02097	8.23144e-08	-0.009229	0.02155	0.672358	Intergenic
25° ln(sigma_e) Lifespan	3R_8667437_SNP	T	C	C	0.1592	25	132	0.1379	0.02858	2.7862e-06	0.07733	0.02916	0.00795199	0.1076	0.0257	3.3231e-05	0.06054	0.0263	0.018429	FBgn0038087	beat-Va	132 bp DOWNSTREAM
25° ln(sigma_e) Lifespan	3R_9244624_SNP	G	A	A	0.2222	36	126	0.1208	0.02415	2.22137e-06	0.09436	0.025	0.000157136	0.1076	0.02174	1.35525e-06	0.02644	0.02294	0.238346	Intergenic
25° ln(sigma_e) Lifespan	3R_21350335_SNP	T	G	G	0.1818	32	144	0.1229	0.0252	1.27532e-06	0.09193	0.02544	0.000379756	0.1074	0.02243	2.16612e-06	0.03101	0.02348	0.18051	FBgn0011666	msi	INTRON
25° ln(sigma_e) Lifespan	3R_8650265_SNP	G	A	A	0.1582	28	149	0.1283	0.02658	3.97593e-06	0.08508	0.02729	0.00190323	0.1067	0.02403	1.2435e-05	0.04321	0.02436	0.0757887	Intergenic
25° ln(sigma_e) Lifespan	2L_6494366_SNP	A	C	C	0.1591	28	148	0.09959	0.02714	0.000198553	0.1136	0.02638	2.74971e-05	0.1066	0.02376	8.17837e-06	-0.01404	0.02462	0.566192	FBgn0051638	CG31638	INTRON	FBgn0031824	CG9547	NON_SYNONYMOUS_CODING
25° ln(sigma_e) Lifespan	3R_8649001_SNP	A	G	G	0.1611	29	151	0.1337	0.02598	6.56318e-07	0.07801	0.02702	0.00388951	0.1059	0.02363	1.04485e-05	0.05572	0.02403	0.019615	Intergenic
25° ln(sigma_e) Lifespan	3R_8651161_SNP	A	C	C	0.1657	30	151	0.1296	0.02551	1.2936e-06	0.08108	0.02629	0.00230935	0.1053	0.02303	8.58502e-06	0.04851	0.02371	0.0396391	Intergenic
25° ln(sigma_e) Lifespan	3R_22876855_SNP	G	A	A	0.267	47	129	0.1218	0.02155	3.50867e-08	0.0877	0.02209	9.62442e-05	0.1048	0.01932	1.53711e-07	0.03412	0.02028	0.0899448	FBgn0004842	RYa-R	INTRON	FBgn0029170	TwdlT	129 bp DOWNSTREAM
25° ln(sigma_e) Lifespan	3R_8650366_SNP	C	T	T	0.1508	27	152	0.127	0.02689	7.41018e-06	0.07787	0.02763	0.00518384	0.1024	0.02429	3.68401e-05	0.04914	0.02475	0.0461812	Intergenic
25° ln(sigma_e) Lifespan	3R_22876886_DEL	CA	TTC	TTC	0.2426	41	128	0.1103	0.02251	3.74604e-06	0.08597	0.02319	0.000296831	0.09812	0.02017	3.69122e-06	0.02429	0.0215	0.252106	FBgn0004842	RYa-R	INTRON	FBgn0029170	TwdlT	160 bp DOWNSTREAM
25° ln(sigma_e) Lifespan	2L_10095757_SNP	A	C	C	0.2316	41	136	0.08491	0.02367	0.000469593	0.1021	0.02303	1.25043e-05	0.09352	0.02076	7.73663e-06	-0.01721	0.02141	0.414249	FBgn0083945	CG34109	INTRON	FBgn0265002	CG44153	INTRON
25° ln(sigma_e) Lifespan	3R_18912294_SNP	A	G	A	0.2831	47	119	0.08942	0.0222	0.000127133	0.0947	0.02226	2.9192e-05	0.09206	0.01964	5.83105e-06	-0.005279	0.0208	0.79497	FBgn0039054	CG13830	INTRON
25° ln(sigma_e) Lifespan	3R_8651023_SNP	G	A	G	0.2139	37	136	0.1163	0.0239	2.01844e-06	0.0579	0.02438	0.0196554	0.08709	0.0216	8.01309e-05	0.0584	0.02154	0.00733813	Intergenic
25° ln(sigma_e) Lifespan	2L_10617553_SNP	A	T	T	0.237	41	132	0.108	0.02331	1.79788e-06	0.0662	0.02388	0.00545284	0.08708	0.02116	1.54151e-05	0.04176	0.02087	0.0477969	FBgn0051721	Trim9	INTRON
25° ln(sigma_e) Lifespan	2L_1465048_SNP	C	T	T	0.4598	80	94	0.08626	0.01969	2.8272e-05	0.08181	0.01985	4.4048e-05	0.08403	0.01754	2.83032e-06	0.004442	0.01822	0.807061	Intergenic
25° ln(sigma_e) Lifespan	2L_1464957_SNP	A	C	C	0.4535	78	94	0.08777	0.01979	2.37943e-05	0.07973	0.02021	7.87923e-05	0.08375	0.01779	3.64833e-06	0.008041	0.01831	0.659565	Intergenic
25° ln(sigma_e) Lifespan	2R_14229772_SNP	C	A	A	0.3918	67	104	0.09306	0.02027	1.27399e-05	0.07397	0.02028	0.00036277	0.08351	0.01812	6.63265e-06	0.01909	0.01819	0.304852	FBgn0010575	sbb	INTRON
25° ln(sigma_e) Lifespan	2L_1464943_SNP	C	A	A	0.4412	75	95	0.08281	0.02016	8.58922e-05	0.08034	0.02032	7.99772e-05	0.08158	0.01803	8.07662e-06	0.002475	0.01838	0.894156	Intergenic
25° ln(sigma_e) Lifespan	3R_8679048_SNP	A	G	G	0.2209	38	134	0.1151	0.02355	3.53856e-06	0.04738	0.02473	0.0547768	0.08126	0.02161	0.000213477	0.06775	0.02153	0.00163557	Intergenic
25° ln(sigma_e) Lifespan	2L_6449703_SNP	T	C	C	0.4405	74	94	0.06799	0.02061	0.00066631	0.09449	0.01974	3.34204e-06	0.08124	0.01808	7.77108e-06	-0.0265	0.01794	0.150066	FBgn0031814	retm	UTR_3_PRIME
25° ln(sigma_e) Lifespan	3R_23482833_SNP	C	A	C	0.3851	67	107	0.08166	0.02039	3.25058e-06	0.07927	0.01969	5.35196e-05	0.08047	0.01785	5.29077e-07	0.002391	0.01822	0.895237	FBgn0266579	tau	115 bp UPSTREAM	FBgn0002772	Mlc1	452 bp DOWNSTREAM
25° ln(sigma_e) Lifespan	2R_9867406_SNP	T	A	A	0.3448	60	114	0.05903	0.02079	0.00555165	0.09904	0.02017	2.00078e-06	0.07903	0.01814	2.85964e-05	-0.04001	0.01903	0.033488	FBgn0033889	CG6701	INTRON	FBgn0033890	Ctf4	461 bp DOWNSTREAM
25° ln(sigma_e) Lifespan	2R_9867176_DEL	G	GTTG	GTTG	0.3512	59	109	0.05738	0.02101	0.0108494	0.1003	0.02021	2.04187e-06	0.07883	0.0183	4.00935e-05	-0.04291	0.01897	0.0243041	FBgn0033889	CG6701	INTRON	FBgn0033890	Ctf4	690 bp DOWNSTREAM
25° ln(sigma_e) Lifespan	2L_7259478_SNP	G	A	A	0.4593	79	93	0.06719	0.0207	0.00093895	0.08952	0.01986	8.03017e-06	0.07835	0.01809	1.16672e-05	-0.02233	0.01833	0.216857	FBgn0010453	Wnt4	INTRON
25° ln(sigma_e) Lifespan	2R_18554353_SNP	A	G	A	0.4235	72	98	0.06281	0.02083	0.00488645	0.09341	0.02021	4.27596e-06	0.07811	0.01832	2.23516e-05	-0.0306	0.01849	0.0949723	FBgn0262142	CR42868	84 bp DOWNSTREAM	FBgn0266807	CR45269	243 bp UPSTREAM	FBgn0050273	CG30273	307 bp UPSTREAM	FBgn0262141	CG42867	703 bp DOWNSTREAM
25° ln(sigma_e) Lifespan	3L_6356953_DEL	T	TT	TT	0.4045	72	106	0.05249	0.02067	0.0113151	0.09218	0.01953	4.03744e-06	0.07234	0.01795	6.90541e-05	-0.03969	0.01809	0.02777	Intergenic
25° ln(sigma_e) Lifespan	3L_6356943_SNP	A	T	A	0.4722	85	95	0.04368	0.02018	0.0342189	0.08889	0.01919	5.50322e-06	0.06628	0.01764	0.000198432	-0.04522	0.01751	0.0100909	Intergenic
25° ln(sigma_e) Lifespan	3L_6356935_SNP	T	G	T	0.4725	86	96	0.04386	0.02	0.0336929	0.08711	0.01905	7.66719e-06	0.06549	0.01746	0.000219516	-0.04325	0.01748	0.0134183	Intergenic
25° ln(sigma_e) Lifespan	2R_14279618_SNP	T	C	C	0.3547	61	111	0.09682	0.02022	6.36524e-06	0.03374	0.0214	0.11474	0.06528	0.01867	0.000621646	0.06308	0.01841	0.000715433	Intergenic
25° ln(sigma_e) Lifespan	3L_9324161_SNP	C	A	A	0.4286	75	100	0.08417	0.01999	8.90713e-06	0.0392	0.02058	0.0552417	0.06169	0.01825	0.000330419	0.04497	0.01772	0.0123709	Intergenic
25° ln(sigma_e) Lifespan	3L_2770025_SNP	A	T	T	0.3716	68	115	0.0903	0.01962	8.24152e-06	0.01962	0.02013	0.341542	0.05496	0.01794	0.00280769	0.07068	0.01709	7.04495e-05	FBgn0035371	CG9977	INTRON
25° ln(sigma_e) Lifespan	2L_6490269_SNP	C	T	T	0.236	42	136	-0.01529	0.02423	0.537541	0.08867	0.02313	0.000143693	0.03669	0.02158	0.086171	-0.104	0.01951	2.76663e-07	FBgn0031822	CG9548	INTRON	FBgn0027496	epsilonCOP	75 bp DOWNSTREAM	FBgn0051638	CG31638	792 bp UPSTREAM
25° ln(sigma_e) Lifespan	2L_6490256_SNP	G	T	T	0.233	41	135	-0.01328	0.02448	0.635801	0.08362	0.0236	0.000400052	0.03517	0.02193	0.103585	-0.0969	0.0197	2.41348e-06	FBgn0031822	CG9548	INTRON	FBgn0027496	epsilonCOP	62 bp DOWNSTREAM	FBgn0051638	CG31638	805 bp UPSTREAM
25° ln(sigma_e) Lifespan	2L_6476072_SNP	G	A	A	0.191	34	144	-0.01991	0.02633	0.396958	0.08361	0.02528	0.00095293	0.03185	0.02346	0.168488	-0.1035	0.02152	2.43673e-06	FBgn0031818	CG9536	INTRON
25° ln(sigma_e) Lifespan	2L_6476068_SNP	G	A	A	0.1921	34	143	-0.01967	0.02642	0.403938	0.08269	0.02529	0.0010968	0.03151	0.02353	0.173375	-0.1024	0.02146	3.25562e-06	FBgn0031818	CG9536	INTRON
25° ln(sigma_e) Lifespan	2R_7472163_SNP	G	A	A	0.1243	22	155	-0.03749	0.03124	0.188834	0.08338	0.03056	0.00600967	0.02295	0.02808	0.378398	-0.1209	0.02581	3.3612e-06	FBgn0033636	tou	SYNONYMOUS_CODING
25° ln(sigma_e) Lifespan	2L_6482294_SNP	A	G	G	0.1695	30	147	-0.03405	0.02761	0.167757	0.07842	0.02678	0.00328296	0.02219	0.02474	0.362323	-0.1125	0.0226	1.03759e-06	FBgn0031820	DLP	SYNONYMOUS_CODING
25° ln(sigma_e) Lifespan	2L_6482216_SNP	T	C	C	0.1552	27	147	-0.03994	0.02905	0.1466	0.07616	0.02816	0.00637323	0.01811	0.02604	0.476678	-0.1161	0.02369	1.43516e-06	FBgn0031820	DLP	SYNONYMOUS_CODING
25° ln(sigma_e) Lifespan	2L_12730685_SNP	C	G	G	0.1964	33	135	-0.04002	0.02516	0.12184	0.07089	0.02568	0.00616906	0.01543	0.02309	0.4848	-0.1109	0.02128	6.55545e-07	FBgn0032456	MRP	INTRON
25° ln(sigma_e) Lifespan	2R_17231418_SNP	A	G	A	0.4477	77	95	-0.03201	0.02015	0.0971432	0.05158	0.02045	0.0117813	0.009787	0.01836	0.599989	-0.0836	0.01733	2.20732e-06	FBgn0034622	CG15666	SYNONYMOUS_CODING
25° ln(sigma_e) Lifespan	2L_16230574_SNP	A	G	G	0.1761	31	145	-0.04226	0.0272	0.129045	0.06125	0.02657	0.0206903	0.009497	0.02447	0.700378	-0.1035	0.02229	5.94989e-06	FBgn0261999	CG42817	901 bp UPSTREAM
25° ln(sigma_e) Lifespan	2L_15581191_SNP	C	A	A	0.05435	10	174	-0.08263	0.04339	0.107378	0.09413	0.04315	0.0303456	0.005752	0.03925	0.74217	-0.1768	0.03641	2.36466e-06	FBgn0028370	kek3	INTRON
25° ln(sigma_e) Lifespan	2L_12735860_SNP	T	C	C	0.0989	18	164	-0.06071	0.03253	0.0722396	0.06652	0.03293	0.0453718	0.002906	0.02965	0.886916	-0.1272	0.02775	9.29802e-06	FBgn0032456	MRP	INTRON
25° ln(sigma_e) Lifespan	3L_11100176_SNP	A	G	G	0.1637	28	143	0.0545	0.02814	0.0682213	-0.05229	0.02714	0.0590769	0.001107	0.02516	0.990816	0.1068	0.02293	7.79105e-06	FBgn0052073	CG32073	SYNONYMOUS_CODING
25° ln(sigma_e) Lifespan	2L_12730982_SNP	T	C	C	0.1044	19	163	-0.06343	0.03175	0.0512737	0.06398	0.03203	0.0486615	0.0002768	0.02888	0.956904	-0.1274	0.02704	5.26202e-06	FBgn0032456	MRP	INTRON
25° ln(sigma_e) Lifespan	2R_12982733_SNP	A	T	T	0.3807	67	109	-0.08379	0.02055	1.68206e-05	-0.08118	0.0199	7.28578e-05	-0.08249	0.01807	3.40514e-06	-0.002613	0.01816	0.886771	FBgn0010226	GstS1	INTRON
25° ln(sigma_e) Lifespan	3R_9244987_DEL	T	TA	TA	0.4647	79	91	-0.08251	0.02036	9.02519e-05	-0.08392	0.01944	3.38033e-05	-0.08322	0.01761	4.70379e-06	0.001417	0.01856	0.937697	Intergenic
25° ln(sigma_e) Lifespan	2L_12338908_SNP	T	C	C	0.1292	23	155	-0.1181	0.02938	3.27905e-05	-0.1156	0.02884	8.7908e-05	-0.1168	0.02596	4.93636e-06	-0.002511	0.02638	0.925005	FBgn0051862	CG31862	SYNONYMOUS_CODING
25° ln(sigma_e) Lifespan	3R_22613881_SNP	T	A	A	0.3515	58	107	-0.09264	0.01965	9.68543e-06	-0.07005	0.02119	0.00119883	-0.08134	0.01794	1.47884e-05	-0.02259	0.01958	0.242564	Intergenic
25° ln(sigma_e) Lifespan	2R_18560357_SNP	G	A	A	0.3516	64	118	-0.09325	0.02006	9.73622e-06	-0.06401	0.02053	0.00191371	-0.07863	0.01807	1.93341e-05	-0.02924	0.01846	0.112385	FBgn0034763	RYBP	UTR_3_PRIME	FBgn0265982	CR44761	343 bp DOWNSTREAM
25° ln(sigma_e) Lifespan	2L_10273425_SNP	C	G	G	0.2543	44	129	-0.0979	0.02283	4.00629e-05	-0.08774	0.0228	0.00014103	-0.09282	0.02036	6.99394e-06	-0.01015	0.0206	0.626129	FBgn0260749	Utx	INTRON
25° ln(sigma_e) Lifespan	2L_6947708_SNP	G	T	T	0.08989	16	162	-0.1477	0.03427	2.05883e-05	-0.125	0.03441	0.000311873	-0.1364	0.03054	9.26124e-06	-0.02274	0.0314	0.46467	FBgn0031872	ihog	SYNONYMOUS_CODING
25° ln(sigma_e) Lifespan	2R_9253600_SNP	A	T	T	0.2389	43	137	-0.1027	0.02276	3.4014e-06	-0.03829	0.02339	0.102349	-0.07051	0.02081	0.000343156	-0.06444	0.01997	0.00164984	Intergenic
25° ln(sigma_e) Lifespan	2R_18564813_SNP	A	G	G	0.236	42	136	-0.07589	0.02372	0.00240284	-0.1071	0.02264	3.54865e-06	-0.09148	0.0207	1.2283e-05	0.03119	0.0209	0.13441	Intergenic
25° ln(sigma_e) Lifespan	2R_18259827_SNP	A	C	A	0.4831	86	92	-0.0855	0.01909	9.19963e-06	-0.04865	0.01987	0.0152379	-0.06708	0.01736	0.000177872	-0.03686	0.01772	0.0372989	FBgn0034720	Liprin-gamma	INTRON
25° ln(sigma_e) Lifespan	X_1667646_SNP	T	C	C	0.116	21	160	-0.1306	0.02966	6.85625e-06	-0.05058	0.03113	0.104084	-0.09058	0.02728	0.00048837	-0.08001	0.02686	0.00329988	FBgn0261548	CG42666	106 bp UPSTREAM	FBgn0026086	Adar	112 bp UPSTREAM
25° ln(sigma_e) Lifespan	2R_18272012_SNP	G	A	G	0.4286	72	96	-0.0884	0.02054	6.51312e-06	-0.04682	0.02049	0.0246883	-0.06761	0.0184	0.000130644	-0.04157	0.01815	0.0236534	FBgn0034723	CG13506	INTRON
25° ln(sigma_e) Lifespan	2L_1453105_SNP	A	G	G	0.3943	69	106	-0.05225	0.02083	0.0299536	-0.09237	0.01999	5.10497e-06	-0.07231	0.01829	8.69404e-05	0.04012	0.01813	0.0274947	Intergenic
25° ln(sigma_e) Lifespan	3R_6336221_SNP	A	C	C	0.4195	73	101	0.03787	0.02094	0.0853701	-0.04207	0.0202	0.0407171	-0.002104	0.01869	0.84175	0.07994	0.01722	6.63735e-06	FBgn0001235	hth	UTR_3_PRIME
25° ln(sigma_e) Lifespan	2L_8072011_SNP	T	G	G	0.369	62	106	-0.0484	0.02063	0.0516394	0.04118	0.02119	0.0541466	-0.003612	0.01888	0.946406	-0.08958	0.01798	1.08705e-06	FBgn0013531	MED20	SYNONYMOUS_CODING	FBgn0011230	poe	387 bp UPSTREAM	FBgn0010287	Trf	884 bp UPSTREAM
25° ln(sigma_e) Lifespan	2L_12748809_SNP	C	G	G	0.07143	13	169	-0.09514	0.03748	0.00879616	0.05947	0.03812	0.124107	-0.01784	0.0343	0.576345	-0.1546	0.03178	3.18052e-06	Intergenic
25° ln(sigma_e) Lifespan	3L_11098298_SNP	C	T	T	0.1802	31	141	0.04412	0.02731	0.149011	-0.07152	0.02586	0.00685915	-0.0137	0.02433	0.511926	0.1156	0.02146	3.71685e-07	Intergenic
25° ln(sigma_e) Lifespan	2L_12751274_SNP	T	G	G	0.06667	12	168	-0.09357	0.03984	0.0287192	0.05934	0.03919	0.138818	-0.01711	0.03598	0.638268	-0.1529	0.0327	9.54835e-06	Intergenic
25° ln(sigma_e) Lifespan	3L_12586120_SNP	A	G	G	0.1989	36	145	0.02246	0.02536	0.195784	-0.07613	0.02456	0.00212533	-0.02683	0.02262	0.235965	0.09859	0.0211	4.46621e-06	FBgn0015904	ara	INTRON
28° ln(sigma_e) Lifespan	3L_830775_SNP	T	G	G	0.05114	9	167	0.2404	0.04678	7.04263e-07	0.2198	0.04578	3.32915e-06	0.2301	0.04161	1.12582e-07	0.02067	0.04053	0.608269	FBgn0035162	CG13900	INTRON	FBgn0086067	snoRNA:Me28S-A771	264 bp UPSTREAM	FBgn0266694	CR45184	585 bp UPSTREAM	FBgn0086066	snoRNA:Me5.8S-G74	783 bp UPSTREAM
28° ln(sigma_e) Lifespan	X_15405951_INS	CTGCAGACCCC	C	C	0.05556	9	153	0.217	0.04492	9.25741e-06	0.2009	0.04515	2.48526e-05	0.2089	0.04037	1.8566e-06	0.0161	0.03994	0.690451	FBgn0022710	Ac13E	UTR_3_PRIME	FBgn0027287	Gmap	696 bp DOWNSTREAM
28° ln(sigma_e) Lifespan	3R_7596517_INS	AA	A	A	0.06061	10	155	0.1973	0.04554	2.35826e-05	0.2178	0.04379	1.2456e-06	0.2075	0.04019	5.80761e-07	-0.02052	0.03904	0.593944	FBgn0265276	l_3_neo38	INTRON
28° ln(sigma_e) Lifespan	3L_835171_SNP	T	C	C	0.0625	11	165	0.1986	0.04302	7.67813e-06	0.1975	0.04179	4.48619e-06	0.198	0.03822	5.86775e-07	0.00113	0.03674	0.973706	FBgn0260755	CG42553	SYNONYMOUS_CODING	FBgn0260756	CG42554	512 bp UPSTREAM
28° ln(sigma_e) Lifespan	2L_19560569_SNP	A	G	G	0.05233	9	163	0.2113	0.04791	1.56128e-05	0.1833	0.04723	0.000122924	0.1973	0.04301	6.89694e-06	0.02796	0.04067	0.490068	FBgn0264845	Tep5	NON_SYNONYMOUS_CODING
28° ln(sigma_e) Lifespan	X_616267_DEL	T	ACC	ACC	0.05172	9	165	0.249	0.04664	2.60641e-07	0.1401	0.04762	0.00362425	0.1945	0.04269	9.33495e-06	0.109	0.03993	0.00657158	FBgn0021764	sdk	INTRON
28° ln(sigma_e) Lifespan	3L_20968891_SNP	T	A	A	0.05233	9	163	0.1422	0.04875	0.00384399	0.2427	0.04501	2.32419e-07	0.1924	0.04255	1.17824e-05	-0.1005	0.03955	0.0123969	Intergenic
28° ln(sigma_e) Lifespan	3L_12390711_SNP	T	A	A	0.05682	10	166	0.2137	0.04495	3.98389e-06	0.169	0.04456	0.000200561	0.1914	0.04042	4.38424e-06	0.04471	0.03844	0.245124	FBgn0052104	CG32104	NON_SYNONYMOUS_CODING	FBgn0011279	Obp69a	654 bp DOWNSTREAM
28° ln(sigma_e) Lifespan	2L_19041409_SNP	A	G	G	0.05202	9	164	0.2173	0.04763	8.55721e-06	0.1622	0.04762	0.000715193	0.1898	0.04314	1.58612e-05	0.05504	0.04033	0.173289	FBgn0086442	mib2	UTR_3_PRIME	FBgn0002022	Catsup	453 bp UPSTREAM
28° ln(sigma_e) Lifespan	X_611059_SNP	A	G	G	0.05747	10	164	0.2386	0.04415	2.12257e-07	0.139	0.04526	0.00239297	0.1888	0.04055	6.04044e-06	0.09963	0.03767	0.00907055	FBgn0021764	sdk	INTRON
28° ln(sigma_e) Lifespan	3R_24718123_SNP	C	G	G	0.05848	10	161	0.1667	0.04555	0.00038606	0.2011	0.0426	8.35978e-06	0.1839	0.03961	1.10061e-05	-0.03436	0.03876	0.372626	FBgn0265998	Doa	INTRON
28° ln(sigma_e) Lifespan	3R_23722852_DEL	A	AACA	AACA	0.06936	12	161	0.1766	0.04179	3.77184e-05	0.1894	0.04035	4.66022e-06	0.183	0.03703	1.66623e-06	-0.01288	0.03556	0.717184	FBgn0085382	CG34353	INTRON
28° ln(sigma_e) Lifespan	3L_7396508_SNP	T	A	A	0.0625	11	165	0.1838	0.04343	3.80108e-05	0.1819	0.0418	2.64751e-05	0.1828	0.03844	4.58543e-06	0.001863	0.03683	0.957067	FBgn0035781	CG8560	SYNONYMOUS_CODING
28° ln(sigma_e) Lifespan	X_973198_SNP	G	A	A	0.0625	11	165	0.1424	0.04444	0.00156479	0.2227	0.04104	1.79028e-07	0.1825	0.03871	4.66321e-06	-0.08039	0.03639	0.028296	FBgn0040397	CG3655	INTRON	FBgn0266005	CR44779	INTRON
28° ln(sigma_e) Lifespan	3L_8043134_DEL	A	AA	AA	0.05521	9	154	0.1483	0.04954	0.0013512	0.2151	0.04557	5.11606e-06	0.1817	0.04293	2.02059e-05	-0.06677	0.04109	0.0982192	FBgn0011817	nmo	UTR_3_PRIME
28° ln(sigma_e) Lifespan	2R_6733794_SNP	C	G	G	0.08187	14	157	0.206	0.03794	1.64826e-07	0.1555	0.0384	6.1344e-05	0.1807	0.03455	3.40304e-07	0.05053	0.03247	0.125006	FBgn0050015	CG30015	INTRON
28° ln(sigma_e) Lifespan	X_606174_SNP	T	C	C	0.05714	10	165	0.228	0.0447	7.70939e-07	0.1306	0.04541	0.0043741	0.1793	0.04086	1.81595e-05	0.09741	0.03797	0.010723	FBgn0021764	sdk	INTRON
28° ln(sigma_e) Lifespan	3R_24700716_SNP	G	A	G	0.06358	11	162	0.1654	0.04377	0.000225372	0.1921	0.04161	8.52429e-06	0.1788	0.03859	7.68251e-06	-0.02666	0.03657	0.469477	FBgn0053203	CG33203	INTRON	FBgn0039609	CG14529	UTR_3_PRIME	FBgn0039611	CG14528	627 bp UPSTREAM
28° ln(sigma_e) Lifespan	2R_7427758_SNP	G	A	A	0.05263	9	162	0.1392	0.04871	0.00505405	0.2175	0.04549	4.32832e-06	0.1783	0.04273	5.30203e-05	-0.07824	0.03975	0.0524979	Intergenic
28° ln(sigma_e) Lifespan	2R_9362446_SNP	T	C	C	0.06358	11	162	0.19	0.04339	1.98266e-05	0.1661	0.04291	0.000131859	0.178	0.03906	8.28774e-06	0.02392	0.03669	0.516389	FBgn0000119	arr	INTRON
28° ln(sigma_e) Lifespan	3L_8408576_SNP	G	A	A	0.06358	11	162	0.1791	0.04383	6.07558e-05	0.1753	0.0422	5.30401e-05	0.1772	0.03883	9.27498e-06	0.003806	0.03706	0.915189	FBgn0266667	Exo70	INTRON	FBgn0052354	CG32354	381 bp DOWNSTREAM
28° ln(sigma_e) Lifespan	3L_14076367_SNP	G	A	A	0.0814	14	158	0.1922	0.03807	1.17971e-06	0.1568	0.0368	5.31442e-05	0.1745	0.03371	9.11807e-07	0.03541	0.03257	0.282256	FBgn0005592	btl	38 bp DOWNSTREAM	FBgn0036410	CG8100	348 bp UPSTREAM
28° ln(sigma_e) Lifespan	2L_4770897_SNP	C	G	G	0.08485	14	151	0.1648	0.03831	3.79656e-05	0.1834	0.03559	1.9257e-06	0.1741	0.0331	1.01858e-06	-0.01867	0.03296	0.573506	FBgn0031627	CG15630	INTRON
28° ln(sigma_e) Lifespan	3L_12398077_SNP	G	A	A	0.06818	12	164	0.1999	0.04084	2.54995e-06	0.1465	0.04066	0.00046421	0.1732	0.03675	6.13601e-06	0.05345	0.0352	0.129455	FBgn0052103	CG32103	INTRON
28° ln(sigma_e) Lifespan	3L_12398090_SNP	G	A	A	0.06818	12	164	0.1999	0.04084	2.54995e-06	0.1465	0.04066	0.00046421	0.1732	0.03675	6.13601e-06	0.05345	0.0352	0.129455	FBgn0052103	CG32103	INTRON
28° ln(sigma_e) Lifespan	3R_24701442_SNP	T	G	T	0.08721	15	157	0.1649	0.03681	1.96665e-05	0.1758	0.03512	2.44291e-06	0.1704	0.03226	7.53234e-07	-0.01088	0.03183	0.7348	FBgn0053203	CG33203	INTRON	FBgn0039611	CG14528	SYNONYMOUS_CODING	FBgn0039609	CG14529	689 bp DOWNSTREAM
28° ln(sigma_e) Lifespan	3R_23728913_SNP	C	T	T	0.08092	14	159	0.1615	0.03894	5.31022e-05	0.1788	0.03738	3.40788e-06	0.1701	0.03438	1.75182e-06	-0.01735	0.03315	0.599294	FBgn0085382	CG34353	INTRON
28° ln(sigma_e) Lifespan	3R_24702151_SNP	T	C	T	0.08333	14	154	0.1633	0.03918	4.45122e-05	0.1716	0.03717	9.02868e-06	0.1675	0.03451	2.70674e-06	-0.008302	0.03272	0.801249	FBgn0053203	CG33203	INTRON	FBgn0039611	CG14528	SYNONYMOUS_CODING
28° ln(sigma_e) Lifespan	3L_2040738_DEL	A	AAGTGTGAATCTA	AAGTGTGAATCTA	0.08046	14	160	0.1709	0.03865	1.77141e-05	0.1571	0.03736	5.06834e-05	0.164	0.03434	4.25981e-06	0.01384	0.03259	0.675102	FBgn0086906	sls	INTRON
28° ln(sigma_e) Lifespan	X_606678_SNP	A	T	T	0.07429	13	162	0.2011	0.0396	8.46291e-07	0.1232	0.0395	0.00235643	0.1622	0.03592	1.16293e-05	0.07793	0.03313	0.0212597	FBgn0021764	sdk	INTRON
28° ln(sigma_e) Lifespan	3L_6176401_SNP	G	T	T	0.08475	15	162	0.1805	0.0371	2.53005e-06	0.1434	0.0368	0.000140914	0.162	0.03336	2.68674e-06	0.03706	0.03177	0.242842	FBgn0022699	D19B	SYNONYMOUS_CODING
28° ln(sigma_e) Lifespan	3L_6173826_SNP	T	A	A	0.08187	14	157	0.1872	0.038	2.34031e-06	0.1332	0.03884	0.000657395	0.1602	0.03481	7.50747e-06	0.05397	0.03255	0.100067	FBgn0035690	CG10274	NON_SYNONYMOUS_CODING
28° ln(sigma_e) Lifespan	3R_24701248_SNP	C	G	C	0.08046	14	160	0.165	0.03866	3.56012e-05	0.1535	0.0376	7.71191e-05	0.1592	0.03446	8.39087e-06	0.01152	0.03266	0.726598	FBgn0053203	CG33203	INTRON	FBgn0039611	CG14528	95 bp UPSTREAM	FBgn0039609	CG14529	495 bp DOWNSTREAM
28° ln(sigma_e) Lifespan	3R_25018695_SNP	A	C	C	0.119	20	148	0.1524	0.03344	7.18668e-06	0.1637	0.03172	5.65281e-07	0.1581	0.0294	1.68769e-07	-0.01127	0.02814	0.686688	FBgn0039647	CG14509	INTRON
28° ln(sigma_e) Lifespan	3R_24702315_SNP	A	G	A	0.09412	16	154	0.1422	0.03711	0.000166924	0.1724	0.03502	1.93927e-06	0.1573	0.03258	2.82175e-06	-0.03015	0.03101	0.330103	FBgn0053203	CG33203	INTRON	FBgn0039611	CG14528	SYNONYMOUS_CODING
28° ln(sigma_e) Lifespan	3R_24702114_SNP	A	G	A	0.09302	16	156	0.1506	0.03673	6.37224e-05	0.1596	0.0353	1.15305e-05	0.1551	0.03243	3.92761e-06	-0.008962	0.03134	0.771535	FBgn0039611	CG14528	SYNONYMOUS_CODING	FBgn0053203	CG33203	INTRON
28° ln(sigma_e) Lifespan	3R_24702045_SNP	T	C	T	0.08721	15	157	0.1488	0.03792	0.000127125	0.1598	0.03584	2.04116e-05	0.1543	0.0334	8.51307e-06	-0.01098	0.03134	0.730918	FBgn0039611	CG14528	SYNONYMOUS_CODING	FBgn0053203	CG33203	INTRON
28° ln(sigma_e) Lifespan	3R_10533643_SNP	A	G	G	0.08187	14	157	0.1353	0.03853	0.000777087	0.1723	0.03682	8.15185e-06	0.1538	0.03423	1.7769e-05	-0.03697	0.03151	0.262492	FBgn0262127	kibra	INTRON
28° ln(sigma_e) Lifespan	2L_3886000_SNP	T	G	G	0.06395	11	161	0.1112	0.04505	0.00405341	0.1951	0.04146	5.81887e-06	0.1532	0.03923	8.83769e-05	-0.08389	0.0366	0.0220269	FBgn0000256	capu	INTRON
28° ln(sigma_e) Lifespan	3L_2045569_SNP	G	A	A	0.1086	19	156	0.1744	0.03275	3.87005e-07	0.132	0.03283	9.7193e-05	0.1532	0.02957	7.45009e-07	0.04246	0.02834	0.138695	FBgn0086906	sls	INTRON
28° ln(sigma_e) Lifespan	3L_9138631_SNP	G	A	A	0.1104	18	145	0.1394	0.03528	0.000101266	0.1573	0.03292	5.34691e-06	0.1484	0.03087	3.46482e-06	-0.01784	0.02908	0.547991	FBgn0263456	nwk	UTR_3_PRIME	FBgn0004244	Rdl	307 bp DOWNSTREAM	FBgn0263556	mir-4940	834 bp DOWNSTREAM
28° ln(sigma_e) Lifespan	3L_2045380_SNP	A	T	T	0.1149	20	154	0.1309	0.03346	0.000126558	0.1647	0.03147	4.4999e-07	0.1478	0.02945	1.07703e-06	-0.03383	0.0274	0.227739	FBgn0086906	sls	INTRON
28° ln(sigma_e) Lifespan	3R_15181205_SNP	A	G	G	0.06358	11	162	0.09811	0.04516	0.0307104	0.1945	0.04193	6.41328e-06	0.1463	0.03971	0.000286111	-0.09643	0.0359	0.00830605	FBgn0262839	CG43203	599 bp DOWNSTREAM
28° ln(sigma_e) Lifespan	2R_6734163_INS	TT	T	T	0.09697	16	149	0.172	0.03645	4.3515e-06	0.1199	0.03607	0.0011525	0.1459	0.03282	1.55352e-05	0.05211	0.03081	0.0929277	FBgn0050015	CG30015	INTRON
28° ln(sigma_e) Lifespan	3L_6174022_SNP	A	G	G	0.1034	18	156	0.1678	0.03434	2.08404e-06	0.1191	0.03442	0.000646763	0.1434	0.03108	6.98263e-06	0.04876	0.02941	0.0956808	FBgn0035690	CG10274	SYNONYMOUS_CODING
28° ln(sigma_e) Lifespan	3L_6173940_SNP	G	A	A	0.1029	18	157	0.1634	0.03446	3.96534e-06	0.1222	0.03423	0.000456497	0.1428	0.03108	7.68027e-06	0.0412	0.02923	0.159252	FBgn0035690	CG10274	INTRON
28° ln(sigma_e) Lifespan	3R_25018686_SNP	T	A	A	0.1071	18	150	0.1378	0.03533	0.000119971	0.1459	0.03379	2.51806e-05	0.1419	0.03122	9.23801e-06	-0.008092	0.02968	0.783447	FBgn0039647	CG14509	INTRON
28° ln(sigma_e) Lifespan	3R_15181003_SNP	T	G	G	0.08671	15	158	0.1063	0.03882	0.00670841	0.1732	0.03646	3.51953e-06	0.1398	0.03416	6.04269e-05	-0.06682	0.03171	0.0357299	FBgn0262839	CG43203	397 bp DOWNSTREAM
28° ln(sigma_e) Lifespan	3R_15180998_SNP	A	G	G	0.08721	15	157	0.1069	0.03895	0.0064384	0.1724	0.03647	3.90932e-06	0.1397	0.03424	6.13633e-05	-0.06555	0.03168	0.0394897	FBgn0262839	CG43203	392 bp DOWNSTREAM
28° ln(sigma_e) Lifespan	2R_6438417_SNP	A	C	A	0.1553	25	136	0.1263	0.03004	5.05547e-05	0.1476	0.02847	8.14188e-07	0.137	0.02634	7.71912e-07	-0.02125	0.02554	0.40891	Intergenic
28° ln(sigma_e) Lifespan	3L_1660485_SNP	T	G	T	0.08523	15	161	0.1717	0.03727	8.1393e-06	0.09704	0.03775	0.0109703	0.1344	0.03414	0.000116621	0.0747	0.0311	0.0181865	FBgn0035253	CG7971	114 bp DOWNSTREAM
28° ln(sigma_e) Lifespan	3L_16623108_SNP	T	A	A	0.1207	21	153	0.1359	0.03272	4.56585e-05	0.1303	0.03172	5.71948e-05	0.1331	0.02909	8.13878e-06	0.005543	0.02771	0.838596	FBgn0000017	Abl	INTRON
28° ln(sigma_e) Lifespan	2L_9504890_SNP	C	G	G	0.09524	16	152	0.1016	0.03761	0.00782113	0.1644	0.03408	6.20168e-06	0.133	0.03253	8.89157e-05	-0.06286	0.03033	0.0423463	FBgn0032120	CG33298	INTRON
28° ln(sigma_e) Lifespan	2L_3745016_SNP	C	T	T	0.1369	23	145	0.1459	0.03124	2.776e-06	0.1192	0.03097	0.000140089	0.1325	0.02815	3.87211e-06	0.02678	0.02645	0.311994	FBgn0031568	CG10019	INTRON
28° ln(sigma_e) Lifespan	2R_13004428_DEL	A	AGAGTTCCAGGA	AGAGTTCCAGGA	0.1637	28	143	0.108	0.02948	0.000283214	0.1495	0.02722	1.255e-07	0.1287	0.02566	1.02603e-06	-0.04151	0.02421	0.0884782	Intergenic
28° ln(sigma_e) Lifespan	3R_15181082_SNP	A	G	G	0.09249	16	157	0.09574	0.03781	0.0121201	0.1616	0.03547	8.84926e-06	0.1286	0.03329	0.00014948	-0.06582	0.03073	0.0331579	FBgn0262839	CG43203	476 bp DOWNSTREAM
28° ln(sigma_e) Lifespan	X_9092040_SNP	T	C	C	0.1143	20	155	0.1581	0.03269	2.84538e-06	0.08394	0.03334	0.0123673	0.121	0.03007	7.8491e-05	0.0742	0.02731	0.00761413	FBgn0086450	su_r_	SYNONYMOUS_CODING
28° ln(sigma_e) Lifespan	3L_7422298_SNP	A	T	T	0.2733	47	125	0.1146	0.02334	2.48102e-06	0.1268	0.02208	5.82252e-08	0.1207	0.02034	2.2965e-08	-0.0122	0.02025	0.54604	FBgn0259935	CG42458	INTRON
28° ln(sigma_e) Lifespan	2L_19840176_SNP	G	T	T	0.1479	25	144	0.09694	0.03083	0.00198223	0.1361	0.02901	5.55364e-06	0.1165	0.02714	2.90396e-05	-0.0392	0.02526	0.125773	FBgn0263873	sick	INTRON
28° ln(sigma_e) Lifespan	2R_12086047_SNP	C	T	T	0.1329	23	150	0.07792	0.03234	0.0168076	0.1406	0.02984	5.6652e-06	0.1092	0.02821	0.000160616	-0.06265	0.0263	0.0171935	FBgn0262026	CG42837	UTR_3_PRIME	FBgn0265178	CG44243	SYNONYMOUS_CODING	FBgn0015295	shark	884 bp DOWNSTREAM
28° ln(sigma_e) Lifespan	3R_14009658_SNP	G	A	A	0.2289	38	128	0.1107	0.02469	2.83832e-05	0.1056	0.02443	3.94643e-05	0.1081	0.02203	4.86276e-06	0.005087	0.02173	0.816075	FBgn0038575	CG7208	SYNONYMOUS_CODING	FBgn0261532	cdm	457 bp UPSTREAM
28° ln(sigma_e) Lifespan	3R_5739963_SNP	A	T	T	0.2195	36	128	0.08359	0.02614	0.00220093	0.1245	0.02569	1.7087e-06	0.104	0.02372	1.77384e-05	-0.0409	0.02088	0.0661655	FBgn0267336	Glut4EF	INTRON
28° ln(sigma_e) Lifespan	3R_5817016_INS	TGCT	T	T	0.2564	40	116	0.08635	0.02682	0.00111305	0.1196	0.02489	2.27426e-06	0.103	0.02355	1.21066e-05	-0.03322	0.02143	0.124809	FBgn0267336	Glut4EF	UTR_3_PRIME
28° ln(sigma_e) Lifespan	3R_25693270_SNP	A	G	G	0.2874	48	119	0.1007	0.02365	3.72942e-05	0.09482	0.0237	6.66664e-05	0.09776	0.02151	8.08903e-06	0.005866	0.01978	0.773578	FBgn0039714	Zip99C	INTRON
28° ln(sigma_e) Lifespan	3R_5817008_DEL	A	ACCTTG	ACCTTG	0.2453	39	120	0.08043	0.02651	0.00257191	0.1132	0.02449	9.1851e-06	0.09681	0.02309	4.52593e-05	-0.03276	0.02173	0.132185	FBgn0267336	Glut4EF	UTR_3_PRIME
28° ln(sigma_e) Lifespan	3R_5803398_SNP	A	G	G	0.2727	45	120	0.0657	0.02495	0.00971715	0.1092	0.02374	6.33436e-06	0.08744	0.02226	0.000107061	-0.04349	0.01973	0.0343699	FBgn0267336	Glut4EF	INTRON
28° ln(sigma_e) Lifespan	2L_9087332_SNP	T	G	G	0.247	41	125	0.1157	0.02484	2.95936e-06	0.05402	0.02522	0.0335835	0.08485	0.02276	0.000265419	0.06168	0.02082	0.00339075	FBgn0032095	Toll-4	NON_SYNONYMOUS_CODING
28° ln(sigma_e) Lifespan	2L_14106998_SNP	C	T	T	0.05882	10	160	-0.0221	0.04781	0.64239	0.1466	0.04426	0.00135917	0.06225	0.04234	0.146985	-0.1687	0.03632	6.80386e-06	FBgn0028904	CG16879	207 bp DOWNSTREAM
28° ln(sigma_e) Lifespan	2L_15194738_SNP	G	T	T	0.2654	43	119	-0.01268	0.0266	0.627292	0.07851	0.02494	0.00167394	0.03292	0.02383	0.159471	-0.09119	0.01968	8.49256e-06	FBgn0028888	CG4168	INTRON
28° ln(sigma_e) Lifespan	3L_8439331_SNP	C	G	C	0.479	80	87	0.06095	0.02257	0.00670955	-0.01879	0.02153	0.393811	0.02108	0.02029	0.301311	0.07975	0.01728	7.66815e-06	FBgn0035896	CG6983	INTRON
28° ln(sigma_e) Lifespan	2L_6346896_SNP	T	C	C	0.1034	18	156	0.08104	0.03602	0.0252953	-0.04627	0.0353	0.190997	0.01739	0.03285	0.595307	0.1273	0.02774	8.82831e-06	FBgn0031800	CG9497	SYNONYMOUS_CODING	FBgn0015623	Cpr	616 bp DOWNSTREAM
28° ln(sigma_e) Lifespan	2R_7570956_SNP	G	T	G	0.4759	79	87	-0.03807	0.02266	0.0938936	0.04774	0.02178	0.0296764	0.004837	0.02052	0.811872	-0.08581	0.01706	1.42335e-06	FBgn0040491	Buffy	INTRON	FBgn0033645	CG13196	714 bp DOWNSTREAM
28° ln(sigma_e) Lifespan	3L_10188286_SNP	T	C	C	0.4821	81	87	-0.1031	0.02108	2.66185e-06	-0.06992	0.02134	0.0012481	-0.08649	0.01923	1.27697e-05	-0.03313	0.01792	0.068345	FBgn0000451	ect	INTRON
28° ln(sigma_e) Lifespan	3R_17993765_SNP	G	A	A	0.3804	62	101	-0.104	0.02166	4.94117e-06	-0.04936	0.02243	0.0301048	-0.07666	0.0201	0.00022518	-0.05461	0.01816	0.00385063	FBgn0051163	SKIP	INTRON
28° ln(sigma_e) Lifespan	2R_6275408_SNP	G	T	G	0.2121	35	130	-0.1259	0.02659	3.37184e-06	-0.06384	0.02706	0.0176125	-0.09486	0.02446	0.000114198	-0.06204	0.02203	0.00538938	FBgn0261698	CG42732	INTRON
28° ln(sigma_e) Lifespan	3R_10124374_SNP	A	T	A	0.2909	48	117	-0.1104	0.024	6.27242e-06	-0.07339	0.02383	0.00233009	-0.09188	0.02168	3.13169e-05	-0.03696	0.02018	0.0669079	FBgn0038220	CG12207	INTRON
28° ln(sigma_e) Lifespan	3L_13583477_SNP	G	A	A	0.4121	68	97	-0.1014	0.02206	6.82841e-06	-0.07287	0.02211	0.00102127	-0.08714	0.01991	1.80458e-05	-0.02855	0.01911	0.125606	FBgn0264001	bru-3	INTRON
28° ln(sigma_e) Lifespan	2L_20622414_SNP	C	T	T	0.3293	54	110	-0.1055	0.02314	8.55025e-06	-0.05788	0.02397	0.013658	-0.08171	0.02152	0.00014238	-0.04765	0.01916	0.0145856	FBgn0266214	CR44909	INTRON
28° ln(sigma_e) Lifespan	3R_24077775_SNP	A	C	C	0.2275	38	129	-0.08102	0.02652	0.00243275	-0.1135	0.02487	8.84319e-06	-0.09728	0.02329	4.26065e-05	0.03251	0.02175	0.135071	Intergenic
28° ln(sigma_e) Lifespan	2R_8544927_SNP	C	A	A	0.303	50	115	-0.08646	0.02371	0.000397814	0.002305	0.02405	0.92513	-0.04208	0.02184	0.058272	-0.08876	0.01933	5.20993e-06	FBgn0033763	CG8646	INTRON
28° ln(sigma_e) Lifespan	X_4291351_SNP	T	G	T	0.1686	29	143	0.05154	0.0293	0.0827237	-0.0525	0.02881	0.0690586	-0.0004783	0.02671	0.987226	0.104	0.02286	8.99948e-06	FBgn0052773	CR32773	INTRON
28° ln(sigma_e) Lifespan	2L_15799955_SNP	C	G	C	0.07018	12	159	-0.1345	0.04252	0.00188662	0.03692	0.04267	0.386157	-0.04881	0.03933	0.21499	-0.1715	0.03272	5.30844e-07	Intergenic
28° ln(sigma_e) Lifespan	X_4291380_SNP	T	G	T	0.1609	28	146	0.05116	0.02967	0.0893319	-0.05591	0.02906	0.0557627	-0.002377	0.02702	0.931218	0.1071	0.02301	6.3552e-06	FBgn0052773	CR32773	INTRON
28° ln(sigma_e) Lifespan	2R_8896172_SNP	C	G	G	0.05682	10	166	-0.1243	0.04689	0.00859464	0.05089	0.04626	0.27034	-0.03671	0.0429	0.393146	-0.1752	0.03623	2.70369e-06	FBgn0265623	Su_z_2	756 bp DOWNSTREAM
28° ln(sigma_e) Lifespan	3L_671266_SNP	A	T	T	0.05263	9	162	-0.1086	0.0501	0.0298202	0.06567	0.04901	0.175501	-0.02144	0.04571	0.637788	-0.1742	0.03832	9.86139e-06	Intergenic

## Sheet: B. Within Sex, Temp effects
GWAS	Variant	Minor allele	Major allele	Reference allele	MAF	Minor allele count	Major allele count	Effect size (Temp 1)	SD Effect size (Temp 1)	P-value (Temp 1)	Effect size (Temp 2)	SD Effect size (Temp 2)	P-value (Temp 2)	Effect size (Temp Average)	SD Effect size (Temp Average)	P-value (Temp Average)	Effect size (Temp Difference)	SD Effect size (Temp Difference)	P-value (Temp Difference)	Gene 1 FlyBase ID	Gene 1 Symbol	Gene 1 Site Class	Gene 2 FlyBase ID	Gene 2 Symbol	Gene 2 Site Class	Gene 3 FlyBase ID	Gene 3 Symbol	Gene 3 Site Class	Gene 4 FlyBase ID	Gene 4 Symbol	Gene 4 Site Class
Female Lifespan (Temp 1: 18°, Temp 2: 25°)	3L_17769329_SNP	G	T	T	0.08889	16	164	10.39	2.558	6.61429e-05	4.452	1.142	0.000162989	7.662	1.619	3.91781e-06	5.463	2.311	0.018951	Intergenic
Female Lifespan (Temp 1: 18°, Temp 2: 25°)	2L_13698952_INS	CC	C	C	0.06818	12	164	7.524	3.014	0.0145046	6.351	1.323	3.95438e-06	6.928	1.914	0.000406587	1.193	2.65	0.672075	FBgn0051814	CG31814	INTRON
Female Lifespan (Temp 1: 18°, Temp 2: 25°)	3L_13001824_SNP	T	C	C	0.1722	31	149	8.759	1.904	9.5216e-06	2.824	0.8956	0.0027485	5.773	1.216	6.30779e-06	5.973	1.715	0.00062266	FBgn0036331	CG14117	STOP_GAINED	FBgn0036332	CG11261	675 bp DOWNSTREAM	FBgn0036330	CG11263	843 bp DOWNSTREAM
Female Lifespan (Temp 1: 18°, Temp 2: 25°)	3L_13001913_SNP	C	T	T	0.1751	31	146	8.721	1.899	1.09425e-05	2.833	0.8999	0.00271221	5.757	1.217	7.0408e-06	5.927	1.709	0.000703639	FBgn0036331	CG14117	SYNONYMOUS_CODING	FBgn0036332	CG11261	586 bp DOWNSTREAM	FBgn0036330	CG11263	932 bp DOWNSTREAM
Female Lifespan (Temp 1: 18°, Temp 2: 25°)	3L_13001914_SNP	G	T	T	0.1751	31	146	8.721	1.899	1.09425e-05	2.833	0.8999	0.00271221	5.757	1.217	7.0408e-06	5.927	1.709	0.000703639	FBgn0036331	CG14117	NON_SYNONYMOUS_CODING	FBgn0036332	CG11261	585 bp DOWNSTREAM	FBgn0036330	CG11263	933 bp DOWNSTREAM
Female Lifespan (Temp 1: 18°, Temp 2: 25°)	3R_25229006_SNP	T	C	T	0.0663	12	169	11.61	2.92	0.000139376	-0.2115	1.389	0.78828	5.659	1.908	0.00586696	11.9	2.522	4.50071e-06	FBgn0004369	Ptp99A	INTRON
Female Lifespan (Temp 1: 18°, Temp 2: 25°)	2L_12802211_SNP	T	A	A	0.2249	38	131	7.034	1.842	0.000190701	3.73	0.8141	8.10951e-06	5.362	1.16	7.65623e-06	3.343	1.663	0.0482687	Intergenic
Female Lifespan (Temp 1: 18°, Temp 2: 25°)	X_10047643_SNP	G	T	G	0.07955	14	162	10.61	2.724	2.8636e-05	-0.04514	1.306	0.828492	5.255	1.775	0.000670799	10.71	2.375	4.75445e-06	FBgn0266199	CR44894	INTRON	FBgn0030181	CG12645	2 bp UPSTREAM
Female Lifespan (Temp 1: 18°, Temp 2: 25°)	X_10337905_SNP	C	T	T	0.2616	45	127	8.33	1.659	1.42202e-06	2.059	0.7868	0.0133631	5.168	1.068	4.33487e-06	6.323	1.479	3.35059e-05	FBgn0052683	CG32683	INTRON	FBgn0086046	snoRNA:Me28S-A1705	39 bp DOWNSTREAM
Female Lifespan (Temp 1: 18°, Temp 2: 25°)	3L_16790786_DEL	CTT	AC	CTT	0.2273	40	136	8.28	1.698	2.2829e-06	1.714	0.82	0.0211941	4.947	1.101	8.81735e-06	6.665	1.515	2.10973e-05	FBgn0036663	CG9674	INTRON
Female Lifespan (Temp 1: 18°, Temp 2: 25°)	2L_12797662_SNP	G	C	C	0.3333	54	108	6.205	1.664	0.000275664	3.691	0.7404	8.54646e-07	4.913	1.05	5.90822e-06	2.585	1.501	0.0831067	Intergenic
Female Lifespan (Temp 1: 18°, Temp 2: 25°)	2L_12797679_SNP	T	G	G	0.327	52	107	6.286	1.707	0.000242337	3.532	0.7524	3.69972e-06	4.869	1.078	9.93976e-06	2.835	1.532	0.0528819	Intergenic
Female Lifespan (Temp 1: 18°, Temp 2: 25°)	3L_12090591_DEL	A	ACTTACTTAATTTA	ACTTACTTAATTTA	0.2573	44	127	7.745	1.692	8.64206e-06	1.917	0.8033	0.0184968	4.803	1.093	1.83328e-05	5.883	1.501	0.000135699	Intergenic
Female Lifespan (Temp 1: 18°, Temp 2: 25°)	2R_19426025_SNP	C	T	C	0.3869	65	103	5.124	1.534	0.00131569	3.349	0.6919	2.98329e-06	4.247	0.9595	3.62768e-05	1.755	1.411	0.187391	FBgn0000241	bw	3 bp UPSTREAM	FBgn0050181	ppk3	129 bp DOWNSTREAM
Female Lifespan (Temp 1: 18°, Temp 2: 25°)	2R_19426028_SNP	A	T	A	0.3832	64	103	5.044	1.561	0.00168029	3.284	0.6987	5.27452e-06	4.176	0.9786	5.4463e-05	1.735	1.423	0.198373	FBgn0000241	bw	6 bp UPSTREAM	FBgn0050181	ppk3	126 bp DOWNSTREAM
Female Lifespan (Temp 1: 18°, Temp 2: 25°)	3R_22876855_SNP	G	A	A	0.2659	46	127	4.002	1.725	0.031466	3.611	0.72	2.09247e-06	3.911	1.069	0.000673563	0.182	1.557	0.965312	FBgn0004842	RYa-R	INTRON	FBgn0029170	TwdlT	129 bp DOWNSTREAM
Female Lifespan (Temp 1: 18°, Temp 2: 25°)	3R_13857098_SNP	T	C	C	0.06077	11	170	9.926	3.061	0.0022104	-2.273	1.442	0.106859	3.805	2	0.0870394	12.24	2.626	6.00956e-06	Intergenic
Female Lifespan (Temp 1: 18°, Temp 2: 25°)	3L_15589532_SNP	T	C	C	0.3161	55	119	6.974	1.592	2.024e-05	0.7005	0.7717	0.467156	3.804	1.043	0.000466019	6.339	1.387	7.7408e-06	FBgn0036518	RhoGAP71E	INTRON
Female Lifespan (Temp 1: 18°, Temp 2: 25°)	2R_4790322_SNP	A	G	G	0.1387	24	149	8.113	2.119	0.000270427	-1.089	1.014	0.187982	3.471	1.38	0.0205459	9.283	1.848	1.04799e-06	FBgn0004921	Ggamma1	UTR_3_PRIME
Female Lifespan (Temp 1: 18°, Temp 2: 25°)	2L_11198497_SNP	T	G	G	0.07263	13	166	9.053	2.842	0.00247113	-2.304	1.319	0.0668809	3.341	1.851	0.103875	11.43	2.435	5.84428e-06	FBgn0259822	Ca-beta	INTRON
Female Lifespan (Temp 1: 18°, Temp 2: 25°)	2L_18621992_SNP	T	A	T	0.2048	34	132	2.491	1.956	0.154834	3.966	0.8345	5.81681e-06	3.3	1.244	0.00623973	-1.617	1.699	0.417699	FBgn0032694	MESR3	INTRON
Female Lifespan (Temp 1: 18°, Temp 2: 25°)	2L_14627182_SNP	G	A	G	0.4096	68	98	3.368	1.593	0.0254	2.992	0.7063	6.95003e-06	3.225	1.022	0.00074338	0.2863	1.383	0.810016	FBgn0003016	osp	INTRON
Female Lifespan (Temp 1: 18°, Temp 2: 25°)	3R_25061203_SNP	A	C	A	0.1813	31	140	7.267	1.908	0.000184384	-1.068	0.9145	0.221716	3.116	1.258	0.0115847	8.3	1.635	1.23513e-06	FBgn0039656	CG11951	NON_SYNONYMOUS_CODING	FBgn0028476	CG15817	179 bp DOWNSTREAM
Female Lifespan (Temp 1: 18°, Temp 2: 25°)	2L_14627196_SNP	C	T	C	0.4048	68	100	3.116	1.598	0.0325487	2.963	0.7034	5.70147e-06	3.084	1.024	0.000902883	0.06451	1.386	0.913509	FBgn0003016	osp	INTRON
Female Lifespan (Temp 1: 18°, Temp 2: 25°)	2L_9634029_SNP	G	T	T	0.4114	65	93	2.748	1.661	0.118014	3.279	0.7316	8.25611e-06	2.992	1.053	0.00596892	-0.4878	1.473	0.658976	FBgn0032136	Apoltp	150 bp UPSTREAM
Female Lifespan (Temp 1: 18°, Temp 2: 25°)	3L_6926309_SNP	C	T	C	0.2571	45	130	6.325	1.685	0.000392837	-0.3536	0.8065	0.728005	2.944	1.113	0.0127027	6.762	1.425	6.90096e-06	FBgn0035718	CG14820	SYNONYMOUS_CODING
Female Lifespan (Temp 1: 18°, Temp 2: 25°)	X_11349981_SNP	A	C	C	0.3128	56	123	2.09	1.631	0.249063	3.209	0.7147	7.51668e-06	2.626	1.034	0.015579	-1.071	1.441	0.375609	FBgn0030301	HP5	NON_SYNONYMOUS_CODING
Female Lifespan (Temp 1: 18°, Temp 2: 25°)	3R_10796517_SNP	T	G	G	0.12	21	154	6.61	2.285	0.00702156	-2.484	1.046	0.0105351	2.071	1.493	0.23389	9.078	1.953	7.44238e-06	Intergenic
Female Lifespan (Temp 1: 18°, Temp 2: 25°)	3L_19099406_SNP	A	G	G	0.3774	60	99	-7.896	1.568	1.11783e-06	-1.6	0.7494	0.033036	-4.709	1.016	6.54267e-06	-6.373	1.393	8.65452e-06	FBgn0036851	CG14082	537 bp DOWNSTREAM
Female Lifespan (Temp 1: 18°, Temp 2: 25°)	3L_19117758_SNP	A	C	C	0.4142	70	99	-7.507	1.518	1.45499e-06	-1.552	0.7216	0.0226496	-4.497	0.9826	6.65468e-06	-6.021	1.345	9.31611e-06	FBgn0036851	CG14082	INTRON
Female Lifespan (Temp 1: 18°, Temp 2: 25°)	2R_17190805_SNP	A	T	T	0.3943	69	106	-7.168	1.484	3.8318e-06	-1.256	0.7115	0.0816833	-4.177	0.9638	3.13094e-05	-5.983	1.311	1.07564e-05	FBgn0261554	CG42672	INTRON
Female Lifespan (Temp 1: 18°, Temp 2: 25°)	X_12650120_DEL	ACAA	TTTTTC	TTTTTC	0.2784	49	127	-6.934	1.618	2.06874e-05	-2.575	0.7702	0.000476382	-4.796	1.041	3.22861e-06	-4.277	1.446	0.0037213	FBgn0020513	ade5	949 bp DOWNSTREAM
Female Lifespan (Temp 1: 18°, Temp 2: 25°)	3L_9131663_SNP	G	A	G	0.1494	26	148	-9.853	2.051	3.29114e-06	-2.416	0.9792	0.0206205	-6.168	1.315	8.80308e-06	-7.369	1.848	5.4124e-05	FBgn0263456	nwk	INTRON
Female Lifespan (Temp 1: 18°, Temp 2: 25°)	3L_1752097_SNP	A	G	A	0.257	46	133	-6.801	1.659	7.92606e-05	-3.495	0.751	7.97243e-06	-5.119	1.05	3.37928e-06	-3.363	1.502	0.0280226	FBgn0035267	CG13921	UTR_3_PRIME	FBgn0022702	Cht2	231 bp DOWNSTREAM
Female Lifespan (Temp 1: 18°, Temp 2: 25°)	2R_16824077_SNP	T	C	T	0.3114	52	115	-6.548	1.635	4.54698e-05	-2.621	0.7387	0.000460431	-4.638	1.03	6.2442e-06	-3.819	1.48	0.00765487	FBgn0020617	Rx	NON_SYNONYMOUS_CODING
Female Lifespan (Temp 1: 18°, Temp 2: 25°)	2L_1307564_SNP	G	A	A	0.06667	12	168	-13.27	2.865	9.60028e-06	-3.199	1.359	0.0153669	-8.26	1.855	1.86723e-05	-10.02	2.521	0.000152274	Intergenic
Female Lifespan (Temp 1: 18°, Temp 2: 25°)	3R_24747699_SNP	T	C	C	0.3161	55	119	-6.301	1.604	0.000177767	-3.114	0.7141	2.33389e-05	-4.75	1.006	7.36377e-06	-3.103	1.455	0.0420688	FBgn0265998	Doa	12 bp DOWNSTREAM
Female Lifespan (Temp 1: 18°, Temp 2: 25°)	3L_6298635_SNP	T	A	A	0.3409	60	116	-6.913	1.512	2.13262e-06	-1.443	0.7097	0.0320951	-4.181	0.9663	7.42824e-06	-5.463	1.368	2.95038e-05	FBgn0266589	CR45114	32 bp UPSTREAM	FBgn0266588	CR45113	136 bp UPSTREAM
Female Lifespan (Temp 1: 18°, Temp 2: 25°)	3R_12567345_SNP	C	T	T	0.4294	73	97	-6.857	1.511	1.16168e-05	-0.2248	0.7194	0.64899	-3.587	0.9844	0.000346972	-6.539	1.318	1.06916e-06	FBgn0020556	bxd	502 bp DOWNSTREAM
Female Lifespan (Temp 1: 18°, Temp 2: 25°)	2L_10556854_SNP	T	C	T	0.3567	61	110	-6.999	1.563	5.63615e-06	-1.097	0.7389	0.0817675	-4.126	1.019	2.32912e-05	-5.746	1.357	3.19864e-05	FBgn0051721	Trim9	INTRON
Female Lifespan (Temp 1: 18°, Temp 2: 25°)	2L_10556825_SNP	T	A	T	0.3391	59	115	-6.973	1.559	7.17964e-06	-0.9157	0.7412	0.149259	-4.021	1.019	4.51567e-05	-5.905	1.35	2.03772e-05	FBgn0051721	Trim9	INTRON
Female Lifespan (Temp 1: 18°, Temp 2: 25°)	3R_8010326_SNP	G	T	T	0.3919	58	90	-7.028	1.632	3.88622e-05	-0.3972	0.7926	0.57479	-3.715	1.081	0.000965113	-6.625	1.393	5.93252e-06	Intergenic
Female Lifespan (Temp 1: 18°, Temp 2: 25°)	3R_24747991_SNP	C	G	G	0.3081	53	119	-4.766	1.66	0.00697747	-3.552	0.7163	1.24181e-06	-4.198	1.037	0.000126102	-1.136	1.495	0.599156	FBgn0265998	Doa	304 bp DOWNSTREAM	FBgn0039616	CG11828	775 bp UPSTREAM
Female Lifespan (Temp 1: 18°, Temp 2: 25°)	X_7543968_SNP	A	T	T	0.06145	11	168	-9.067	3.093	0.00520097	-6.308	1.381	9.07266e-06	-7.71	1.947	0.000156854	-2.714	2.79	0.365156	FBgn0004198	ct	INTRON
Female Lifespan (Temp 1: 18°, Temp 2: 25°)	2R_14718960_SNP	G	A	A	0.05618	10	168	-11.72	3.21	0.000249642	0.8583	1.542	0.531126	-5.482	2.108	0.00861037	-12.48	2.753	7.32786e-06	FBgn0034397	CG15082	INTRON
Female Lifespan (Temp 1: 18°, Temp 2: 25°)	3R_2078894_SNP	A	G	G	0.0814	14	158	-7.204	2.787	0.0165535	-5.672	1.175	4.08237e-06	-6.379	1.741	0.000690574	-1.65	2.529	0.587126	Intergenic
Female Lifespan (Temp 1: 18°, Temp 2: 25°)	3L_22203321_SNP	C	A	A	0.09412	16	154	-6.05	2.616	0.0175369	-4.764	1.141	8.64714e-06	-5.333	1.653	0.000859253	-1.435	2.354	0.533786	FBgn0037153	olf413	INTRON
Female Lifespan (Temp 1: 18°, Temp 2: 25°)	3L_17413634_SNP	A	C	C	0.1143	20	155	-5.916	2.383	0.0205619	-4.289	1.081	5.85526e-06	-5.116	1.52	0.00103771	-1.602	2.114	0.595668	FBgn0027660	blot	INTRON
Female Lifespan (Temp 1: 18°, Temp 2: 25°)	3L_22216301_SNP	A	C	C	0.09659	17	159	-5.363	2.556	0.0305469	-4.842	1.113	1.99393e-06	-5.035	1.627	0.00107255	-0.6558	2.263	0.79152	FBgn0037153	olf413	INTRON
Female Lifespan (Temp 1: 18°, Temp 2: 25°)	3L_14180203_SNP	G	C	G	0.3663	63	109	-3.596	1.605	0.0313247	-3.344	0.69	2.92422e-06	-3.451	1.006	0.00123681	-0.2891	1.441	0.823797	FBgn0036414	nan	SYNONYMOUS_CODING
Female Lifespan (Temp 1: 18°, Temp 2: 25°)	3L_22228780_SNP	C	G	G	0.1023	18	158	-4.955	2.516	0.0405296	-4.654	1.101	2.66832e-06	-4.735	1.603	0.00159345	-0.4408	2.227	0.869765	FBgn0037153	olf413	INTRON
Female Lifespan (Temp 1: 18°, Temp 2: 25°)	3L_22221174_SNP	A	G	G	0.108	19	157	-4.912	2.446	0.0350496	-4.288	1.084	9.9702e-06	-4.526	1.562	0.00176799	-0.7725	2.166	0.733055	FBgn0037153	olf413	INTRON
Female Lifespan (Temp 1: 18°, Temp 2: 25°)	3L_22226281_SNP	C	T	T	0.1086	19	156	-4.375	2.442	0.0528904	-4.343	1.084	4.46724e-06	-4.287	1.563	0.00218096	-0.1756	2.155	0.931166	FBgn0037153	olf413	INTRON
Female Lifespan (Temp 1: 18°, Temp 2: 25°)	3L_5528312_SNP	G	A	A	0.05028	9	170	-4.918	3.463	0.151607	-6.392	1.367	8.08574e-06	-6.058	2.194	0.00587392	2.28	3.037	0.464983	FBgn0035611	CG13285	SYNONYMOUS_CODING
Female Lifespan (Temp 1: 18°, Temp 2: 25°)	3L_2121870_SNP	A	T	T	0.1148	21	162	-3.775	2.337	0.139329	-4.69	1.028	9.47314e-06	-4.265	1.48	0.00794832	0.9815	2.067	0.630164	FBgn0052311	zormin	749 bp DOWNSTREAM
Female Lifespan (Temp 1: 18°, Temp 2: 25°)	X_17158258_SNP	A	C	C	0.05556	10	170	-4.515	3.299	0.20451	-6.766	1.372	2.61184e-06	-5.819	2.092	0.00916813	2.609	2.892	0.371195	FBgn0262111	f	INTRON
Female Lifespan (Temp 1: 18°, Temp 2: 25°)	3L_9329719_SNP	C	T	C	0.3371	60	118	-1.82	1.611	0.244394	-3.223	0.6866	9.44116e-06	-2.574	1.018	0.0114199	1.509	1.412	0.304584	FBgn0035975	PGRP-LA	INTRON
Female Lifespan (Temp 1: 18°, Temp 2: 25°)	3L_9167569_SNP	C	G	G	0.05525	10	171	-1.054	3.31	0.669348	-6.791	1.425	6.54411e-06	-3.946	2.104	0.0462984	5.783	2.873	0.0532684	FBgn0004244	Rdl	INTRON
Female Lifespan (Temp 1: 18°, Temp 2: 25°)	3L_19506006_SNP	A	C	C	0.05056	9	169	-1.828	3.437	0.727266	-7.178	1.464	4.77243e-06	-4.502	2.166	0.0691078	5.349	3.032	0.0615757	Intergenic
Female Lifespan (Temp 1: 18°, Temp 2: 28°)	3L_9648523_SNP	G	A	A	0.05848	10	161	13.99	3.161	2.07501e-05	3.046	1.011	0.00297128	8.381	1.79	7.46947e-06	10.68	3.022	0.00050468	FBgn0053696	CG33696	INTRON	FBgn0016081	fry	INTRON
Female Lifespan (Temp 1: 18°, Temp 2: 28°)	2R_11039807_SNP	T	G	G	0.09146	15	149	10.47	2.641	0.000147684	3.464	0.8244	3.92117e-05	6.913	1.488	9.1836e-06	6.919	2.525	0.00747554	Intergenic
Female Lifespan (Temp 1: 18°, Temp 2: 28°)	3R_3217939_SNP	T	G	G	0.1131	19	149	9.993	2.261	2.27366e-05	2.019	0.741	0.00715717	6.438	1.337	4.13817e-06	8.475	2.246	0.000200374	FBgn0261502	CG42650	UTR_3_PRIME
Female Lifespan (Temp 1: 18°, Temp 2: 28°)	3L_5206682_SNP	T	A	A	0.05172	9	165	8.516	3.223	0.0125972	4.893	1.029	3.7042e-06	6.26	1.917	0.00198513	2.746	3.233	0.439778	FBgn0052423	shep	INTRON
Female Lifespan (Temp 1: 18°, Temp 2: 28°)	3L_22556737_DEL	C	CG	CG	0.06024	10	156	8.504	3.116	0.00975316	4.494	0.953	8.58164e-06	6.086	1.837	0.00172493	3.211	3.113	0.341409	Intergenic
Female Lifespan (Temp 1: 18°, Temp 2: 28°)	3R_7871189_SNP	A	G	G	0.1302	22	147	6.339	2.192	0.00575412	3.417	0.6756	6.13725e-07	5.412	1.266	2.9166e-05	4.002	2.167	0.0727954	Intergenic
Female Lifespan (Temp 1: 18°, Temp 2: 28°)	X_10337905_SNP	C	T	T	0.2711	45	121	8.33	1.659	1.42202e-06	1.606	0.5348	0.00345385	4.936	0.9397	5.89477e-07	6.681	1.594	4.02183e-05	FBgn0052683	CG32683	INTRON	FBgn0086046	snoRNA:Me28S-A1705	39 bp DOWNSTREAM
Female Lifespan (Temp 1: 18°, Temp 2: 28°)	3L_16790786_DEL	CTT	AC	CTT	0.2367	40	129	8.28	1.698	2.2829e-06	1.305	0.5651	0.0224214	4.722	0.9712	3.13377e-06	6.863	1.627	3.71102e-05	FBgn0036663	CG9674	INTRON
Female Lifespan (Temp 1: 18°, Temp 2: 28°)	3L_17474333_SNP	T	G	G	0.2364	39	126	7	1.764	0.000146576	1.933	0.5669	0.000755128	4.718	0.9996	7.33712e-06	5.586	1.707	0.00120476	FBgn0036731	CG6333	INTRON
Female Lifespan (Temp 1: 18°, Temp 2: 28°)	3L_13001824_SNP	T	C	C	0.1734	30	143	8.759	1.904	9.5216e-06	0.6304	0.6341	0.324848	4.686	1.111	5.18668e-05	8.13	1.821	1.29145e-05	FBgn0036331	CG14117	STOP_GAINED	FBgn0036332	CG11261	675 bp DOWNSTREAM	FBgn0036330	CG11263	843 bp DOWNSTREAM
Female Lifespan (Temp 1: 18°, Temp 2: 28°)	2L_4389085_SNP	A	G	G	0.07784	13	154	4.946	2.73	0.0516448	4.088	0.8717	4.62454e-06	4.674	1.657	0.00272778	1.193	2.734	0.612517	FBgn0027560	Tps1	INTRON
Female Lifespan (Temp 1: 18°, Temp 2: 28°)	2R_14416127_SNP	A	T	T	0.2123	31	115	8.856	1.887	1.12249e-05	-0.0957	0.6412	0.879631	4.393	1.101	0.000182713	9.012	1.786	1.42254e-06	FBgn0034356	CG10924	INTRON
Female Lifespan (Temp 1: 18°, Temp 2: 28°)	3L_12090591_DEL	A	ACTTACTTAATTTA	ACTTACTTAATTTA	0.2561	42	122	7.745	1.692	8.64206e-06	0.9598	0.5621	0.0903724	4.141	0.9907	4.90326e-05	6.389	1.657	0.00013917	Intergenic
Female Lifespan (Temp 1: 18°, Temp 2: 28°)	2L_1947150_DEL	C	CG	CG	0.1667	28	140	8.467	2.003	2.32601e-05	-0.2731	0.6633	0.679858	4.024	1.165	0.000389763	8.619	1.863	5.37174e-06	FBgn0053673	CG33673	423 bp UPSTREAM
Female Lifespan (Temp 1: 18°, Temp 2: 28°)	X_3430506_SNP	C	T	C	0.4561	78	93	4.984	1.486	0.00121983	2.102	0.4642	9.39335e-06	3.251	0.8608	0.000292259	2.314	1.448	0.124198	FBgn0052791	CG32791	INTRON
Female Lifespan (Temp 1: 18°, Temp 2: 28°)	X_3430515_SNP	C	A	C	0.4598	80	94	4.701	1.48	0.00220454	2.2	0.4493	2.64259e-06	3.152	0.8506	0.000410922	1.921	1.449	0.20395	FBgn0052791	CG32791	INTRON
Female Lifespan (Temp 1: 18°, Temp 2: 28°)	3L_2488440_SNP	T	G	G	0.3765	64	106	3.988	1.558	0.0164591	2.223	0.4749	5.43471e-06	3.012	0.8927	0.00129573	1.587	1.507	0.320849	FBgn0266696	CG45186	INTRON	FBgn0035346	CG1146	364 bp UPSTREAM
Female Lifespan (Temp 1: 18°, Temp 2: 28°)	X_3430518_SNP	G	C	G	0.4682	81	92	4.347	1.465	0.00480971	2.114	0.4616	7.36549e-06	2.928	0.8463	0.0011218	1.628	1.429	0.286287	FBgn0052791	CG32791	INTRON
Female Lifespan (Temp 1: 18°, Temp 2: 28°)	3L_2488423_SNP	C	A	A	0.3765	64	106	3.817	1.556	0.0207831	2.202	0.4754	6.7356e-06	2.841	0.8927	0.00238851	1.29	1.488	0.411148	FBgn0266696	CG45186	INTRON	FBgn0035346	CG1146	381 bp UPSTREAM
Female Lifespan (Temp 1: 18°, Temp 2: 28°)	3L_14580641_SNP	G	C	C	0.1534	25	138	2.626	2.144	0.280548	3.038	0.662	6.17303e-06	2.785	1.219	0.0336501	-0.4856	2.029	0.765757	FBgn0040318	HGTX	INTRON
Female Lifespan (Temp 1: 18°, Temp 2: 28°)	2L_13930052_SNP	C	T	T	0.4522	71	86	3.375	1.618	0.0307993	2.257	0.4804	3.78893e-06	2.779	0.9379	0.00195728	1.052	1.554	0.496021	FBgn0032536	Ance-3	INTRON	FBgn0261628	CG42711	270 bp DOWNSTREAM
Female Lifespan (Temp 1: 18°, Temp 2: 28°)	2L_15049710_SNP	T	A	A	0.4403	70	89	5.715	1.564	0.000383267	-0.5101	0.511	0.312727	2.774	0.9259	0.00371628	6.61	1.454	8.33154e-06	FBgn0000317	ck	SYNONYMOUS_CODING
Female Lifespan (Temp 1: 18°, Temp 2: 28°)	3L_2488424_SNP	T	A	A	0.3801	65	106	3.535	1.546	0.0326072	2.212	0.4666	5.47587e-06	2.729	0.8905	0.00352424	1.047	1.478	0.509781	FBgn0266696	CG45186	INTRON	FBgn0035346	CG1146	380 bp UPSTREAM
Female Lifespan (Temp 1: 18°, Temp 2: 28°)	X_4487249_SNP	A	T	T	0.381	64	104	2.523	1.58	0.12136	2.191	0.4767	7.5355e-06	2.139	0.9177	0.0219963	-0.1969	1.524	0.876062	FBgn0052773	CR32773	INTRON
Female Lifespan (Temp 1: 18°, Temp 2: 28°)	3R_25339720_SNP	T	C	C	0.5	83	83	-6.646	1.468	1.49472e-05	-1.085	0.4904	0.0266848	-4.338	0.8403	9.37591e-07	-6.447	1.4	7.45318e-06	Intergenic
Female Lifespan (Temp 1: 18°, Temp 2: 28°)	3L_19099406_SNP	A	G	G	0.3725	57	96	-7.896	1.568	1.11783e-06	-0.4965	0.5208	0.347889	-4.274	0.9206	5.2428e-06	-7.61	1.483	6.78526e-07	FBgn0036851	CG14082	537 bp DOWNSTREAM
Female Lifespan (Temp 1: 18°, Temp 2: 28°)	3L_19117758_SNP	A	C	C	0.4074	66	96	-7.507	1.518	1.45499e-06	0.2428	0.5149	0.633313	-3.766	0.9029	2.88558e-05	-8.076	1.427	3.35871e-08	FBgn0036851	CG14082	INTRON
Female Lifespan (Temp 1: 18°, Temp 2: 28°)	2R_17190805_SNP	A	T	T	0.3869	65	103	-7.168	1.484	3.83181e-06	-0.4837	0.503	0.334518	-3.863	0.8742	2.06981e-05	-6.803	1.426	3.42156e-06	FBgn0261554	CG42672	INTRON
Female Lifespan (Temp 1: 18°, Temp 2: 28°)	X_15862329_SNP	G	A	A	0.05143	9	166	-15.79	3.273	1.52414e-06	-1.119	1.088	0.304223	-8.524	1.88	7.71307e-06	-14.79	3.066	1.89441e-06	FBgn0259110	mmd	INTRON
Female Lifespan (Temp 1: 18°, Temp 2: 28°)	X_15862317_SNP	A	C	C	0.05143	9	166	-15.76	3.275	1.58615e-06	-1.116	1.088	0.305376	-8.51	1.88	8.03037e-06	-14.77	3.068	1.95637e-06	FBgn0259110	mmd	INTRON
Female Lifespan (Temp 1: 18°, Temp 2: 28°)	3L_9131663_SNP	G	A	G	0.1557	26	141	-9.853	2.051	3.29114e-06	-0.6174	0.6797	0.36368	-5.408	1.176	9.59728e-06	-9.553	1.922	1.30684e-06	FBgn0263456	nwk	INTRON
Female Lifespan (Temp 1: 18°, Temp 2: 28°)	3L_6298635_SNP	T	A	A	0.3373	57	112	-6.913	1.512	2.13262e-06	-0.926	0.5018	0.0645679	-3.857	0.8777	3.89889e-06	-5.89	1.483	3.86824e-05	FBgn0266589	CR45114	32 bp UPSTREAM	FBgn0266588	CR45113	136 bp UPSTREAM
Female Lifespan (Temp 1: 18°, Temp 2: 28°)	3L_12437125_SNP	A	G	G	0.06358	11	162	-10.7	2.938	0.00018323	-3.457	0.9515	0.000384253	-7.875	1.705	4.09523e-06	-8.816	2.907	0.00244359	Intergenic
Female Lifespan (Temp 1: 18°, Temp 2: 28°)	2L_1307564_SNP	G	A	A	0.06936	12	161	-13.27	2.865	9.60027e-06	-1.426	0.9491	0.133032	-7.405	1.64	1.53622e-05	-11.94	2.703	1.82249e-05	Intergenic
Female Lifespan (Temp 1: 18°, Temp 2: 28°)	3R_9195011_SNP	A	T	T	0.15	24	136	-8.727	2.143	5.62137e-05	-1.337	0.6926	0.0522628	-5.543	1.236	8.62872e-06	-8.464	2.036	4.46807e-05	FBgn0027610	Dic1	11 bp DOWNSTREAM	FBgn0038142	CheA87a	359 bp UPSTREAM	FBgn0023495	Lip3	951 bp DOWNSTREAM
Female Lifespan (Temp 1: 18°, Temp 2: 28°)	3R_13319559_SNP	T	G	G	0.3253	54	112	-6.661	1.585	4.21545e-05	-1.762	0.5113	0.000681473	-4.15	0.9162	9.25843e-06	-4.736	1.528	0.00242696	FBgn0261046	Dscam3	INTRON
Female Lifespan (Temp 1: 18°, Temp 2: 28°)	3R_12567345_SNP	C	T	T	0.4294	70	93	-6.857	1.511	1.16168e-05	-0.2707	0.5032	0.588628	-3.553	0.8908	9.14775e-05	-6.52	1.441	8.84651e-06	FBgn0020556	bxd	502 bp DOWNSTREAM
Female Lifespan (Temp 1: 18°, Temp 2: 28°)	3L_19098152_SNP	T	A	A	0.4877	79	83	-6.712	1.497	1.62309e-05	-0.003363	0.503	0.995565	-3.325	0.8843	0.000285406	-6.689	1.424	4.41105e-06	FBgn0036851	CG14082	329 bp DOWNSTREAM
Female Lifespan (Temp 1: 18°, Temp 2: 28°)	2L_10556854_SNP	T	C	T	0.3537	58	106	-6.999	1.563	5.63615e-06	-0.8432	0.5257	0.101809	-3.616	0.9242	4.54833e-05	-5.5	1.531	0.000277056	FBgn0051721	Trim9	INTRON
Female Lifespan (Temp 1: 18°, Temp 2: 28°)	2L_10556825_SNP	T	A	T	0.3353	56	111	-6.973	1.559	7.17964e-06	-0.6281	0.5282	0.226499	-3.494	0.9251	9.76089e-05	-5.689	1.522	0.000182549	FBgn0051721	Trim9	INTRON
Female Lifespan (Temp 1: 18°, Temp 2: 28°)	3L_19099594_SNP	A	T	T	0.359	56	100	-7.007	1.572	1.68506e-05	-0.2443	0.5214	0.644067	-3.677	0.9224	9.66613e-05	-6.926	1.493	6.28093e-06	FBgn0036851	CG14082	349 bp DOWNSTREAM
Female Lifespan (Temp 1: 18°, Temp 2: 28°)	2R_18565090_SNP	C	T	T	0.05747	10	164	-13.27	2.992	1.86112e-05	0.7446	1.036	0.47191	-6.482	1.819	0.000599154	-14.42	2.895	1.72101e-06	Intergenic
Female Lifespan (Temp 1: 18°, Temp 2: 28°)	3R_21062694_INS	T	TA	T	0.4258	66	89	-6.721	1.554	2.74604e-05	0.03838	0.512	0.940964	-3.432	0.9132	0.000305368	-6.991	1.485	3.27572e-06	FBgn0039297	CG11852	641 bp UPSTREAM
Female Lifespan (Temp 1: 18°, Temp 2: 28°)	3L_19092166_SNP	T	A	A	0.2716	44	118	-7.326	1.705	2.79859e-05	0.07463	0.5693	0.894657	-3.766	1.008	0.00024552	-7.655	1.61	2.74561e-06	FBgn0036849	CG14079	2 bp DOWNSTREAM	FBgn0036850	Gem2	57 bp DOWNSTREAM
Female Lifespan (Temp 1: 18°, Temp 2: 28°)	3L_19118636_SNP	G	T	T	0.2485	41	124	-7.275	1.701	3.40331e-05	0.4599	0.5728	0.417933	-3.297	1.02	0.00148887	-7.615	1.632	4.9771e-06	FBgn0036851	CG14082	INTRON
Female Lifespan (Temp 1: 18°, Temp 2: 28°)	3L_19108334_SNP	T	A	A	0.3631	61	107	-6.551	1.541	3.68435e-05	0.06432	0.507	0.90148	-3.333	0.9039	0.000221728	-6.853	1.455	4.17378e-06	FBgn0036851	CG14082	INTRON
Female Lifespan (Temp 1: 18°, Temp 2: 28°)	3L_19108335_SNP	G	T	T	0.3653	61	106	-6.574	1.548	3.55442e-05	0.08457	0.5087	0.870221	-3.336	0.9081	0.000225941	-6.899	1.461	3.71216e-06	FBgn0036851	CG14082	INTRON
Female Lifespan (Temp 1: 18°, Temp 2: 28°)	X_9204791_SNP	T	G	G	0.1156	20	153	-9.315	2.292	5.01535e-05	0.462	0.7562	0.542131	-4.485	1.337	0.000701405	-9.867	2.103	7.40571e-06	Intergenic
Female Lifespan (Temp 1: 18°, Temp 2: 28°)	3L_19110164_SNP	C	T	T	0.3728	63	106	-6.197	1.53	7.09293e-05	0.3744	0.508	0.458382	-3.058	0.9047	0.000632023	-6.924	1.437	2.43737e-06	FBgn0036851	CG14082	INTRON
Female Lifespan (Temp 1: 18°, Temp 2: 28°)	2R_18566143_SNP	T	C	C	0.05143	9	166	-13.46	3.328	8.06279e-05	0.9329	1.087	0.391068	-6.324	1.929	0.00125853	-14.48	3.069	4.5311e-06	Intergenic
Female Lifespan (Temp 1: 18°, Temp 2: 28°)	2R_18562644_SNP	G	A	A	0.06322	11	163	-12.05	3.021	0.000125404	0.7799	0.9902	0.430877	-5.699	1.749	0.00150579	-12.93	2.793	7.34257e-06	Intergenic
Female Lifespan (Temp 1: 18°, Temp 2: 28°)	2R_18562709_SNP	T	C	C	0.06358	11	162	-12.02	3.028	0.000130143	0.7875	0.9928	0.426475	-5.683	1.754	0.00156252	-12.91	2.801	7.59705e-06	Intergenic
Female Lifespan (Temp 1: 18°, Temp 2: 28°)	2L_8505463_SNP	G	T	T	0.05556	9	153	-12.85	3.408	0.000207824	0.8837	1.093	0.418171	-6.217	1.961	0.00164083	-14.18	3.149	8.80282e-06	FBgn0032048	Dh31	INTRON
Female Lifespan (Temp 1: 18°, Temp 2: 28°)	X_8694596_SNP	T	A	A	0.05114	9	167	-10.73	3.203	0.000876528	0.6063	1.087	0.577938	-6.542	1.919	0.000683425	-14.28	3.072	6.14231e-06	FBgn0026411	Lim1	INTRON
Female Lifespan (Temp 1: 18°, Temp 2: 28°)	X_8694601_SNP	T	C	C	0.05114	9	167	-10.73	3.203	0.000876528	0.6063	1.087	0.577938	-6.542	1.919	0.000683425	-14.28	3.072	6.14231e-06	FBgn0026411	Lim1	INTRON
Female Lifespan (Temp 1: 18°, Temp 2: 28°)	X_8694604_SNP	G	A	A	0.05114	9	167	-10.73	3.203	0.000876528	0.6063	1.087	0.577938	-6.542	1.919	0.000683425	-14.28	3.072	6.14231e-06	FBgn0026411	Lim1	INTRON
Female Lifespan (Temp 1: 18°, Temp 2: 28°)	X_8694602_SNP	A	C	C	0.05172	9	165	-10.7	3.217	0.000911076	0.6135	1.092	0.573552	-6.526	1.928	0.000710004	-14.26	3.088	6.41539e-06	FBgn0026411	Lim1	INTRON
Female Lifespan (Temp 1: 18°, Temp 2: 28°)	X_13411607_SNP	C	T	T	0.2931	51	123	-4.146	1.607	0.0112682	-2.266	0.503	3.03037e-06	-3.11	0.9392	0.000943443	-1.646	1.587	0.317774	FBgn0265416	Neto	INTRON
Female Lifespan (Temp 1: 18°, Temp 2: 28°)	2R_20215213_SNP	G	A	A	0.1446	24	142	-4.659	2.135	0.0220307	-3.392	0.6594	5.69444e-07	-3.968	1.245	0.000990194	-1.12	2.109	0.52977	FBgn0266045	CR44810	INTRON
Female Lifespan (Temp 1: 18°, Temp 2: 28°)	X_13411608_SNP	A	T	T	0.2989	52	122	-4.122	1.595	0.0120127	-2.255	0.4996	3.43665e-06	-3.097	0.9326	0.00102099	-1.64	1.571	0.320849	FBgn0265416	Neto	INTRON
Female Lifespan (Temp 1: 18°, Temp 2: 28°)	X_13411553_SNP	T	G	G	0.2982	51	120	-4.09	1.621	0.0138625	-2.229	0.5089	7.13212e-06	-3.057	0.9471	0.0014132	-1.614	1.6	0.335671	FBgn0265416	Neto	INTRON
Female Lifespan (Temp 1: 18°, Temp 2: 28°)	2R_20217082_SNP	A	T	T	0.1775	30	139	-4.225	1.954	0.0273323	-2.793	0.5935	7.2759e-06	-3.452	1.138	0.00206631	-1.283	1.892	0.465386	FBgn0266045	CR44810	EXON
Female Lifespan (Temp 1: 18°, Temp 2: 28°)	2R_20216108_SNP	T	G	G	0.1471	25	145	-3.57	2.076	0.0809834	-3.374	0.6411	3.82106e-07	-3.372	1.209	0.00484715	0.03583	2.041	0.960574	FBgn0266045	CR44810	INTRON
Female Lifespan (Temp 1: 18°, Temp 2: 28°)	3L_14181404_SNP	C	G	G	0.4882	83	87	-1.788	1.531	0.264313	-2.171	0.4606	4.37537e-06	-2.21	0.8808	0.0162335	-0.09194	1.469	0.991453	FBgn0036414	nan	INTRON
Female Lifespan (Temp 1: 18°, Temp 2: 28°)	X_3156785_SNP	T	G	G	0.1905	32	136	-1.331	2.002	0.436583	-2.774	0.5907	4.92687e-06	-2.177	1.135	0.0470698	1.231	1.897	0.546612	FBgn0000479	dnc	INTRON
Female Lifespan (Temp 1: 18°, Temp 2: 28°)	2R_11585720_SNP	T	G	T	0.3312	53	107	-0.06018	1.673	0.885339	-2.298	0.4994	8.73338e-06	-0.9079	0.9875	0.429198	2.766	1.586	0.0645478	FBgn0053462	CG33462	205 bp DOWNSTREAM	FBgn0050080	CG30080	511 bp DOWNSTREAM	FBgn0261538	CG42662	511 bp DOWNSTREAM
Female Lifespan (Temp 1: 25°, Temp 2: 28°)	3L_22556737_DEL	C	CG	CG	0.05988	10	157	4.82	1.426	0.000649234	4.494	0.953	8.58164e-06	4.408	1.06	5.07178e-05	-0.1733	1.329	0.924819	Intergenic
Female Lifespan (Temp 1: 25°, Temp 2: 28°)	3L_6378337_SNP	A	G	G	0.07558	13	159	4.6	1.256	0.000178556	3.921	0.8727	1.14537e-05	4.333	0.9289	2.07853e-06	0.8233	1.177	0.464651	Intergenic
Female Lifespan (Temp 1: 25°, Temp 2: 28°)	2L_13698952_INS	CC	C	C	0.07018	12	159	6.351	1.323	3.95438e-06	1.789	0.9565	0.0594172	4.086	0.977	6.61815e-05	4.594	1.185	0.000162621	FBgn0051814	CG31814	INTRON
Female Lifespan (Temp 1: 25°, Temp 2: 28°)	2L_11772198_SNP	T	G	G	0.08671	15	158	4.201	1.189	0.00048616	3.598	0.8166	1.76496e-05	4.007	0.8679	5.61285e-06	0.8179	1.121	0.474675	Intergenic
Female Lifespan (Temp 1: 25°, Temp 2: 28°)	2L_4389085_SNP	A	G	G	0.07738	13	155	3.517	1.241	0.00450276	4.088	0.8717	4.62454e-06	3.863	0.9413	5.02949e-05	-0.4493	1.204	0.69193	FBgn0027560	Tps1	INTRON
Female Lifespan (Temp 1: 25°, Temp 2: 28°)	2L_14108972_SNP	G	A	A	0.128	21	143	4.429	1.033	3.14449e-05	2.916	0.7088	6.1467e-05	3.731	0.7564	2.53292e-06	1.63	0.9483	0.0961324	FBgn0028526	CG15293	SYNONYMOUS_CODING	FBgn0051769	CG31769	625 bp DOWNSTREAM
Female Lifespan (Temp 1: 25°, Temp 2: 28°)	2L_14108969_SNP	T	C	C	0.1273	21	144	4.254	1.032	6.56728e-05	2.754	0.7058	0.000159909	3.56	0.7553	8.06082e-06	1.612	0.9453	0.0950006	FBgn0028526	CG15293	NON_SYNONYMOUS_CODING	FBgn0051769	CG31769	628 bp DOWNSTREAM
Female Lifespan (Temp 1: 25°, Temp 2: 28°)	2L_3378237_SNP	T	C	C	0.1111	19	152	4.025	1.099	5.20932e-05	2.986	0.7438	6.98831e-05	3.463	0.7896	3.56988e-06	0.953	1.001	0.345086	FBgn0016698	Ptpa	SYNONYMOUS_CODING
Female Lifespan (Temp 1: 25°, Temp 2: 28°)	2L_4388974_SNP	T	C	C	0.1124	19	150	3.984	1.039	5.41751e-05	2.602	0.7558	0.000645444	3.434	0.7963	6.7764e-06	1.664	0.9707	0.0865856	FBgn0027560	Tps1	INTRON
Female Lifespan (Temp 1: 25°, Temp 2: 28°)	3L_5206682_SNP	T	A	A	0.05143	9	166	2.591	1.506	0.0998066	4.893	1.029	3.7042e-06	3.377	1.133	0.00459391	-3.03	1.398	0.0260509	FBgn0052423	shep	INTRON
Female Lifespan (Temp 1: 25°, Temp 2: 28°)	2L_18621992_SNP	T	A	T	0.2	32	128	3.966	0.8345	5.81681e-06	1.974	0.6254	0.00146368	3.294	0.6328	6.43637e-07	2.641	0.7689	0.00109076	FBgn0032694	MESR3	INTRON
Female Lifespan (Temp 1: 25°, Temp 2: 28°)	3R_7871189_SNP	A	G	G	0.1294	22	148	2.392	1.011	0.0252731	3.417	0.6756	6.13725e-07	3.288	0.7292	9.20376e-06	-0.258	0.9548	0.622703	Intergenic
Female Lifespan (Temp 1: 25°, Temp 2: 28°)	2L_18622008_SNP	T	C	T	0.1852	30	132	3.738	0.8571	3.12187e-05	2.009	0.6397	0.00155678	3.208	0.6508	2.51593e-06	2.397	0.7921	0.00388645	FBgn0032694	MESR3	INTRON
Female Lifespan (Temp 1: 25°, Temp 2: 28°)	2L_12797662_SNP	G	C	C	0.3376	53	104	3.691	0.7404	8.54646e-07	1.482	0.5314	0.00527853	2.69	0.5476	2.42819e-06	2.415	0.6777	0.000462554	Intergenic
Female Lifespan (Temp 1: 25°, Temp 2: 28°)	X_16403215_SNP	C	T	C	0.2414	42	132	3.127	0.7815	0.000101739	2.287	0.5394	3.26298e-05	2.69	0.5704	6.61696e-06	0.8058	0.7349	0.286435	FBgn0264255	para	INTRON
Female Lifespan (Temp 1: 25°, Temp 2: 28°)	X_7316432_SNP	T	C	C	0.1657	29	146	3.42	0.9023	1.28331e-05	1.958	0.6321	0.0021703	2.689	0.6625	9.10097e-06	1.462	0.8363	0.0736818	FBgn0029950	CG9657	257 bp DOWNSTREAM
Female Lifespan (Temp 1: 25°, Temp 2: 28°)	2L_12802211_SNP	T	A	A	0.2209	36	127	3.73	0.8141	8.10951e-06	1.406	0.5914	0.0185538	2.687	0.6152	4.01124e-05	2.562	0.7503	0.000906191	Intergenic
Female Lifespan (Temp 1: 25°, Temp 2: 28°)	3L_18377141_SNP	A	T	A	0.2577	42	121	2.531	0.7932	0.00199066	2.362	0.5486	2.15222e-05	2.686	0.583	8.19895e-06	0.6479	0.7365	0.348342	Intergenic
Female Lifespan (Temp 1: 25°, Temp 2: 28°)	3L_17761655_SNP	A	G	A	0.3558	58	105	3.125	0.7085	2.08513e-05	1.663	0.519	0.00120161	2.617	0.5316	2.1541e-06	1.908	0.6649	0.00454616	Intergenic
Female Lifespan (Temp 1: 25°, Temp 2: 28°)	2L_12797679_SNP	T	G	G	0.3312	51	103	3.532	0.7524	3.69972e-06	1.397	0.5497	0.00966829	2.58	0.5616	9.67916e-06	2.367	0.686	0.000726374	Intergenic
Female Lifespan (Temp 1: 25°, Temp 2: 28°)	3L_17761638_SNP	T	C	T	0.3681	60	103	2.865	0.707	9.87711e-05	1.683	0.5115	0.000948867	2.484	0.5267	5.43202e-06	1.601	0.6658	0.0168056	Intergenic
Female Lifespan (Temp 1: 25°, Temp 2: 28°)	2L_9634029_SNP	G	T	T	0.4013	61	91	3.279	0.7316	8.25611e-06	1.509	0.5288	0.00375825	2.357	0.5551	2.3809e-05	1.695	0.6741	0.0132186	FBgn0032136	Apoltp	150 bp UPSTREAM
Female Lifespan (Temp 1: 25°, Temp 2: 28°)	2R_19426025_SNP	C	T	C	0.3926	64	99	3.349	0.6919	2.98329e-06	1.388	0.4934	0.00604395	2.352	0.517	1.70916e-05	1.927	0.635	0.00343166	FBgn0000241	bw	3 bp UPSTREAM	FBgn0050181	ppk3	129 bp DOWNSTREAM
Female Lifespan (Temp 1: 25°, Temp 2: 28°)	3L_2488440_SNP	T	G	G	0.3743	64	107	2.602	0.7058	0.0002392	2.223	0.4749	5.43471e-06	2.337	0.5075	1.17141e-05	0.2283	0.6582	0.70246	FBgn0266696	CG45186	INTRON	FBgn0035346	CG1146	364 bp UPSTREAM
Female Lifespan (Temp 1: 25°, Temp 2: 28°)	2R_19426028_SNP	A	T	A	0.3889	63	99	3.284	0.6987	5.27452e-06	1.351	0.5037	0.00789963	2.298	0.5248	3.31331e-05	1.894	0.6408	0.00420872	FBgn0000241	bw	6 bp UPSTREAM	FBgn0050181	ppk3	126 bp DOWNSTREAM
Female Lifespan (Temp 1: 25°, Temp 2: 28°)	3L_2488424_SNP	T	A	A	0.3779	65	107	2.508	0.6952	0.000401453	2.212	0.4666	5.47587e-06	2.293	0.5	1.74186e-05	0.1622	0.6508	0.776096	FBgn0266696	CG45186	INTRON	FBgn0035346	CG1146	380 bp UPSTREAM
Female Lifespan (Temp 1: 25°, Temp 2: 28°)	3L_14580641_SNP	G	C	C	0.1524	25	139	1.563	1.013	0.12054	3.038	0.662	6.17303e-06	2.29	0.7242	0.00187349	-1.497	0.9054	0.098065	FBgn0040318	HGTX	INTRON
Female Lifespan (Temp 1: 25°, Temp 2: 28°)	3L_2488423_SNP	C	A	A	0.3743	64	107	2.435	0.7076	0.000584173	2.202	0.4754	6.7356e-06	2.276	0.512	2.06999e-05	0.1469	0.6552	0.78535	FBgn0266696	CG45186	INTRON	FBgn0035346	CG1146	381 bp UPSTREAM
Female Lifespan (Temp 1: 25°, Temp 2: 28°)	3R_22876855_SNP	G	A	A	0.2679	45	123	3.611	0.72	2.09247e-06	0.9383	0.5436	0.0899669	2.161	0.5504	0.000321555	2.445	0.6789	0.000472446	FBgn0004842	RYa-R	INTRON	FBgn0029170	TwdlT	129 bp DOWNSTREAM
Female Lifespan (Temp 1: 25°, Temp 2: 28°)	2L_18298775_SNP	T	G	T	0.2778	45	117	3.238	0.7654	4.2525e-05	0.433	0.5688	0.439574	2.082	0.5878	0.000693788	3.297	0.6679	2.41044e-06	Intergenic
Female Lifespan (Temp 1: 25°, Temp 2: 28°)	X_11349981_SNP	A	C	C	0.3121	54	119	3.209	0.7147	7.51668e-06	0.9454	0.5152	0.069017	2.061	0.5346	0.000119319	2.232	0.6585	0.000906999	FBgn0030301	HP5	NON_SYNONYMOUS_CODING
Female Lifespan (Temp 1: 25°, Temp 2: 28°)	X_3430515_SNP	C	A	C	0.4571	80	95	2.087	0.6758	0.00324936	2.2	0.4493	2.64259e-06	2.022	0.4897	0.000101618	-0.3566	0.6319	0.54592	FBgn0052791	CG32791	INTRON
Female Lifespan (Temp 1: 25°, Temp 2: 28°)	X_3430506_SNP	C	T	C	0.4535	78	94	2.116	0.6841	0.00310301	2.102	0.4642	9.39335e-06	1.987	0.5033	0.000161493	-0.2305	0.6305	0.689022	FBgn0052791	CG32791	INTRON
Female Lifespan (Temp 1: 25°, Temp 2: 28°)	2L_7268011_INS	TT	T	T	0.1613	25	130	3.752	1.023	0.000193197	-0.05574	0.7178	0.936039	1.925	0.7618	0.0114646	3.962	0.8737	7.05628e-06	FBgn0010453	Wnt4	INTRON
Female Lifespan (Temp 1: 25°, Temp 2: 28°)	X_3430518_SNP	G	C	G	0.4682	81	92	1.941	0.6822	0.00618289	2.114	0.4616	7.36549e-06	1.899	0.4992	0.000274785	-0.4312	0.6341	0.484423	FBgn0052791	CG32791	INTRON
Female Lifespan (Temp 1: 25°, Temp 2: 28°)	X_4487249_SNP	A	T	T	0.3846	65	104	1.723	0.7158	0.01276	2.191	0.4767	7.5355e-06	1.885	0.5273	0.000290464	-0.6119	0.6522	0.368994	FBgn0052773	CR32773	INTRON
Female Lifespan (Temp 1: 25°, Temp 2: 28°)	2L_14627182_SNP	G	A	G	0.4188	67	93	2.992	0.7063	6.95003e-06	0.484	0.5194	0.341198	1.726	0.5406	0.000494513	2.484	0.6368	0.000138066	FBgn0003016	osp	INTRON
Female Lifespan (Temp 1: 25°, Temp 2: 28°)	2L_14627196_SNP	C	T	C	0.4136	67	95	2.963	0.7034	5.70147e-06	0.456	0.5142	0.367592	1.7	0.5363	0.000441814	2.488	0.6338	0.000122245	FBgn0003016	osp	INTRON
Female Lifespan (Temp 1: 25°, Temp 2: 28°)	2L_13930052_SNP	C	T	T	0.4522	71	86	0.9589	0.7474	0.184929	2.257	0.4804	3.78893e-06	1.688	0.5432	0.00109011	-1.138	0.667	0.0737198	FBgn0032536	Ance-3	INTRON	FBgn0261628	CG42711	270 bp DOWNSTREAM
Female Lifespan (Temp 1: 25°, Temp 2: 28°)	3L_2738477_SNP	A	G	G	0.2924	50	121	2.823	0.7256	0.000151575	0.02451	0.5347	0.963234	1.554	0.555	0.00693653	3.058	0.6613	6.52111e-06	FBgn0052296	Mrtf	INTRON
Female Lifespan (Temp 1: 25°, Temp 2: 28°)	2R_7706248_SNP	A	G	G	0.3155	53	115	2.082	0.7278	0.00640291	-0.8328	0.5262	0.113536	0.638	0.5609	0.366107	2.942	0.6528	9.19697e-06	Intergenic
Female Lifespan (Temp 1: 25°, Temp 2: 28°)	3L_5528312_SNP	G	A	A	0.0578	10	163	-6.392	1.367	8.08574e-06	-3.934	0.9896	0.000107123	-5.647	1.008	1.02934e-07	-3.428	1.334	0.0105736	FBgn0035611	CG13285	SYNONYMOUS_CODING
Female Lifespan (Temp 1: 25°, Temp 2: 28°)	3R_24747991_SNP	C	G	G	0.3072	51	115	-3.552	0.7163	1.24181e-06	-1.258	0.5245	0.0179975	-2.399	0.5377	1.40469e-05	-2.284	0.6649	0.000425269	FBgn0265998	Doa	304 bp DOWNSTREAM	FBgn0039616	CG11828	775 bp UPSTREAM
Female Lifespan (Temp 1: 25°, Temp 2: 28°)	X_17158258_SNP	A	C	C	0.05747	10	164	-6.766	1.372	2.61184e-06	-2.562	1.026	0.0127888	-4.889	1.048	1.3033e-05	-4.653	1.309	0.000468957	FBgn0262111	f	INTRON
Female Lifespan (Temp 1: 25°, Temp 2: 28°)	3L_14180203_SNP	G	C	G	0.3675	61	105	-3.344	0.69	2.92422e-06	-1.637	0.4971	0.0011931	-2.558	0.5061	2.68937e-06	-1.842	0.6623	0.00543405	FBgn0036414	nan	SYNONYMOUS_CODING
Female Lifespan (Temp 1: 25°, Temp 2: 28°)	3R_2078894_SNP	A	G	G	0.09036	15	151	-5.672	1.175	4.08237e-06	-1.468	0.865	0.0878575	-3.642	0.8702	0.000121635	-4.349	1.072	7.70353e-05	Intergenic
Female Lifespan (Temp 1: 25°, Temp 2: 28°)	3L_18033144_SNP	A	T	A	0.2437	39	121	-3.155	0.8144	1.01732e-05	-1.743	0.583	0.00182462	-2.483	0.6138	3.04409e-06	-1.481	0.7791	0.0431858	FBgn0000568	Eip75B	INTRON	FBgn0052192	CG32192	273 bp UPSTREAM
Female Lifespan (Temp 1: 25°, Temp 2: 28°)	3L_9167569_SNP	C	G	G	0.05143	9	166	-6.791	1.425	6.54409e-06	-1.961	1.076	0.0708027	-4.321	1.105	0.000241537	-4.719	1.37	0.000744884	FBgn0004244	Rdl	INTRON
Female Lifespan (Temp 1: 25°, Temp 2: 28°)	3L_9329719_SNP	C	T	C	0.341	59	114	-3.223	0.6866	9.44116e-06	-1.426	0.4969	0.00477274	-2.371	0.5054	9.78759e-06	-1.89	0.6485	0.00420015	FBgn0035975	PGRP-LA	INTRON
Female Lifespan (Temp 1: 25°, Temp 2: 28°)	3L_5527873_SNP	C	G	G	0.05143	9	166	-6.793	1.521	2.04237e-05	-3.449	1.049	0.00132244	-5.206	1.088	5.75341e-06	-3.514	1.4	0.0126627	FBgn0035611	CG13285	INTRON
Female Lifespan (Temp 1: 25°, Temp 2: 28°)	3L_1752097_SNP	A	G	A	0.2717	47	126	-3.495	0.751	7.97244e-06	-0.5948	0.5438	0.275456	-2.113	0.5594	0.000417297	-3.037	0.6703	6.93187e-06	FBgn0035267	CG13921	UTR_3_PRIME	FBgn0022702	Cht2	231 bp DOWNSTREAM
Female Lifespan (Temp 1: 25°, Temp 2: 28°)	3L_9329731_SNP	A	G	A	0.3452	58	110	-3.2	0.7012	1.34206e-05	-1.43	0.5067	0.00514279	-2.396	0.5141	8.35633e-06	-1.932	0.6618	0.0038135	FBgn0035975	PGRP-LA	INTRON
Female Lifespan (Temp 1: 25°, Temp 2: 28°)	X_7543968_SNP	A	T	T	0.0578	10	163	-6.308	1.381	9.07266e-06	-2.177	1.024	0.0351268	-4.251	1.057	0.000118773	-4.148	1.322	0.00189427	FBgn0004198	ct	INTRON
Female Lifespan (Temp 1: 25°, Temp 2: 28°)	3L_2121870_SNP	A	T	T	0.1186	21	156	-4.69	1.028	9.47314e-06	-1.321	0.7323	0.0738649	-3.046	0.7545	0.000127563	-3.45	0.9277	0.00027131	FBgn0052311	zormin	749 bp DOWNSTREAM
Female Lifespan (Temp 1: 25°, Temp 2: 28°)	2L_11031615_SNP	G	C	C	0.2645	41	114	-2.419	0.8223	0.00389456	-2.357	0.5659	3.09287e-05	-2.675	0.5977	9.81526e-06	-0.6352	0.7587	0.410036	FBgn0032330	Samuel	INTRON
Female Lifespan (Temp 1: 25°, Temp 2: 28°)	3L_14181404_SNP	C	G	G	0.4912	84	87	-2.265	0.6866	0.00146347	-2.171	0.4606	4.37537e-06	-2.298	0.4964	1.14188e-05	-0.2528	0.6354	0.777673	FBgn0036414	nan	INTRON
Female Lifespan (Temp 1: 25°, Temp 2: 28°)	2R_20216108_SNP	T	G	G	0.1462	25	146	-2.408	0.9671	0.0139374	-3.374	0.6411	3.82106e-07	-3.04	0.6988	2.11874e-05	0.6698	0.909	0.438519	FBgn0266045	CR44810	INTRON
Female Lifespan (Temp 1: 25°, Temp 2: 28°)	3L_22216301_SNP	A	C	C	0.09357	16	155	-4.842	1.113	1.99393e-06	-1.897	0.824	0.0222087	-3.138	0.8628	0.000119642	-2.482	1.075	0.00943943	FBgn0037153	olf413	INTRON
Female Lifespan (Temp 1: 25°, Temp 2: 28°)	3L_22228780_SNP	C	G	G	0.09412	16	154	-4.654	1.101	2.66832e-06	-1.931	0.8292	0.0197034	-3.223	0.8727	5.09617e-05	-2.582	1.08	0.00900067	FBgn0037153	olf413	INTRON
Female Lifespan (Temp 1: 25°, Temp 2: 28°)	3L_22203321_SNP	C	A	A	0.09639	16	150	-4.764	1.141	8.64714e-06	-1.903	0.8319	0.0220538	-3.174	0.8625	0.000142963	-2.543	1.077	0.01058	FBgn0037153	olf413	INTRON
Female Lifespan (Temp 1: 25°, Temp 2: 28°)	2R_20215213_SNP	G	A	A	0.1437	24	143	-2.125	0.9858	0.0365016	-3.392	0.6594	5.69444e-07	-2.912	0.7188	7.83158e-05	0.958	0.9224	0.282858	FBgn0266045	CR44810	INTRON
Female Lifespan (Temp 1: 25°, Temp 2: 28°)	3L_22226281_SNP	C	T	T	0.1059	18	152	-4.343	1.084	4.46724e-06	-1.674	0.7885	0.0336332	-2.771	0.8337	0.000202505	-2.194	1.027	0.0140743	FBgn0037153	olf413	INTRON
Female Lifespan (Temp 1: 25°, Temp 2: 28°)	X_13411607_SNP	C	T	T	0.2914	51	124	-1.361	0.7403	0.035599	-2.266	0.503	3.03037e-06	-1.829	0.549	0.000102903	0.8753	0.6889	0.185633	FBgn0265416	Neto	INTRON
Female Lifespan (Temp 1: 25°, Temp 2: 28°)	3L_17413634_SNP	A	C	C	0.1124	19	150	-4.289	1.081	5.85526e-06	-1.105	0.7797	0.152896	-2.62	0.8158	0.000484835	-3.03	0.984	0.000487871	FBgn0027660	blot	INTRON
Female Lifespan (Temp 1: 25°, Temp 2: 28°)	3L_22221174_SNP	A	G	G	0.1	17	153	-4.288	1.084	9.9702e-06	-1.766	0.8059	0.0288455	-2.929	0.8535	0.000172679	-2.325	1.052	0.0125166	FBgn0037153	olf413	INTRON
Female Lifespan (Temp 1: 25°, Temp 2: 28°)	2R_11585720_SNP	T	G	T	0.3354	54	107	-1.915	0.7503	0.0156178	-2.298	0.4994	8.73338e-06	-2.184	0.5432	0.000144948	0.2291	0.7017	0.670605	FBgn0053462	CG33462	205 bp DOWNSTREAM	FBgn0050080	CG30080	511 bp DOWNSTREAM	FBgn0261538	CG42662	511 bp DOWNSTREAM
Female Lifespan (Temp 1: 25°, Temp 2: 28°)	2R_20217082_SNP	A	T	T	0.1765	30	140	-2.016	0.9107	0.0294401	-2.793	0.5935	7.2759e-06	-2.524	0.6584	0.00016847	0.5377	0.8314	0.508331	FBgn0266045	CR44810	EXON
Female Lifespan (Temp 1: 25°, Temp 2: 28°)	X_13411608_SNP	A	T	T	0.2971	52	123	-1.382	0.7341	0.0406262	-2.255	0.4996	3.43664e-06	-1.833	0.5439	0.00018549	0.8444	0.6839	0.179653	FBgn0265416	Neto	INTRON
Female Lifespan (Temp 1: 25°, Temp 2: 28°)	3L_12668380_SNP	A	G	G	0.05848	10	161	-5.648	1.486	0.000177181	0.3043	1.047	0.768889	-2.691	1.104	0.0167475	-5.99	1.285	5.17207e-06	Intergenic
Female Lifespan (Temp 1: 25°, Temp 2: 28°)	2R_19617097_SNP	A	G	G	0.06977	12	160	-4.776	1.283	0.000433215	1.347	0.9502	0.155861	-1.696	1.008	0.131149	-6.085	1.137	3.81896e-07	FBgn0034897	Sesn	INTRON
Female Lifespan (Temp 1: 25°, Temp 2: 28°)	3L_13793390_SNP	C	T	C	0.4777	75	82	-2.625	0.7115	0.000205396	0.2518	0.5047	0.617302	-1.058	0.5405	0.0794403	-2.62	0.6404	4.85826e-06	FBgn0264001	bru-3	INTRON
Female Lifespan (Temp 1: 25°, Temp 2: 28°)	X_13411553_SNP	T	G	G	0.2965	51	121	-1.284	0.7497	0.061405	-2.229	0.5089	7.13212e-06	-1.766	0.5558	0.000436627	0.9265	0.696	0.148765	FBgn0265416	Neto	INTRON
Female Lifespan (Temp 1: 25°, Temp 2: 28°)	2R_19620742_SNP	T	G	G	0.05917	10	159	-4.899	1.389	0.000868216	1.505	1.038	0.145645	-1.655	1.097	0.160501	-6.32	1.251	1.40933e-06	FBgn0034897	Sesn	36 bp DOWNSTREAM	FBgn0263543	mir-4979	814 bp DOWNSTREAM
Female Lifespan (Temp 1: 25°, Temp 2: 28°)	3R_22122686_SNP	C	T	T	0.07018	12	159	-4.768	1.358	0.000448613	0.6746	0.959	0.478054	-2.147	1.015	0.0335388	-5.644	1.145	2.02272e-06	Intergenic
Female Lifespan (Temp 1: 25°, Temp 2: 28°)	2R_12129030_SNP	T	A	T	0.3394	56	109	-2.541	0.7314	0.000705979	0.6536	0.5228	0.209964	-0.999	0.5544	0.0858017	-3.305	0.6403	3.30719e-07	FBgn0034099	CG15708	INTRON	FBgn0034098	krimp	803 bp UPSTREAM
Female Lifespan (Temp 1: 25°, Temp 2: 28°)	2R_12129031_SNP	T	G	T	0.3434	57	109	-2.478	0.7272	0.000881293	0.6356	0.5182	0.220129	-0.9734	0.5499	0.0919242	-3.218	0.6386	5.66322e-07	FBgn0034099	CG15708	INTRON	FBgn0034098	krimp	804 bp UPSTREAM
Female Lifespan (Temp 1: 25°, Temp 2: 28°)	2R_12129025_SNP	T	G	T	0.3476	57	107	-2.484	0.7318	0.00090193	0.7152	0.5186	0.168994	-0.9378	0.553	0.105737	-3.306	0.64	2.99455e-07	FBgn0034099	CG15708	INTRON	FBgn0034098	krimp	798 bp UPSTREAM
Female Lifespan (Temp 1: 25°, Temp 2: 28°)	2L_12603329_SNP	C	A	A	0.2866	45	112	-2.508	0.7883	0.0019462	0.561	0.5673	0.315997	-1.022	0.611	0.167424	-3.166	0.6773	8.97741e-06	FBgn0085424	nub	INTRON
Female Lifespan (Temp 1: 25°, Temp 2: 28°)	3L_14246747_SNP	A	G	G	0.3059	52	118	-2.171	0.7531	0.0050116	0.5851	0.5344	0.265362	-0.8887	0.568	0.156931	-2.948	0.6577	8.89336e-06	Intergenic
Female Lifespan (Temp 1: 25°, Temp 2: 28°)	3L_14246743_SNP	C	T	T	0.3018	51	118	-2.165	0.7611	0.00512975	0.5999	0.5396	0.256379	-0.8732	0.5741	0.163289	-2.946	0.665	9.19457e-06	Intergenic
Female Lifespan (Temp 1: 25°, Temp 2: 28°)	2R_17181878_SNP	T	G	G	0.09143	16	159	-3.308	1.17	0.00189518	0.5874	0.8355	0.480962	-1.609	0.8863	0.056729	-4.392	1.04	6.27522e-06	FBgn0016726	RpL29	UTR_3_PRIME	FBgn0034614	CG9752	29 bp DOWNSTREAM	FBgn0050390	Sgf29	727 bp UPSTREAM
Female Lifespan (Temp 1: 25°, Temp 2: 28°)	X_16781673_SNP	A	C	C	0.1667	29	145	-2.548	0.9201	0.00898501	0.9935	0.6475	0.11565	-0.9007	0.6914	0.330515	-3.788	0.7972	3.81356e-06	FBgn0030803	CG4880	SYNONYMOUS_CODING
Female Lifespan (Temp 1: 25°, Temp 2: 28°)	X_3156785_SNP	T	G	G	0.1893	32	137	-0.711	0.896	0.541962	-2.774	0.5907	4.92687e-06	-1.842	0.65	0.00883067	1.865	0.8031	0.0163837	FBgn0000479	dnc	INTRON
Female Lifespan (Temp 1: 25°, Temp 2: 28°)	X_16781706_SNP	C	A	A	0.1724	30	144	-2.402	0.912	0.0134013	1.03	0.6366	0.0977	-0.8056	0.6834	0.398184	-3.672	0.7887	5.75662e-06	FBgn0030803	CG4880	SYNONYMOUS_CODING
Female Lifespan (Temp 1: 25°, Temp 2: 28°)	2L_12603187_SNP	C	T	T	0.2892	48	118	-2.001	0.7705	0.013101	1.056	0.5433	0.0438428	-0.4841	0.5943	0.613371	-3.079	0.6538	8.59015e-06	FBgn0085424	nub	INTRON
Female Lifespan (Temp 1: 25°, Temp 2: 28°)	2R_17182141_SNP	A	C	C	0.08	14	161	-3.092	1.244	0.00807299	0.9151	0.8862	0.3011	-1.4	0.9419	0.122616	-4.63	1.106	8.73172e-06	FBgn0034614	CG9752	SYNONYMOUS_CODING	FBgn0016726	RpL29	232 bp DOWNSTREAM	FBgn0050390	Sgf29	990 bp UPSTREAM
Male Lifespan (Temp 1: 18°, Temp 2: 25°)	3L_15171675_SNP	A	G	G	0.08383	14	153	13.52	2.727	1.75924e-06	4.614	1.289	0.000379112	9.07	1.785	1.04226e-06	8.908	2.389	0.000246167	Intergenic
Male Lifespan (Temp 1: 18°, Temp 2: 25°)	2R_7526647_SNP	T	G	G	0.07429	13	162	13.21	2.883	6.61295e-06	4.268	1.365	0.00150296	9.001	1.893	2.87227e-06	8.428	2.501	0.000859176	FBgn0033638	CG9005	INTRON
Male Lifespan (Temp 1: 18°, Temp 2: 25°)	3L_22270205_SNP	A	C	C	0.07345	13	164	13.47	2.842	4.26206e-06	4.554	1.4	0.00140617	9	1.873	2.87595e-06	8.936	2.465	0.000396332	FBgn0025702	srpk79D	INTRON
Male Lifespan (Temp 1: 18°, Temp 2: 25°)	3R_21902691_SNP	C	A	A	0.09497	17	162	10.44	2.553	6.22518e-05	5.115	1.167	2.16346e-05	8.069	1.642	2.06121e-06	4.751	2.253	0.0339784	FBgn0039411	dys	UTR_3_PRIME
Male Lifespan (Temp 1: 18°, Temp 2: 25°)	3R_21903301_SNP	C	A	A	0.09714	17	158	9.992	2.546	0.00013332	4.927	1.172	4.5263e-05	7.742	1.636	5.66287e-06	4.5	2.26	0.0400893	FBgn0039411	dys	NON_SYNONYMOUS_CODING
Male Lifespan (Temp 1: 18°, Temp 2: 25°)	X_9482558_DEL	A	AA	AA	0.09639	16	150	12.19	2.644	5.16809e-06	2.577	1.288	0.0424925	7.327	1.766	3.34141e-05	9.721	2.246	2.09216e-05	FBgn0001186	Hex-A	125 bp DOWNSTREAM
Male Lifespan (Temp 1: 18°, Temp 2: 25°)	3L_22284679_SNP	C	T	C	0.1193	21	155	10.79	2.284	5.13499e-06	3.291	1.137	0.00439276	7.023	1.511	6.3865e-06	7.527	1.977	0.000213709	FBgn0027086	Aats-ile	NON_SYNONYMOUS_CODING
Male Lifespan (Temp 1: 18°, Temp 2: 25°)	2R_19359259_SNP	A	C	C	0.1397	25	154	9.197	2.16	3.00616e-05	3.815	1.033	0.000315093	6.496	1.408	6.73405e-06	5.402	1.887	0.00447465	FBgn0264339	CG43795	INTRON	FBgn0034865	Or59b	UTR_5_PRIME	FBgn0034866	Or59c	564 bp DOWNSTREAM
Male Lifespan (Temp 1: 18°, Temp 2: 25°)	2R_18290528_SNP	A	T	T	0.1453	25	147	9.836	2.132	8.04815e-06	3.044	1.032	0.00398551	6.429	1.394	9.0393e-06	6.814	1.861	0.000322828	FBgn0265981	CR44760	EXON	FBgn0034724	babos	964 bp UPSTREAM
Male Lifespan (Temp 1: 18°, Temp 2: 25°)	2R_6967097_INS	TATTTTTT	T	T	0.09317	15	146	11.81	2.688	1.95698e-05	1.019	1.337	0.495436	6.387	1.799	0.000495941	10.85	2.257	3.56125e-06	FBgn0040765	luna	INTRON
Male Lifespan (Temp 1: 18°, Temp 2: 25°)	2R_18290522_SNP	T	G	G	0.1561	27	146	9.524	2.077	8.06419e-06	3.181	0.9916	0.00205671	6.342	1.353	6.01863e-06	6.365	1.815	0.000529221	FBgn0265981	CR44760	EXON	FBgn0034724	babos	958 bp UPSTREAM
Male Lifespan (Temp 1: 18°, Temp 2: 25°)	X_5966532_SNP	C	A	A	0.1461	26	152	8.345	2.064	0.00012596	4.254	1.011	3.91409e-05	6.29	1.357	9.58003e-06	4.11	1.794	0.0286425	FBgn0029837	Tsp5D	INTRON
Male Lifespan (Temp 1: 18°, Temp 2: 25°)	2R_19359284_SNP	C	T	T	0.1547	28	153	8.551	2.043	4.8091e-05	3.729	0.9532	0.000218486	6.132	1.318	8.38739e-06	4.838	1.799	0.00766015	FBgn0034865	Or59b	UTR_5_PRIME	FBgn0264339	CG43795	INTRON	FBgn0034866	Or59c	539 bp DOWNSTREAM
Male Lifespan (Temp 1: 18°, Temp 2: 25°)	2L_1479702_SNP	T	G	G	0.0678	12	165	6.08	3.043	0.0501389	6.053	1.42	8.63813e-07	6.053	1.982	0.00282291	0.05442	2.62	0.981965	Intergenic
Male Lifespan (Temp 1: 18°, Temp 2: 25°)	2R_18290446_SNP	C	T	T	0.1552	27	147	9.437	2.053	9.74882e-06	2.484	1.007	0.0159646	5.95	1.349	2.29515e-05	6.974	1.788	0.000138105	FBgn0265981	CR44760	EXON	FBgn0034724	babos	882 bp UPSTREAM
Male Lifespan (Temp 1: 18°, Temp 2: 25°)	2R_19360697_SNP	T	C	C	0.2067	37	142	7.657	1.845	5.00815e-05	3.865	0.8723	1.56573e-05	5.737	1.195	3.22758e-06	3.84	1.62	0.0185936	FBgn0264339	CG43795	INTRON	FBgn0034866	Or59c	NON_SYNONYMOUS_CODING
Male Lifespan (Temp 1: 18°, Temp 2: 25°)	3R_25229006_SNP	T	C	T	0.0663	12	169	11.53	3.016	0.000170381	-0.1475	1.469	0.879131	5.671	2.012	0.00531739	11.73	2.518	5.91155e-06	FBgn0004369	Ptp99A	INTRON
Male Lifespan (Temp 1: 18°, Temp 2: 25°)	2R_19359736_INS	AAAGTTGA	A	A	0.2395	40	127	7.217	1.804	0.000103543	3.351	0.8454	0.000128849	5.368	1.172	9.80792e-06	3.698	1.57	0.0212353	FBgn0264339	CG43795	INTRON	FBgn0034866	Or59c	86 bp DOWNSTREAM	FBgn0034865	Or59b	439 bp UPSTREAM
Male Lifespan (Temp 1: 18°, Temp 2: 25°)	3L_10937239_SNP	C	T	C	0.2247	40	138	7.694	1.8	2.68892e-05	3.111	0.8526	0.000228321	5.365	1.174	7.87356e-06	4.658	1.57	0.00314542	FBgn0054050	CG34050	317 bp UPSTREAM
Male Lifespan (Temp 1: 18°, Temp 2: 25°)	3L_10937174_SNP	T	G	T	0.2235	40	139	7.68	1.792	2.73292e-05	3.02	0.835	0.000339006	5.312	1.166	9.59855e-06	4.738	1.558	0.00257375	FBgn0054050	CG34050	382 bp UPSTREAM
Male Lifespan (Temp 1: 18°, Temp 2: 25°)	3R_25074273_SNP	C	A	A	0.2778	45	117	7.949	1.714	8.71047e-06	2.303	0.8419	0.0080821	5.179	1.129	1.05538e-05	5.541	1.493	0.000308816	FBgn0263236	SP1029	INTRON
Male Lifespan (Temp 1: 18°, Temp 2: 25°)	2R_19370364_SNP	C	T	C	0.4706	72	81	7.479	1.584	5.62889e-06	2.315	0.7849	0.00377483	4.905	1.046	5.96498e-06	5.149	1.375	0.000268052	FBgn0264339	CG43795	INTRON
Male Lifespan (Temp 1: 18°, Temp 2: 25°)	2R_19357621_SNP	C	G	C	0.4457	78	97	6.843	1.502	1.00187e-05	2.489	0.734	0.000816051	4.738	0.9856	3.05553e-06	4.211	1.309	0.00162919	FBgn0264339	CG43795	INTRON	FBgn0034865	Or59b	67 bp DOWNSTREAM
Male Lifespan (Temp 1: 18°, Temp 2: 25°)	X_8780277_SNP	A	G	G	0.1858	34	149	8.092	1.892	2.99855e-05	1.091	0.9266	0.246783	4.683	1.258	0.000258496	6.819	1.613	9.49043e-06	FBgn0011661	Moe	INTRON
Male Lifespan (Temp 1: 18°, Temp 2: 25°)	3L_10551899_SNP	G	T	T	0.2229	39	136	8.235	1.77	8.62934e-06	1.067	0.8881	0.255034	4.63	1.179	0.000158564	7.209	1.514	4.58876e-06	FBgn0052062	A2bp1	INTRON	FBgn0036085	CG6527	INTRON
Male Lifespan (Temp 1: 18°, Temp 2: 25°)	2L_12797662_SNP	G	C	C	0.3333	54	108	5.584	1.72	0.00115147	3.691	0.7636	3.64691e-06	4.596	1.099	4.05349e-05	1.975	1.513	0.171625	Intergenic
Male Lifespan (Temp 1: 18°, Temp 2: 25°)	2R_19356809_SNP	G	T	T	0.4294	76	101	6.301	1.514	4.9542e-05	2.76	0.7268	0.00019427	4.587	0.9895	6.26111e-06	3.428	1.32	0.0100313	FBgn0264339	CG43795	INTRON	FBgn0034865	Or59b	879 bp DOWNSTREAM
Male Lifespan (Temp 1: 18°, Temp 2: 25°)	2L_18301140_SNP	T	G	T	0.2437	39	121	4.895	1.834	0.0103039	4.108	0.8536	2.5556e-06	4.583	1.19	0.000225885	0.6244	1.604	0.701388	Intergenic
Male Lifespan (Temp 1: 18°, Temp 2: 25°)	2R_19357622_SNP	C	A	C	0.4286	75	100	6.363	1.541	4.66107e-05	2.542	0.7366	0.000661954	4.528	1.005	9.51176e-06	3.669	1.344	0.00647257	FBgn0264339	CG43795	INTRON	FBgn0034865	Or59b	66 bp DOWNSTREAM
Male Lifespan (Temp 1: 18°, Temp 2: 25°)	2L_18303534_SNP	T	G	T	0.2774	43	112	4.299	1.835	0.0209606	4.164	0.8401	1.22759e-06	4.207	1.191	0.000525096	0.1837	1.587	0.906271	Intergenic
Male Lifespan (Temp 1: 18°, Temp 2: 25°)	2L_18302591_SNP	A	G	A	0.284	48	121	4.454	1.736	0.0116811	3.837	0.7846	2.25965e-06	4.203	1.12	0.00025938	0.5017	1.51	0.737786	Intergenic
Male Lifespan (Temp 1: 18°, Temp 2: 25°)	2L_18299615_SNP	G	A	G	0.2545	42	123	4.27	1.824	0.0213274	3.825	0.8294	6.79919e-06	4.116	1.179	0.000662452	0.3082	1.587	0.845221	Intergenic
Male Lifespan (Temp 1: 18°, Temp 2: 25°)	2L_18253018_SNP	C	A	C	0.3812	61	99	4.449	1.646	0.00831227	3.544	0.7514	6.34143e-06	4.045	1.067	0.000230906	0.8081	1.417	0.575476	FBgn0261804	CG42750	INTRON	FBgn0263325	CG43406	321 bp DOWNSTREAM
Male Lifespan (Temp 1: 18°, Temp 2: 25°)	2L_18302869_SNP	A	C	A	0.2667	44	121	3.992	1.791	0.0289382	3.849	0.82	4.20306e-06	3.985	1.163	0.000823531	0.01535	1.549	0.990113	Intergenic
Male Lifespan (Temp 1: 18°, Temp 2: 25°)	2L_18302683_SNP	G	C	G	0.2781	47	122	3.988	1.743	0.0252124	3.755	0.7922	4.41021e-06	3.929	1.128	0.000717787	0.1186	1.511	0.935939	Intergenic
Male Lifespan (Temp 1: 18°, Temp 2: 25°)	2L_18304408_SNP	G	C	C	0.259	43	123	3.894	1.775	0.0342704	3.774	0.822	7.77901e-06	3.9	1.154	0.00115142	-0.0122	1.542	0.996672	Intergenic
Male Lifespan (Temp 1: 18°, Temp 2: 25°)	2L_18302714_SNP	T	G	T	0.2765	47	123	3.907	1.741	0.0281926	3.738	0.7894	4.74962e-06	3.88	1.127	0.000827065	0.05342	1.508	0.969858	Intergenic
Male Lifespan (Temp 1: 18°, Temp 2: 25°)	2L_18302678_SNP	T	C	T	0.2831	47	119	3.867	1.766	0.0306441	3.679	0.8003	7.75531e-06	3.831	1.142	0.00102543	0.0734	1.53	0.959634	Intergenic
Male Lifespan (Temp 1: 18°, Temp 2: 25°)	2L_18302524_SNP	G	A	G	0.2781	47	122	3.756	1.747	0.0351714	3.786	0.7895	3.52233e-06	3.83	1.13	0.000982682	-0.1481	1.51	0.924702	Intergenic
Male Lifespan (Temp 1: 18°, Temp 2: 25°)	2L_18302532_SNP	T	A	T	0.2798	47	121	3.755	1.754	0.0354648	3.766	0.7921	4.10538e-06	3.82	1.135	0.00103139	-0.129	1.516	0.934501	Intergenic
Male Lifespan (Temp 1: 18°, Temp 2: 25°)	2L_18301794_SNP	C	T	C	0.256	43	125	3.729	1.806	0.0425078	3.73	0.8197	9.8749e-06	3.794	1.17	0.00155245	-0.1294	1.561	0.935501	Intergenic
Male Lifespan (Temp 1: 18°, Temp 2: 25°)	2L_18300912_SNP	T	C	T	0.2619	44	124	3.726	1.782	0.0411669	3.737	0.8123	8.09624e-06	3.793	1.155	0.00143068	-0.1348	1.543	0.932085	Intergenic
Male Lifespan (Temp 1: 18°, Temp 2: 25°)	2L_18302676_SNP	T	A	T	0.2738	46	122	3.728	1.764	0.038084	3.741	0.7992	5.74538e-06	3.793	1.142	0.00121184	-0.1299	1.526	0.934921	Intergenic
Male Lifespan (Temp 1: 18°, Temp 2: 25°)	2L_18301695_DEL	CGA	AT	CGA	0.259	43	123	3.546	1.812	0.0544019	3.751	0.8171	9.09978e-06	3.713	1.175	0.00200949	-0.3345	1.559	0.832959	Intergenic
Male Lifespan (Temp 1: 18°, Temp 2: 25°)	2L_18301778_SNP	A	C	A	0.2667	44	121	3.556	1.785	0.0522313	3.715	0.8183	9.97232e-06	3.697	1.16	0.00196767	-0.2836	1.542	0.857578	Intergenic
Male Lifespan (Temp 1: 18°, Temp 2: 25°)	2L_1422043_SNP	A	G	A	0.2989	52	122	6.79	1.639	6.08983e-05	0.3232	0.7945	0.615329	3.607	1.084	0.00129711	6.367	1.4	9.21805e-06	Intergenic
Male Lifespan (Temp 1: 18°, Temp 2: 25°)	2L_18304935_SNP	G	C	G	0.311	51	113	2.354	1.737	0.180597	3.588	0.7763	8.45754e-06	3.014	1.122	0.00866417	-1.321	1.497	0.379942	Intergenic
Male Lifespan (Temp 1: 18°, Temp 2: 25°)	2R_7707540_SNP	A	C	C	0.2426	41	128	6.428	1.823	0.000496976	-0.6715	0.8981	0.420422	2.927	1.23	0.0167944	7.003	1.5	6.60061e-06	Intergenic
Male Lifespan (Temp 1: 18°, Temp 2: 25°)	X_18423805_SNP	T	C	C	0.3736	65	109	2.148	1.63	0.187723	3.532	0.7351	2.67331e-06	2.904	1.057	0.00641362	-1.512	1.391	0.280043	FBgn0265598	Bx	INTRON	FBgn0030938	CG15047	179 bp DOWNSTREAM
Male Lifespan (Temp 1: 18°, Temp 2: 25°)	X_8016829_SNP	T	C	C	0.3446	61	116	6.241	1.594	0.000116784	-0.6759	0.7626	0.440768	2.858	1.062	0.00787408	6.767	1.328	6.44061e-07	FBgn0030001	cyr	INTRON
Male Lifespan (Temp 1: 18°, Temp 2: 25°)	3R_22876855_SNP	G	A	A	0.2659	46	127	1.8	1.766	0.318435	3.704	0.7836	7.70213e-06	2.818	1.142	0.016535	-2.036	1.508	0.17842	FBgn0004842	RYa-R	INTRON	FBgn0029170	TwdlT	129 bp DOWNSTREAM
Male Lifespan (Temp 1: 18°, Temp 2: 25°)	2L_861046_SNP	T	C	C	0.1989	35	141	5.245	1.931	0.00725999	-1.974	0.9387	0.0363554	1.627	1.297	0.207298	7.234	1.579	9.93905e-06	FBgn0031289	CG13950	SYNONYMOUS_CODING	FBgn0029095	aru	803 bp DOWNSTREAM
Male Lifespan (Temp 1: 18°, Temp 2: 25°)	2R_17182699_SNP	G	A	A	0.3943	69	106	-7.199	1.518	4.69198e-06	-2.686	0.7423	0.00033898	-4.946	0.995	1.60784e-06	-4.507	1.331	0.000861807	FBgn0034614	CG9752	SYNONYMOUS_CODING	FBgn0261554	CG42672	458 bp UPSTREAM	FBgn0016726	RpL29	790 bp DOWNSTREAM
Male Lifespan (Temp 1: 18°, Temp 2: 25°)	3L_4811570_SNP	T	G	G	0.1173	21	158	-9.467	2.335	6.8234e-05	-4.874	1.062	1.44795e-05	-7.19	1.5	3.54115e-06	-4.555	2.041	0.0265832	FBgn0261797	Dhc64C	SYNONYMOUS_CODING
Male Lifespan (Temp 1: 18°, Temp 2: 25°)	2R_17190805_SNP	A	T	T	0.3943	69	106	-7.13	1.513	5.90034e-06	-2.371	0.7306	0.00157065	-4.752	0.9898	4.2652e-06	-4.756	1.324	0.000450114	FBgn0261554	CG42672	INTRON
Male Lifespan (Temp 1: 18°, Temp 2: 25°)	2R_17917261_SNP	T	C	C	0.2485	42	127	-7.655	1.777	2.54431e-05	-3.207	0.8633	0.000233244	-5.458	1.165	4.47103e-06	-4.394	1.548	0.00508385	FBgn0085399	CG34370	INTRON
Male Lifespan (Temp 1: 18°, Temp 2: 25°)	2R_18565090_SNP	C	T	T	0.06077	11	170	-14.36	3.064	5.62393e-06	-3.845	1.523	0.0110049	-9.127	2.029	1.1825e-05	-10.48	2.64	0.000114213	Intergenic
Male Lifespan (Temp 1: 18°, Temp 2: 25°)	2R_19381705_SNP	T	G	G	0.0578	10	163	-15.05	3.218	5.53803e-06	-3.531	1.619	0.0314791	-9.304	2.154	2.05219e-05	-11.48	2.727	3.26612e-05	Intergenic
Male Lifespan (Temp 1: 18°, Temp 2: 25°)	X_15811757_SNP	T	C	C	0.1878	34	147	-8.609	1.888	8.79411e-06	-1.875	0.9356	0.026931	-5.262	1.251	3.79361e-05	-6.694	1.622	5.39425e-05	FBgn0030706	CG8909	SYNONYMOUS_CODING
Male Lifespan (Temp 1: 18°, Temp 2: 25°)	3L_16726599_SNP	G	T	G	0.4878	80	84	-6.435	1.58	5.62304e-05	-2.837	0.7287	0.000188914	-4.629	1.023	9.5068e-06	-3.612	1.376	0.00803164	FBgn0036659	CG9701	47 bp UPSTREAM
Male Lifespan (Temp 1: 18°, Temp 2: 25°)	3L_10300712_INS	A	AT	A	0.34	51	99	-7.832	1.746	7.94242e-06	-1.134	0.8338	0.165266	-4.44	1.154	0.000130858	-6.784	1.483	4.05497e-06	Intergenic
Male Lifespan (Temp 1: 18°, Temp 2: 25°)	2R_17128600_SNP	A	C	C	0.1761	31	145	-8.395	1.991	3.31358e-05	-0.123	0.973	0.894585	-4.273	1.332	0.00145283	-8.243	1.652	1.38818e-06	FBgn0034606	ASPP	INTRON
Male Lifespan (Temp 1: 18°, Temp 2: 25°)	3R_8010326_SNP	G	T	T	0.3919	58	90	-7.195	1.701	2.89624e-05	-0.4453	0.843	0.577391	-3.778	1.145	0.000929256	-6.834	1.413	2.68043e-06	Intergenic
Male Lifespan (Temp 1: 18°, Temp 2: 25°)	2R_9172958_SNP	G	A	A	0.05587	10	169	-13.42	3.222	5.49369e-05	0.4341	1.583	0.790004	-6.51	2.164	0.00322542	-13.83	2.658	7.43982e-07	FBgn0052843	Dh31-R	INTRON
Male Lifespan (Temp 1: 18°, Temp 2: 25°)	3L_10300709_SNP	G	A	G	0.3377	51	100	-7.309	1.774	3.16855e-05	-0.5828	0.8567	0.461804	-3.897	1.178	0.000814504	-6.823	1.502	3.23453e-06	Intergenic
Male Lifespan (Temp 1: 18°, Temp 2: 25°)	3L_19099406_SNP	A	G	G	0.3774	60	99	-6.876	1.677	3.94276e-05	-0.4302	0.7967	0.502444	-3.636	1.107	0.00103196	-6.48	1.423	4.82111e-06	FBgn0036851	CG14082	537 bp DOWNSTREAM
Male Lifespan (Temp 1: 18°, Temp 2: 25°)	X_4640757_SNP	A	C	C	0.09497	17	162	-7.856	2.611	0.00286059	-5.62	1.163	3.1373e-06	-6.797	1.686	7.43739e-05	-2.118	2.266	0.349616	Intergenic
Male Lifespan (Temp 1: 18°, Temp 2: 25°)	3L_19133135_SNP	T	A	A	0.3118	53	117	-6.563	1.654	0.000109424	-0.2034	0.8086	0.691196	-3.361	1.103	0.00277369	-6.404	1.395	8.17094e-06	FBgn0016797	fz2	940 bp DOWNSTREAM
Male Lifespan (Temp 1: 18°, Temp 2: 25°)	2R_12269378_SNP	T	A	A	0.1011	18	160	-9.753	2.505	0.000130172	0.2701	1.243	0.893994	-4.755	1.679	0.00491012	-9.997	2.094	3.33587e-06	FBgn0262816	CG43187	UTR_3_PRIME
Male Lifespan (Temp 1: 18°, Temp 2: 25°)	2R_16410193_SNP	T	A	T	0.1186	21	156	-8.616	2.328	0.000308804	0.5508	1.139	0.654239	-4.05	1.552	0.0105238	-9.131	1.956	5.70529e-06	Intergenic
Male Lifespan (Temp 1: 18°, Temp 2: 25°)	2R_12269370_SNP	T	A	A	0.1	18	162	-9.071	2.521	0.000383494	0.4893	1.237	0.753442	-4.305	1.685	0.0109666	-9.532	2.106	9.71562e-06	FBgn0262816	CG43187	UTR_3_PRIME
Male Lifespan (Temp 1: 18°, Temp 2: 25°)	3L_22375742_SNP	A	T	T	0.1257	22	153	-5.948	2.377	0.0118363	-4.897	1.064	8.89283e-06	-5.439	1.529	0.000418012	-1.018	2.056	0.604054	FBgn0004449	Ten-m	INTRON
Male Lifespan (Temp 1: 18°, Temp 2: 25°)	3R_12567345_SNP	C	T	T	0.4294	73	97	-5.68	1.592	0.000366285	0.4763	0.7591	0.583908	-2.623	1.058	0.0130386	-6.113	1.329	5.30093e-06	FBgn0020556	bxd	502 bp DOWNSTREAM
Male Lifespan (Temp 1: 18°, Temp 2: 25°)	3L_16795330_SNP	T	C	T	0.4561	78	93	-5.35	1.548	0.000711722	0.5712	0.7389	0.487008	-2.353	1.023	0.0246894	-5.994	1.314	6.56359e-06	FBgn0036663	CG9674	INTRON
Male Lifespan (Temp 1: 18°, Temp 2: 25°)	X_12445807_DEL	A	AGTGGAGAGTACAGCAATA	AGTGGAGAGTACAGCAATA	0.2809	50	128	-5.881	1.706	0.000615055	0.934	0.8174	0.274451	-2.482	1.143	0.0293332	-6.798	1.408	2.40458e-06	FBgn0264542	CG43921	INTRON
Male Lifespan (Temp 1: 18°, Temp 2: 25°)	X_7425371_INS	AATCCCT	A	A	0.0989	18	164	-5.425	2.565	0.0353684	-5.797	1.156	1.20353e-06	-5.628	1.655	0.00081267	0.4051	2.212	0.858798	FBgn0052719	CG32719	INTRON
Male Lifespan (Temp 1: 18°, Temp 2: 25°)	X_7425374_SNP	G	T	T	0.09945	18	163	-5.356	2.565	0.0378562	-5.807	1.159	1.16238e-06	-5.598	1.657	0.000870942	0.4839	2.206	0.830959	FBgn0052719	CG32719	INTRON
Male Lifespan (Temp 1: 18°, Temp 2: 25°)	X_12445833_SNP	C	T	T	0.2727	48	128	-5.805	1.739	0.000875557	0.7342	0.8308	0.406067	-2.549	1.16	0.0274308	-6.511	1.447	9.20623e-06	FBgn0264542	CG43921	INTRON
Male Lifespan (Temp 1: 18°, Temp 2: 25°)	X_7425090_SNP	T	C	C	0.09444	17	163	-5.357	2.645	0.043063	-5.704	1.192	3.47232e-06	-5.546	1.707	0.00132336	0.3789	2.278	0.871488	FBgn0052719	CG32719	INTRON
Male Lifespan (Temp 1: 18°, Temp 2: 25°)	X_7425373_SNP	T	A	A	0.09392	17	164	-5.256	2.639	0.0470731	-5.668	1.189	3.98987e-06	-5.479	1.702	0.00151304	0.4458	2.276	0.848491	FBgn0052719	CG32719	INTRON
Male Lifespan (Temp 1: 18°, Temp 2: 25°)	X_7423886_SNP	G	A	A	0.1006	18	161	-4.675	2.587	0.0706694	-5.862	1.151	9.1789e-07	-5.287	1.665	0.00171513	1.223	2.227	0.582928	FBgn0052719	CG32719	INTRON
Male Lifespan (Temp 1: 18°, Temp 2: 25°)	3L_5528312_SNP	G	A	A	0.05028	9	170	-5.647	3.542	0.113435	-6.813	1.471	5.87563e-06	-6.984	2.299	0.0026457	2.674	3.009	0.379307	FBgn0035611	CG13285	SYNONYMOUS_CODING
Male Lifespan (Temp 1: 18°, Temp 2: 25°)	2L_3720935_SNP	A	G	G	0.2841	50	126	-2.325	1.74	0.183224	-3.688	0.7922	4.58325e-06	-3.036	1.132	0.0077182	1.421	1.482	0.339241	FBgn0003386	Shaw	INTRON
Male Lifespan (Temp 1: 18°, Temp 2: 25°)	2L_18229019_SNP	A	G	G	0.05056	9	169	-4.142	3.593	0.246379	-7.438	1.607	6.87931e-06	-5.811	2.328	0.012793	3.338	3.054	0.273646	FBgn0261804	CG42750	INTRON
Male Lifespan (Temp 1: 18°, Temp 2: 25°)	3R_15195014_SNP	A	G	G	0.08523	15	161	-2.456	2.858	0.38533	-6.108	1.276	2.71212e-06	-4.292	1.856	0.0200737	3.671	2.414	0.125834	FBgn0086613	Ino80	SYNONYMOUS_CODING
Male Lifespan (Temp 1: 18°, Temp 2: 25°)	3R_15195261_DEL	T	TATGTATTTATGTAATTTTC	TATGTATTTATGTAATTTTC	0.07821	14	165	-2.374	2.918	0.416091	-6.214	1.302	3.75004e-06	-4.305	1.89	0.0237797	3.862	2.478	0.118168	FBgn0086613	Ino80	INTRON
Male Lifespan (Temp 1: 18°, Temp 2: 25°)	2L_18433602_SNP	G	A	A	0.1017	18	159	-1.741	2.577	0.501698	-5.532	1.175	4.19777e-06	-3.658	1.688	0.0311818	3.834	2.158	0.0826337	FBgn0265681	CR44488	EXON
Male Lifespan (Temp 1: 18°, Temp 2: 25°)	3R_15194446_SNP	C	T	T	0.08333	15	165	-1.225	2.832	0.665767	-6.156	1.263	2.17032e-06	-3.701	1.842	0.0451445	4.954	2.382	0.0381003	FBgn0086613	Ino80	271 bp DOWNSTREAM
Male Lifespan (Temp 1: 18°, Temp 2: 28°)	3L_15171675_SNP	A	G	G	0.08125	13	147	13.52	2.727	1.75924e-06	2.231	0.914	0.0139664	8.628	1.649	4.70432e-07	12.78	2.512	1.1324e-06	Intergenic
Male Lifespan (Temp 1: 18°, Temp 2: 28°)	3L_22270205_SNP	A	C	C	0.07059	12	158	13.47	2.842	4.26206e-06	2.965	0.9052	0.00151577	8.153	1.727	4.92748e-06	10.36	2.698	0.000170467	FBgn0025702	srpk79D	INTRON
Male Lifespan (Temp 1: 18°, Temp 2: 28°)	2R_7526647_SNP	T	G	G	0.07143	12	156	13.21	2.883	6.61295e-06	1.323	0.91	0.146434	7.125	1.775	7.41842e-05	11.52	2.709	2.7157e-05	FBgn0033638	CG9005	INTRON
Male Lifespan (Temp 1: 18°, Temp 2: 28°)	3R_3217939_SNP	T	G	G	0.1131	19	149	9.732	2.308	4.33384e-05	2.886	0.72	9.19221e-05	6.839	1.394	2.38064e-06	7.709	2.214	0.000619694	FBgn0261502	CG42650	UTR_3_PRIME
Male Lifespan (Temp 1: 18°, Temp 2: 28°)	X_9482558_DEL	A	AA	AA	0.1006	16	143	12.19	2.644	5.16809e-06	1.093	0.8386	0.188974	6.648	1.568	2.51144e-05	11.1	2.361	3.82187e-06	FBgn0001186	Hex-A	125 bp DOWNSTREAM
Male Lifespan (Temp 1: 18°, Temp 2: 28°)	3L_22154467_SNP	G	A	A	0.1212	20	145	9.743	2.241	2.94907e-05	2.556	0.7188	0.000570202	6.596	1.361	3.40732e-06	8.065	2.096	0.000244755	FBgn0037153	olf413	INTRON
Male Lifespan (Temp 1: 18°, Temp 2: 28°)	3L_22284679_SNP	C	T	C	0.1124	19	150	10.79	2.284	5.13499e-06	2.236	0.7359	0.00335681	6.48	1.402	8.36716e-06	8.473	2.18	0.000157823	FBgn0027086	Aats-ile	NON_SYNONYMOUS_CODING
Male Lifespan (Temp 1: 18°, Temp 2: 28°)	3R_8398746_INS	ATTGAG	A	A	0.1212	20	145	8.634	2.404	0.000421176	3.244	0.7169	9.91771e-06	5.818	1.399	4.79241e-05	5.132	2.203	0.0211587	FBgn0038063	Octbeta2R	INTRON
Male Lifespan (Temp 1: 18°, Temp 2: 28°)	2R_19359259_SNP	A	C	C	0.1453	25	147	9.197	2.16	3.00616e-05	2.429	0.6639	0.000302167	5.785	1.261	7.48367e-06	6.698	1.976	0.000817513	FBgn0264339	CG43795	INTRON	FBgn0034865	Or59b	UTR_5_PRIME	FBgn0034866	Or59c	564 bp DOWNSTREAM
Male Lifespan (Temp 1: 18°, Temp 2: 28°)	2L_15121035_INS	TT	T	T	0.1867	28	122	9.094	2.043	1.93497e-05	2.597	0.6349	6.15063e-05	5.77	1.187	3.81353e-06	6.329	1.898	0.00110755	FBgn0264435	CR43853	217 bp DOWNSTREAM
Male Lifespan (Temp 1: 18°, Temp 2: 28°)	X_5330003_SNP	A	C	C	0.05988	10	157	5.953	3.224	0.0666475	4.627	0.9856	3.82015e-06	5.417	1.971	0.00624948	1.568	3.043	0.609064	FBgn0265664	CR44471	173 bp DOWNSTREAM
Male Lifespan (Temp 1: 18°, Temp 2: 28°)	2R_18290522_SNP	T	G	G	0.1506	25	141	9.524	2.077	8.06419e-06	1.206	0.6742	0.0780871	5.206	1.276	6.46985e-05	7.988	1.954	6.14549e-05	FBgn0265981	CR44760	EXON	FBgn0034724	babos	958 bp UPSTREAM
Male Lifespan (Temp 1: 18°, Temp 2: 28°)	2R_18290528_SNP	A	T	T	0.1446	24	142	9.836	2.132	8.04815e-06	1.044	0.6901	0.133992	5.183	1.295	9.32646e-05	8.267	1.953	4.48251e-05	FBgn0265981	CR44760	EXON	FBgn0034724	babos	964 bp UPSTREAM
Male Lifespan (Temp 1: 18°, Temp 2: 28°)	2R_18290446_SNP	C	T	T	0.1497	25	142	9.437	2.053	9.74882e-06	0.6737	0.6846	0.32632	4.929	1.268	0.000159676	8.5	1.918	1.86721e-05	FBgn0265981	CR44760	EXON	FBgn0034724	babos	882 bp UPSTREAM
Male Lifespan (Temp 1: 18°, Temp 2: 28°)	3L_17474333_SNP	T	G	G	0.2364	39	126	6.875	1.837	0.000208466	2.209	0.5598	9.80601e-05	4.864	1.074	8.72791e-06	5.295	1.692	0.0018266	FBgn0036731	CG6333	INTRON
Male Lifespan (Temp 1: 18°, Temp 2: 28°)	3L_10937239_SNP	C	T	C	0.2281	39	132	7.694	1.8	2.68892e-05	1.964	0.5561	0.000523986	4.837	1.064	8.58659e-06	5.731	1.661	0.000659269	FBgn0054050	CG34050	317 bp UPSTREAM
Male Lifespan (Temp 1: 18°, Temp 2: 28°)	3L_10937174_SNP	T	G	T	0.2267	39	133	7.68	1.792	2.73292e-05	1.943	0.5577	0.000597857	4.818	1.06	9.13273e-06	5.737	1.653	0.00064161	FBgn0054050	CG34050	382 bp UPSTREAM
Male Lifespan (Temp 1: 18°, Temp 2: 28°)	3L_10551899_SNP	G	T	T	0.2249	38	131	8.235	1.77	8.62934e-06	0.9264	0.5844	0.111104	4.587	1.063	3.27421e-05	7.308	1.606	1.46495e-05	FBgn0052062	A2bp1	INTRON	FBgn0036085	CG6527	INTRON
Male Lifespan (Temp 1: 18°, Temp 2: 28°)	3R_25074273_SNP	C	A	A	0.2903	45	110	7.949	1.714	8.71047e-06	0.8033	0.5639	0.14784	4.292	1.035	5.32817e-05	6.979	1.537	1.64981e-05	FBgn0263236	SP1029	INTRON
Male Lifespan (Temp 1: 18°, Temp 2: 28°)	2R_19370364_SNP	C	T	C	0.483	71	76	7.479	1.584	5.62889e-06	1.109	0.5281	0.0323283	4.283	0.963	1.41764e-05	6.347	1.451	2.68418e-05	FBgn0264339	CG43795	INTRON
Male Lifespan (Temp 1: 18°, Temp 2: 28°)	2R_17864733_SNP	G	A	A	0.2169	36	130	5.102	1.891	0.00796228	2.673	0.5629	3.8096e-06	3.724	1.122	0.00107851	2.085	1.737	0.237445	FBgn0041237	Gr58c	SYNONYMOUS_CODING	FBgn0034674	CG9304	842 bp DOWNSTREAM	FBgn0041238	Gr58b	987 bp DOWNSTREAM
Male Lifespan (Temp 1: 18°, Temp 2: 28°)	X_7433303_SNP	A	T	T	0.3412	58	112	4.289	1.593	0.00866163	2.266	0.4769	4.55534e-06	3.706	0.9395	0.000139606	2.85	1.486	0.0596723	FBgn0052719	CG32719	INTRON
Male Lifespan (Temp 1: 18°, Temp 2: 28°)	X_7433376_INS	GG	G	G	0.341	59	114	3.652	1.602	0.0245896	2.191	0.4696	8.12995e-06	3.301	0.9426	0.000656719	2.191	1.5	0.145058	FBgn0052719	CG32719	INTRON
Male Lifespan (Temp 1: 18°, Temp 2: 28°)	2L_3376806_SNP	G	T	T	0.2349	39	127	3.645	1.89	0.0544659	2.515	0.5508	7.76506e-06	3.02	1.108	0.00659788	0.9873	1.727	0.566225	FBgn0031529	CG9662	69 bp UPSTREAM	FBgn0016698	Ptpa	196 bp UPSTREAM
Male Lifespan (Temp 1: 18°, Temp 2: 28°)	3R_11211074_SNP	T	G	G	0.1152	19	146	2.743	2.555	0.281048	3.348	0.734	8.15202e-06	3.007	1.495	0.0435157	-0.696	2.299	0.760192	FBgn0262483	Rbp	NON_SYNONYMOUS_CODING
Male Lifespan (Temp 1: 18°, Temp 2: 28°)	3R_20304801_DEL	A	AA	AA	0.3082	49	110	1.119	1.766	0.52486	2.348	0.507	8.69576e-06	1.673	1.058	0.112165	-1.376	1.618	0.390547	Intergenic
Male Lifespan (Temp 1: 18°, Temp 2: 28°)	X_15862317_SNP	A	C	C	0.05143	9	166	-16.47	3.358	1.98596e-06	-2.855	1.061	0.00774017	-9.714	1.965	1.75347e-06	-13.72	3.042	1.12549e-05	FBgn0259110	mmd	INTRON
Male Lifespan (Temp 1: 18°, Temp 2: 28°)	X_15862329_SNP	G	A	A	0.05143	9	166	-16.44	3.365	2.09177e-06	-2.822	1.06	0.00847514	-9.68	1.971	1.91623e-06	-13.72	3.043	1.13111e-05	FBgn0259110	mmd	INTRON
Male Lifespan (Temp 1: 18°, Temp 2: 28°)	2R_9474420_SNP	G	A	A	0.2651	44	122	-7.647	1.723	1.51071e-05	-1.545	0.5442	0.00464256	-4.9	1.017	2.82818e-06	-6.63	1.569	3.93855e-05	FBgn0027581	CG6191	INTRON	FBgn0266489	CG45088	INTRON
Male Lifespan (Temp 1: 18°, Temp 2: 28°)	2R_17182699_SNP	G	A	A	0.3929	66	102	-7.199	1.518	4.69198e-06	-0.6985	0.5042	0.160616	-3.915	0.9252	3.55072e-05	-6.401	1.382	9.18007e-06	FBgn0034614	CG9752	SYNONYMOUS_CODING	FBgn0261554	CG42672	458 bp UPSTREAM	FBgn0016726	RpL29	790 bp DOWNSTREAM
Male Lifespan (Temp 1: 18°, Temp 2: 28°)	2R_17190805_SNP	A	T	T	0.3869	65	103	-7.13	1.513	5.90034e-06	-1.247	0.4897	0.0116808	-4.147	0.9135	1.1772e-05	-5.756	1.412	7.71353e-05	FBgn0261554	CG42672	INTRON
Male Lifespan (Temp 1: 18°, Temp 2: 28°)	2R_18565090_SNP	C	T	T	0.05747	10	164	-14.36	3.064	5.62393e-06	-0.6965	1.026	0.499379	-7.538	1.908	0.000118208	-13.69	2.872	3.97543e-06	Intergenic
Male Lifespan (Temp 1: 18°, Temp 2: 28°)	2R_19381705_SNP	T	G	G	0.05422	9	157	-15.05	3.218	5.53803e-06	-2.334	1.072	0.0306081	-8.745	2.001	1.99418e-05	-12.83	3.057	4.46026e-05	Intergenic
Male Lifespan (Temp 1: 18°, Temp 2: 28°)	3L_4811570_SNP	T	G	G	0.1221	21	151	-9.467	2.335	6.8234e-05	-2.554	0.7104	0.000416083	-6.181	1.357	8.66946e-06	-7.257	2.125	0.000748909	FBgn0261797	Dhc64C	SYNONYMOUS_CODING
Male Lifespan (Temp 1: 18°, Temp 2: 28°)	X_15811757_SNP	T	C	C	0.1782	31	143	-8.609	1.888	8.79411e-06	-0.8412	0.626	0.17855	-5.031	1.157	2.17635e-05	-8.387	1.752	3.33041e-06	FBgn0030706	CG8909	SYNONYMOUS_CODING
Male Lifespan (Temp 1: 18°, Temp 2: 28°)	3L_10300712_INS	A	AT	A	0.3427	49	94	-7.832	1.746	7.94242e-06	-1.056	0.5689	0.056386	-4.298	1.067	4.68321e-05	-6.489	1.605	5.98076e-05	Intergenic
Male Lifespan (Temp 1: 18°, Temp 2: 28°)	3L_14681176_SNP	C	T	T	0.2795	45	116	-7.52	1.721	2.07096e-05	-0.1381	0.566	0.801878	-3.936	1.044	0.00019713	-7.562	1.535	2.24178e-06	FBgn0259175	ome	INTRON
Male Lifespan (Temp 1: 18°, Temp 2: 28°)	X_8694639_SNP	C	T	T	0.05143	9	166	-14.72	3.395	2.46743e-05	-0.311	1.084	0.774747	-7.596	2.018	0.000226642	-14.58	3.013	2.87195e-06	FBgn0026411	Lim1	INTRON
Male Lifespan (Temp 1: 18°, Temp 2: 28°)	2R_9172958_SNP	G	A	A	0.05814	10	162	-13.42	3.222	5.49369e-05	0.2612	1.035	0.799827	-6.642	1.92	0.000734802	-13.82	2.841	3.21776e-06	FBgn0052843	Dh31-R	INTRON
Male Lifespan (Temp 1: 18°, Temp 2: 28°)	2R_18561917_SNP	A	C	C	0.05294	9	161	-14.17	3.429	5.20348e-05	-0.0949	1.046	0.929496	-7.217	2.021	0.000479058	-14.26	3.046	5.05353e-06	FBgn0265982	CR44761	717 bp UPSTREAM
Male Lifespan (Temp 1: 18°, Temp 2: 28°)	X_8548858_SNP	C	T	T	0.05233	9	163	-14.02	3.404	6.17591e-05	-0.2791	1.081	0.795589	-7.355	2.02	0.00036486	-14.16	3.039	5.80641e-06	Intergenic
Male Lifespan (Temp 1: 18°, Temp 2: 28°)	3L_19099406_SNP	A	G	G	0.3725	57	96	-6.876	1.677	3.94276e-05	-0.04729	0.5185	0.926551	-3.686	1.012	0.000250286	-7.254	1.508	1.84502e-06	FBgn0036851	CG14082	537 bp DOWNSTREAM
Male Lifespan (Temp 1: 18°, Temp 2: 28°)	2R_7706247_SNP	T	G	T	0.3136	53	116	-6.672	1.632	6.63679e-05	-0.0947	0.5301	0.855203	-3.471	0.9869	0.000518543	-6.727	1.457	8.84964e-06	Intergenic
Male Lifespan (Temp 1: 18°, Temp 2: 28°)	3L_14682397_SNP	G	T	T	0.2471	42	128	-7.061	1.754	8.45274e-05	-0.02311	0.5714	0.968269	-3.621	1.06	0.000750843	-7.196	1.567	9.47263e-06	FBgn0259175	ome	INTRON
Male Lifespan (Temp 1: 18°, Temp 2: 28°)	2R_18562644_SNP	G	A	A	0.06322	11	163	-12.41	3.111	9.91203e-05	-8.235e-05	0.9826	0.999348	-6.289	1.844	0.000833783	-12.59	2.761	9.74415e-06	Intergenic
Male Lifespan (Temp 1: 18°, Temp 2: 28°)	3L_19133135_SNP	T	A	A	0.3129	51	112	-6.563	1.654	0.000109424	0.06111	0.5186	0.910449	-3.392	0.9964	0.000879936	-6.882	1.501	8.05425e-06	FBgn0016797	fz2	940 bp DOWNSTREAM
Male Lifespan (Temp 1: 18°, Temp 2: 28°)	2L_11826922_INS	AAG	A	A	0.06471	11	159	-12.09	3.128	0.000153747	0.4376	0.9979	0.655582	-6.008	1.862	0.00145301	-12.9	2.754	5.73629e-06	FBgn0264815	Pde1c	INTRON	FBgn0000588	esc	281 bp DOWNSTREAM
Male Lifespan (Temp 1: 18°, Temp 2: 28°)	3L_19117758_SNP	A	C	C	0.4074	66	96	-6.062	1.574	0.000155316	0.2387	0.5062	0.637885	-3.161	0.9572	0.00107386	-6.784	1.419	3.21434e-06	FBgn0036851	CG14082	INTRON
Male Lifespan (Temp 1: 18°, Temp 2: 28°)	3L_19028203_SNP	G	A	A	0.4658	75	86	-5.769	1.591	0.000282113	0.3746	0.4985	0.452165	-2.93	0.9632	0.00220554	-6.597	1.426	4.68608e-06	FBgn0002945	nkd	INTRON
Male Lifespan (Temp 1: 18°, Temp 2: 28°)	X_17256743_SNP	A	G	G	0.1941	33	137	-4.447	1.945	0.0231516	-2.766	0.5742	2.09558e-06	-3.767	1.154	0.00129697	-2.007	1.827	0.268668	Intergenic
Male Lifespan (Temp 1: 25°, Temp 2: 28°)	2L_3698288_SNP	A	G	G	0.05848	10	161	5.747	1.552	0.000193382	4.284	0.9826	2.02447e-05	4.987	1.094	5.64425e-06	1.406	1.35	0.297004	FBgn0031563	CG10031	163 bp DOWNSTREAM	FBgn0031562	CG3604	416 bp UPSTREAM
Male Lifespan (Temp 1: 25°, Temp 2: 28°)	X_8585742_SNP	A	G	G	0.07229	12	154	6.054	1.369	1.21142e-05	3.417	0.9189	0.000239123	4.73	1.008	2.91351e-06	2.626	1.241	0.0336719	FBgn0027864	Ogg1	UTR_3_PRIME	FBgn0030058	CG11294	111 bp DOWNSTREAM
Male Lifespan (Temp 1: 25°, Temp 2: 28°)	2R_19665216_SNP	G	A	A	0.08	14	161	4.8	1.292	0.000294385	3.256	0.8488	0.000164836	4.377	0.9351	5.00568e-06	2.242	1.148	0.0513126	FBgn0034903	CG9850	INTRON
Male Lifespan (Temp 1: 25°, Temp 2: 28°)	3R_13791626_SNP	T	C	C	0.0977	17	157	4.998	1.214	5.52346e-05	3.067	0.7686	0.000106048	4.02	0.8549	5.63153e-06	1.906	1.054	0.0711852	FBgn0263995	cpo	INTRON
Male Lifespan (Temp 1: 25°, Temp 2: 28°)	2L_1479702_SNP	T	G	G	0.07018	12	159	6.053	1.42	8.63813e-07	1.748	0.9327	0.0634024	3.858	1.026	4.52217e-05	4.22	1.194	0.000273627	Intergenic
Male Lifespan (Temp 1: 25°, Temp 2: 28°)	2L_14108972_SNP	G	A	A	0.128	21	143	4.473	1.106	6.11814e-05	3.041	0.7184	2.50212e-05	3.814	0.7984	2.51199e-06	1.545	0.9746	0.109901	FBgn0028526	CG15293	SYNONYMOUS_CODING	FBgn0051769	CG31769	625 bp DOWNSTREAM
Male Lifespan (Temp 1: 25°, Temp 2: 28°)	2L_14108969_SNP	T	C	C	0.1273	21	144	4.487	1.103	5.82439e-05	2.693	0.7173	0.00020639	3.648	0.7975	6.79908e-06	1.911	0.9682	0.0473727	FBgn0028526	CG15293	NON_SYNONYMOUS_CODING	FBgn0051769	CG31769	628 bp DOWNSTREAM
Male Lifespan (Temp 1: 25°, Temp 2: 28°)	3R_8398746_INS	ATTGAG	A	A	0.1205	20	146	3.899	1.121	0.000889608	3.244	0.7169	9.91771e-06	3.51	0.7955	2.4744e-05	0.5316	0.969	0.593264	FBgn0038063	Octbeta2R	INTRON
Male Lifespan (Temp 1: 25°, Temp 2: 28°)	X_5330003_SNP	A	C	C	0.05952	10	158	1.836	1.54	0.249411	4.627	0.9856	3.82015e-06	3.483	1.138	0.00248252	-2.288	1.337	0.0892215	FBgn0265664	CR44471	173 bp DOWNSTREAM
Male Lifespan (Temp 1: 25°, Temp 2: 28°)	3R_11211074_SNP	T	G	G	0.1145	19	147	3.206	1.191	0.00806616	3.348	0.734	8.15202e-06	3.255	0.8348	0.000146204	-0.185	1.022	0.852759	FBgn0262483	Rbp	NON_SYNONYMOUS_CODING
Male Lifespan (Temp 1: 25°, Temp 2: 28°)	2L_12802211_SNP	T	A	A	0.2209	36	127	3.243	0.8848	0.000263638	2.212	0.5782	0.000161242	3.001	0.6393	4.20548e-06	1.577	0.7844	0.0431456	Intergenic
Male Lifespan (Temp 1: 25°, Temp 2: 28°)	X_7433303_SNP	A	T	T	0.345	59	112	3.003	0.7279	8.60858e-05	2.266	0.4769	4.55534e-06	2.745	0.5229	7.57452e-07	0.9577	0.6595	0.150069	FBgn0052719	CG32719	INTRON
Male Lifespan (Temp 1: 25°, Temp 2: 28°)	2R_19361131_SNP	A	G	G	0.2647	45	125	3.278	0.8239	9.33293e-05	2.118	0.5329	8.37978e-05	2.74	0.5898	5.84432e-06	1.244	0.7234	0.0833343	FBgn0034866	Or59c	UTR_5_PRIME	FBgn0264339	CG43795	INTRON
Male Lifespan (Temp 1: 25°, Temp 2: 28°)	2L_18253018_SNP	C	A	C	0.3766	58	96	3.544	0.7514	6.34142e-06	1.609	0.5194	0.00196028	2.699	0.547	2.83204e-06	2.18	0.6828	0.00134095	FBgn0261804	CG42750	INTRON	FBgn0263325	CG43406	321 bp DOWNSTREAM
Male Lifespan (Temp 1: 25°, Temp 2: 28°)	2L_12797662_SNP	G	C	C	0.3376	53	104	3.691	0.7636	3.64691e-06	1.631	0.5299	0.0019727	2.65	0.5645	5.85805e-06	2.037	0.6915	0.00326145	Intergenic
Male Lifespan (Temp 1: 25°, Temp 2: 28°)	X_7433376_INS	GG	G	G	0.3448	60	114	2.897	0.7232	0.000140538	2.191	0.4696	8.12995e-06	2.64	0.5183	1.73559e-06	0.8988	0.6525	0.173321	FBgn0052719	CG32719	INTRON
Male Lifespan (Temp 1: 25°, Temp 2: 28°)	X_7433393_SNP	A	C	C	0.341	59	114	2.903	0.7282	0.000147426	2.163	0.4728	1.2023e-05	2.632	0.5227	2.15497e-06	0.9374	0.655	0.157753	FBgn0052719	CG32719	INTRON
Male Lifespan (Temp 1: 25°, Temp 2: 28°)	X_7433384_SNP	A	G	G	0.3412	58	112	2.851	0.7333	0.000218164	2.19	0.4782	1.10796e-05	2.62	0.5279	2.96655e-06	0.8588	0.6577	0.199603	FBgn0052719	CG32719	INTRON
Male Lifespan (Temp 1: 25°, Temp 2: 28°)	2L_18301140_SNP	T	G	T	0.2516	39	116	4.108	0.8536	2.5556e-06	0.9893	0.5814	0.0906242	2.617	0.6288	5.12044e-05	3.255	0.7389	1.33252e-05	Intergenic
Male Lifespan (Temp 1: 25°, Temp 2: 28°)	2R_17864733_SNP	G	A	A	0.2156	36	131	2.617	0.9096	0.00420117	2.673	0.5629	3.8096e-06	2.616	0.6511	7.37645e-05	-0.1132	0.7787	0.886105	FBgn0041237	Gr58c	SYNONYMOUS_CODING	FBgn0034674	CG9304	842 bp DOWNSTREAM	FBgn0041238	Gr58b	987 bp DOWNSTREAM
Male Lifespan (Temp 1: 25°, Temp 2: 28°)	X_7433354_SNP	A	T	T	0.3412	58	112	2.78	0.7361	0.000325447	2.107	0.4774	2.46005e-05	2.539	0.529	6.30309e-06	0.8641	0.6604	0.196871	FBgn0052719	CG32719	INTRON
Male Lifespan (Temp 1: 25°, Temp 2: 28°)	2L_18303534_SNP	T	G	T	0.2848	43	108	4.164	0.8401	1.22759e-06	0.9214	0.5834	0.105904	2.537	0.6225	5.561e-05	3.231	0.7218	8.95856e-06	Intergenic
Male Lifespan (Temp 1: 25°, Temp 2: 28°)	2L_18302869_SNP	A	C	A	0.2704	43	116	3.849	0.82	4.20306e-06	0.9506	0.5687	0.0916521	2.478	0.6138	7.29234e-05	3.056	0.7136	2.15871e-05	Intergenic
Male Lifespan (Temp 1: 25°, Temp 2: 28°)	X_18423805_SNP	T	C	C	0.375	63	105	3.532	0.7351	2.67331e-06	1.386	0.4862	0.00545354	2.474	0.5368	7.22179e-06	2.175	0.6391	0.000832245	FBgn0265598	Bx	INTRON	FBgn0030938	CG15047	179 bp DOWNSTREAM
Male Lifespan (Temp 1: 25°, Temp 2: 28°)	2L_18304408_SNP	G	C	C	0.2625	42	118	3.774	0.822	7.77901e-06	0.9733	0.5699	0.0860905	2.453	0.616	9.77713e-05	2.959	0.7128	4.56467e-05	Intergenic
Male Lifespan (Temp 1: 25°, Temp 2: 28°)	2L_3376806_SNP	G	T	T	0.2335	39	128	2.198	0.854	0.0116189	2.515	0.5508	7.76506e-06	2.451	0.6184	9.84128e-05	-0.127	0.7588	0.866077	FBgn0031529	CG9662	69 bp UPSTREAM	FBgn0016698	Ptpa	196 bp UPSTREAM
Male Lifespan (Temp 1: 25°, Temp 2: 28°)	2L_18302524_SNP	G	A	G	0.2822	46	117	3.786	0.7895	3.52233e-06	0.8999	0.5482	0.101512	2.415	0.5897	7.33892e-05	3.03	0.6879	1.50757e-05	Intergenic
Male Lifespan (Temp 1: 25°, Temp 2: 28°)	2L_18301794_SNP	C	T	C	0.2654	43	119	3.73	0.8197	9.8749e-06	0.9863	0.5529	0.0790678	2.412	0.6071	0.000111757	2.851	0.6982	7.82002e-05	Intergenic
Male Lifespan (Temp 1: 25°, Temp 2: 28°)	2L_18302591_SNP	A	G	A	0.2883	47	116	3.837	0.7846	2.25965e-06	0.844	0.5461	0.122427	2.412	0.5876	6.77743e-05	3.137	0.6794	6.42444e-06	Intergenic
Male Lifespan (Temp 1: 25°, Temp 2: 28°)	2L_18301695_DEL	CGA	AT	CGA	0.2671	43	118	3.751	0.8171	9.09979e-06	0.8984	0.5624	0.110398	2.409	0.6095	0.000115996	3.022	0.7029	2.74709e-05	Intergenic
Male Lifespan (Temp 1: 25°, Temp 2: 28°)	2L_18302532_SNP	T	A	T	0.284	46	116	3.766	0.7921	4.10538e-06	0.8694	0.5484	0.114178	2.389	0.5908	9.03205e-05	3.04	0.6907	1.42544e-05	Intergenic
Male Lifespan (Temp 1: 25°, Temp 2: 28°)	2L_18299615_SNP	G	A	G	0.2642	42	117	3.825	0.8294	6.79919e-06	0.8377	0.5715	0.140655	2.385	0.6178	0.000160011	3.095	0.7167	2.04566e-05	Intergenic
Male Lifespan (Temp 1: 25°, Temp 2: 28°)	2L_18300912_SNP	T	C	T	0.2716	44	118	3.737	0.8123	8.09624e-06	0.8938	0.5576	0.109277	2.367	0.6025	0.000135391	2.946	0.7039	3.79007e-05	Intergenic
Male Lifespan (Temp 1: 25°, Temp 2: 28°)	3R_22876855_SNP	G	A	A	0.2679	45	123	3.704	0.7836	7.70213e-06	1.025	0.5512	0.0621948	2.364	0.586	0.000104244	2.677	0.68	0.000157618	FBgn0004842	RYa-R	INTRON	FBgn0029170	TwdlT	129 bp DOWNSTREAM
Male Lifespan (Temp 1: 25°, Temp 2: 28°)	2L_18302683_SNP	G	C	G	0.2822	46	117	3.755	0.7922	4.41021e-06	0.8262	0.5506	0.133094	2.361	0.5931	0.000109673	3.069	0.6872	1.17786e-05	Intergenic
Male Lifespan (Temp 1: 25°, Temp 2: 28°)	2L_18302714_SNP	T	G	T	0.2805	46	118	3.738	0.7894	4.74962e-06	0.834	0.5483	0.128953	2.356	0.5906	0.000110832	3.045	0.6854	1.35789e-05	Intergenic
Male Lifespan (Temp 1: 25°, Temp 2: 28°)	2L_18301778_SNP	A	C	A	0.2767	44	115	3.715	0.8183	9.97232e-06	0.8581	0.5622	0.12569	2.339	0.6063	0.000171853	2.963	0.7117	3.66137e-05	Intergenic
Male Lifespan (Temp 1: 25°, Temp 2: 28°)	2L_18302676_SNP	T	A	T	0.2778	45	117	3.741	0.7992	5.74538e-06	0.7464	0.5531	0.178595	2.316	0.5992	0.000171464	3.138	0.6877	8.63374e-06	Intergenic
Male Lifespan (Temp 1: 25°, Temp 2: 28°)	2L_18302678_SNP	T	C	T	0.2875	46	114	3.679	0.8003	7.75531e-06	0.7986	0.5572	0.148217	2.308	0.5994	0.000169235	3.019	0.6956	1.82475e-05	Intergenic
Male Lifespan (Temp 1: 25°, Temp 2: 28°)	3R_20304801_DEL	A	AA	AA	0.3063	49	111	2.102	0.8226	0.0119198	2.348	0.507	8.69576e-06	2.227	0.5918	0.000221417	-0.241	0.7065	0.730911	Intergenic
Male Lifespan (Temp 1: 25°, Temp 2: 28°)	2L_18304935_SNP	G	C	G	0.3165	50	108	3.588	0.7763	8.45754e-06	0.6804	0.541	0.208686	2.191	0.5806	0.000271726	3.021	0.6741	1.14415e-05	Intergenic
Male Lifespan (Temp 1: 25°, Temp 2: 28°)	X_14952495_SNP	G	A	A	0.1886	33	142	3.609	0.9081	9.78303e-05	-0.005802	0.6111	0.99316	1.88	0.6746	0.00505916	3.771	0.7481	1.14744e-06	FBgn0030600	hiw	SYNONYMOUS_CODING
Male Lifespan (Temp 1: 25°, Temp 2: 28°)	X_3463390_SNP	A	G	G	0.237	41	132	2.104	0.8327	0.0104361	-0.2324	0.5623	0.681135	1.459	0.6245	0.018725	3.383	0.6956	2.3347e-06	FBgn0052791	CG32791	INTRON	FBgn0052792	ppk8	INTRON
Male Lifespan (Temp 1: 25°, Temp 2: 28°)	X_11854465_SNP	T	G	G	0.3801	65	106	2.401	0.7436	0.00150892	-0.09657	0.5028	0.845975	1.327	0.5569	0.0193763	2.847	0.6214	7.51491e-06	FBgn0263111	cac	INTRON
Male Lifespan (Temp 1: 25°, Temp 2: 28°)	2L_14616027_MNP	TAC	ACA	TAC	0.2778	45	117	2.796	0.8579	0.00113311	-0.3345	0.559	0.543881	1.232	0.6281	0.0557652	3.133	0.7051	9.54847e-06	FBgn0000055	Adh	INTRON	FBgn0003016	osp	INTRON	FBgn0000056	Adhr	INTRON
Male Lifespan (Temp 1: 25°, Temp 2: 28°)	2L_14616032_SNP	A	C	A	0.2716	44	118	2.783	0.8656	0.00130255	-0.405	0.5636	0.466242	1.188	0.6364	0.0677887	3.186	0.7011	7.70007e-06	FBgn0000055	Adh	INTRON	FBgn0003016	osp	INTRON	FBgn0000056	Adhr	INTRON
Male Lifespan (Temp 1: 25°, Temp 2: 28°)	X_3463415_SNP	A	G	G	0.2948	51	122	2.112	0.7823	0.00700162	-0.4277	0.5294	0.416971	1.181	0.5887	0.044339	3.217	0.6527	1.50712e-06	FBgn0052792	ppk8	INTRON	FBgn0052791	CG32791	INTRON
Male Lifespan (Temp 1: 25°, Temp 2: 28°)	2L_14616016_DEL	ACT	A	ACT	0.2744	45	119	2.802	0.8576	0.00105052	-0.4453	0.5668	0.419073	1.178	0.6333	0.0668866	3.247	0.6984	4.03232e-06	FBgn0003016	osp	INTRON	FBgn0000055	Adh	INTRON	FBgn0000056	Adhr	INTRON
Male Lifespan (Temp 1: 25°, Temp 2: 28°)	X_3463418_SNP	G	A	A	0.2989	52	122	2.043	0.7717	0.00893047	-0.4319	0.5248	0.409336	1.137	0.5802	0.0507187	3.139	0.6425	2.40692e-06	FBgn0052791	CG32791	INTRON	FBgn0052792	ppk8	INTRON
Male Lifespan (Temp 1: 25°, Temp 2: 28°)	2L_14616033_SNP	T	A	T	0.2654	43	119	2.794	0.8702	0.00137398	-0.4759	0.5715	0.395462	1.131	0.6407	0.0859389	3.214	0.7128	7.46675e-06	FBgn0003016	osp	INTRON	FBgn0000055	Adh	INTRON	FBgn0000056	Adhr	INTRON
Male Lifespan (Temp 1: 25°, Temp 2: 28°)	2L_14609719_SNP	T	C	T	0.4808	75	81	2.462	0.7704	0.00146741	-0.327	0.5201	0.518522	1.104	0.5781	0.0569701	2.862	0.6448	9.65388e-06	FBgn0003016	osp	INTRON
Male Lifespan (Temp 1: 25°, Temp 2: 28°)	2L_14609693_SNP	G	C	G	0.4557	72	86	2.568	0.769	0.000807687	-0.3693	0.5217	0.463788	1.054	0.582	0.0690369	2.847	0.639	9.98386e-06	FBgn0003016	osp	INTRON
Male Lifespan (Temp 1: 25°, Temp 2: 28°)	2L_14609545_SNP	G	A	G	0.4744	74	82	2.493	0.7711	0.00126104	-0.4407	0.5223	0.383735	1.017	0.5804	0.0843498	2.916	0.6437	6.46883e-06	FBgn0003016	osp	INTRON
Male Lifespan (Temp 1: 25°, Temp 2: 28°)	X_3463411_SNP	G	A	A	0.2948	51	122	1.899	0.7736	0.0160094	-0.5584	0.5166	0.289012	1.002	0.583	0.0893605	3.121	0.629	3.27616e-06	FBgn0052792	ppk8	INTRON	FBgn0052791	CG32791	INTRON
Male Lifespan (Temp 1: 25°, Temp 2: 28°)	X_3463404_SNP	G	T	T	0.2931	51	123	1.92	0.7774	0.0146607	-0.6117	0.5207	0.244698	0.9804	0.5823	0.0965638	3.184	0.6515	1.93524e-06	FBgn0052792	ppk8	INTRON	FBgn0052791	CG32791	INTRON
Male Lifespan (Temp 1: 25°, Temp 2: 28°)	X_18418964_SNP	G	T	T	0.07955	14	162	-5.513	1.231	1.3617e-05	-3.659	0.8376	2.12024e-05	-4.969	0.9139	1.91192e-07	-2.621	1.136	0.0224174	FBgn0265598	Bx	INTRON
Male Lifespan (Temp 1: 25°, Temp 2: 28°)	3L_5528312_SNP	G	A	A	0.0578	10	163	-6.813	1.471	5.87563e-06	-3.056	1.013	0.00267837	-5.538	1.088	6.80025e-07	-4.964	1.308	0.000179208	FBgn0035611	CG13285	SYNONYMOUS_CODING
Male Lifespan (Temp 1: 25°, Temp 2: 28°)	X_7423886_SNP	G	A	A	0.08671	15	158	-5.862	1.151	9.1789e-07	-1.358	0.8527	0.112045	-3.556	0.921	0.000161912	-4.395	1.069	6.06141e-05	FBgn0052719	CG32719	INTRON
Male Lifespan (Temp 1: 25°, Temp 2: 28°)	X_7425371_INS	AATCCCT	A	A	0.09091	16	160	-5.797	1.156	1.20353e-06	-2.659	0.8062	0.00115721	-4.269	0.8754	2.34017e-06	-3.219	1.061	0.00274518	FBgn0052719	CG32719	INTRON
Male Lifespan (Temp 1: 25°, Temp 2: 28°)	X_7425374_SNP	G	T	T	0.09143	16	159	-5.807	1.159	1.16238e-06	-2.629	0.8029	0.00132898	-4.258	0.8775	2.50494e-06	-3.26	1.057	0.00242516	FBgn0052719	CG32719	INTRON
Male Lifespan (Temp 1: 25°, Temp 2: 28°)	3L_4811570_SNP	T	G	G	0.1214	21	152	-4.874	1.062	1.44795e-05	-2.554	0.7104	0.000416083	-3.827	0.7564	1.48289e-06	-2.545	0.9289	0.00780343	FBgn0261797	Dhc64C	SYNONYMOUS_CODING
Male Lifespan (Temp 1: 25°, Temp 2: 28°)	3L_22375742_SNP	A	T	T	0.1302	22	147	-4.897	1.064	8.89283e-06	-2.49	0.7104	0.000472862	-3.763	0.7642	1.78895e-06	-2.547	0.9166	0.00669786	FBgn0004449	Ten-m	INTRON
Male Lifespan (Temp 1: 25°, Temp 2: 28°)	X_7425090_SNP	T	C	C	0.09143	16	159	-5.704	1.192	3.47232e-06	-2.687	0.803	0.00102711	-4.277	0.8775	2.25209e-06	-3.18	1.056	0.00311268	FBgn0052719	CG32719	INTRON
Male Lifespan (Temp 1: 25°, Temp 2: 28°)	3R_15194446_SNP	C	T	T	0.08621	15	159	-6.156	1.263	2.17032e-06	-1.847	0.825	0.0299175	-4.082	0.9073	1.29985e-05	-4.468	1.057	4.52738e-05	FBgn0086613	Ino80	271 bp DOWNSTREAM
Male Lifespan (Temp 1: 25°, Temp 2: 28°)	3R_13838501_SNP	A	T	T	0.45	72	88	-3.181	0.7258	2.55808e-05	-1.757	0.4921	0.000379404	-2.578	0.5266	2.56231e-06	-1.641	0.6454	0.0121426	FBgn0263995	cpo	INTRON
Male Lifespan (Temp 1: 25°, Temp 2: 28°)	X_4640757_SNP	A	C	C	0.0977	17	157	-5.62	1.163	3.1373e-06	-2.543	0.7895	0.0014141	-4.119	0.854	3.44279e-06	-3.152	1.03	0.0025918	Intergenic
Male Lifespan (Temp 1: 25°, Temp 2: 28°)	3R_15195014_SNP	A	G	G	0.08772	15	156	-6.108	1.276	2.71212e-06	-2.256	0.8259	0.00783385	-4.242	0.9118	5.69306e-06	-3.972	1.073	0.000315381	FBgn0086613	Ino80	SYNONYMOUS_CODING
Male Lifespan (Temp 1: 25°, Temp 2: 28°)	3R_15195261_DEL	T	TATGTATTTATGTAATTTTC	TATGTATTTATGTAATTTTC	0.08046	14	160	-6.214	1.302	3.75004e-06	-2.326	0.8454	0.0078233	-4.325	0.934	7.31733e-06	-3.997	1.106	0.0004425	FBgn0086613	Ino80	INTRON
Male Lifespan (Temp 1: 25°, Temp 2: 28°)	X_7425373_SNP	T	A	A	0.08571	15	160	-5.668	1.189	3.98987e-06	-2.675	0.8327	0.00151254	-4.208	0.9039	6.58493e-06	-3.064	1.095	0.00572556	FBgn0052719	CG32719	INTRON
Male Lifespan (Temp 1: 25°, Temp 2: 28°)	X_20483059_INS	TA	T	T	0.1221	21	151	-4.515	1.073	6.93838e-05	-2.753	0.7051	0.000138029	-3.699	0.7601	4.70464e-06	-1.892	0.9472	0.0491529	FBgn0083981	RunxA	INTRON
Male Lifespan (Temp 1: 25°, Temp 2: 28°)	2L_18277694_SNP	T	C	C	0.4936	77	79	-3.306	0.7446	1.15583e-05	-1.399	0.5078	0.00531209	-2.526	0.5471	4.98786e-06	-2.254	0.6494	0.00056431	FBgn0266207	CR44902	959 bp DOWNSTREAM
Male Lifespan (Temp 1: 25°, Temp 2: 28°)	2L_18433602_SNP	G	A	A	0.1053	18	153	-5.532	1.175	4.19777e-06	-2.181	0.776	0.00515404	-3.92	0.8427	5.19896e-06	-3.478	1.007	0.000624014	FBgn0265681	CR44488	EXON
Male Lifespan (Temp 1: 25°, Temp 2: 28°)	X_20690020_SNP	A	G	G	0.0625	11	165	-6.35	1.469	2.56025e-05	-3.205	0.9552	0.000964818	-4.889	1.045	5.52122e-06	-3.369	1.264	0.0085317	FBgn0085387	shakB	INTRON
Male Lifespan (Temp 1: 25°, Temp 2: 28°)	X_17256743_SNP	A	G	G	0.193	33	138	-2.932	0.8893	0.000738829	-2.766	0.5742	2.09558e-06	-2.833	0.6434	6.08445e-06	-0.1336	0.8061	0.867201	Intergenic
Male Lifespan (Temp 1: 25°, Temp 2: 28°)	3R_18912041_SNP	T	G	T	0.4465	71	88	-3.231	0.7151	1.95771e-05	-1.794	0.4755	0.000297323	-2.506	0.518	6.09755e-06	-1.424	0.6462	0.0302434	FBgn0039054	CG13830	INTRON
Male Lifespan (Temp 1: 25°, Temp 2: 28°)	3R_8789014_SNP	C	T	T	0.1987	31	125	-3.276	0.9402	0.000532127	-2.392	0.6108	0.000119181	-3.091	0.6788	6.1856e-06	-1.398	0.8235	0.0921633	FBgn0040493	grsm	INTRON	FBgn0087021	Spc25	43 bp DOWNSTREAM	FBgn0038095	Cyp304a1	499 bp UPSTREAM
Male Lifespan (Temp 1: 25°, Temp 2: 28°)	X_7655989_SNP	T	C	C	0.2898	51	125	-2.746	0.7693	0.000200179	-1.827	0.5075	0.000402448	-2.485	0.5576	6.28152e-06	-1.316	0.679	0.0492179	Intergenic
Male Lifespan (Temp 1: 25°, Temp 2: 28°)	2R_18897903_SNP	A	G	G	0.1273	21	144	-3.621	1.077	0.000520665	-2.782	0.7184	0.000109138	-3.559	0.7982	6.29407e-06	-1.554	0.9818	0.107819	FBgn0003900	twi	INTRON	FBgn0261705	CG42741	698 bp DOWNSTREAM
Male Lifespan (Temp 1: 25°, Temp 2: 28°)	2L_3720935_SNP	A	G	G	0.2706	46	124	-3.688	0.7922	4.58325e-06	-1.261	0.5418	0.0201657	-2.32	0.598	0.000115401	-2.117	0.6986	0.00278678	FBgn0003386	Shaw	INTRON
Male Lifespan (Temp 1: 25°, Temp 2: 28°)	3L_2023855_SNP	G	A	A	0.1029	18	157	-5.121	1.105	1.27887e-05	-2.371	0.7588	0.00230955	-3.876	0.8138	6.6571e-06	-3.01	0.9976	0.003189	FBgn0259702	CG42356	464 bp UPSTREAM
Male Lifespan (Temp 1: 25°, Temp 2: 28°)	2L_18229019_SNP	A	G	G	0.05233	9	163	-7.438	1.607	6.87931e-06	-0.7561	1.094	0.488379	-4.184	1.181	0.000482327	-6.855	1.321	5.82713e-07	FBgn0261804	CG42750	INTRON
Male Lifespan (Temp 1: 25°, Temp 2: 28°)	3L_5527873_SNP	C	G	G	0.05143	9	166	-7.431	1.609	7.7307e-06	-2.557	1.07	0.017367	-5.079	1.157	2.09617e-05	-5.043	1.371	0.000296885	FBgn0035611	CG13285	INTRON
Male Lifespan (Temp 1: 25°, Temp 2: 28°)	3L_3003188_SNP	T	G	G	0.113	20	157	-4.678	1.122	4.76846e-05	-2.78	0.7204	0.000162575	-3.671	0.7959	7.83068e-06	-1.782	0.9741	0.0693386	FBgn0035385	FMRFaR	INTRON
Male Lifespan (Temp 1: 25°, Temp 2: 28°)	X_1832444_SNP	C	T	T	0.05714	10	165	-5.478	1.481	0.000306144	-3.738	0.9886	0.000216103	-4.987	1.096	8.61825e-06	-2.497	1.327	0.0636596	FBgn0023520	CG3857	UTR_3_PRIME
Male Lifespan (Temp 1: 25°, Temp 2: 28°)	3L_5528491_SNP	C	A	A	0.06322	11	163	-6.33	1.479	2.84716e-05	-3.121	0.9632	0.00132052	-4.799	1.053	8.76479e-06	-3.356	1.271	0.00874509	FBgn0035611	CG13285	INTRON
Male Lifespan (Temp 1: 25°, Temp 2: 28°)	X_7655995_SNP	T	C	C	0.2733	47	125	-2.746	0.7678	0.000291364	-1.864	0.5127	0.000457649	-2.511	0.5555	9.13169e-06	-1.294	0.6902	0.0621445	Intergenic
Male Lifespan (Temp 1: 25°, Temp 2: 28°)	X_1838379_SNP	C	A	A	0.06857	12	163	-5.116	1.325	0.000169209	-3.714	0.9074	5.95304e-05	-4.578	1.006	9.58688e-06	-1.728	1.229	0.163436	FBgn0264562	Hr4	INTRON
Male Lifespan (Temp 1: 25°, Temp 2: 28°)	3L_686165_SNP	G	T	T	0.05085	9	168	-6.81	1.618	4.40565e-05	-0.4182	1.081	0.699215	-3.645	1.183	0.00246197	-6.453	1.331	2.73163e-06	FBgn0035154	CG3344	SYNONYMOUS_CODING	FBgn0035153	ebd1	616 bp UPSTREAM
Male Lifespan (Temp 1: 25°, Temp 2: 28°)	2L_18249440_SNP	A	G	G	0.06471	11	159	-6.054	1.463	6.5584e-05	-0.6536	0.993	0.509352	-3.483	1.069	0.00168382	-5.658	1.215	6.75538e-06	FBgn0261804	CG42750	INTRON
Male Lifespan (Temp 1: 25°, Temp 2: 28°)	2L_18233935_SNP	T	C	C	0.05747	10	164	-6.306	1.543	6.75451e-05	-0.4604	1.037	0.658702	-3.468	1.13	0.0024655	-6.014	1.265	4.58843e-06	FBgn0261804	CG42750	INTRON
Male Lifespan (Temp 1: 25°, Temp 2: 28°)	2L_18238137_SNP	C	G	G	0.05747	10	164	-6.306	1.543	6.75451e-05	-0.4604	1.037	0.658702	-3.468	1.13	0.0024655	-6.014	1.265	4.58843e-06	FBgn0261804	CG42750	INTRON
Male Lifespan (Temp 1: 25°, Temp 2: 28°)	2L_18223559_SNP	A	T	T	0.0578	10	163	-6.301	1.547	6.87563e-05	-0.4687	1.04	0.652967	-3.469	1.134	0.00246002	-6	1.268	4.86002e-06	FBgn0261804	CG42750	INTRON
Male Lifespan (Temp 1: 25°, Temp 2: 28°)	2L_18230580_SNP	A	T	T	0.05814	10	162	-6.306	1.552	6.80564e-05	-0.4801	1.042	0.645036	-3.479	1.137	0.0023932	-5.997	1.272	4.93979e-06	FBgn0261804	CG42750	INTRON
Male Lifespan (Temp 1: 25°, Temp 2: 28°)	2L_18232553_SNP	A	C	C	0.05848	10	161	-6.316	1.556	6.63029e-05	-0.5079	1.037	0.62582	-3.499	1.137	0.00225967	-5.981	1.273	5.27629e-06	FBgn0261804	CG42750	INTRON
Male Lifespan (Temp 1: 25°, Temp 2: 28°)	2L_18218683_SNP	A	T	T	0.06	9	141	-6.626	1.659	7.29178e-05	-0.3532	1.099	0.749454	-3.575	1.208	0.0031271	-6.443	1.353	3.22233e-06	FBgn0261804	CG42750	INTRON
Male Lifespan (Temp 1: 25°, Temp 2: 28°)	2L_18335526_SNP	A	G	G	0.1257	21	146	-4.38	1.11	0.000116711	-0.2366	0.7406	0.750567	-2.38	0.808	0.00415434	-4.286	0.9243	4.69848e-06	FBgn0000636	Fas3	INTRON
Male Lifespan (Temp 1: 25°, Temp 2: 28°)	2L_18244539_SNP	T	G	G	0.0578	10	163	-6.108	1.551	0.000116564	-0.03125	1.041	0.979989	-3.161	1.139	0.0059194	-6.259	1.261	1.74388e-06	FBgn0261804	CG42750	INTRON
Male Lifespan (Temp 1: 25°, Temp 2: 28°)	X_11937205_SNP	A	T	T	0.09659	17	159	-4.694	1.214	0.000156114	0.2519	0.8077	0.75157	-2.098	0.8944	0.0229297	-4.7	0.9926	4.83044e-06	FBgn0264675	CR43960	526 bp UPSTREAM	FBgn0267001	Ten-a	526 bp UPSTREAM
Male Lifespan (Temp 1: 25°, Temp 2: 28°)	2L_11622482_SNP	T	C	C	0.09357	16	155	-4.662	1.228	0.000188798	0.8052	0.8357	0.331213	-1.657	0.9346	0.0870133	-4.925	1.023	3.16118e-06	FBgn0015400	kek2	SYNONYMOUS_CODING
Male Lifespan (Temp 1: 25°, Temp 2: 28°)	2R_17460758_SNP	A	T	T	0.05143	9	166	-5.429	1.527	0.000572256	0.597	1.072	0.580198	-2.568	1.175	0.0357886	-6.33	1.326	4.27245e-06	FBgn0034636	CG10440	INTRON
Male Lifespan (Temp 1: 25°, Temp 2: 28°)	2L_18303455_SNP	G	A	A	0.4813	77	83	-2.612	0.7497	0.000587554	-0.1124	0.5104	0.824707	-1.58	0.5583	0.00524574	-2.935	0.6224	4.09095e-06	Intergenic
Male Lifespan (Temp 1: 25°, Temp 2: 28°)	3L_19383639_SNP	A	G	G	0.08187	14	157	-4.479	1.301	0.0010051	0.4607	0.8866	0.601284	-2.076	0.964	0.0351383	-5.074	1.045	6.34446e-06	FBgn0052206	CG32206	INTRON	FBgn0036868	ms_3_76Ba	506 bp DOWNSTREAM
Male Lifespan (Temp 1: 25°, Temp 2: 28°)	3L_7180613_SNP	A	G	G	0.07317	12	152	-3.96	1.354	0.00327714	1.159	0.9587	0.22064	-1.676	1.067	0.111377	-5.671	1.179	1.73726e-06	FBgn0265296	Dscam2	INTRON
Male Lifespan (Temp 1: 25°, Temp 2: 28°)	2L_18303053_SNP	A	C	C	0.4321	70	92	-2.199	0.7588	0.00429357	0.1488	0.5098	0.764324	-1.278	0.5608	0.026229	-2.854	0.6333	8.08574e-06	Intergenic
Male Lifespan (Temp 1: 25°, Temp 2: 28°)	X_20239733_SNP	G	C	C	0.1696	29	142	-2.747	0.9514	0.00425363	0.5824	0.6401	0.367625	-1.304	0.7022	0.0543784	-3.774	0.7963	4.13329e-06	Intergenic
Male Lifespan (Temp 1: 25°, Temp 2: 28°)	2L_15927420_SNP	C	T	C	0.2048	34	132	-2.487	0.9045	0.00712169	0.2268	0.616	0.705923	-1.492	0.6789	0.0336117	-3.438	0.7574	9.48039e-06	FBgn0028645	beat-Ib	INTRON
Male Lifespan (Temp 1: 25°, Temp 2: 28°)	X_8852785_DEL	G	GCGGAAAAGTGGG	GCGGAAAAGTGGG	0.07738	13	155	-3.7	1.413	0.00916905	2.242	0.8949	0.0132929	-0.4643	1.034	0.66089	-5.413	1.13	3.13746e-06	FBgn0261549	rdgA	INTRON
Male Lifespan (Temp 1: 25°, Temp 2: 28°)	2L_16378970_SNP	T	G	G	0.09467	16	153	-3.216	1.254	0.00736182	0.6306	0.8144	0.448037	-1.659	0.9207	0.0632445	-4.579	1.044	8.6648e-06	Intergenic
Male Lifespan (Temp 1: 25°, Temp 2: 28°)	X_20239738_SNP	G	A	A	0.1716	29	140	-2.5	0.9846	0.011048	0.7332	0.6469	0.255994	-1.109	0.7271	0.117616	-3.684	0.8006	7.49377e-06	Intergenic
Male Lifespan (Temp 1: 25°, Temp 2: 28°)	2L_16378966_SNP	C	G	G	0.09195	16	158	-2.869	1.213	0.0139326	0.5953	0.8175	0.473196	-1.686	0.9157	0.0591773	-4.562	1.038	9.25009e-06	Intergenic
Female ln(sigma_e) Lifespan (Temp 1: 18°, Temp 2: 25°)	3L_22407031_SNP	T	C	C	0.05333	8	142	0.2768	0.04915	6.72803e-08	0.1552	0.04591	0.00202571	0.2169	0.03827	1.64449e-07	0.1199	0.0569	0.0306776	Intergenic
Female ln(sigma_e) Lifespan (Temp 1: 18°, Temp 2: 25°)	3R_23591589_SNP	G	A	A	0.05056	9	169	0.2673	0.04622	4.40212e-08	0.1653	0.04526	0.000438309	0.2169	0.03696	2.74299e-08	0.1009	0.05435	0.0844222	Intergenic
Female ln(sigma_e) Lifespan (Temp 1: 18°, Temp 2: 25°)	3L_22270316_SNP	T	A	A	0.05056	9	169	0.2503	0.04696	3.08424e-07	0.1581	0.04508	0.000698587	0.2049	0.03741	1.59991e-07	0.09079	0.05408	0.0975124	FBgn0025702	srpk79D	INTRON
Female ln(sigma_e) Lifespan (Temp 1: 18°, Temp 2: 25°)	3L_22196644_SNP	A	G	G	0.05028	9	170	0.2505	0.04683	3.00963e-07	0.1573	0.04509	0.000756033	0.2046	0.03733	1.68726e-07	0.09181	0.05411	0.0931053	FBgn0037153	olf413	INTRON
Female ln(sigma_e) Lifespan (Temp 1: 18°, Temp 2: 25°)	3L_22157429_SNP	C	T	T	0.05085	9	168	0.2493	0.0469	3.49317e-07	0.1577	0.04518	0.000725326	0.2042	0.03739	1.79804e-07	0.09024	0.05419	0.099752	FBgn0037153	olf413	INTRON
Female ln(sigma_e) Lifespan (Temp 1: 18°, Temp 2: 25°)	3L_22182115_SNP	A	G	G	0.05085	9	168	0.2493	0.0469	3.49317e-07	0.1577	0.04518	0.000725326	0.2042	0.03739	1.79804e-07	0.09024	0.05419	0.099752	FBgn0037153	olf413	INTRON
Female ln(sigma_e) Lifespan (Temp 1: 18°, Temp 2: 25°)	3L_22493916_SNP	A	G	G	0.05	9	171	0.2127	0.04776	1.76982e-05	0.1571	0.04518	0.000562703	0.1857	0.03789	2.11231e-06	0.054	0.05431	0.359075	FBgn0263004	CG43312	784 bp UPSTREAM
Female ln(sigma_e) Lifespan (Temp 1: 18°, Temp 2: 25°)	3L_22516910_SNP	T	G	G	0.05	9	171	0.2127	0.04776	1.76982e-05	0.1571	0.04518	0.000562704	0.1857	0.03789	2.11231e-06	0.054	0.05431	0.359075	Intergenic
Female ln(sigma_e) Lifespan (Temp 1: 18°, Temp 2: 25°)	3L_22473434_SNP	A	C	C	0.05028	9	170	0.2414	0.0471	9.4816e-07	0.126	0.04568	0.0085844	0.1843	0.03794	3.37931e-06	0.1141	0.05387	0.0344821	Intergenic
Female ln(sigma_e) Lifespan (Temp 1: 18°, Temp 2: 25°)	X_16849902_SNP	G	C	C	0.0678	12	165	0.2458	0.03984	1.39331e-09	0.1211	0.03975	0.000935092	0.1839	0.03263	8.27234e-09	0.124	0.04602	0.0102597	FBgn0030808	RhoGAP15B	UTR_3_PRIME	FBgn0030809	CG9086	363 bp DOWNSTREAM
Female ln(sigma_e) Lifespan (Temp 1: 18°, Temp 2: 25°)	3L_22388447_SNP	G	A	A	0.05056	9	169	0.2332	0.04721	2.33817e-06	0.1306	0.04561	0.00470774	0.1827	0.03799	3.60939e-06	0.1009	0.05379	0.0728646	FBgn0004449	Ten-m	INTRON
Female ln(sigma_e) Lifespan (Temp 1: 18°, Temp 2: 25°)	3L_22299930_SNP	A	C	C	0.05202	9	164	0.2248	0.04747	4.89227e-06	0.1344	0.04504	0.00631187	0.1803	0.03793	6.32269e-06	0.0888	0.05345	0.0778035	FBgn0004449	Ten-m	INTRON
Female ln(sigma_e) Lifespan (Temp 1: 18°, Temp 2: 25°)	2L_12020388_SNP	A	T	T	0.05028	9	170	0.2143	0.04794	2.27997e-06	0.1408	0.04563	0.000997226	0.1778	0.03814	8.47712e-07	0.07309	0.05472	0.139044	FBgn0032395	CG6734	SYNONYMOUS_CODING
Female ln(sigma_e) Lifespan (Temp 1: 18°, Temp 2: 25°)	3L_17693094_SNP	C	T	T	0.05747	10	164	0.2413	0.04435	1.64184e-07	0.1118	0.04356	0.00934575	0.1768	0.03597	1.61505e-06	0.1291	0.051	0.0159216	FBgn0052183	Ccn	INTRON
Female ln(sigma_e) Lifespan (Temp 1: 18°, Temp 2: 25°)	2L_6590620_DEL	A	TG	TG	0.05	9	171	0.2212	0.04766	3.44103e-06	0.1288	0.04576	0.00347174	0.1756	0.03817	3.28543e-06	0.09127	0.05435	0.0936066	FBgn0031835	CG11319	INTRON
Female ln(sigma_e) Lifespan (Temp 1: 18°, Temp 2: 25°)	3L_4628971_SNP	A	G	G	0.05056	9	169	0.2302	0.04706	3.23372e-06	0.1176	0.04571	0.0212621	0.1745	0.03774	1.41867e-05	0.1113	0.05441	0.0297093	FBgn0015805	Rpd3	SYNONYMOUS_CODING	FBgn0262870	axo	633 bp DOWNSTREAM
Female ln(sigma_e) Lifespan (Temp 1: 18°, Temp 2: 25°)	3L_9907279_SNP	T	C	C	0.05464	10	173	0.1838	0.04567	2.56485e-05	0.1576	0.04256	0.000209835	0.1713	0.03591	1.21373e-06	0.02515	0.05175	0.493096	FBgn0085385	CG34356	INTRON
Female ln(sigma_e) Lifespan (Temp 1: 18°, Temp 2: 25°)	3R_16951193_SNP	A	G	G	0.06322	11	163	0.1793	0.04375	1.14848e-05	0.1546	0.03944	8.81221e-05	0.1713	0.03436	3.21706e-07	0.01601	0.05013	0.519903	FBgn0023423	slmb	INTRON
Female ln(sigma_e) Lifespan (Temp 1: 18°, Temp 2: 25°)	3L_13609562_SNP	G	C	C	0.05525	10	171	0.1801	0.046	0.000140853	0.1438	0.04056	0.000796806	0.1689	0.03596	7.12661e-06	0.02243	0.05172	0.648938	FBgn0264001	bru-3	INTRON
Female ln(sigma_e) Lifespan (Temp 1: 18°, Temp 2: 25°)	2L_6768583_SNP	T	C	C	0.06215	11	166	0.2193	0.04242	4.95479e-07	0.1154	0.0411	0.00697016	0.168	0.03438	1.87424e-06	0.1027	0.04787	0.0280995	FBgn0031857	CG11321	SYNONYMOUS_CODING
Female ln(sigma_e) Lifespan (Temp 1: 18°, Temp 2: 25°)	3R_18520898_SNP	T	C	C	0.05143	9	166	0.1941	0.04811	3.13206e-05	0.1401	0.04553	0.00168669	0.1674	0.03847	7.60864e-06	0.0533	0.05392	0.262575	FBgn0263986	cd	SYNONYMOUS_CODING	FBgn0039004	Nup133	404 bp DOWNSTREAM
Female ln(sigma_e) Lifespan (Temp 1: 18°, Temp 2: 25°)	3R_22664772_SNP	T	C	C	0.05587	10	169	0.1976	0.04565	5.72644e-06	0.1339	0.04325	0.0013322	0.1665	0.03623	1.82282e-06	0.06225	0.05199	0.172736	FBgn0262473	Tl	INTRON
Female ln(sigma_e) Lifespan (Temp 1: 18°, Temp 2: 25°)	3R_22025796_SNP	T	C	C	0.05618	10	168	0.1533	0.04658	0.000695348	0.1632	0.04055	0.0001475	0.1658	0.03645	5.7867e-06	-0.02504	0.05136	0.754223	FBgn0265379	CR44320	INTRON
Female ln(sigma_e) Lifespan (Temp 1: 18°, Temp 2: 25°)	3L_20040703_SNP	T	C	C	0.05525	10	171	0.1547	0.04615	0.000504222	0.1722	0.0422	9.75884e-05	0.164	0.03591	7.07298e-06	-0.01842	0.052	0.931262	Intergenic
Female ln(sigma_e) Lifespan (Temp 1: 18°, Temp 2: 25°)	3R_3219988_SNP	G	A	A	0.05028	9	170	0.2269	0.0471	1.70375e-06	0.09851	0.04607	0.0137594	0.1629	0.03849	9.29082e-06	0.128	0.05301	0.0236035	Intergenic
Female ln(sigma_e) Lifespan (Temp 1: 18°, Temp 2: 25°)	X_20232360_INS	TTTG	AA	AA	0.07303	13	165	0.1524	0.04092	0.000388114	0.1699	0.03726	1.24458e-05	0.162	0.03182	1.25418e-06	-0.01924	0.04591	0.623503	Intergenic
Female ln(sigma_e) Lifespan (Temp 1: 18°, Temp 2: 25°)	3L_13379447_SNP	A	G	G	0.05525	10	171	0.2046	0.04504	7.12446e-06	0.1085	0.0416	0.00656195	0.1615	0.03616	7.72538e-06	0.08615	0.05146	0.0979346	FBgn0036353	CG10171	UTR_3_PRIME	FBgn0036352	CG14110	422 bp DOWNSTREAM
Female ln(sigma_e) Lifespan (Temp 1: 18°, Temp 2: 25°)	3L_17693092_SNP	A	C	C	0.06818	12	164	0.1948	0.04151	6.37221e-06	0.126	0.0398	0.00141822	0.1607	0.03301	2.49563e-06	0.06822	0.04794	0.197641	FBgn0052183	Ccn	INTRON
Female ln(sigma_e) Lifespan (Temp 1: 18°, Temp 2: 25°)	3L_22440652_SNP	G	A	A	0.06215	11	166	0.209	0.04341	3.67897e-06	0.1051	0.04179	0.0104721	0.1576	0.03493	1.11979e-05	0.1027	0.04925	0.0512961	Intergenic
Female ln(sigma_e) Lifespan (Temp 1: 18°, Temp 2: 25°)	X_11154969_SNP	A	G	G	0.06704	12	167	0.1486	0.04222	0.000317211	0.1569	0.03696	2.9918e-05	0.1573	0.03258	2.00444e-06	-0.01737	0.04784	0.818269	FBgn0265595	CG44422	INTRON
Female ln(sigma_e) Lifespan (Temp 1: 18°, Temp 2: 25°)	2L_4759217_SNP	T	C	C	0.05525	10	171	0.2071	0.04532	2.95749e-06	0.1006	0.04154	0.0143505	0.1566	0.03647	1.2734e-05	0.101	0.05108	0.0320525	FBgn0031627	CG15630	INTRON
Female ln(sigma_e) Lifespan (Temp 1: 18°, Temp 2: 25°)	2L_7255282_SNP	G	C	C	0.06145	11	168	0.2053	0.04336	3.59571e-07	0.1079	0.03981	0.00566296	0.1563	0.03474	2.41888e-06	0.09788	0.04927	0.0179666	FBgn0010453	Wnt4	137 bp DOWNSTREAM
Female ln(sigma_e) Lifespan (Temp 1: 18°, Temp 2: 25°)	2R_5408498_SNP	C	T	T	0.0618	11	167	0.1415	0.04431	0.000728019	0.1663	0.0408	3.31248e-05	0.1544	0.0347	4.30201e-06	-0.02572	0.0498	0.708405	FBgn0259246	brp	INTRON
Female ln(sigma_e) Lifespan (Temp 1: 18°, Temp 2: 25°)	3R_22073284_SNP	T	A	A	0.06145	11	168	0.206	0.04304	1.27627e-06	0.09279	0.03875	0.0366935	0.1518	0.03498	2.31279e-05	0.1083	0.04869	0.00665458	FBgn0261708	CR42745	INTRON
Female ln(sigma_e) Lifespan (Temp 1: 18°, Temp 2: 25°)	2L_11303831_SNP	C	A	A	0.05618	10	168	0.198	0.04558	8.26624e-06	0.1002	0.04379	0.0135699	0.1499	0.03663	1.92714e-05	0.09636	0.05148	0.0555892	Intergenic
Female ln(sigma_e) Lifespan (Temp 1: 18°, Temp 2: 25°)	3R_18514352_SNP	G	C	C	0.05587	10	169	0.2007	0.04572	8.28591e-06	0.09547	0.04369	0.0258897	0.1485	0.03668	3.99259e-05	0.1044	0.05162	0.0329813	FBgn0039003	wfs1	SYNONYMOUS_CODING
Female ln(sigma_e) Lifespan (Temp 1: 18°, Temp 2: 25°)	3R_18516863_SNP	A	G	G	0.05464	10	173	0.1996	0.0453	9.74231e-06	0.09318	0.04358	0.0302262	0.1468	0.0365	5.15463e-05	0.1056	0.05119	0.0312607	FBgn0039004	Nup133	INTRON	FBgn0039003	wfs1	761 bp UPSTREAM
Female ln(sigma_e) Lifespan (Temp 1: 18°, Temp 2: 25°)	3L_16416841_SNP	T	C	C	0.05495	10	172	0.2097	0.04499	8.11695e-06	0.08631	0.04182	0.0558726	0.1467	0.03656	0.00013451	0.126	0.05089	0.0120503	FBgn0053158	CG33158	INTRON	FBgn0261799	dsx-c73A	SYNONYMOUS_CODING
Female ln(sigma_e) Lifespan (Temp 1: 18°, Temp 2: 25°)	3R_17014312_SNP	G	A	A	0.07429	13	162	0.1567	0.04068	2.65382e-05	0.1342	0.03666	7.41517e-05	0.1462	0.03237	8.35363e-07	0.02112	0.0452	0.552517	FBgn0264357	SNF4Agamma	INTRON
Female ln(sigma_e) Lifespan (Temp 1: 18°, Temp 2: 25°)	3R_2879062_SNP	T	C	C	0.09249	16	157	0.1714	0.03661	7.63601e-06	0.1162	0.0345	0.00133751	0.1442	0.02919	2.2909e-06	0.05448	0.04103	0.212837	FBgn0024289	Sodh-1	NON_SYNONYMOUS_CODING
Female ln(sigma_e) Lifespan (Temp 1: 18°, Temp 2: 25°)	3R_18520070_SNP	A	T	T	0.07143	13	169	0.1672	0.0403	2.39115e-05	0.1193	0.03809	0.00176497	0.1438	0.03196	6.33405e-06	0.04675	0.04581	0.240382	FBgn0039004	Nup133	INTRON	FBgn0263986	cd	611 bp UPSTREAM
Female ln(sigma_e) Lifespan (Temp 1: 18°, Temp 2: 25°)	3R_18520082_SNP	T	C	C	0.07143	13	169	0.1672	0.0403	2.39115e-05	0.1193	0.03809	0.00176497	0.1438	0.03196	6.33405e-06	0.04675	0.04581	0.240382	FBgn0039004	Nup133	SYNONYMOUS_CODING	FBgn0263986	cd	599 bp UPSTREAM
Female ln(sigma_e) Lifespan (Temp 1: 18°, Temp 2: 25°)	3L_7796718_SNP	A	G	G	0.07778	14	166	0.1688	0.03906	3.50582e-05	0.1174	0.03534	0.000847957	0.1432	0.03098	8.06623e-06	0.0512	0.0438	0.306038	FBgn0052369	CG32369	SYNONYMOUS_CODING
Female ln(sigma_e) Lifespan (Temp 1: 18°, Temp 2: 25°)	3R_8394658_SNP	T	C	C	0.06286	11	164	0.202	0.04346	2.58717e-06	0.0814	0.04228	0.0417483	0.1426	0.03539	3.38217e-05	0.1188	0.04886	0.0127998	FBgn0038063	Octbeta2R	INTRON
Female ln(sigma_e) Lifespan (Temp 1: 18°, Temp 2: 25°)	3R_25557102_SNP	T	C	C	0.06111	11	169	0.2022	0.04338	8.1043e-06	0.07879	0.04209	0.0888802	0.1408	0.03518	0.000145304	0.1228	0.049	0.0118356	FBgn0039688	Kul	SYNONYMOUS_CODING
Female ln(sigma_e) Lifespan (Temp 1: 18°, Temp 2: 25°)	3R_2262256_SNP	C	A	A	0.08929	15	153	0.1549	0.03764	9.8358e-05	0.1237	0.03605	0.000533068	0.1401	0.02979	7.15738e-06	0.02975	0.04377	0.612856	FBgn0264495	gpp	INTRON
Female ln(sigma_e) Lifespan (Temp 1: 18°, Temp 2: 25°)	2L_1248714_SNP	T	C	C	0.08642	14	148	0.1397	0.04091	0.000526227	0.1385	0.03679	0.000115469	0.1394	0.03164	8.4567e-06	0.0006349	0.0457	0.935183	Intergenic
Female ln(sigma_e) Lifespan (Temp 1: 18°, Temp 2: 25°)	2L_3296595_SNP	G	T	T	0.09714	17	158	0.1119	0.03658	0.00230208	0.155	0.03138	4.63415e-07	0.1381	0.0278	8.53434e-07	-0.05238	0.04081	0.12803	FBgn0031516	CG9663	SYNONYMOUS_CODING
Female ln(sigma_e) Lifespan (Temp 1: 18°, Temp 2: 25°)	3R_24748204_SNP	T	C	C	0.08989	16	162	0.1609	0.03643	1.64061e-05	0.1128	0.03386	0.00086382	0.1368	0.02898	4.59923e-06	0.04821	0.04192	0.246494	FBgn0265998	Doa	517 bp DOWNSTREAM	FBgn0039616	CG11828	562 bp UPSTREAM
Female ln(sigma_e) Lifespan (Temp 1: 18°, Temp 2: 25°)	3L_22242495_SNP	C	G	C	0.09302	16	156	0.1565	0.03727	3.00223e-05	0.1144	0.03497	0.00189656	0.1364	0.02944	6.83243e-06	0.04027	0.04226	0.26759	Intergenic
Female ln(sigma_e) Lifespan (Temp 1: 18°, Temp 2: 25°)	3R_22642327_SNP	T	C	C	0.06742	12	166	0.1457	0.04272	2.01598e-05	0.1222	0.03836	0.00104107	0.1344	0.03384	7.96982e-06	0.02246	0.04786	0.210662	FBgn0262473	Tl	INTRON
Female ln(sigma_e) Lifespan (Temp 1: 18°, Temp 2: 25°)	X_20958697_SNP	G	T	G	0.08242	15	167	0.1452	0.0381	9.00009e-05	0.1207	0.03551	0.00081458	0.1336	0.03005	8.75249e-06	0.0233	0.04294	0.492865	Intergenic
Female ln(sigma_e) Lifespan (Temp 1: 18°, Temp 2: 25°)	3R_3222190_SNP	C	A	A	0.131	22	146	0.15	0.03168	5.8002e-06	0.116	0.02991	9.31731e-05	0.1331	0.02529	3.50899e-07	0.03374	0.03663	0.433975	Intergenic
Female ln(sigma_e) Lifespan (Temp 1: 18°, Temp 2: 25°)	3L_21734061_SNP	C	G	G	0.05618	10	168	0.2125	0.04535	6.41531e-06	0.05234	0.04229	0.150462	0.1322	0.03722	0.000396503	0.1606	0.05038	0.00319814	FBgn0037128	CG14572	573 bp UPSTREAM	FBgn0037127	CG14566	652 bp UPSTREAM
Female ln(sigma_e) Lifespan (Temp 1: 18°, Temp 2: 25°)	2L_15331442_SNP	G	A	G	0.09827	17	156	0.1176	0.03625	0.00201205	0.144	0.0327	1.98997e-05	0.1317	0.028	8.71678e-06	-0.02825	0.04067	0.413275	Intergenic
Female ln(sigma_e) Lifespan (Temp 1: 18°, Temp 2: 25°)	2L_15331439_SNP	A	T	A	0.0977	17	157	0.1172	0.03608	0.00204361	0.143	0.03282	2.28576e-05	0.131	0.0281	9.63492e-06	-0.0275	0.04031	0.426612	Intergenic
Female ln(sigma_e) Lifespan (Temp 1: 18°, Temp 2: 25°)	2L_7258591_SNP	C	T	T	0.09146	15	149	0.1724	0.03756	1.21704e-06	0.08988	0.03581	0.0100878	0.1307	0.03055	8.61189e-06	0.08333	0.04306	0.0186427	FBgn0010453	Wnt4	INTRON	FBgn0051909	CG31909	393 bp DOWNSTREAM
Female ln(sigma_e) Lifespan (Temp 1: 18°, Temp 2: 25°)	2L_3296724_SNP	A	C	C	0.1073	19	158	0.1117	0.03471	0.00175112	0.138	0.03006	5.95026e-06	0.1286	0.02641	3.14277e-06	-0.03376	0.03903	0.283041	FBgn0031516	CG9663	INTRON
Female ln(sigma_e) Lifespan (Temp 1: 18°, Temp 2: 25°)	X_20962884_SNP	A	G	G	0.06077	11	170	0.2107	0.04294	3.33386e-06	0.04534	0.04229	0.347607	0.1283	0.03535	0.000644983	0.1647	0.0481	0.00108949	Intergenic
Female ln(sigma_e) Lifespan (Temp 1: 18°, Temp 2: 25°)	3R_18892505_INS	TGTT	T	T	0.1132	18	141	0.1493	0.03563	2.97957e-05	0.1053	0.0328	0.00155269	0.1281	0.02818	6.22832e-06	0.04241	0.03929	0.308959	FBgn0039048	CG17111	UTR_5_PRIME
Female ln(sigma_e) Lifespan (Temp 1: 18°, Temp 2: 25°)	2L_6768342_SNP	T	C	C	0.1092	19	155	0.1818	0.03361	8.45842e-08	0.07261	0.03209	0.030651	0.128	0.02698	3.49744e-06	0.1077	0.03786	0.00392402	FBgn0031857	CG11321	SYNONYMOUS_CODING
Female ln(sigma_e) Lifespan (Temp 1: 18°, Temp 2: 25°)	X_19234405_SNP	C	G	G	0.05587	10	169	0.2016	0.0453	3.40548e-06	0.05003	0.0443	0.265425	0.1264	0.03714	0.000378492	0.1503	0.05063	0.000872668	FBgn0086778	nAChRalpha7	INTRON
Female ln(sigma_e) Lifespan (Temp 1: 18°, Temp 2: 25°)	3R_8650657_SNP	A	C	C	0.1067	19	159	0.09201	0.03504	0.0053241	0.1589	0.03095	7.84461e-07	0.1263	0.02688	3.02366e-06	-0.06868	0.03874	0.115448	Intergenic
Female ln(sigma_e) Lifespan (Temp 1: 18°, Temp 2: 25°)	3R_8641458_SNP	A	C	C	0.0904	16	161	0.08668	0.03797	0.0383689	0.1644	0.03362	3.69364e-06	0.1261	0.02941	4.8159e-05	-0.07876	0.04135	0.0458744	FBgn0051345	CG31345	INTRON
Female ln(sigma_e) Lifespan (Temp 1: 18°, Temp 2: 25°)	3R_3222193_SNP	T	A	A	0.1198	20	147	0.1377	0.03277	8.28528e-05	0.1138	0.03118	0.000294308	0.1258	0.02627	5.43476e-06	0.02377	0.03814	0.620813	Intergenic
Female ln(sigma_e) Lifespan (Temp 1: 18°, Temp 2: 25°)	2L_4250784_SNP	T	G	G	0.1173	21	158	0.171	0.03192	2.1416e-07	0.07789	0.03111	0.0142524	0.1253	0.0258	2.62122e-06	0.09145	0.03656	0.0114516	Intergenic
Female ln(sigma_e) Lifespan (Temp 1: 18°, Temp 2: 25°)	2L_11323571_SNP	T	A	A	0.104	18	155	0.1384	0.0356	9.46108e-05	0.1102	0.03282	0.000257422	0.1246	0.02801	4.36164e-06	0.02764	0.03975	0.653021	Intergenic
Female ln(sigma_e) Lifespan (Temp 1: 18°, Temp 2: 25°)	2L_1580245_SNP	A	G	G	0.09868	15	137	0.183	0.03866	9.74426e-07	0.06902	0.03483	0.0494964	0.1246	0.03107	3.97286e-05	0.1166	0.0418	0.00392588	FBgn0261509	haf	INTRON
Female ln(sigma_e) Lifespan (Temp 1: 18°, Temp 2: 25°)	2L_6767691_SNP	A	G	G	0.08523	15	161	0.173	0.03743	4.78364e-06	0.07452	0.03639	0.0212641	0.1246	0.0305	2.53709e-05	0.09689	0.04201	0.0314136	FBgn0031857	CG11321	SYNONYMOUS_CODING
Female ln(sigma_e) Lifespan (Temp 1: 18°, Temp 2: 25°)	3R_2823589_DEL	A	ACGGTATGCATAGATG	ACGGTATGCATAGATG	0.125	20	140	0.1359	0.03355	0.000151007	0.1103	0.0323	0.000315305	0.1238	0.02689	8.57225e-06	0.02425	0.03845	0.733435	FBgn0260642	Antp	INTRON
Female ln(sigma_e) Lifespan (Temp 1: 18°, Temp 2: 25°)	X_20232421_SNP	C	T	T	0.1117	20	159	0.124	0.03305	0.000382161	0.1192	0.03115	0.000206298	0.1224	0.02629	8.48303e-06	0.003096	0.03721	0.95371	Intergenic
Female ln(sigma_e) Lifespan (Temp 1: 18°, Temp 2: 25°)	2L_7258297_SNP	A	G	G	0.1092	19	155	0.1589	0.03432	2.94942e-06	0.0835	0.03135	0.00905864	0.121	0.0275	1.28953e-05	0.0758	0.03892	0.0286248	FBgn0010453	Wnt4	INTRON	FBgn0051909	CG31909	99 bp DOWNSTREAM
Female ln(sigma_e) Lifespan (Temp 1: 18°, Temp 2: 25°)	2L_3691652_DEL	C	CGTTT	CGTTT	0.09249	16	157	0.1056	0.03845	0.00101844	0.1268	0.03385	0.000127503	0.1202	0.0301	8.39869e-06	-0.02921	0.04213	0.711845	FBgn0085369	CG34340	UTR_3_PRIME	FBgn0031558	CG16704	470 bp DOWNSTREAM
Female ln(sigma_e) Lifespan (Temp 1: 18°, Temp 2: 25°)	X_20232189_SNP	A	T	T	0.1111	20	160	0.1347	0.03353	9.20577e-05	0.1017	0.03126	0.000877886	0.119	0.02643	9.1216e-06	0.03146	0.03784	0.483418	Intergenic
Female ln(sigma_e) Lifespan (Temp 1: 18°, Temp 2: 25°)	3L_15701840_SNP	T	C	C	0.1229	22	157	0.1448	0.0318	1.14634e-05	0.09198	0.03005	0.00423891	0.1188	0.02521	7.44471e-06	0.05192	0.03618	0.138691	Intergenic
Female ln(sigma_e) Lifespan (Temp 1: 18°, Temp 2: 25°)	2L_4250952_SNP	G	C	C	0.125	22	154	0.1642	0.03166	3.58577e-07	0.06909	0.03053	0.0200603	0.1175	0.0256	5.19293e-06	0.09346	0.03567	0.010233	Intergenic
Female ln(sigma_e) Lifespan (Temp 1: 18°, Temp 2: 25°)	2L_7258251_SNP	T	C	C	0.117	20	151	0.1457	0.033	3.52438e-06	0.08775	0.03068	0.00490688	0.1169	0.02657	8.87283e-06	0.0576	0.03792	0.0458815	FBgn0010453	Wnt4	INTRON	FBgn0051909	CG31909	53 bp DOWNSTREAM
Female ln(sigma_e) Lifespan (Temp 1: 18°, Temp 2: 25°)	2L_6768276_SNP	G	A	A	0.1341	24	155	0.1515	0.03014	5.8615e-07	0.07602	0.02895	0.00697582	0.1146	0.02411	2.13475e-06	0.07373	0.0345	0.0325459	FBgn0031857	CG11321	SYNONYMOUS_CODING
Female ln(sigma_e) Lifespan (Temp 1: 18°, Temp 2: 25°)	2R_12474512_SNP	A	G	G	0.1073	19	158	0.1541	0.03407	7.25566e-06	0.07211	0.03292	0.0314295	0.1133	0.02752	4.63805e-05	0.08152	0.03861	0.0277613	FBgn0034141	CG8311	38 bp DOWNSTREAM	FBgn0003274	RpLP2	275 bp DOWNSTREAM
Female ln(sigma_e) Lifespan (Temp 1: 18°, Temp 2: 25°)	2L_12176995_DEL	A	ATA	ATA	0.1279	22	150	0.09467	0.03265	0.00680299	0.1288	0.02949	7.97718e-06	0.1125	0.02539	2.12364e-05	-0.03559	0.03625	0.109726	FBgn0000114	aret	INTRON	FBgn0032422	atilla	INTRON
Female ln(sigma_e) Lifespan (Temp 1: 18°, Temp 2: 25°)	2L_2124857_SNP	A	C	C	0.1167	21	159	0.1508	0.03228	2.35191e-06	0.07212	0.03108	0.0192246	0.112	0.02592	1.39784e-05	0.07757	0.03679	0.0251863	Intergenic
Female ln(sigma_e) Lifespan (Temp 1: 18°, Temp 2: 25°)	3R_20575064_SNP	T	C	C	0.06557	12	171	0.1796	0.04168	5.16898e-06	0.04035	0.03892	0.316836	0.1115	0.03398	0.000502549	0.1362	0.04646	0.00138037	FBgn0004885	tok	217 bp DOWNSTREAM	FBgn0003719	tld	389 bp UPSTREAM
Female ln(sigma_e) Lifespan (Temp 1: 18°, Temp 2: 25°)	2L_2770382_SNP	C	T	T	0.07558	13	159	0.1774	0.03972	4.93898e-06	0.04417	0.03926	0.156098	0.1112	0.03255	0.000252738	0.1323	0.04521	0.00315963	FBgn0031459	CG2862	SYNONYMOUS_CODING	FBgn0019830	colt	313 bp UPSTREAM	FBgn0031460	CG15399	502 bp DOWNSTREAM
Female ln(sigma_e) Lifespan (Temp 1: 18°, Temp 2: 25°)	3L_22154467_SNP	G	A	A	0.1279	22	150	0.1489	0.03154	8.24895e-06	0.07129	0.03042	0.0300639	0.1108	0.02564	4.70853e-05	0.07625	0.03622	0.0317612	FBgn0037153	olf413	INTRON
Female ln(sigma_e) Lifespan (Temp 1: 18°, Temp 2: 25°)	2L_4964496_SNP	C	T	T	0.1111	19	152	0.1566	0.0338	1.87197e-06	0.06162	0.03334	0.0775074	0.11	0.02757	5.69762e-05	0.09329	0.0387	0.00509852	FBgn0083960	CG34124	SYNONYMOUS_CODING	FBgn0264372	CR43824	EXON
Female ln(sigma_e) Lifespan (Temp 1: 18°, Temp 2: 25°)	2L_7258581_SNP	C	T	T	0.1173	19	143	0.1644	0.0337	2.65762e-07	0.05771	0.03308	0.0703538	0.1098	0.02784	3.36283e-05	0.109	0.03853	0.00108334	FBgn0010453	Wnt4	INTRON	FBgn0051909	CG31909	383 bp DOWNSTREAM
Female ln(sigma_e) Lifespan (Temp 1: 18°, Temp 2: 25°)	3R_21350335_SNP	T	G	G	0.185	32	141	0.09427	0.02741	0.00164413	0.1229	0.0252	1.27532e-06	0.1095	0.02151	1.46847e-06	-0.03039	0.03064	0.193936	FBgn0011666	msi	INTRON
Female ln(sigma_e) Lifespan (Temp 1: 18°, Temp 2: 25°)	3R_25154811_SNP	G	A	A	0.1588	27	143	0.1112	0.0303	0.000431358	0.1065	0.02777	0.000261194	0.1095	0.02391	7.53314e-06	0.003381	0.03336	0.962424	Intergenic
Female ln(sigma_e) Lifespan (Temp 1: 18°, Temp 2: 25°)	3L_14405121_SNP	T	C	C	0.06111	11	169	0.1964	0.04337	4.15076e-06	0.01928	0.04217	0.419107	0.1083	0.03572	0.000865866	0.1761	0.04753	0.000422191	FBgn0036423	CG3919	INTRON	FBgn0087007	bbg	807 bp DOWNSTREAM
Female ln(sigma_e) Lifespan (Temp 1: 18°, Temp 2: 25°)	2L_15097157_SNP	T	C	C	0.09804	15	138	0.05396	0.04095	0.184362	0.1611	0.03551	4.41013e-06	0.1081	0.0319	0.000494358	-0.1083	0.04284	0.00946122	FBgn0028879	CG15270	242 bp DOWNSTREAM
Female ln(sigma_e) Lifespan (Temp 1: 18°, Temp 2: 25°)	2L_6768261_SNP	T	G	G	0.1453	26	153	0.1405	0.02953	1.37163e-06	0.07365	0.02811	0.00686013	0.1079	0.02364	3.34169e-06	0.06521	0.03331	0.0455426	FBgn0031857	CG11321	SYNONYMOUS_CODING
Female ln(sigma_e) Lifespan (Temp 1: 18°, Temp 2: 25°)	3L_8534496_SNP	G	C	C	0.1271	23	158	0.1213	0.0316	0.000145643	0.08534	0.02912	0.000632637	0.1052	0.02503	8.32692e-06	0.03207	0.03563	0.566763	Intergenic
Female ln(sigma_e) Lifespan (Temp 1: 18°, Temp 2: 25°)	3R_25601792_SNP	G	C	C	0.1714	30	145	0.1251	0.02812	2.18827e-05	0.08443	0.02636	0.00255403	0.1051	0.02236	8.0324e-06	0.03985	0.03143	0.225322	FBgn0001297	kay	INTRON
Female ln(sigma_e) Lifespan (Temp 1: 18°, Temp 2: 25°)	3R_8650539_SNP	C	G	G	0.1287	22	149	0.07701	0.03267	0.0110795	0.1314	0.02959	7.39959e-06	0.105	0.02562	2.17706e-05	-0.05591	0.03579	0.156208	Intergenic
Female ln(sigma_e) Lifespan (Temp 1: 18°, Temp 2: 25°)	3L_6726857_SNP	T	G	G	0.07143	13	169	0.03859	0.04208	0.244151	0.1673	0.03714	7.68659e-06	0.1034	0.03288	0.000889733	-0.1296	0.04478	0.00745878	FBgn0261934	dikar	SYNONYMOUS_CODING
Female ln(sigma_e) Lifespan (Temp 1: 18°, Temp 2: 25°)	X_5929532_SNP	T	C	C	0.2191	39	139	0.1104	0.02548	2.68003e-05	0.08772	0.02334	8.51946e-05	0.09994	0.01993	9.48013e-07	0.02101	0.02894	0.656362	FBgn0003302	rux	254 bp DOWNSTREAM
Female ln(sigma_e) Lifespan (Temp 1: 18°, Temp 2: 25°)	3R_9244624_SNP	G	A	A	0.2264	36	123	0.07473	0.02733	0.00689853	0.1208	0.02415	2.22139e-06	0.09872	0.0212	7.31703e-06	-0.04799	0.02965	0.150047	Intergenic
Female ln(sigma_e) Lifespan (Temp 1: 18°, Temp 2: 25°)	3R_8649002_SNP	A	T	T	0.16	28	147	0.05822	0.03023	0.0454326	0.1361	0.02651	6.24006e-07	0.09794	0.02341	3.0005e-05	-0.07943	0.03254	0.0200064	Intergenic
Female ln(sigma_e) Lifespan (Temp 1: 18°, Temp 2: 25°)	2L_7594665_INS	AG	A	A	0.2151	37	135	0.0903	0.02636	0.000837061	0.103	0.02383	4.07769e-06	0.09657	0.02053	2.65616e-06	-0.01255	0.02975	0.478711	Intergenic
Female ln(sigma_e) Lifespan (Temp 1: 18°, Temp 2: 25°)	3R_8649001_SNP	A	G	G	0.1638	29	148	0.05492	0.02964	0.0582407	0.1337	0.02598	6.56318e-07	0.09512	0.02295	4.16214e-05	-0.0804	0.03187	0.0155918	Intergenic
Female ln(sigma_e) Lifespan (Temp 1: 18°, Temp 2: 25°)	2R_6920273_SNP	A	C	C	0.06557	12	171	0.1807	0.04166	6.54828e-06	0.008407	0.0405	0.589568	0.09481	0.03426	0.00188633	0.1717	0.04581	0.000225233	FBgn0040765	luna	INTRON
Female ln(sigma_e) Lifespan (Temp 1: 18°, Temp 2: 25°)	2R_8350802_SNP	T	G	T	0.1534	27	149	0.1373	0.02703	4.69196e-06	0.05024	0.02696	0.220283	0.09444	0.02177	0.000143282	0.08565	0.03223	0.00123705	FBgn0010238	Lac	INTRON
Female ln(sigma_e) Lifespan (Temp 1: 18°, Temp 2: 25°)	3R_8667437_SNP	T	C	C	0.1623	25	129	0.04948	0.03278	0.159016	0.1379	0.02858	2.78625e-06	0.09441	0.02581	0.000322229	-0.08986	0.03378	0.0104874	FBgn0038087	beat-Va	132 bp DOWNSTREAM
Female ln(sigma_e) Lifespan (Temp 1: 18°, Temp 2: 25°)	3R_22876886_DEL	CA	TTC	TTC	0.241	40	126	0.07817	0.02601	0.00476825	0.1103	0.02251	3.74604e-06	0.09439	0.02032	8.11094e-06	-0.03244	0.02742	0.202506	FBgn0004842	RYa-R	INTRON	FBgn0029170	TwdlT	160 bp DOWNSTREAM
Female ln(sigma_e) Lifespan (Temp 1: 18°, Temp 2: 25°)	3R_22876855_SNP	G	A	A	0.2659	46	127	0.06436	0.02501	0.0130266	0.1218	0.02155	3.50867e-08	0.09341	0.01924	2.09157e-06	-0.05811	0.02702	0.0247026	FBgn0004842	RYa-R	INTRON	FBgn0029170	TwdlT	129 bp DOWNSTREAM
Female ln(sigma_e) Lifespan (Temp 1: 18°, Temp 2: 25°)	3R_8650265_SNP	G	A	A	0.1609	28	146	0.05665	0.03036	0.0676053	0.1283	0.02658	3.97593e-06	0.09317	0.02351	0.000119488	-0.07304	0.03262	0.0281519	Intergenic
Female ln(sigma_e) Lifespan (Temp 1: 18°, Temp 2: 25°)	3R_8651161_SNP	A	C	C	0.1685	30	148	0.05503	0.02923	0.0729187	0.1296	0.02551	1.2936e-06	0.09307	0.02254	7.60482e-05	-0.07608	0.03154	0.0155504	Intergenic
Female ln(sigma_e) Lifespan (Temp 1: 18°, Temp 2: 25°)	3R_9331061_SNP	C	G	C	0.3	48	112	0.1121	0.02391	8.14649e-06	0.07235	0.0228	0.00302302	0.09246	0.01898	2.52182e-06	0.03919	0.02754	0.140875	Intergenic
Female ln(sigma_e) Lifespan (Temp 1: 18°, Temp 2: 25°)	3R_18896441_SNP	A	G	A	0.2722	46	123	0.08982	0.02471	0.000478149	0.09339	0.02281	4.45629e-05	0.09208	0.01949	3.88481e-06	-0.004514	0.02751	0.744785	FBgn0039054	CG13830	UTR_3_PRIME
Female ln(sigma_e) Lifespan (Temp 1: 18°, Temp 2: 25°)	3R_8650366_SNP	C	T	T	0.1534	27	149	0.05487	0.03073	0.0867572	0.127	0.02689	7.41018e-06	0.09168	0.02374	0.000213469	-0.07362	0.03313	0.0276212	Intergenic
Female ln(sigma_e) Lifespan (Temp 1: 18°, Temp 2: 25°)	3L_10301194_SNP	T	C	C	0.1778	32	148	0.09524	0.02784	0.000225323	0.08198	0.02541	0.000557974	0.09018	0.02195	8.84777e-06	0.01013	0.03103	0.68908	Intergenic
Female ln(sigma_e) Lifespan (Temp 1: 18°, Temp 2: 25°)	3R_8651023_SNP	G	A	G	0.2176	37	133	0.06149	0.02662	0.0270137	0.1163	0.0239	2.01844e-06	0.08974	0.02057	2.9669e-05	-0.05649	0.0297	0.0504426	Intergenic
Female ln(sigma_e) Lifespan (Temp 1: 18°, Temp 2: 25°)	3R_9312339_SNP	T	C	T	0.3952	66	101	0.09452	0.02207	4.78394e-05	0.07892	0.02088	0.000163942	0.08757	0.01761	1.12663e-06	0.01391	0.02508	0.630258	Intergenic
Female ln(sigma_e) Lifespan (Temp 1: 18°, Temp 2: 25°)	3R_25065444_SNP	C	T	T	0.2989	52	122	0.08988	0.02373	0.000166733	0.08237	0.02146	0.000184513	0.0872	0.0185	3.91e-06	0.005361	0.0263	0.915468	FBgn0051427	CG31427	SYNONYMOUS_CODING	FBgn0051445	CG31445	858 bp DOWNSTREAM
Female ln(sigma_e) Lifespan (Temp 1: 18°, Temp 2: 25°)	3R_9414756_SNP	G	T	T	0.2573	44	127	0.1197	0.02423	2.59605e-06	0.05365	0.0235	0.0332708	0.08632	0.0197	3.14102e-05	0.06674	0.02768	0.0157961	FBgn0038158	CG14370	309 bp DOWNSTREAM
Female ln(sigma_e) Lifespan (Temp 1: 18°, Temp 2: 25°)	3L_14332102_SNP	T	G	G	0.1044	19	163	0.1592	0.03349	5.265e-06	0.008192	0.03291	0.816515	0.08412	0.02769	0.00320822	0.1501	0.03704	0.000109035	FBgn0001085	fz	INTRON
Female ln(sigma_e) Lifespan (Temp 1: 18°, Temp 2: 25°)	3R_18896443_DEL	ATAATATTTGTGAGTGGA	A	ATAATATTTGTGAGTGGA	0.4099	66	95	0.0793	0.0233	0.000716209	0.08626	0.02129	4.94329e-05	0.08347	0.0183	5.3309e-06	-0.008333	0.02588	0.725695	FBgn0039054	CG13830	UTR_3_PRIME
Female ln(sigma_e) Lifespan (Temp 1: 18°, Temp 2: 25°)	3R_18896509_SNP	T	C	T	0.4207	69	95	0.08197	0.02292	0.000595116	0.08153	0.0207	0.000184123	0.08334	0.01787	6.63328e-06	-0.002727	0.02545	0.839136	FBgn0039054	CG13830	UTR_3_PRIME
Female ln(sigma_e) Lifespan (Temp 1: 18°, Temp 2: 25°)	3R_23190890_SNP	C	G	G	0.4	70	105	0.08491	0.02181	0.000244011	0.07887	0.02026	0.000206784	0.08288	0.01723	4.17266e-06	0.00405	0.0246	0.952632	FBgn0260487	CG42534	INTRON
Female ln(sigma_e) Lifespan (Temp 1: 18°, Temp 2: 25°)	3L_15293460_SNP	T	A	A	0.3714	65	110	0.07165	0.02256	0.00305981	0.09074	0.02014	1.36119e-05	0.08129	0.01756	9.8169e-06	-0.01927	0.02491	0.257045	FBgn0036491	Best4	INTRON	FBgn0036492	Best3	555 bp DOWNSTREAM
Female ln(sigma_e) Lifespan (Temp 1: 18°, Temp 2: 25°)	2R_2693966_DEL	CCA	C	CCA	0.3416	55	106	0.116	0.02339	1.51489e-06	0.03521	0.02241	0.139354	0.07601	0.01901	0.000114983	0.08003	0.02635	0.00480011	Intergenic
Female ln(sigma_e) Lifespan (Temp 1: 18°, Temp 2: 25°)	2R_17082950_SNP	A	C	C	0.113	20	157	-0.0004168	0.03507	0.845797	0.146	0.03032	6.77956e-06	0.07364	0.02749	0.0136313	-0.1481	0.03601	5.73518e-05	FBgn0034602	Lapsyn	INTRON
Female ln(sigma_e) Lifespan (Temp 1: 18°, Temp 2: 25°)	3R_8679048_SNP	A	G	G	0.2249	38	131	0.02941	0.0268	0.320058	0.1151	0.02355	3.53856e-06	0.07308	0.02094	0.000867287	-0.08733	0.02842	0.00250194	Intergenic
Female ln(sigma_e) Lifespan (Temp 1: 18°, Temp 2: 25°)	X_1452526_SNP	A	G	G	0.2111	38	142	0.1134	0.02558	8.32234e-06	0.02602	0.02452	0.145639	0.07032	0.02088	0.000250596	0.08623	0.02846	0.00512834	FBgn0025390	Mur2B	UTR_5_PRIME	FBgn0065095	snmRNA:400	93 bp UPSTREAM
Female ln(sigma_e) Lifespan (Temp 1: 18°, Temp 2: 25°)	2R_14279618_SNP	T	C	C	0.3529	60	110	0.04192	0.02182	0.0670425	0.09682	0.02022	6.36523e-06	0.06917	0.01711	0.000239628	-0.0545	0.02487	0.0605821	Intergenic
Female ln(sigma_e) Lifespan (Temp 1: 18°, Temp 2: 25°)	3R_23482833_SNP	C	A	C	0.3918	67	104	0.05388	0.02292	0.00987755	0.08166	0.02039	3.25058e-06	0.06898	0.01798	1.31956e-05	-0.0302	0.02458	0.113846	FBgn0266579	tau	115 bp UPSTREAM	FBgn0002772	Mlc1	452 bp DOWNSTREAM
Female ln(sigma_e) Lifespan (Temp 1: 18°, Temp 2: 25°)	3R_19182123_SNP	C	T	C	0.4798	83	90	0.09753	0.02135	8.31536e-06	0.03833	0.0202	0.039272	0.06803	0.01726	0.000193357	0.059	0.02367	0.02884	FBgn0024509	Sec13	162 bp UPSTREAM	FBgn0016119	ATPsyn-Cf6	337 bp UPSTREAM
Female ln(sigma_e) Lifespan (Temp 1: 18°, Temp 2: 25°)	2L_2507466_SNP	T	G	G	0.1124	20	158	0.1454	0.03269	1.15779e-05	-0.01123	0.03233	0.593997	0.06767	0.02721	0.0150102	0.1555	0.03601	7.33579e-06	FBgn0265818	CR44607	EXON
Female ln(sigma_e) Lifespan (Temp 1: 18°, Temp 2: 25°)	3R_2691948_SNP	G	A	A	0.2286	40	135	0.1179	0.02455	5.60593e-06	0.01599	0.0243	0.5468	0.06738	0.02037	0.00150007	0.101	0.02734	0.00041784	FBgn0001077	ftz	UTR_3_PRIME
Female ln(sigma_e) Lifespan (Temp 1: 18°, Temp 2: 25°)	3L_16144827_SNP	T	A	A	0.2543	44	129	0.1049	0.02478	4.9172e-06	0.02582	0.02399	0.250437	0.06631	0.02016	0.00038282	0.07714	0.0278	0.00190684	FBgn0036576	CG5151	INTRON
Female ln(sigma_e) Lifespan (Temp 1: 18°, Temp 2: 25°)	3L_2770025_SNP	A	T	T	0.3611	65	115	0.03665	0.02264	0.0969979	0.0903	0.01962	8.24152e-06	0.06348	0.01754	0.000600769	-0.05367	0.02444	0.0576849	FBgn0035371	CG9977	INTRON
Female ln(sigma_e) Lifespan (Temp 1: 18°, Temp 2: 25°)	2L_10617553_SNP	A	T	T	0.2353	40	130	0.01575	0.02723	0.456674	0.108	0.02331	1.79788e-06	0.06191	0.02115	0.0015703	-0.09232	0.02866	0.00117216	FBgn0051721	Trim9	INTRON
Female ln(sigma_e) Lifespan (Temp 1: 18°, Temp 2: 25°)	2R_3742670_SNP	C	T	T	0.2544	43	126	0.1161	0.02458	5.05298e-06	0.009926	0.0237	0.445535	0.06185	0.02032	0.00166551	0.1084	0.02668	0.000152175	FBgn0085390	Dgk	INTRON
Female ln(sigma_e) Lifespan (Temp 1: 18°, Temp 2: 25°)	3L_9324161_SNP	C	A	A	0.422	73	100	0.001971	0.02304	0.752506	0.08417	0.01999	8.90713e-06	0.04325	0.01812	0.00599599	-0.08255	0.02388	0.000735517	Intergenic
Female ln(sigma_e) Lifespan (Temp 1: 18°, Temp 2: 25°)	3L_19146961_SNP	T	C	C	0.3314	56	113	0.09692	0.023	6.60232e-05	-0.02239	0.02247	0.304136	0.03756	0.01929	0.0617435	0.1187	0.02471	6.37152e-06	FBgn0016797	fz2	INTRON
Female ln(sigma_e) Lifespan (Temp 1: 18°, Temp 2: 25°)	3L_2378550_SNP	C	G	G	0.0989	18	164	0.1237	0.03529	0.000526963	-0.06089	0.03316	0.0695701	0.03184	0.02893	0.264056	0.1838	0.03704	1.43242e-06	FBgn0266696	CG45186	INTRON	FBgn0035337	CG15877	994 bp UPSTREAM
Female ln(sigma_e) Lifespan (Temp 1: 18°, Temp 2: 25°)	2R_18396103_SNP	G	A	A	0.4821	81	87	-0.02284	0.02279	0.115478	0.07925	0.02045	0.000153612	0.02934	0.01826	0.220314	-0.1043	0.02355	4.7429e-06	FBgn0003175	px	INTRON
Female ln(sigma_e) Lifespan (Temp 1: 18°, Temp 2: 25°)	3L_19336594_SNP	A	G	G	0.1214	21	152	-0.05719	0.03411	0.0976768	0.1124	0.03072	0.000158457	0.02827	0.02747	0.257547	-0.1709	0.03493	1.09546e-06	FBgn0052206	CG32206	NON_SYNONYMOUS_CODING
Female ln(sigma_e) Lifespan (Temp 1: 18°, Temp 2: 25°)	3R_22147950_SNP	T	C	C	0.1214	21	152	0.1048	0.03342	0.0015928	-0.05297	0.03089	0.04245	0.02509	0.02758	0.405237	0.1595	0.03472	2.91748e-06	FBgn0053970	CG33970	INTRON
Female ln(sigma_e) Lifespan (Temp 1: 18°, Temp 2: 25°)	3L_18596496_SNP	A	G	G	0.3559	63	114	0.07922	0.02247	0.000373674	-0.03335	0.02128	0.163287	0.02338	0.01852	0.164129	0.1117	0.02373	5.57928e-06	FBgn0036799	CG13380	INTRON	FBgn0036793	CG4174	INTRON	FBgn0265268	CG18234	29 bp UPSTREAM
Female ln(sigma_e) Lifespan (Temp 1: 18°, Temp 2: 25°)	3L_4660269_SNP	G	C	G	0.489	89	93	0.07315	0.02102	0.000783415	-0.03063	0.01988	0.0762289	0.02015	0.01733	0.326663	0.106	0.02225	2.55882e-06	FBgn0262870	axo	SYNONYMOUS_CODING
Female ln(sigma_e) Lifespan (Temp 1: 18°, Temp 2: 25°)	3L_18600804_SNP	C	G	C	0.2035	35	137	0.0884	0.02722	0.00134526	-0.05264	0.02567	0.0442402	0.01823	0.0223	0.407875	0.1403	0.02886	2.03134e-06	FBgn0036796	CG18231	INTRON	FBgn0036793	CG4174	INTRON	FBgn0036799	CG13380	INTRON	FBgn0036795	CG18233	355 bp DOWNSTREAM
Female ln(sigma_e) Lifespan (Temp 1: 18°, Temp 2: 25°)	X_8813681_SNP	C	T	T	0.0578	10	163	-0.1037	0.0451	0.0383314	0.1218	0.04124	0.00376751	0.009705	0.03569	0.67721	-0.2268	0.04914	9.00928e-06	FBgn0264942	CR44111	EXON	FBgn0261549	rdgA	INTRON
Female ln(sigma_e) Lifespan (Temp 1: 18°, Temp 2: 25°)	2L_3623437_SNP	C	T	T	0.3254	55	114	-0.05364	0.02444	0.0297925	0.05895	0.02212	0.00821628	0.003998	0.01983	0.789974	-0.1153	0.02503	8.54929e-06	FBgn0000721	for	SYNONYMOUS_CODING
Female ln(sigma_e) Lifespan (Temp 1: 18°, Temp 2: 25°)	3L_4660021_SNP	T	A	A	0.4213	75	103	-0.05049	0.02174	0.0379737	0.05388	0.02012	0.00191647	0.002768	0.01767	0.536462	-0.1065	0.02289	5.58151e-06	FBgn0262870	axo	INTRON
Female ln(sigma_e) Lifespan (Temp 1: 18°, Temp 2: 25°)	2R_17190805_SNP	A	T	T	0.3943	69	106	-0.109	0.0214	9.57017e-07	-0.02073	0.02106	0.442353	-0.06556	0.01775	0.000470107	-0.08689	0.02384	0.000645379	FBgn0261554	CG42672	INTRON
Female ln(sigma_e) Lifespan (Temp 1: 18°, Temp 2: 25°)	2L_4852260_SNP	T	C	T	0.3294	56	114	-0.08072	0.02314	0.000261326	-0.08044	0.02078	7.75807e-05	-0.08235	0.01789	2.58077e-06	0.003254	0.02615	0.956644	FBgn0031640	Mon1	SYNONYMOUS_CODING	FBgn0051660	pog	604 bp UPSTREAM
Female ln(sigma_e) Lifespan (Temp 1: 18°, Temp 2: 25°)	3R_24747991_SNP	C	G	G	0.3081	53	119	-0.08731	0.0235	0.00029212	-0.09012	0.02109	2.88949e-05	-0.08855	0.01829	2.79264e-06	0.002469	0.02596	0.866216	FBgn0265998	Doa	304 bp DOWNSTREAM	FBgn0039616	CG11828	775 bp UPSTREAM
Female ln(sigma_e) Lifespan (Temp 1: 18°, Temp 2: 25°)	2R_18560357_SNP	G	A	A	0.3575	64	115	-0.0722	0.02201	0.00163399	-0.09325	0.02006	9.73623e-06	-0.08247	0.0172	5.27213e-06	0.02054	0.02468	0.482433	FBgn0034763	RYBP	UTR_3_PRIME	FBgn0265982	CR44761	343 bp DOWNSTREAM
Female ln(sigma_e) Lifespan (Temp 1: 18°, Temp 2: 25°)	X_1667646_SNP	T	C	C	0.118	21	157	-0.06898	0.03379	0.0466623	-0.1306	0.02966	6.85625e-06	-0.09909	0.02621	0.000132103	0.06021	0.03638	0.065281	FBgn0261548	CG42666	106 bp UPSTREAM	FBgn0026086	Adar	112 bp UPSTREAM
Female ln(sigma_e) Lifespan (Temp 1: 18°, Temp 2: 25°)	2R_18259827_SNP	A	C	A	0.4914	86	89	-0.04435	0.02195	0.0377828	-0.0855	0.01909	9.19963e-06	-0.06471	0.01714	0.000142873	0.04072	0.02323	0.0900605	FBgn0034720	Liprin-gamma	INTRON
Female ln(sigma_e) Lifespan (Temp 1: 18°, Temp 2: 25°)	3R_22613881_SNP	T	A	A	0.3497	57	106	-0.03273	0.0226	0.116262	-0.09264	0.01965	9.68543e-06	-0.06316	0.0174	0.000381136	0.06086	0.02444	0.0247524	Intergenic
Female ln(sigma_e) Lifespan (Temp 1: 18°, Temp 2: 25°)	2R_9253600_SNP	A	T	T	0.2373	42	135	-0.02425	0.02606	0.334985	-0.1027	0.02276	3.40141e-06	-0.06467	0.02036	0.000913097	0.08085	0.02773	0.00258768	Intergenic
Female ln(sigma_e) Lifespan (Temp 1: 18°, Temp 2: 25°)	3L_4660263_SNP	C	A	A	0.4916	88	91	-0.0682	0.02128	0.0018558	0.03516	0.02004	0.0549566	-0.01539	0.01758	0.463774	-0.1056	0.02223	3.39682e-06	FBgn0262870	axo	SYNONYMOUS_CODING
Female ln(sigma_e) Lifespan (Temp 1: 18°, Temp 2: 25°)	X_21114944_SNP	A	C	C	0.426	72	97	-0.07136	0.02261	0.00144743	0.03672	0.02121	0.0981531	-0.01619	0.01859	0.336051	-0.1103	0.02369	6.48245e-06	FBgn0052521	CG32521	INTRON
Female ln(sigma_e) Lifespan (Temp 1: 18°, Temp 2: 25°)	2L_8129137_SNP	A	C	A	0.4941	84	86	-0.06862	0.02191	0.00177703	0.04882	0.02065	0.0147805	-0.009753	0.01821	0.611183	-0.1177	0.02263	4.20444e-07	FBgn0031988	CG8668	INTRON
Female ln(sigma_e) Lifespan (Temp 1: 18°, Temp 2: 25°)	2R_12278192_SNP	C	T	T	0.1964	33	135	0.06442	0.02563	0.0269439	-0.06772	0.02512	0.0021503	-0.002144	0.02095	0.736109	0.1331	0.02951	6.41622e-06	FBgn0264273	Sema-2b	INTRON
Female ln(sigma_e) Lifespan (Temp 1: 18°, Temp 2: 25°)	2R_7326156_SNP	T	G	G	0.3081	53	119	-0.06999	0.02338	0.00300912	0.05568	0.02231	0.018565	-0.006422	0.01957	0.692103	-0.1271	0.02404	5.88131e-07	FBgn0033635	CG7777	INTRON
Female ln(sigma_e) Lifespan (Temp 1: 18°, Temp 2: 25°)	X_18699169_SNP	G	A	A	0.3128	56	123	-0.06917	0.02323	0.00484231	0.04523	0.02109	0.0158517	-0.01256	0.01884	0.689443	-0.1132	0.02422	6.98142e-06	FBgn0266115	CR44841	EXON	FBgn0004462	Pk17E	INTRON
Female ln(sigma_e) Lifespan (Temp 1: 18°, Temp 2: 25°)	2R_18272012_SNP	G	A	G	0.4303	71	94	-0.004296	0.02334	0.625536	-0.0884	0.02054	6.51312e-06	-0.04638	0.01851	0.0037138	0.08416	0.0243	0.00103573	FBgn0034723	CG13506	INTRON
Female ln(sigma_e) Lifespan (Temp 1: 18°, Temp 2: 25°)	3L_10702469_SNP	C	T	C	0.1564	28	151	-0.085	0.02968	0.00675687	0.06309	0.02731	0.0166429	-0.01172	0.02427	0.733895	-0.1466	0.0311	7.71721e-06	Intergenic
Female ln(sigma_e) Lifespan (Temp 1: 18°, Temp 2: 25°)	3R_14981056_SNP	A	G	G	0.4345	73	95	-0.06446	0.02269	0.00703216	0.04216	0.0209	0.0328048	-0.009828	0.01849	0.750411	-0.1093	0.02366	9.22847e-06	FBgn0038683	CG11779	SYNONYMOUS_CODING
Female ln(sigma_e) Lifespan (Temp 1: 18°, Temp 2: 25°)	3L_15383898_SNP	G	A	A	0.05988	10	157	-0.1287	0.048	0.00919993	0.098	0.04398	0.0135369	-0.01509	0.03892	0.853666	-0.2271	0.04971	5.1427e-06	Intergenic
Female ln(sigma_e) Lifespan (Temp 1: 18°, Temp 2: 25°)	3L_18596469_SNP	T	C	C	0.2247	40	138	0.05913	0.0257	0.0164865	-0.07848	0.02373	0.000999474	-0.009328	0.02094	0.710694	0.1369	0.02671	3.22563e-07	FBgn0036799	CG13380	INTRON	FBgn0036793	CG4174	INTRON	FBgn0265268	CG18234	56 bp UPSTREAM
Female ln(sigma_e) Lifespan (Temp 1: 18°, Temp 2: 25°)	2L_9187515_SNP	A	G	A	0.4968	78	79	0.03218	0.02335	0.0978688	-0.08336	0.02129	1.76629e-05	-0.02552	0.01886	0.178472	0.1154	0.02464	1.1955e-07	FBgn0041092	tai	INTRON
Female ln(sigma_e) Lifespan (Temp 1: 18°, Temp 2: 28°)	X_14373743_SNP	G	T	T	0.05202	9	164	0.1253	0.04692	0.0100745	0.1918	0.04822	9.39948e-05	0.1674	0.03471	2.76164e-06	-0.047	0.06424	0.355122	FBgn0030569	CG9411	INTRON
Female ln(sigma_e) Lifespan (Temp 1: 18°, Temp 2: 28°)	3L_4628971_SNP	A	G	G	0.05263	9	162	0.2302	0.04706	3.23372e-06	0.1011	0.0501	0.0429381	0.1668	0.03477	3.45573e-06	0.1329	0.06357	0.0411067	FBgn0015805	Rpd3	SYNONYMOUS_CODING	FBgn0262870	axo	633 bp DOWNSTREAM
Female ln(sigma_e) Lifespan (Temp 1: 18°, Temp 2: 28°)	3L_10449777_SNP	T	G	G	0.05882	10	160	0.1604	0.04663	0.000956617	0.1364	0.04471	0.00250294	0.1621	0.03304	2.00135e-06	0.001383	0.06148	0.970958	Intergenic
Female ln(sigma_e) Lifespan (Temp 1: 18°, Temp 2: 28°)	X_5388647_SNP	T	A	A	0.05172	9	165	0.1609	0.0482	0.00116247	0.1603	0.04874	0.00118973	0.161	0.03456	7.5634e-06	0.002988	0.06382	0.891183	FBgn0029769	frma	SYNONYMOUS_CODING	FBgn0029768	SPR	602 bp DOWNSTREAM
Female ln(sigma_e) Lifespan (Temp 1: 18°, Temp 2: 28°)	2L_15338826_SNP	T	G	G	0.05848	10	161	0.116	0.04512	0.00866256	0.1833	0.04522	8.1769e-05	0.1584	0.03279	2.12331e-06	-0.04855	0.06098	0.395684	Intergenic
Female ln(sigma_e) Lifespan (Temp 1: 18°, Temp 2: 28°)	2R_17262801_INS	A	AAAGCCCACCA	A	0.05882	10	160	0.1408	0.04682	0.00438631	0.1357	0.04434	0.00263531	0.1514	0.03309	9.80006e-06	-0.01679	0.06111	0.66783	FBgn0000395	cv-2	INTRON
Female ln(sigma_e) Lifespan (Temp 1: 18°, Temp 2: 28°)	2R_12414471_SNP	A	T	T	0.0625	11	165	0.114	0.04294	0.0060098	0.1615	0.04393	0.000315207	0.1508	0.03158	3.89896e-06	-0.02003	0.05806	0.810569	FBgn0011260	Sema-2a	INTRON
Female ln(sigma_e) Lifespan (Temp 1: 18°, Temp 2: 28°)	3L_830775_SNP	T	G	G	0.05143	9	166	0.05147	0.05004	0.228123	0.2404	0.04678	7.04263e-07	0.1471	0.0352	3.84388e-05	-0.1857	0.06245	0.00577511	FBgn0035162	CG13900	INTRON	FBgn0086067	snoRNA:Me28S-A771	264 bp UPSTREAM	FBgn0266694	CR45184	585 bp UPSTREAM	FBgn0086066	snoRNA:Me5.8S-G74	783 bp UPSTREAM
Female ln(sigma_e) Lifespan (Temp 1: 18°, Temp 2: 28°)	2R_6733794_SNP	C	G	G	0.08235	14	156	0.08132	0.04039	0.0504842	0.206	0.03794	1.64826e-07	0.144	0.02787	7.2907e-07	-0.1224	0.05173	0.0153489	FBgn0050015	CG30015	INTRON
Female ln(sigma_e) Lifespan (Temp 1: 18°, Temp 2: 28°)	2L_19041409_SNP	A	G	G	0.05233	9	163	0.0345	0.04427	0.388946	0.2173	0.04763	8.55721e-06	0.1348	0.03535	0.000185472	-0.1628	0.06236	0.0146718	FBgn0086442	mib2	UTR_3_PRIME	FBgn0002022	Catsup	453 bp UPSTREAM
Female ln(sigma_e) Lifespan (Temp 1: 18°, Temp 2: 28°)	3R_24702151_SNP	T	C	T	0.08383	14	153	0.09528	0.03955	0.0122728	0.1633	0.03918	4.45122e-05	0.1302	0.02908	9.34006e-06	-0.06519	0.05163	0.300147	FBgn0053203	CG33203	INTRON	FBgn0039611	CG14528	SYNONYMOUS_CODING
Female ln(sigma_e) Lifespan (Temp 1: 18°, Temp 2: 28°)	X_611059_SNP	A	G	G	0.0578	10	163	0.01457	0.04539	0.834396	0.2386	0.04415	2.12257e-07	0.1302	0.03362	0.00016417	-0.215	0.05828	0.000368275	FBgn0021764	sdk	INTRON
Female ln(sigma_e) Lifespan (Temp 1: 18°, Temp 2: 28°)	X_15405951_INS	CTGCAGACCCC	C	C	0.0559	9	152	0.1114	0.04765	0.0121403	0.217	0.04492	9.25741e-06	0.1295	0.03618	0.000391589	-0.1739	0.05828	0.00766918	FBgn0022710	Ac13E	UTR_3_PRIME	FBgn0027287	Gmap	696 bp DOWNSTREAM
Female ln(sigma_e) Lifespan (Temp 1: 18°, Temp 2: 28°)	3R_24701442_SNP	T	G	T	0.08772	15	156	0.09013	0.03812	0.0245436	0.1649	0.03681	1.96665e-05	0.1282	0.02769	6.24483e-06	-0.07201	0.04896	0.160855	FBgn0053203	CG33203	INTRON	FBgn0039611	CG14528	SYNONYMOUS_CODING	FBgn0039609	CG14529	689 bp DOWNSTREAM
Female ln(sigma_e) Lifespan (Temp 1: 18°, Temp 2: 28°)	3R_24702315_SNP	A	G	A	0.09467	16	153	0.1093	0.0368	0.00175408	0.1422	0.03711	0.000166924	0.1271	0.02704	3.9111e-06	-0.02933	0.04876	0.789058	FBgn0053203	CG33203	INTRON	FBgn0039611	CG14528	SYNONYMOUS_CODING
Female ln(sigma_e) Lifespan (Temp 1: 18°, Temp 2: 28°)	3L_10448439_SNP	G	A	A	0.1049	17	145	0.1578	0.03629	2.22847e-05	0.08124	0.03616	0.0254938	0.1269	0.02614	2.21302e-06	0.06832	0.04782	0.209088	Intergenic
Female ln(sigma_e) Lifespan (Temp 1: 18°, Temp 2: 28°)	X_616267_DEL	T	ACC	ACC	0.05202	9	164	-0.004296	0.04795	0.867542	0.249	0.04664	2.60641e-07	0.1257	0.03581	0.000557015	-0.2453	0.06143	9.07645e-05	FBgn0021764	sdk	INTRON
Female ln(sigma_e) Lifespan (Temp 1: 18°, Temp 2: 28°)	3L_1660485_SNP	T	G	T	0.08571	15	160	0.06663	0.03809	0.101699	0.1717	0.03727	8.1393e-06	0.1231	0.02766	1.5094e-05	-0.09547	0.04963	0.0651267	FBgn0035253	CG7971	114 bp DOWNSTREAM
Female ln(sigma_e) Lifespan (Temp 1: 18°, Temp 2: 28°)	X_9092040_SNP	T	C	C	0.1149	20	154	0.112	0.03251	0.000973759	0.1581	0.03269	2.84538e-06	0.1225	0.02402	8.16754e-07	-0.06998	0.04395	0.082619	FBgn0086450	su_r_	SYNONYMOUS_CODING
Female ln(sigma_e) Lifespan (Temp 1: 18°, Temp 2: 28°)	3L_835171_SNP	T	C	C	0.06286	11	164	0.04259	0.04547	0.24785	0.1986	0.04302	7.67813e-06	0.1214	0.03219	0.000174577	-0.1528	0.05709	0.0135551	FBgn0260755	CG42553	SYNONYMOUS_CODING	FBgn0260756	CG42554	512 bp UPSTREAM
Female ln(sigma_e) Lifespan (Temp 1: 18°, Temp 2: 28°)	3L_14076367_SNP	G	A	A	0.08187	14	157	0.09293	0.03912	0.0115081	0.1922	0.03807	1.17971e-06	0.121	0.02877	3.89592e-05	-0.1416	0.05074	0.00783043	FBgn0005592	btl	38 bp DOWNSTREAM	FBgn0036410	CG8100	348 bp UPSTREAM
Female ln(sigma_e) Lifespan (Temp 1: 18°, Temp 2: 28°)	3R_25018695_SNP	A	C	C	0.1198	20	147	0.08672	0.03391	0.0116268	0.1524	0.03344	7.18668e-06	0.1203	0.02448	1.36176e-06	-0.06301	0.04451	0.140266	FBgn0039647	CG14509	INTRON
Female ln(sigma_e) Lifespan (Temp 1: 18°, Temp 2: 28°)	3R_13681718_SNP	T	C	T	0.1	17	153	0.1437	0.03601	0.000153248	0.092	0.0369	0.013368	0.1199	0.02609	8.00256e-06	0.05585	0.04759	0.256769	FBgn0261649	tinc	INTRON
Female ln(sigma_e) Lifespan (Temp 1: 18°, Temp 2: 28°)	3R_25018686_SNP	T	A	A	0.1078	18	149	0.09598	0.03508	0.00493786	0.1378	0.03533	0.000119971	0.1179	0.02549	6.72086e-06	-0.03853	0.04681	0.532687	FBgn0039647	CG14509	INTRON
Female ln(sigma_e) Lifespan (Temp 1: 18°, Temp 2: 28°)	X_606174_SNP	T	C	C	0.05747	10	164	-0.001694	0.04581	0.891128	0.228	0.0447	7.70939e-07	0.116	0.03421	0.000816787	-0.2222	0.05859	0.000196575	FBgn0021764	sdk	INTRON
Female ln(sigma_e) Lifespan (Temp 1: 18°, Temp 2: 28°)	X_16849902_SNP	G	C	C	0.06471	11	159	0.2458	0.03984	1.39331e-09	0.02475	0.04628	0.58856	0.114	0.03286	0.000582782	0.1793	0.05674	0.00128463	FBgn0030808	RhoGAP15B	UTR_3_PRIME	FBgn0030809	CG9086	363 bp DOWNSTREAM
Female ln(sigma_e) Lifespan (Temp 1: 18°, Temp 2: 28°)	X_19234405_SNP	C	G	G	0.05233	9	163	0.2016	0.0453	3.40548e-06	0.07752	0.05011	0.121554	0.1118	0.036	0.00204342	0.07035	0.06398	0.194561	FBgn0086778	nAChRalpha7	INTRON
Female ln(sigma_e) Lifespan (Temp 1: 18°, Temp 2: 28°)	3L_12398077_SNP	G	A	A	0.06857	12	163	0.02026	0.04377	0.632227	0.1999	0.04084	2.54995e-06	0.1103	0.03122	0.000480561	-0.1775	0.05361	0.00128149	FBgn0052103	CG32103	INTRON
Female ln(sigma_e) Lifespan (Temp 1: 18°, Temp 2: 28°)	3L_12398090_SNP	G	A	A	0.06857	12	163	0.02026	0.04377	0.632227	0.1999	0.04084	2.54995e-06	0.1103	0.03122	0.000480561	-0.1775	0.05361	0.00128149	FBgn0052103	CG32103	INTRON
Female ln(sigma_e) Lifespan (Temp 1: 18°, Temp 2: 28°)	X_606678_SNP	A	T	T	0.07471	13	161	0.008734	0.03971	0.91676	0.2011	0.0396	8.46291e-07	0.1094	0.03013	0.000345539	-0.1818	0.05226	0.000561074	FBgn0021764	sdk	INTRON
Female ln(sigma_e) Lifespan (Temp 1: 18°, Temp 2: 28°)	2L_2339891_SNP	C	A	A	0.1105	19	153	0.07209	0.0332	0.0139339	0.1311	0.03446	0.000128473	0.1083	0.02487	5.69298e-06	-0.04442	0.04497	0.374637	FBgn0031413	CG9967	INTRON	FBgn0031414	eys	SYNONYMOUS_CODING
Female ln(sigma_e) Lifespan (Temp 1: 18°, Temp 2: 28°)	3L_22440652_SNP	G	A	A	0.05882	10	160	0.209	0.04341	3.67897e-06	0.05611	0.04683	0.239208	0.1083	0.03397	0.00189778	0.106	0.06039	0.130246	Intergenic
Female ln(sigma_e) Lifespan (Temp 1: 18°, Temp 2: 28°)	3L_2045569_SNP	G	A	A	0.1092	19	155	0.0337	0.03551	0.215748	0.1744	0.03275	3.87005e-07	0.1042	0.02511	3.58759e-05	-0.1394	0.04344	0.0055641	FBgn0086906	sls	INTRON
Female ln(sigma_e) Lifespan (Temp 1: 18°, Temp 2: 28°)	3R_3222190_SNP	C	A	A	0.1242	20	141	0.15	0.03168	5.8002e-06	0.06861	0.03424	0.0441183	0.1032	0.02452	4.42628e-05	0.05116	0.045	0.389158	Intergenic
Female ln(sigma_e) Lifespan (Temp 1: 18°, Temp 2: 28°)	3L_17693094_SNP	C	T	T	0.05389	9	158	0.2413	0.04435	1.64184e-07	0.01502	0.0505	0.763874	0.1026	0.03656	0.00491737	0.1754	0.0622	0.00903863	FBgn0052183	Ccn	INTRON
Female ln(sigma_e) Lifespan (Temp 1: 18°, Temp 2: 28°)	2L_2124857_SNP	A	C	C	0.1156	20	153	0.1508	0.03228	2.35191e-06	0.08021	0.03439	0.0203731	0.1012	0.02453	4.53932e-05	0.04337	0.04446	0.308687	Intergenic
Female ln(sigma_e) Lifespan (Temp 1: 18°, Temp 2: 28°)	3L_22154467_SNP	G	A	A	0.1212	20	145	0.1489	0.03154	8.24894e-06	0.07471	0.03413	0.0314078	0.1006	0.02415	6.83165e-05	0.05334	0.04453	0.299901	FBgn0037153	olf413	INTRON
Female ln(sigma_e) Lifespan (Temp 1: 18°, Temp 2: 28°)	3L_17693092_SNP	A	C	C	0.06509	11	158	0.1948	0.04151	6.37221e-06	0.05216	0.04582	0.25299	0.1003	0.0331	0.00265404	0.0969	0.0576	0.121337	FBgn0052183	Ccn	INTRON
Female ln(sigma_e) Lifespan (Temp 1: 18°, Temp 2: 28°)	3R_2879062_SNP	T	C	C	0.08434	14	152	0.1714	0.03661	7.63601e-06	0.05258	0.04077	0.197918	0.09918	0.02952	0.000855342	0.09388	0.05134	0.114296	FBgn0024289	Sodh-1	NON_SYNONYMOUS_CODING
Female ln(sigma_e) Lifespan (Temp 1: 18°, Temp 2: 28°)	3L_12390711_SNP	T	A	A	0.05714	10	165	-0.01946	0.04736	0.677538	0.2137	0.04495	3.98389e-06	0.09762	0.03418	0.00499828	-0.2307	0.05818	0.000107516	FBgn0052104	CG32104	NON_SYNONYMOUS_CODING	FBgn0011279	Obp69a	654 bp DOWNSTREAM
Female ln(sigma_e) Lifespan (Temp 1: 18°, Temp 2: 28°)	2R_6734163_INS	TT	T	T	0.09756	16	148	0.02094	0.03816	0.602347	0.172	0.03645	4.3515e-06	0.09756	0.0272	0.000460079	-0.1473	0.04777	0.00218367	FBgn0050015	CG30015	INTRON
Female ln(sigma_e) Lifespan (Temp 1: 18°, Temp 2: 28°)	2L_6768342_SNP	T	C	C	0.1018	17	150	0.1818	0.03361	8.45842e-08	0.03253	0.03752	0.385465	0.09696	0.02686	0.000338202	0.1305	0.04728	0.00460264	FBgn0031857	CG11321	SYNONYMOUS_CODING
Female ln(sigma_e) Lifespan (Temp 1: 18°, Temp 2: 28°)	3L_2375486_SNP	A	G	A	0.1744	30	142	0.102	0.02799	0.000597189	0.07843	0.02831	0.00640308	0.09673	0.02018	4.38951e-06	0.02391	0.03774	0.587557	FBgn0035336	CG9004	SYNONYMOUS_CODING	FBgn0035337	CG15877	998 bp DOWNSTREAM
Female ln(sigma_e) Lifespan (Temp 1: 18°, Temp 2: 28°)	3L_6173826_SNP	T	A	A	0.08235	14	156	0.00339	0.04075	0.973396	0.1872	0.038	2.34031e-06	0.09579	0.02867	0.00125879	-0.1812	0.05068	0.000599106	FBgn0035690	CG10274	NON_SYNONYMOUS_CODING
Female ln(sigma_e) Lifespan (Temp 1: 18°, Temp 2: 28°)	3L_18253790_SNP	T	C	T	0.2089	33	125	0.08551	0.02584	0.00219867	0.0875	0.02717	0.00198301	0.09219	0.02026	7.09222e-06	0.01158	0.03513	0.727838	Intergenic
Female ln(sigma_e) Lifespan (Temp 1: 18°, Temp 2: 28°)	2L_4759217_SNP	T	C	C	0.05172	9	165	0.2071	0.04532	2.95749e-06	0.03214	0.05034	0.521926	0.09096	0.03647	0.013159	0.1203	0.06345	0.0475647	FBgn0031627	CG15630	INTRON
Female ln(sigma_e) Lifespan (Temp 1: 18°, Temp 2: 28°)	3R_21997091_SNP	A	G	A	0.2236	36	125	0.09808	0.02687	0.000264144	0.07551	0.02614	0.00539429	0.0908	0.01914	4.4841e-06	0.02126	0.03489	0.642097	FBgn0051323	CG31323	INTRON
Female ln(sigma_e) Lifespan (Temp 1: 18°, Temp 2: 28°)	3L_6176401_SNP	G	T	T	0.08523	15	161	0.000355	0.03949	0.994228	0.1805	0.0371	2.53005e-06	0.09052	0.0283	0.00165412	-0.1779	0.04851	0.000311149	FBgn0022699	D19B	SYNONYMOUS_CODING
Female ln(sigma_e) Lifespan (Temp 1: 18°, Temp 2: 28°)	3L_6173940_SNP	G	A	A	0.1034	18	156	0.01511	0.03632	0.71015	0.1634	0.03446	3.96534e-06	0.08969	0.02599	0.000728495	-0.1454	0.04517	0.00170651	FBgn0035690	CG10274	INTRON
Female ln(sigma_e) Lifespan (Temp 1: 18°, Temp 2: 28°)	2L_7258591_SNP	C	T	T	0.08917	14	143	0.1724	0.03756	1.21704e-06	0.0352	0.03892	0.37438	0.08896	0.02943	0.00156728	0.08769	0.05039	0.0969003	FBgn0010453	Wnt4	INTRON	FBgn0051909	CG31909	393 bp DOWNSTREAM
Female ln(sigma_e) Lifespan (Temp 1: 18°, Temp 2: 28°)	3R_19710692_SNP	A	G	A	0.2176	37	133	0.06602	0.02637	0.0219755	0.1007	0.02562	0.000138789	0.08815	0.01907	6.22392e-06	-0.03622	0.0333	0.284131	FBgn0025574	Pli	INTRON
Female ln(sigma_e) Lifespan (Temp 1: 18°, Temp 2: 28°)	X_5929532_SNP	T	C	C	0.2105	36	135	0.1104	0.02548	2.68003e-05	0.0817	0.02688	0.00260989	0.08815	0.01912	7.7564e-06	0.01455	0.03545	0.693264	FBgn0003302	rux	254 bp DOWNSTREAM
Female ln(sigma_e) Lifespan (Temp 1: 18°, Temp 2: 28°)	3R_5438579_SNP	A	T	A	0.2229	37	129	0.08559	0.02612	0.00233912	0.06839	0.02673	0.0107618	0.08665	0.01895	9.77679e-06	0.02692	0.03498	0.599111	FBgn0037720	CG8312	INTRON
Female ln(sigma_e) Lifespan (Temp 1: 18°, Temp 2: 28°)	3R_25557102_SNP	T	C	C	0.05747	10	164	0.2022	0.04338	8.1043e-06	0.01906	0.04793	0.689938	0.08587	0.03471	0.0141872	0.1343	0.06017	0.0437962	FBgn0039688	Kul	SYNONYMOUS_CODING
Female ln(sigma_e) Lifespan (Temp 1: 18°, Temp 2: 28°)	3L_6174022_SNP	A	G	G	0.104	18	155	0.002765	0.03661	0.977402	0.1678	0.03434	2.08404e-06	0.08572	0.02614	0.00126957	-0.1623	0.04512	0.000378248	FBgn0035690	CG10274	SYNONYMOUS_CODING
Female ln(sigma_e) Lifespan (Temp 1: 18°, Temp 2: 28°)	X_20962884_SNP	A	G	G	0.06322	11	163	0.2107	0.04294	3.33386e-06	-0.04205	0.04565	0.356484	0.0855	0.03305	0.0107918	0.256	0.05496	1.01965e-05	Intergenic
Female ln(sigma_e) Lifespan (Temp 1: 18°, Temp 2: 28°)	2L_1580245_SNP	A	G	G	0.09655	14	131	0.183	0.03866	9.74426e-07	0.01638	0.04091	0.680856	0.08543	0.03073	0.00405807	0.119	0.05231	0.0220003	FBgn0261509	haf	INTRON
Female ln(sigma_e) Lifespan (Temp 1: 18°, Temp 2: 28°)	3R_25065444_SNP	C	T	T	0.2934	49	118	0.08988	0.02373	0.000166733	0.06912	0.02451	0.00500932	0.08239	0.01741	3.77955e-06	0.0284	0.03209	0.47559	FBgn0051427	CG31427	SYNONYMOUS_CODING	FBgn0051445	CG31445	858 bp DOWNSTREAM
Female ln(sigma_e) Lifespan (Temp 1: 18°, Temp 2: 28°)	2L_6767691_SNP	A	G	G	0.07692	13	156	0.173	0.03743	4.78364e-06	0.01795	0.04299	0.67112	0.08189	0.03075	0.0074965	0.1298	0.05347	0.0143396	FBgn0031857	CG11321	SYNONYMOUS_CODING
Female ln(sigma_e) Lifespan (Temp 1: 18°, Temp 2: 28°)	2L_6768276_SNP	G	A	A	0.1279	22	150	0.1515	0.03014	5.8615e-07	0.0305	0.0334	0.362309	0.08115	0.02378	0.000802808	0.1033	0.04207	0.00713822	FBgn0031857	CG11321	SYNONYMOUS_CODING
Female ln(sigma_e) Lifespan (Temp 1: 18°, Temp 2: 28°)	3R_8394658_SNP	T	C	C	0.05357	9	159	0.202	0.04346	2.58717e-06	-0.009776	0.05049	0.845828	0.07994	0.03669	0.0292862	0.1817	0.0629	0.00461876	FBgn0038063	Octbeta2R	INTRON
Female ln(sigma_e) Lifespan (Temp 1: 18°, Temp 2: 28°)	2L_6768583_SNP	T	C	C	0.05882	10	160	0.2193	0.04242	4.95479e-07	-0.01196	0.0482	0.802706	0.07907	0.03492	0.0237497	0.1836	0.0589	0.00268236	FBgn0031857	CG11321	SYNONYMOUS_CODING
Female ln(sigma_e) Lifespan (Temp 1: 18°, Temp 2: 28°)	3L_21734061_SNP	C	G	G	0.05263	9	162	0.2125	0.04535	6.41531e-06	-0.0007991	0.05056	0.98884	0.07889	0.03681	0.0316505	0.1596	0.06301	0.0262816	FBgn0037128	CG14572	573 bp UPSTREAM	FBgn0037127	CG14566	652 bp UPSTREAM
Female ln(sigma_e) Lifespan (Temp 1: 18°, Temp 2: 28°)	2L_9616161_SNP	A	G	A	0.35	56	104	0.06033	0.02402	0.0138299	0.08534	0.0236	0.000322444	0.07784	0.01705	7.92653e-06	-0.02183	0.032	0.492442	FBgn0040070	Trx-2	114 bp DOWNSTREAM	FBgn0032135	GlcAT-S	308 bp UPSTREAM
Female ln(sigma_e) Lifespan (Temp 1: 18°, Temp 2: 28°)	2L_4250784_SNP	T	G	G	0.1105	19	153	0.171	0.03192	2.1416e-07	0.005895	0.03585	0.866708	0.07744	0.02583	0.00248007	0.1452	0.0443	0.00262	Intergenic
Female ln(sigma_e) Lifespan (Temp 1: 18°, Temp 2: 28°)	2L_4250952_SNP	G	C	C	0.1183	20	149	0.1642	0.03166	3.58577e-07	0.0118	0.03529	0.733731	0.07719	0.02547	0.00215171	0.1329	0.04373	0.00480509	Intergenic
Female ln(sigma_e) Lifespan (Temp 1: 18°, Temp 2: 28°)	3R_9414756_SNP	G	T	T	0.25	41	123	0.1197	0.02423	2.59605e-06	0.03924	0.0259	0.133572	0.07649	0.01864	5.92192e-05	0.06749	0.03306	0.0416415	FBgn0038158	CG14370	309 bp DOWNSTREAM
Female ln(sigma_e) Lifespan (Temp 1: 18°, Temp 2: 28°)	3R_9331061_SNP	C	G	C	0.2922	45	109	0.1121	0.02391	8.14649e-06	0.0509	0.02645	0.049019	0.07601	0.01827	4.85435e-05	0.04964	0.03371	0.196787	Intergenic
Female ln(sigma_e) Lifespan (Temp 1: 18°, Temp 2: 28°)	2L_7258581_SNP	C	T	T	0.1161	18	137	0.1644	0.0337	2.65762e-07	0.01272	0.03535	0.721666	0.07583	0.02666	0.00298361	0.1133	0.04448	0.0118005	FBgn0010453	Wnt4	INTRON	FBgn0051909	CG31909	383 bp DOWNSTREAM
Female ln(sigma_e) Lifespan (Temp 1: 18°, Temp 2: 28°)	2R_12474512_SNP	A	G	G	0.1	17	153	0.1541	0.03407	7.25566e-06	0.0218	0.0377	0.561087	0.07547	0.02723	0.0055557	0.1078	0.04744	0.019132	FBgn0034141	CG8311	38 bp DOWNSTREAM	FBgn0003274	RpLP2	275 bp DOWNSTREAM
Female ln(sigma_e) Lifespan (Temp 1: 18°, Temp 2: 28°)	3R_22664772_SNP	T	C	C	0.05233	9	163	0.1976	0.04565	5.72644e-06	0.01029	0.0503	0.836554	0.07542	0.03663	0.0358307	0.1322	0.06341	0.0467621	FBgn0262473	Tl	INTRON
Female ln(sigma_e) Lifespan (Temp 1: 18°, Temp 2: 28°)	2R_3742670_SNP	C	T	T	0.2577	42	121	0.1161	0.02458	5.05298e-06	0.02664	0.02514	0.305156	0.0753	0.01812	6.47241e-05	0.0909	0.0323	0.00885542	FBgn0085390	Dgk	INTRON
Female ln(sigma_e) Lifespan (Temp 1: 18°, Temp 2: 28°)	2L_7258251_SNP	T	C	C	0.1098	18	146	0.1457	0.033	3.52437e-06	0.02806	0.03533	0.43121	0.07509	0.02532	0.00318764	0.07872	0.04749	0.0691936	FBgn0010453	Wnt4	INTRON	FBgn0051909	CG31909	53 bp DOWNSTREAM
Female ln(sigma_e) Lifespan (Temp 1: 18°, Temp 2: 28°)	2L_7255282_SNP	G	C	C	0.05814	10	162	0.2053	0.04336	3.59571e-07	-0.01322	0.04539	0.774612	0.07461	0.03471	0.019797	0.155	0.05977	0.00905625	FBgn0010453	Wnt4	137 bp DOWNSTREAM
Female ln(sigma_e) Lifespan (Temp 1: 18°, Temp 2: 28°)	2L_3745016_SNP	C	T	T	0.1377	23	144	-0.007024	0.03189	0.806156	0.1459	0.03124	2.776e-06	0.07421	0.02364	0.00171309	-0.1421	0.04095	0.000192217	FBgn0031568	CG10019	INTRON
Female ln(sigma_e) Lifespan (Temp 1: 18°, Temp 2: 28°)	2L_11303831_SNP	C	A	A	0.05263	9	162	0.198	0.04558	8.26624e-06	0.005199	0.05037	0.915872	0.07314	0.03684	0.0417272	0.1384	0.06287	0.0449909	Intergenic
Female ln(sigma_e) Lifespan (Temp 1: 18°, Temp 2: 28°)	3R_19182125_SNP	C	G	C	0.4699	78	88	0.09571	0.0213	1.83309e-05	0.0482	0.02273	0.0328959	0.07311	0.01619	7.62908e-06	0.04649	0.02867	0.173903	FBgn0024509	Sec13	160 bp UPSTREAM	FBgn0016119	ATPsyn-Cf6	339 bp UPSTREAM
Female ln(sigma_e) Lifespan (Temp 1: 18°, Temp 2: 28°)	3R_18516863_SNP	A	G	G	0.05114	9	167	0.1996	0.0453	9.74231e-06	0.005985	0.05011	0.90424	0.07296	0.03649	0.0474118	0.1351	0.063	0.0447204	FBgn0039004	Nup133	INTRON	FBgn0039003	wfs1	761 bp UPSTREAM
Female ln(sigma_e) Lifespan (Temp 1: 18°, Temp 2: 28°)	3R_19182123_SNP	C	T	C	0.4639	77	89	0.09753	0.02135	8.31536e-06	0.04542	0.02273	0.0446295	0.07273	0.01614	8.72417e-06	0.05114	0.02886	0.159283	FBgn0024509	Sec13	162 bp UPSTREAM	FBgn0016119	ATPsyn-Cf6	337 bp UPSTREAM
Female ln(sigma_e) Lifespan (Temp 1: 18°, Temp 2: 28°)	3R_18514352_SNP	G	C	C	0.05202	9	164	0.2007	0.04572	8.28591e-06	0.002599	0.04924	0.957932	0.07188	0.03646	0.0509088	0.1398	0.06216	0.0364581	FBgn0039003	wfs1	SYNONYMOUS_CODING
Female ln(sigma_e) Lifespan (Temp 1: 18°, Temp 2: 28°)	3R_22073284_SNP	T	A	A	0.05814	10	162	0.206	0.04304	1.27627e-06	-0.02135	0.04599	0.641291	0.0717	0.03504	0.0372265	0.1666	0.05941	0.00457226	FBgn0261708	CR42745	INTRON
Female ln(sigma_e) Lifespan (Temp 1: 18°, Temp 2: 28°)	3L_16416841_SNP	T	C	C	0.05143	9	166	0.2097	0.04499	8.11695e-06	-0.02459	0.04773	0.605765	0.07062	0.03646	0.0576525	0.1691	0.06268	0.00749083	FBgn0053158	CG33158	INTRON	FBgn0261799	dsx-c73A	SYNONYMOUS_CODING
Female ln(sigma_e) Lifespan (Temp 1: 18°, Temp 2: 28°)	2R_8350802_SNP	T	G	T	0.1588	27	143	0.1373	0.02703	4.69196e-06	0.004605	0.03064	0.882832	0.07014	0.02204	0.00170737	0.1326	0.03762	0.000173876	FBgn0010238	Lac	INTRON
Female ln(sigma_e) Lifespan (Temp 1: 18°, Temp 2: 28°)	2L_7258297_SNP	A	G	G	0.1018	17	150	0.1589	0.03432	2.94942e-06	-0.0002837	0.03668	0.993541	0.06741	0.02749	0.0143039	0.1222	0.04731	0.00622405	FBgn0010453	Wnt4	INTRON	FBgn0051909	CG31909	99 bp DOWNSTREAM
Female ln(sigma_e) Lifespan (Temp 1: 18°, Temp 2: 28°)	2L_6768261_SNP	T	G	G	0.1395	24	148	0.1405	0.02953	1.37163e-06	0.01067	0.03198	0.741615	0.06623	0.02323	0.00450701	0.113	0.04009	0.00282697	FBgn0031857	CG11321	SYNONYMOUS_CODING
Female ln(sigma_e) Lifespan (Temp 1: 18°, Temp 2: 28°)	X_1452526_SNP	A	G	G	0.2081	36	137	0.1134	0.02558	8.32234e-06	0.01991	0.02742	0.468562	0.06343	0.01972	0.00156419	0.08835	0.03437	0.00992425	FBgn0025390	Mur2B	UTR_5_PRIME	FBgn0065095	snmRNA:400	93 bp UPSTREAM
Female ln(sigma_e) Lifespan (Temp 1: 18°, Temp 2: 28°)	2L_4964496_SNP	C	T	T	0.1098	18	146	0.1566	0.0338	1.87197e-06	-0.007525	0.03732	0.83839	0.05817	0.02701	0.0237617	0.1337	0.04571	0.00559389	FBgn0083960	CG34124	SYNONYMOUS_CODING	FBgn0264372	CR43824	EXON
Female ln(sigma_e) Lifespan (Temp 1: 18°, Temp 2: 28°)	2R_6920273_SNP	A	C	C	0.06818	12	164	0.1807	0.04166	6.54828e-06	-0.06894	0.04348	0.114679	0.05671	0.03197	0.0667863	0.2522	0.0524	1.54786e-06	FBgn0040765	luna	INTRON
Female ln(sigma_e) Lifespan (Temp 1: 18°, Temp 2: 28°)	3L_7422298_SNP	A	T	T	0.2749	47	124	-0.00354	0.02337	0.693091	0.1146	0.02334	2.48102e-06	0.05452	0.018	0.00286296	-0.1187	0.03067	8.41784e-05	FBgn0259935	CG42458	INTRON
Female ln(sigma_e) Lifespan (Temp 1: 18°, Temp 2: 28°)	3R_20575064_SNP	T	C	C	0.0625	11	165	0.1796	0.04168	5.16898e-06	-0.02683	0.04555	0.557315	0.05254	0.03335	0.0955255	0.1601	0.0568	0.00415898	FBgn0004885	tok	217 bp DOWNSTREAM	FBgn0003719	tld	389 bp UPSTREAM
Female ln(sigma_e) Lifespan (Temp 1: 18°, Temp 2: 28°)	3L_14332102_SNP	T	G	G	0.09714	17	158	0.1592	0.03349	5.265e-06	-0.03235	0.0374	0.386432	0.05181	0.0273	0.0624924	0.1695	0.04587	0.0003362	FBgn0001085	fz	INTRON
Female ln(sigma_e) Lifespan (Temp 1: 18°, Temp 2: 28°)	3R_2691948_SNP	G	A	A	0.2202	37	131	0.1179	0.02455	5.60593e-06	-0.01029	0.0271	0.704702	0.05019	0.01932	0.0122575	0.1222	0.03356	0.000339349	FBgn0001077	ftz	UTR_3_PRIME
Female ln(sigma_e) Lifespan (Temp 1: 18°, Temp 2: 28°)	3L_16144827_SNP	T	A	A	0.247	41	125	0.1049	0.02478	4.9172e-06	0.006473	0.02678	0.804418	0.04964	0.01945	0.00652405	0.08884	0.03325	0.00691248	FBgn0036576	CG5151	INTRON
Female ln(sigma_e) Lifespan (Temp 1: 18°, Temp 2: 28°)	X_4345727_SNP	A	G	G	0.07792	12	142	0.1687	0.04276	3.71849e-05	-0.07463	0.04462	0.0886581	0.04796	0.03234	0.142275	0.2465	0.05421	1.19742e-06	FBgn0000179	bi	INTRON	FBgn0052773	CR32773	INTRON
Female ln(sigma_e) Lifespan (Temp 1: 18°, Temp 2: 28°)	X_4348796_DEL	A	AGTA	AGTA	0.05143	9	166	0.1794	0.04843	0.000120096	-0.09174	0.04941	0.0662093	0.04439	0.03674	0.220523	0.2735	0.06026	4.19985e-06	FBgn0000179	bi	INTRON	FBgn0052773	CR32773	INTRON
Female ln(sigma_e) Lifespan (Temp 1: 18°, Temp 2: 28°)	2L_9087332_SNP	T	G	G	0.247	41	125	-0.03768	0.02589	0.228271	0.1157	0.02484	2.95937e-06	0.04353	0.01928	0.0114675	-0.1439	0.03127	9.14232e-06	FBgn0032095	Toll-4	NON_SYNONYMOUS_CODING
Female ln(sigma_e) Lifespan (Temp 1: 18°, Temp 2: 28°)	3L_19145280_SNP	C	G	G	0.08721	15	157	0.1426	0.03722	0.000248419	-0.06974	0.03919	0.0771834	0.04148	0.02916	0.157827	0.224	0.04745	9.23492e-06	FBgn0016797	fz2	INTRON
Female ln(sigma_e) Lifespan (Temp 1: 18°, Temp 2: 28°)	2R_2693966_DEL	CCA	C	CCA	0.3312	51	103	0.116	0.02339	1.5149e-06	-0.02814	0.02562	0.259127	0.04007	0.01861	0.029482	0.1388	0.0311	6.73191e-06	Intergenic
Female ln(sigma_e) Lifespan (Temp 1: 18°, Temp 2: 28°)	X_4345724_INS	GTAAATGGAAGTAGGATG	G	G	0.08387	13	142	0.1411	0.03998	0.000208701	-0.08012	0.0429	0.0577342	0.03784	0.03121	0.228624	0.2374	0.05215	9.38301e-07	FBgn0000179	bi	INTRON	FBgn0052773	CR32773	INTRON
Female ln(sigma_e) Lifespan (Temp 1: 18°, Temp 2: 28°)	2L_9798689_SNP	C	T	T	0.08228	13	145	0.1418	0.04007	0.00051859	-0.08596	0.04291	0.0351567	0.0319	0.03196	0.335149	0.2361	0.05108	5.74962e-06	FBgn0032151	nAChRalpha6	INTRON
Female ln(sigma_e) Lifespan (Temp 1: 18°, Temp 2: 28°)	2L_2770382_SNP	C	T	T	0.07229	12	154	0.1774	0.03972	4.93899e-06	-0.08073	0.04396	0.065369	0.02675	0.03241	0.334777	0.2163	0.05348	0.000138304	FBgn0031459	CG2862	SYNONYMOUS_CODING	FBgn0019830	colt	313 bp UPSTREAM	FBgn0031460	CG15399	502 bp DOWNSTREAM
Female ln(sigma_e) Lifespan (Temp 1: 18°, Temp 2: 28°)	3L_14405121_SNP	T	C	C	0.0578	10	163	0.1964	0.04337	4.15076e-06	-0.1109	0.04719	0.0193469	0.01722	0.03524	0.598818	0.2576	0.05784	1.22578e-05	FBgn0036423	CG3919	INTRON	FBgn0087007	bbg	807 bp DOWNSTREAM
Female ln(sigma_e) Lifespan (Temp 1: 18°, Temp 2: 28°)	3R_5757137_SNP	T	G	G	0.2857	46	115	-0.04907	0.02464	0.070147	0.09284	0.02513	0.000212828	0.01503	0.01891	0.411269	-0.1538	0.03087	2.24503e-06	FBgn0267336	Glut4EF	INTRON
Female ln(sigma_e) Lifespan (Temp 1: 18°, Temp 2: 28°)	2L_8974128_SNP	C	T	C	0.4259	69	93	0.06686	0.02273	0.00371113	-0.059	0.02192	0.0103979	0.00861	0.0171	0.644883	0.1388	0.027	5.51548e-07	FBgn0032083	CG9541	INTRON
Female ln(sigma_e) Lifespan (Temp 1: 18°, Temp 2: 28°)	2R_2408859_SNP	T	A	A	0.1607	27	141	0.08174	0.02954	0.00321253	-0.08396	0.03021	0.00586693	0.001108	0.02293	0.907713	0.1724	0.03699	4.82484e-06	FBgn0086655	jing	INTRON
Female ln(sigma_e) Lifespan (Temp 1: 18°, Temp 2: 28°)	2R_17190805_SNP	A	T	T	0.3869	65	103	-0.109	0.0214	9.57011e-07	-0.04569	0.02291	0.0470539	-0.07648	0.0162	4.15659e-06	-0.06447	0.02926	0.0492097	FBgn0261554	CG42672	INTRON
Female ln(sigma_e) Lifespan (Temp 1: 18°, Temp 2: 28°)	2R_17625328_SNP	G	C	C	0.2824	48	122	-0.09654	0.02159	7.54896e-05	-0.06045	0.02452	0.0146824	-0.08166	0.01713	4.9141e-06	-0.04075	0.03195	0.177799	Intergenic
Female ln(sigma_e) Lifespan (Temp 1: 18°, Temp 2: 28°)	2L_7475641_SNP	T	C	C	0.4114	65	93	-0.06871	0.02285	0.00273662	-0.08321	0.02257	0.000134842	-0.07565	0.01646	5.26265e-06	0.01273	0.0301	0.35584	FBgn0260486	Ziz	INTRON	FBgn0031920	CG6441	SYNONYMOUS_CODING
Female ln(sigma_e) Lifespan (Temp 1: 18°, Temp 2: 28°)	3R_10878723_SNP	A	T	T	0.1156	20	153	-0.09863	0.03311	0.00161023	-0.1117	0.03327	0.000849907	-0.1076	0.02433	9.7767e-06	0.005387	0.04448	0.907875	Intergenic
Female ln(sigma_e) Lifespan (Temp 1: 18°, Temp 2: 28°)	3R_10124374_SNP	A	T	A	0.2927	48	116	-0.04066	0.02484	0.0657998	-0.1104	0.024	6.27242e-06	-0.07332	0.01773	4.83717e-05	0.07709	0.03206	0.0337966	FBgn0038220	CG12207	INTRON
Female ln(sigma_e) Lifespan (Temp 1: 18°, Temp 2: 28°)	2R_6275408_SNP	G	T	G	0.2073	34	130	-0.02749	0.02609	0.378323	-0.1259	0.02659	3.37184e-06	-0.07754	0.01996	0.000149059	0.09531	0.03568	0.0062475	FBgn0261698	CG42732	INTRON
Female ln(sigma_e) Lifespan (Temp 1: 18°, Temp 2: 28°)	3L_13583477_SNP	G	A	A	0.4085	67	97	-0.03542	0.02268	0.119842	-0.1014	0.02206	6.82841e-06	-0.06328	0.01612	0.000151746	0.07508	0.02989	0.0106411	FBgn0264001	bru-3	INTRON
Female ln(sigma_e) Lifespan (Temp 1: 18°, Temp 2: 28°)	2L_20622414_SNP	C	T	T	0.3252	53	110	-0.01612	0.02304	0.7024	-0.1055	0.02314	8.55025e-06	-0.06343	0.0174	0.000352914	0.08264	0.03122	0.00834041	FBgn0266214	CR44909	INTRON
Female ln(sigma_e) Lifespan (Temp 1: 18°, Temp 2: 28°)	3L_3327210_SNP	G	A	A	0.3964	67	102	-0.07936	0.02198	0.000350179	0.04928	0.02233	0.031438	-0.01865	0.01694	0.286927	-0.1357	0.02699	4.49646e-06	FBgn0035437	CG11526	INTRON	FBgn0035438	PHGPx	INTRON
Female ln(sigma_e) Lifespan (Temp 1: 18°, Temp 2: 28°)	3R_17993765_SNP	G	A	A	0.3765	61	101	0.003193	0.02385	0.754067	-0.104	0.02166	4.94117e-06	-0.05569	0.01724	0.00097399	0.09527	0.02836	0.000721966	FBgn0051163	SKIP	INTRON
Female ln(sigma_e) Lifespan (Temp 1: 18°, Temp 2: 28°)	2L_8974130_SNP	T	G	G	0.4578	76	90	-0.06819	0.02217	0.00287809	0.05442	0.02261	0.0158488	-0.003814	0.01695	0.894131	-0.1206	0.02817	9.70525e-06	FBgn0032083	CG9541	INTRON
Female ln(sigma_e) Lifespan (Temp 1: 18°, Temp 2: 28°)	3L_10188286_SNP	T	C	C	0.479	80	87	-0.006972	0.0223	0.829019	-0.1031	0.02108	2.66185e-06	-0.04987	0.01614	0.00266014	0.1047	0.02798	6.93794e-05	FBgn0000451	ect	INTRON
Female ln(sigma_e) Lifespan (Temp 1: 18°, Temp 2: 28°)	2L_8438952_SNP	C	T	T	0.2303	38	127	0.04885	0.02494	0.0521348	-0.0779	0.02633	0.00310308	-0.007742	0.02015	0.668325	0.1431	0.03286	3.75634e-06	FBgn0002887	mus201	SYNONYMOUS_CODING	FBgn0043002	Chrac-14	956 bp DOWNSTREAM
Female ln(sigma_e) Lifespan (Temp 1: 18°, Temp 2: 28°)	X_8686147_SNP	T	C	C	0.06471	11	159	0.112	0.04215	0.0171806	-0.1412	0.04398	0.00173853	-0.009154	0.03239	0.757106	0.2655	0.05516	5.747e-06	FBgn0026411	Lim1	INTRON
Female ln(sigma_e) Lifespan (Temp 1: 18°, Temp 2: 28°)	2L_8438951_SNP	T	C	C	0.2395	40	127	0.05812	0.02561	0.0161345	-0.08035	0.02568	0.00157162	-0.01223	0.01971	0.498914	0.1391	0.03209	4.30914e-06	FBgn0002887	mus201	SYNONYMOUS_CODING	FBgn0043002	Chrac-14	955 bp DOWNSTREAM
Female ln(sigma_e) Lifespan (Temp 1: 18°, Temp 2: 28°)	2R_1041811_SNP	C	T	C	0.05455	9	156	0.08408	0.04355	0.0597815	-0.161	0.04846	0.00114648	-0.01771	0.03623	0.615276	0.2876	0.06137	2.75259e-06	FBgn0033010	Atf6	112 bp DOWNSTREAM
Female ln(sigma_e) Lifespan (Temp 1: 18°, Temp 2: 28°)	3L_10337441_SNP	C	A	A	0.1361	23	146	0.05722	0.03247	0.120162	-0.1194	0.03079	0.000161885	-0.02213	0.02427	0.296501	0.1928	0.03945	2.74324e-06	Intergenic
Female ln(sigma_e) Lifespan (Temp 1: 18°, Temp 2: 28°)	3L_10337429_SNP	T	C	C	0.1369	23	145	0.05653	0.03253	0.126294	-0.12	0.03085	0.000149864	-0.0228	0.0243	0.282412	0.1927	0.03959	2.80757e-06	Intergenic
Female ln(sigma_e) Lifespan (Temp 1: 18°, Temp 2: 28°)	3L_10337290_SNP	C	G	G	0.1453	25	147	0.0513	0.03109	0.15951	-0.1145	0.02969	0.000172558	-0.02299	0.02321	0.257715	0.1809	0.03806	5.51425e-06	Intergenic
Female ln(sigma_e) Lifespan (Temp 1: 18°, Temp 2: 28°)	3L_10337297_SNP	C	A	A	0.1453	25	147	0.0513	0.03109	0.15951	-0.1137	0.03028	0.000235181	-0.02299	0.02321	0.257715	0.1809	0.03806	5.51425e-06	Intergenic
Female ln(sigma_e) Lifespan (Temp 1: 18°, Temp 2: 28°)	X_20643808_INS	AG	T	T	0.2335	39	128	0.03262	0.02632	0.212774	-0.09586	0.02576	0.000175929	-0.0263	0.0198	0.158716	0.1408	0.03267	7.78911e-06	FBgn0085387	shakB	INTRON
Female ln(sigma_e) Lifespan (Temp 1: 18°, Temp 2: 28°)	2R_12273824_SNP	C	T	T	0.05747	10	164	0.09907	0.04438	0.0163564	-0.1669	0.04561	0.000373773	-0.0353	0.03508	0.339134	0.2647	0.05667	1.62295e-06	FBgn0264273	Sema-2b	205 bp UPSTREAM	FBgn0262816	CG43187	554 bp DOWNSTREAM
Female ln(sigma_e) Lifespan (Temp 1: 18°, Temp 2: 28°)	X_4347455_INS	TCATTTCAT	T	T	0.1453	25	147	0.04987	0.03068	0.0910013	-0.1176	0.03038	0.000154642	-0.02718	0.02333	0.254286	0.1822	0.03814	4.27878e-06	FBgn0000179	bi	INTRON	FBgn0052773	CR32773	INTRON
Female ln(sigma_e) Lifespan (Temp 1: 25°, Temp 2: 28°)	2L_19560569_SNP	A	G	G	0.05233	9	163	0.1572	0.0425	0.000243863	0.2113	0.04791	1.56128e-05	0.1929	0.0372	4.27032e-07	-0.03667	0.05297	0.526326	FBgn0264845	Tep5	NON_SYNONYMOUS_CODING
Female ln(sigma_e) Lifespan (Temp 1: 25°, Temp 2: 28°)	X_611059_SNP	A	G	G	0.05747	10	164	0.1211	0.04142	0.00815316	0.2386	0.04415	2.12257e-07	0.1912	0.0352	1.77649e-07	-0.0949	0.04985	0.0527076	FBgn0021764	sdk	INTRON
Female ln(sigma_e) Lifespan (Temp 1: 25°, Temp 2: 28°)	X_616267_DEL	T	ACC	ACC	0.05172	9	165	0.1076	0.04311	0.0265573	0.249	0.04664	2.60641e-07	0.1901	0.03727	8.65063e-07	-0.1178	0.05172	0.0215425	FBgn0021764	sdk	INTRON
Female ln(sigma_e) Lifespan (Temp 1: 25°, Temp 2: 28°)	X_606174_SNP	T	C	C	0.05714	10	165	0.1246	0.04131	0.00559442	0.228	0.0447	7.70939e-07	0.1878	0.03538	3.00587e-07	-0.08048	0.05014	0.0915841	FBgn0021764	sdk	INTRON
Female ln(sigma_e) Lifespan (Temp 1: 25°, Temp 2: 28°)	X_15405951_INS	CTGCAGACCCC	C	C	0.05556	9	153	0.1697	0.04278	4.3547e-05	0.217	0.04492	9.25741e-06	0.1782	0.03667	5.17063e-06	-0.0775	0.0516	0.165326	FBgn0022710	Ac13E	UTR_3_PRIME	FBgn0027287	Gmap	696 bp DOWNSTREAM
Female ln(sigma_e) Lifespan (Temp 1: 25°, Temp 2: 28°)	3R_7473777_INS	C	CCATTTCCTGACGTC	C	0.05455	9	156	0.1536	0.04344	0.000354753	0.1777	0.04893	0.000322337	0.1741	0.03837	7.79662e-06	-0.007305	0.05341	0.720736	FBgn0262081	Csk	INTRON
Female ln(sigma_e) Lifespan (Temp 1: 25°, Temp 2: 28°)	3R_15008984_SNP	T	G	G	0.0578	10	163	0.1839	0.04195	2.44659e-05	0.1443	0.04678	0.00220794	0.1664	0.03606	7.90471e-06	0.04412	0.05007	0.399792	FBgn0051475	CG31475	INTRON
Female ln(sigma_e) Lifespan (Temp 1: 25°, Temp 2: 28°)	3L_830775_SNP	T	G	G	0.05114	9	167	0.08758	0.04602	0.0694768	0.2404	0.04678	7.04263e-07	0.1651	0.03796	2.50918e-05	-0.1506	0.05175	0.00398453	FBgn0035162	CG13900	INTRON	FBgn0086067	snoRNA:Me28S-A771	264 bp UPSTREAM	FBgn0266694	CR45184	585 bp UPSTREAM	FBgn0086066	snoRNA:Me5.8S-G74	783 bp UPSTREAM
Female ln(sigma_e) Lifespan (Temp 1: 25°, Temp 2: 28°)	3R_7596517_INS	AA	A	A	0.06061	10	155	0.1304	0.04292	0.00298809	0.1973	0.04554	2.35826e-05	0.1649	0.03591	8.45211e-06	-0.06465	0.05	0.206859	FBgn0265276	l_3_neo38	INTRON
Female ln(sigma_e) Lifespan (Temp 1: 25°, Temp 2: 28°)	2L_19041409_SNP	A	G	G	0.05202	9	164	0.1009	0.04268	0.011687	0.2173	0.04763	8.55721e-06	0.1612	0.03832	3.61468e-05	-0.1122	0.05249	0.0404103	FBgn0086442	mib2	UTR_3_PRIME	FBgn0002022	Catsup	453 bp UPSTREAM
Female ln(sigma_e) Lifespan (Temp 1: 25°, Temp 2: 28°)	2R_6733794_SNP	C	G	G	0.08187	14	157	0.1118	0.03694	0.00234499	0.206	0.03794	1.64826e-07	0.1598	0.03027	3.05564e-07	-0.09242	0.04274	0.032256	FBgn0050015	CG30015	INTRON
Female ln(sigma_e) Lifespan (Temp 1: 25°, Temp 2: 28°)	3L_8408576_SNP	G	A	A	0.06358	11	162	0.1263	0.03961	0.00154286	0.1791	0.04383	6.07558e-05	0.1584	0.03439	8.54606e-06	-0.04136	0.04851	0.342869	FBgn0266667	Exo70	INTRON	FBgn0052354	CG32354	381 bp DOWNSTREAM
Female ln(sigma_e) Lifespan (Temp 1: 25°, Temp 2: 28°)	2R_9362446_SNP	T	C	C	0.06358	11	162	0.1215	0.04136	0.00723128	0.19	0.04339	1.98266e-05	0.1568	0.03437	9.73583e-06	-0.06638	0.04811	0.127153	FBgn0000119	arr	INTRON
Female ln(sigma_e) Lifespan (Temp 1: 25°, Temp 2: 28°)	X_606678_SNP	A	T	T	0.07429	13	162	0.09181	0.03607	0.0237009	0.2011	0.0396	8.46291e-07	0.1568	0.03162	1.58565e-06	-0.08873	0.0442	0.0355048	FBgn0021764	sdk	INTRON
Female ln(sigma_e) Lifespan (Temp 1: 25°, Temp 2: 28°)	X_4531316_SNP	A	G	G	0.05814	10	162	0.1455	0.04315	0.000238022	0.1605	0.04646	0.000635543	0.1541	0.03656	7.40752e-06	-0.01289	0.05029	0.769915	FBgn0025739	pon	NON_SYNONYMOUS_CODING
Female ln(sigma_e) Lifespan (Temp 1: 25°, Temp 2: 28°)	3L_14076367_SNP	G	A	A	0.0814	14	158	0.1375	0.03509	7.36959e-05	0.1922	0.03807	1.17971e-06	0.1534	0.03049	1.17299e-06	-0.07755	0.04203	0.0821114	FBgn0005592	btl	38 bp DOWNSTREAM	FBgn0036410	CG8100	348 bp UPSTREAM
Female ln(sigma_e) Lifespan (Temp 1: 25°, Temp 2: 28°)	3L_8395371_SNP	G	C	C	0.07514	13	160	0.1474	0.03776	0.000167622	0.1554	0.04055	0.000178277	0.1522	0.03172	3.59406e-06	-0.006329	0.04457	0.826965	FBgn0035889	mkg-p	UTR_3_PRIME	FBgn0035888	CG7120	UTR_3_PRIME	FBgn0053057	CG33057	UTR_3_PRIME
Female ln(sigma_e) Lifespan (Temp 1: 25°, Temp 2: 28°)	X_2804490_SNP	G	T	T	0.06433	11	160	0.1473	0.04097	0.000270053	0.1543	0.04376	0.00044856	0.1518	0.03424	7.95305e-06	-0.00491	0.04814	0.735092	FBgn0028369	kirre	INTRON
Female ln(sigma_e) Lifespan (Temp 1: 25°, Temp 2: 28°)	2L_6771463_DEL	A	ATCAAACTTTTCAACTCAAAGGGCA	ATCAAACTTTTCAACTCAAAGGGCA	0.07831	13	153	0.1505	0.03775	8.92589e-05	0.1483	0.04133	0.000214052	0.1504	0.03204	4.85664e-06	0.004077	0.04498	0.591397	FBgn0031857	CG11321	INTRON
Female ln(sigma_e) Lifespan (Temp 1: 25°, Temp 2: 28°)	3R_5728038_SNP	T	C	C	0.07784	13	154	0.1463	0.038	0.000224926	0.1441	0.04044	0.000505557	0.1461	0.03208	8.05889e-06	0.004096	0.04371	0.949409	FBgn0267336	Glut4EF	INTRON
Female ln(sigma_e) Lifespan (Temp 1: 25°, Temp 2: 28°)	2L_4770897_SNP	C	G	G	0.08485	14	151	0.1247	0.03704	0.000610469	0.1648	0.03831	3.79656e-05	0.1459	0.0304	4.32486e-06	-0.03779	0.04314	0.391038	FBgn0031627	CG15630	INTRON
Female ln(sigma_e) Lifespan (Temp 1: 25°, Temp 2: 28°)	3R_17979378_SNP	T	G	G	0.08876	15	154	0.14	0.03375	0.000107124	0.1397	0.03777	0.000336655	0.1449	0.02897	2.22671e-06	0.0103	0.04214	0.845375	FBgn0051163	SKIP	INTRON
Female ln(sigma_e) Lifespan (Temp 1: 25°, Temp 2: 28°)	3L_22949028_SNP	T	G	G	0.08434	14	152	0.1389	0.03574	0.000212609	0.1497	0.03983	0.000159762	0.1438	0.03116	3.35327e-06	-0.01195	0.04349	0.647804	FBgn0052461	CG32461	626 bp UPSTREAM
Female ln(sigma_e) Lifespan (Temp 1: 25°, Temp 2: 28°)	3L_6173826_SNP	T	A	A	0.08187	14	157	0.0972	0.03753	0.0181629	0.1872	0.038	2.34031e-06	0.1431	0.03084	6.19087e-06	-0.08822	0.04229	0.0383731	FBgn0035690	CG10274	NON_SYNONYMOUS_CODING
Female ln(sigma_e) Lifespan (Temp 1: 25°, Temp 2: 28°)	2L_15097157_SNP	T	C	C	0.09524	14	133	0.1611	0.03551	4.41013e-06	0.1116	0.04112	0.00487436	0.142	0.03147	3.64265e-06	0.06081	0.04384	0.211339	FBgn0028879	CG15270	242 bp DOWNSTREAM
Female ln(sigma_e) Lifespan (Temp 1: 25°, Temp 2: 28°)	3L_12874212_SNP	G	C	C	0.08475	15	162	0.1365	0.03303	8.30616e-05	0.1398	0.03809	0.000324607	0.1415	0.02961	3.76253e-06	0.003406	0.04168	0.956329	Intergenic
Female ln(sigma_e) Lifespan (Temp 1: 25°, Temp 2: 28°)	3L_6176401_SNP	G	T	T	0.08475	15	162	0.08507	0.036	0.0286806	0.1805	0.0371	2.53005e-06	0.1335	0.02982	1.56132e-05	-0.09396	0.04107	0.0173262	FBgn0022699	D19B	SYNONYMOUS_CODING
Female ln(sigma_e) Lifespan (Temp 1: 25°, Temp 2: 28°)	3L_909746_SNP	T	C	C	0.09249	16	157	0.1454	0.03301	1.67897e-05	0.112	0.03778	0.00321914	0.1335	0.02903	7.53818e-06	0.0429	0.04081	0.344796	FBgn0028999	nerfin-1	NON_SYNONYMOUS_CODING
Female ln(sigma_e) Lifespan (Temp 1: 25°, Temp 2: 28°)	3L_2045569_SNP	G	A	A	0.1086	19	156	0.08852	0.03206	0.0101477	0.1744	0.03275	3.87005e-07	0.1332	0.02612	1.22644e-06	-0.08247	0.03721	0.0300289	FBgn0086906	sls	INTRON
Female ln(sigma_e) Lifespan (Temp 1: 25°, Temp 2: 28°)	3L_835171_SNP	T	C	C	0.0625	11	165	0.06481	0.04034	0.112163	0.1986	0.04302	7.67813e-06	0.1329	0.03496	0.000213509	-0.1315	0.047	0.00557868	FBgn0260755	CG42553	SYNONYMOUS_CODING	FBgn0260756	CG42554	512 bp UPSTREAM
Female ln(sigma_e) Lifespan (Temp 1: 25°, Temp 2: 28°)	X_9092040_SNP	T	C	C	0.1143	20	155	0.1206	0.0297	0.000104837	0.1581	0.03269	2.84538e-06	0.1328	0.02576	7.81146e-07	-0.05068	0.03669	0.125365	FBgn0086450	su_r_	SYNONYMOUS_CODING
Female ln(sigma_e) Lifespan (Temp 1: 25°, Temp 2: 28°)	X_6047246_SNP	A	C	C	0.1047	18	154	0.1103	0.03097	0.000894175	0.1353	0.03515	0.000156156	0.1272	0.02739	7.77927e-06	-0.01636	0.03841	0.551837	FBgn0264386	Ca-alpha1T	INTRON
Female ln(sigma_e) Lifespan (Temp 1: 25°, Temp 2: 28°)	2L_2339891_SNP	C	A	A	0.1098	19	154	0.1063	0.03024	0.000748407	0.1311	0.03446	0.000128473	0.1269	0.02668	2.44189e-06	-0.008318	0.0375	0.674558	FBgn0031413	CG9967	INTRON	FBgn0031414	eys	SYNONYMOUS_CODING
Female ln(sigma_e) Lifespan (Temp 1: 25°, Temp 2: 28°)	3L_12431519_SNP	A	C	C	0.1105	19	153	0.1116	0.0312	0.000102696	0.1333	0.0342	7.95565e-05	0.1257	0.02665	1.21781e-06	-0.0152	0.03796	0.686531	Intergenic
Female ln(sigma_e) Lifespan (Temp 1: 25°, Temp 2: 28°)	3L_12398077_SNP	G	A	A	0.06818	12	164	0.04822	0.04021	0.295946	0.1999	0.04084	2.54995e-06	0.1247	0.03328	0.000302234	-0.1505	0.04488	0.000686833	FBgn0052103	CG32103	INTRON
Female ln(sigma_e) Lifespan (Temp 1: 25°, Temp 2: 28°)	3L_12398090_SNP	G	A	A	0.06818	12	164	0.04822	0.04021	0.295946	0.1999	0.04084	2.54995e-06	0.1247	0.03328	0.000302234	-0.1505	0.04488	0.000686833	FBgn0052103	CG32103	INTRON
Female ln(sigma_e) Lifespan (Temp 1: 25°, Temp 2: 28°)	2R_6734163_INS	TT	T	T	0.09697	16	149	0.07203	0.03558	0.0507208	0.172	0.03645	4.3515e-06	0.1232	0.02934	4.00252e-05	-0.09762	0.04057	0.0156387	FBgn0050015	CG30015	INTRON
Female ln(sigma_e) Lifespan (Temp 1: 25°, Temp 2: 28°)	3R_8650657_SNP	A	C	C	0.1047	18	154	0.1589	0.03095	7.84461e-07	0.1035	0.03584	0.00417154	0.1227	0.02779	1.50109e-05	0.03835	0.03833	0.302562	Intergenic
Female ln(sigma_e) Lifespan (Temp 1: 25°, Temp 2: 28°)	2L_8820270_SNP	T	A	A	0.1429	23	138	0.1009	0.0286	0.000401934	0.1327	0.03018	3.89909e-05	0.1207	0.02404	1.90522e-06	-0.02391	0.03435	0.579147	Intergenic
Female ln(sigma_e) Lifespan (Temp 1: 25°, Temp 2: 28°)	3L_12390711_SNP	T	A	A	0.05682	10	166	0.02364	0.04421	0.646319	0.2137	0.04495	3.98389e-06	0.1193	0.03697	0.00154658	-0.1888	0.04834	0.000128615	FBgn0052104	CG32104	NON_SYNONYMOUS_CODING	FBgn0011279	Obp69a	654 bp DOWNSTREAM
Female ln(sigma_e) Lifespan (Temp 1: 25°, Temp 2: 28°)	3L_6726857_SNP	T	G	G	0.07386	13	163	0.1673	0.03714	7.68659e-06	0.06951	0.04185	0.0985418	0.1192	0.03244	0.000266514	0.09942	0.04382	0.0251721	FBgn0261934	dikar	SYNONYMOUS_CODING
Female ln(sigma_e) Lifespan (Temp 1: 25°, Temp 2: 28°)	3L_1660485_SNP	T	G	T	0.08523	15	161	0.05491	0.03523	0.248241	0.1717	0.03727	8.1393e-06	0.1188	0.03006	0.000119435	-0.1058	0.04103	0.00751983	FBgn0035253	CG7971	114 bp DOWNSTREAM
Female ln(sigma_e) Lifespan (Temp 1: 25°, Temp 2: 28°)	3L_6174022_SNP	A	G	G	0.1034	18	156	0.06634	0.0335	0.0883235	0.1678	0.03434	2.08404e-06	0.118	0.02774	3.20832e-05	-0.09961	0.03796	0.0056041	FBgn0035690	CG10274	SYNONYMOUS_CODING
Female ln(sigma_e) Lifespan (Temp 1: 25°, Temp 2: 28°)	2L_8820223_SNP	C	G	G	0.1472	24	139	0.0951	0.02813	0.000440454	0.1312	0.03097	3.33405e-05	0.1167	0.02447	1.61907e-06	-0.02904	0.03374	0.486719	Intergenic
Female ln(sigma_e) Lifespan (Temp 1: 25°, Temp 2: 28°)	2L_8820206_MNP	TTGT	AAAA	AAAA	0.1636	27	138	0.09606	0.02695	0.000235807	0.1283	0.02978	1.99403e-05	0.1155	0.02327	7.047e-07	-0.02549	0.03288	0.509997	Intergenic
Female ln(sigma_e) Lifespan (Temp 1: 25°, Temp 2: 28°)	2L_8820353_SNP	A	G	G	0.1524	25	139	0.099	0.02732	0.000142148	0.1221	0.03062	8.77803e-05	0.1152	0.0238	1.18095e-06	-0.01389	0.03397	0.768582	Intergenic
Female ln(sigma_e) Lifespan (Temp 1: 25°, Temp 2: 28°)	3R_25018695_SNP	A	C	C	0.119	20	148	0.0704	0.03155	0.0181689	0.1524	0.03344	7.18668e-06	0.1134	0.02699	3.07104e-05	-0.07813	0.03636	0.0459509	FBgn0039647	CG14509	INTRON
Female ln(sigma_e) Lifespan (Temp 1: 25°, Temp 2: 28°)	2L_8820213_INS	TCTTTTTTTGTATCTTT	T	T	0.1585	26	138	0.08896	0.02725	0.000784452	0.1296	0.03034	2.22619e-05	0.1125	0.02367	1.9937e-06	-0.03428	0.03328	0.365681	Intergenic
Female ln(sigma_e) Lifespan (Temp 1: 25°, Temp 2: 28°)	2L_8820263_SNP	T	G	G	0.1463	24	140	0.09478	0.02824	0.000546228	0.1227	0.03071	0.000109671	0.1123	0.0243	5.26122e-06	-0.02079	0.03396	0.651256	Intergenic
Female ln(sigma_e) Lifespan (Temp 1: 25°, Temp 2: 28°)	2L_8820211_SNP	T	G	G	0.1595	26	137	0.08832	0.0273	0.000858946	0.1284	0.03032	2.71888e-05	0.1115	0.02366	2.48745e-06	-0.0337	0.03338	0.375569	Intergenic
Female ln(sigma_e) Lifespan (Temp 1: 25°, Temp 2: 28°)	3L_8629434_SNP	A	G	A	0.142	25	151	0.09562	0.02772	0.00103229	0.1071	0.03039	0.000582013	0.1105	0.02353	6.48731e-06	0.00679	0.03343	0.977962	FBgn0035917	Zasp66	INTRON
Female ln(sigma_e) Lifespan (Temp 1: 25°, Temp 2: 28°)	2L_8820336_INS	GAAATT	C	C	0.1566	26	140	0.08873	0.02691	0.000789258	0.1218	0.03006	6.90835e-05	0.1094	0.02341	3.22633e-06	-0.02476	0.03335	0.496613	Intergenic
Female ln(sigma_e) Lifespan (Temp 1: 25°, Temp 2: 28°)	2L_8820140_SNP	C	G	G	0.1472	24	139	0.09494	0.02795	0.000354147	0.1163	0.03134	0.00025404	0.1091	0.02423	6.76145e-06	-0.01435	0.03477	0.755087	Intergenic
Female ln(sigma_e) Lifespan (Temp 1: 25°, Temp 2: 28°)	3L_6173940_SNP	G	A	A	0.1029	18	157	0.05222	0.03353	0.219896	0.1634	0.03446	3.96534e-06	0.1087	0.02795	0.000134488	-0.1093	0.03762	0.00241735	FBgn0035690	CG10274	INTRON
Female ln(sigma_e) Lifespan (Temp 1: 25°, Temp 2: 28°)	2L_8820348_SNP	C	T	T	0.1524	25	139	0.09405	0.0274	0.000406864	0.1121	0.03046	0.000338656	0.1075	0.02395	6.56831e-06	-0.009143	0.03345	0.868759	Intergenic
Female ln(sigma_e) Lifespan (Temp 1: 25°, Temp 2: 28°)	3R_8641458_SNP	A	C	C	0.09357	16	155	0.1644	0.03362	3.69365e-06	0.04805	0.03787	0.211513	0.1073	0.02963	0.000367346	0.1186	0.03878	0.00376123	FBgn0051345	CG31345	INTRON
Female ln(sigma_e) Lifespan (Temp 1: 25°, Temp 2: 28°)	2L_8820212_SNP	C	A	A	0.1534	25	138	0.08658	0.02821	0.00141628	0.1222	0.03078	8.87257e-05	0.1066	0.02401	8.91639e-06	-0.03119	0.03391	0.430468	Intergenic
Female ln(sigma_e) Lifespan (Temp 1: 25°, Temp 2: 28°)	2L_3296724_SNP	A	C	C	0.09827	17	156	0.138	0.03006	5.95026e-06	0.07514	0.03704	0.0435782	0.1047	0.02867	0.000319741	0.05909	0.03913	0.120037	FBgn0031516	CG9663	INTRON
Female ln(sigma_e) Lifespan (Temp 1: 25°, Temp 2: 28°)	2R_17082950_SNP	A	C	C	0.117	20	151	0.146	0.03032	6.77954e-06	0.05646	0.03468	0.10407	0.1026	0.02657	0.000175772	0.09225	0.03642	0.0115286	FBgn0034602	Lapsyn	INTRON
Female ln(sigma_e) Lifespan (Temp 1: 25°, Temp 2: 28°)	2L_3296595_SNP	G	T	T	0.09302	16	156	0.155	0.03138	4.63415e-07	0.05914	0.03781	0.123132	0.1024	0.02954	0.000567261	0.08656	0.0393	0.0236669	FBgn0031516	CG9663	SYNONYMOUS_CODING
Female ln(sigma_e) Lifespan (Temp 1: 25°, Temp 2: 28°)	X_4364372_SNP	T	C	C	0.2299	40	134	0.09685	0.02235	2.4268e-05	0.1084	0.02514	2.27154e-05	0.0999	0.01973	6.38895e-07	-0.01704	0.02787	0.418757	FBgn0052773	CR32773	INTRON	FBgn0000179	bi	INTRON
Female ln(sigma_e) Lifespan (Temp 1: 25°, Temp 2: 28°)	3R_8650539_SNP	C	G	G	0.1212	20	145	0.1314	0.02959	7.39959e-06	0.07673	0.03348	0.0272657	0.09834	0.02658	0.000376776	0.04322	0.03585	0.210243	Intergenic
Female ln(sigma_e) Lifespan (Temp 1: 25°, Temp 2: 28°)	3R_8667437_SNP	T	C	C	0.1689	25	123	0.1379	0.02858	2.78623e-06	0.05429	0.03225	0.0904991	0.09769	0.02507	9.87775e-05	0.08679	0.03343	0.01107	FBgn0038087	beat-Va	132 bp DOWNSTREAM
Female ln(sigma_e) Lifespan (Temp 1: 25°, Temp 2: 28°)	3R_8649002_SNP	A	T	T	0.1598	27	142	0.1361	0.02651	6.24006e-07	0.07052	0.02982	0.0211214	0.09711	0.02354	5.08712e-05	0.05316	0.03153	0.0935195	Intergenic
Female ln(sigma_e) Lifespan (Temp 1: 25°, Temp 2: 28°)	3R_8649001_SNP	A	G	G	0.1637	28	143	0.1337	0.02598	6.56318e-07	0.0719	0.02918	0.0168604	0.09677	0.02304	4.04959e-05	0.04974	0.03088	0.110325	Intergenic
Female ln(sigma_e) Lifespan (Temp 1: 25°, Temp 2: 28°)	3R_8650366_SNP	C	T	T	0.1529	26	144	0.127	0.02689	7.41018e-06	0.07883	0.02941	0.0109572	0.09641	0.02385	7.53408e-05	0.03514	0.03044	0.286285	Intergenic
Female ln(sigma_e) Lifespan (Temp 1: 25°, Temp 2: 28°)	2L_8816764_SNP	C	A	A	0.1812	29	131	0.08036	0.02627	0.000538384	0.1055	0.02876	0.000180555	0.09552	0.0223	5.24383e-06	-0.01993	0.03252	0.51407	Intergenic
Female ln(sigma_e) Lifespan (Temp 1: 25°, Temp 2: 28°)	3L_2043687_SNP	A	T	T	0.2093	36	136	0.07602	0.02449	0.00469531	0.111	0.02596	3.5386e-05	0.09526	0.02031	7.65315e-06	-0.0315	0.02914	0.278355	FBgn0086906	sls	SYNONYMOUS_CODING
Female ln(sigma_e) Lifespan (Temp 1: 25°, Temp 2: 28°)	2L_8816926_SNP	A	G	G	0.2242	37	128	0.08852	0.02418	9.49926e-05	0.1064	0.02653	7.06602e-05	0.09322	0.02107	8.05665e-06	-0.02635	0.02924	0.445126	Intergenic
Female ln(sigma_e) Lifespan (Temp 1: 25°, Temp 2: 28°)	2L_8807624_SNP	A	T	T	0.2024	34	134	0.07072	0.02491	0.00247108	0.1103	0.02714	4.90802e-05	0.09311	0.02157	7.01462e-06	-0.03447	0.02981	0.25591	Intergenic
Female ln(sigma_e) Lifespan (Temp 1: 25°, Temp 2: 28°)	3R_9244624_SNP	G	A	A	0.2208	34	120	0.1208	0.02415	2.22139e-06	0.07008	0.0277	0.0130718	0.09301	0.02201	2.90644e-05	0.04584	0.02783	0.163629	Intergenic
Female ln(sigma_e) Lifespan (Temp 1: 25°, Temp 2: 28°)	X_4364280_SNP	G	T	T	0.2356	41	133	0.09263	0.02222	4.81321e-05	0.09907	0.02515	0.000111848	0.09295	0.01966	3.48822e-06	-0.01226	0.0278	0.565528	FBgn0000179	bi	INTRON	FBgn0052773	CR32773	INTRON
Female ln(sigma_e) Lifespan (Temp 1: 25°, Temp 2: 28°)	2L_8815658_SNP	A	T	T	0.2222	34	119	0.08155	0.02586	0.000209445	0.09405	0.02783	0.000452487	0.09041	0.02236	4.84755e-06	-0.007275	0.02996	0.813437	Intergenic
Female ln(sigma_e) Lifespan (Temp 1: 25°, Temp 2: 28°)	3R_8651161_SNP	A	C	C	0.1686	29	143	0.1296	0.02551	1.2936e-06	0.06226	0.02889	0.0361114	0.09007	0.02279	0.000110689	0.05561	0.0302	0.0738882	Intergenic
Female ln(sigma_e) Lifespan (Temp 1: 25°, Temp 2: 28°)	3R_21350335_SNP	T	G	G	0.1856	31	136	0.1229	0.0252	1.27532e-06	0.06488	0.02868	0.0251319	0.08856	0.02261	9.9171e-05	0.04737	0.02977	0.157026	FBgn0011666	msi	INTRON
Female ln(sigma_e) Lifespan (Temp 1: 25°, Temp 2: 28°)	2L_12176995_DEL	A	ATA	ATA	0.1257	21	146	0.1288	0.02949	7.97718e-06	0.06225	0.03379	0.0675418	0.0885	0.02639	0.000863618	0.05249	0.03631	0.124926	FBgn0000114	aret	INTRON	FBgn0032422	atilla	INTRON
Female ln(sigma_e) Lifespan (Temp 1: 25°, Temp 2: 28°)	3R_25063484_SNP	A	C	A	0.3174	53	114	0.07938	0.02096	0.000431494	0.09736	0.02364	4.35758e-05	0.08821	0.01863	2.80746e-06	-0.01831	0.02593	0.418366	FBgn0039656	CG11951	NON_SYNONYMOUS_CODING
Female ln(sigma_e) Lifespan (Temp 1: 25°, Temp 2: 28°)	3R_25063533_SNP	T	G	T	0.3865	63	100	0.06687	0.02034	0.00257332	0.09924	0.02279	1.56497e-05	0.08811	0.01789	1.38252e-06	-0.02226	0.02506	0.359659	FBgn0039656	CG11951	SYNONYMOUS_CODING
Female ln(sigma_e) Lifespan (Temp 1: 25°, Temp 2: 28°)	3R_8679048_SNP	A	G	G	0.2331	38	125	0.1151	0.02355	3.53856e-06	0.05604	0.02644	0.0381059	0.08744	0.02061	3.48147e-05	0.06279	0.02747	0.0227801	Intergenic
Female ln(sigma_e) Lifespan (Temp 1: 25°, Temp 2: 28°)	3R_8650265_SNP	G	A	A	0.1607	27	141	0.1283	0.02658	3.97593e-06	0.05761	0.03005	0.0604933	0.08668	0.02377	0.000322737	0.05815	0.03138	0.0726873	Intergenic
Female ln(sigma_e) Lifespan (Temp 1: 25°, Temp 2: 28°)	2L_10617553_SNP	A	T	T	0.2317	38	126	0.108	0.02331	1.79788e-06	0.06324	0.02712	0.0187815	0.08408	0.02108	3.69919e-05	0.04167	0.02858	0.132667	FBgn0051721	Trim9	INTRON
Female ln(sigma_e) Lifespan (Temp 1: 25°, Temp 2: 28°)	3R_8651023_SNP	G	A	G	0.2195	36	128	0.1163	0.0239	2.01844e-06	0.06128	0.0263	0.0258731	0.08398	0.02097	9.92752e-05	0.0454	0.02783	0.096973	Intergenic
Female ln(sigma_e) Lifespan (Temp 1: 25°, Temp 2: 28°)	X_16355149_SNP	G	A	A	0.3895	67	105	0.08525	0.0199	3.50591e-05	0.07242	0.02236	0.00135098	0.08123	0.01725	5.0481e-06	0.01762	0.02439	0.530548	FBgn0264255	para	UTR_3_PRIME
Female ln(sigma_e) Lifespan (Temp 1: 25°, Temp 2: 28°)	2L_3745016_SNP	C	T	T	0.1369	23	145	0.004354	0.02903	0.93567	0.1459	0.03124	2.776e-06	0.07762	0.02575	0.00204011	-0.1366	0.03325	7.43725e-06	FBgn0031568	CG10019	INTRON
Female ln(sigma_e) Lifespan (Temp 1: 25°, Temp 2: 28°)	3L_7422298_SNP	A	T	T	0.2733	47	125	0.02952	0.02195	0.178799	0.1146	0.02334	2.48102e-06	0.07243	0.01923	0.000254048	-0.08425	0.02561	0.00147653	FBgn0259935	CG42458	INTRON
Female ln(sigma_e) Lifespan (Temp 1: 25°, Temp 2: 28°)	3R_22876886_DEL	CA	TTC	TTC	0.2375	38	122	0.1103	0.02251	3.74604e-06	0.03483	0.02686	0.200225	0.07085	0.02076	0.00099122	0.07204	0.02753	0.0123467	FBgn0004842	RYa-R	INTRON	FBgn0029170	TwdlT	160 bp DOWNSTREAM
Female ln(sigma_e) Lifespan (Temp 1: 25°, Temp 2: 28°)	3R_22876855_SNP	G	A	A	0.2679	45	123	0.1218	0.02155	3.50867e-08	0.01828	0.02566	0.473762	0.06712	0.0198	0.000746661	0.09767	0.02618	0.000247921	FBgn0004842	RYa-R	INTRON	FBgn0029170	TwdlT	129 bp DOWNSTREAM
Female ln(sigma_e) Lifespan (Temp 1: 25°, Temp 2: 28°)	2L_9087332_SNP	T	G	G	0.247	41	125	0.002893	0.024	0.704457	0.1157	0.02484	2.95939e-06	0.06491	0.02037	0.000651156	-0.1016	0.02668	6.78397e-05	FBgn0032095	Toll-4	NON_SYNONYMOUS_CODING
Female ln(sigma_e) Lifespan (Temp 1: 25°, Temp 2: 28°)	3R_23482833_SNP	C	A	C	0.3939	65	100	0.08166	0.02039	3.25057e-06	0.0537	0.023	0.0179698	0.06488	0.01789	7.24095e-05	0.02234	0.02485	0.237102	FBgn0266579	tau	115 bp UPSTREAM	FBgn0002772	Mlc1	452 bp DOWNSTREAM
Female ln(sigma_e) Lifespan (Temp 1: 25°, Temp 2: 28°)	3L_9324161_SNP	C	A	A	0.4337	72	94	0.08417	0.01999	8.90713e-06	0.028	0.02282	0.222509	0.0583	0.01805	0.00128136	0.06061	0.02307	0.00382231	Intergenic
Female ln(sigma_e) Lifespan (Temp 1: 25°, Temp 2: 28°)	2L_7594665_INS	AG	A	A	0.2108	35	131	0.103	0.02383	4.07769e-06	0.02068	0.02776	0.459229	0.05739	0.02216	0.00912708	0.07343	0.02771	0.00569774	Intergenic
Female ln(sigma_e) Lifespan (Temp 1: 25°, Temp 2: 28°)	2R_14279618_SNP	T	C	C	0.3636	60	105	0.09682	0.02022	6.36526e-06	0.01389	0.02363	0.557954	0.05502	0.01865	0.00352458	0.08227	0.0241	0.000848389	Intergenic
Female ln(sigma_e) Lifespan (Temp 1: 25°, Temp 2: 28°)	3L_2770025_SNP	A	T	T	0.3621	63	111	0.0903	0.01962	8.24152e-06	-0.001232	0.02295	0.959304	0.04145	0.01794	0.0265626	0.08537	0.02367	0.00037427	FBgn0035371	CG9977	INTRON
Female ln(sigma_e) Lifespan (Temp 1: 25°, Temp 2: 28°)	X_9086506_SNP	A	T	T	0.1073	19	158	-0.03605	0.03133	0.173205	0.1132	0.03452	0.000865387	0.0367	0.02818	0.165717	-0.1531	0.03567	4.38017e-06	FBgn0030098	CG12057	UTR_3_PRIME	FBgn0030099	CG12056	196 bp UPSTREAM
Female ln(sigma_e) Lifespan (Temp 1: 25°, Temp 2: 28°)	3L_20000916_SNP	A	C	C	0.07018	12	159	-0.06439	0.03928	0.121346	0.123	0.04345	0.00457895	0.02514	0.0354	0.42603	-0.1957	0.04418	6.40602e-06	FBgn0261574	kug	INTRON
Female ln(sigma_e) Lifespan (Temp 1: 25°, Temp 2: 28°)	2L_8333426_SNP	C	T	T	0.3373	56	110	0.07934	0.02103	0.000175298	-0.03473	0.02403	0.148299	0.02048	0.01933	0.265302	0.1104	0.02383	7.73297e-06	FBgn0032022	CG14275	515 bp DOWNSTREAM
Female ln(sigma_e) Lifespan (Temp 1: 25°, Temp 2: 28°)	3L_20001523_SNP	C	A	A	0.09827	17	156	-0.05851	0.03354	0.125087	0.1049	0.03688	0.0045973	0.02021	0.03	0.399013	-0.1693	0.03737	7.8586e-06	FBgn0261574	kug	INTRON
Female ln(sigma_e) Lifespan (Temp 1: 25°, Temp 2: 28°)	3R_25254182_SNP	T	G	G	0.05814	10	162	-0.09991	0.04007	0.00728059	0.1247	0.04684	0.00838219	0.01872	0.03811	0.638803	-0.212	0.04752	4.33497e-06	FBgn0004369	Ptp99A	INTRON
Female ln(sigma_e) Lifespan (Temp 1: 25°, Temp 2: 28°)	3L_1868883_SNP	G	C	G	0.2	35	140	-0.05149	0.02438	0.0188686	0.09199	0.02682	0.000748523	0.01745	0.02195	0.508839	-0.1491	0.02702	1.24489e-07	FBgn0035285	CG12025	239 bp DOWNSTREAM
Female ln(sigma_e) Lifespan (Temp 1: 25°, Temp 2: 28°)	2R_9067986_SNP	A	T	A	0.4841	76	81	0.06806	0.02053	0.000816417	-0.04004	0.02403	0.0858041	0.01672	0.01925	0.387682	0.1135	0.0238	1.63648e-06	FBgn0028991	seq	INTRON	FBgn0053182	Kdm4B	INTRON	FBgn0033802	CG17724	INTRON
Female ln(sigma_e) Lifespan (Temp 1: 25°, Temp 2: 28°)	3L_1868790_SNP	A	C	A	0.2711	45	121	-0.04256	0.0231	0.0593793	0.07496	0.02495	0.00305547	0.01419	0.02026	0.546421	-0.1215	0.02601	4.46032e-06	FBgn0035285	CG12025	146 bp DOWNSTREAM
Female ln(sigma_e) Lifespan (Temp 1: 25°, Temp 2: 28°)	2R_17236554_SNP	T	G	G	0.4737	81	90	0.05325	0.02027	0.00967931	-0.04459	0.02232	0.0458782	0.006641	0.01804	0.722869	0.1025	0.02246	9.75861e-06	FBgn0034624	CG17974	UTR_3_PRIME
Female ln(sigma_e) Lifespan (Temp 1: 25°, Temp 2: 28°)	2R_9264260_SNP	A	G	A	0.3333	47	94	-0.08724	0.0224	0.000141556	-0.09986	0.02533	9.79958e-05	-0.093	0.01994	2.09889e-06	0.01372	0.02757	0.617092	FBgn0033830	CG10814	INTRON
Female ln(sigma_e) Lifespan (Temp 1: 25°, Temp 2: 28°)	2R_9259680_SNP	A	G	G	0.311	51	113	-0.08542	0.02075	4.50008e-05	-0.08156	0.02341	0.000807612	-0.08554	0.01764	3.94219e-06	-0.007954	0.02634	0.711843	Intergenic
Female ln(sigma_e) Lifespan (Temp 1: 25°, Temp 2: 28°)	2R_9261728_SNP	T	G	G	0.2118	36	134	-0.08188	0.02471	0.000241933	-0.09983	0.0267	0.000146256	-0.09027	0.02094	4.46324e-06	0.01913	0.02911	0.541798	Intergenic
Female ln(sigma_e) Lifespan (Temp 1: 25°, Temp 2: 28°)	3R_22613881_SNP	T	A	A	0.3354	53	105	-0.09264	0.01965	9.68543e-06	-0.04907	0.02288	0.0456708	-0.07119	0.01764	0.000184743	-0.04424	0.02519	0.0736256	Intergenic
Female ln(sigma_e) Lifespan (Temp 1: 25°, Temp 2: 28°)	2R_18560357_SNP	G	A	A	0.3526	61	112	-0.09325	0.02006	9.73621e-06	-0.03164	0.02297	0.173605	-0.0602	0.01802	0.00111079	-0.05712	0.02396	0.0195187	FBgn0034763	RYBP	UTR_3_PRIME	FBgn0265982	CR44761	343 bp DOWNSTREAM
Female ln(sigma_e) Lifespan (Temp 1: 25°, Temp 2: 28°)	X_3291418_SNP	C	T	C	0.422	73	100	-0.06887	0.01981	0.00111717	-0.08635	0.02149	9.3155e-05	-0.07769	0.01689	8.90737e-06	0.01732	0.02386	0.367138	FBgn0266350	CR44999	INTRON	FBgn0029657	CG12535	INTRON
Female ln(sigma_e) Lifespan (Temp 1: 25°, Temp 2: 28°)	2R_12982733_SNP	A	T	T	0.3772	63	104	-0.08379	0.02055	1.68207e-05	-0.07432	0.02295	0.00096951	-0.0761	0.01794	9.88018e-06	-0.003565	0.02515	0.97704	FBgn0010226	GstS1	INTRON
Female ln(sigma_e) Lifespan (Temp 1: 25°, Temp 2: 28°)	2R_9261749_SNP	C	T	T	0.2035	35	137	-0.07845	0.02479	0.000446685	-0.09533	0.02687	0.000356171	-0.0879	0.0212	9.89281e-06	0.01486	0.0293	0.655753	Intergenic
Female ln(sigma_e) Lifespan (Temp 1: 25°, Temp 2: 28°)	2R_9253600_SNP	A	T	T	0.2456	42	129	-0.1027	0.02276	3.40141e-06	-0.05872	0.02567	0.0208261	-0.08194	0.01988	1.51564e-05	-0.04644	0.02742	0.105907	Intergenic
Female ln(sigma_e) Lifespan (Temp 1: 25°, Temp 2: 28°)	2R_18259827_SNP	A	C	A	0.4882	83	87	-0.0855	0.01909	9.19963e-06	-0.005407	0.02271	0.810135	-0.0424	0.01755	0.0169836	-0.074	0.0231	0.00171214	FBgn0034720	Liprin-gamma	INTRON
Female ln(sigma_e) Lifespan (Temp 1: 25°, Temp 2: 28°)	3R_17993765_SNP	G	A	A	0.3804	62	101	-0.04114	0.02131	0.0797284	-0.104	0.02166	4.94116e-06	-0.07851	0.0178	1.35596e-05	0.0509	0.0236	0.021272	FBgn0051163	SKIP	INTRON
Female ln(sigma_e) Lifespan (Temp 1: 25°, Temp 2: 28°)	X_1667646_SNP	T	C	C	0.1105	19	153	-0.1306	0.02966	6.85625e-06	-0.06473	0.03483	0.0683354	-0.09225	0.02705	0.000763595	-0.05503	0.03714	0.129214	FBgn0261548	CG42666	106 bp UPSTREAM	FBgn0026086	Adar	112 bp UPSTREAM
Female ln(sigma_e) Lifespan (Temp 1: 25°, Temp 2: 28°)	2R_18272012_SNP	G	A	G	0.4214	67	92	-0.0884	0.02054	6.51313e-06	-0.01568	0.02356	0.505555	-0.049	0.01858	0.00727466	-0.06664	0.02446	0.00651799	FBgn0034723	CG13506	INTRON
Female ln(sigma_e) Lifespan (Temp 1: 25°, Temp 2: 28°)	2R_6275408_SNP	G	T	G	0.2121	35	130	-0.04967	0.02493	0.0400097	-0.1259	0.02659	3.37184e-06	-0.08785	0.0217	4.97301e-05	0.07605	0.02897	0.0111295	FBgn0261698	CG42732	INTRON
Female ln(sigma_e) Lifespan (Temp 1: 25°, Temp 2: 28°)	3L_13583477_SNP	G	A	A	0.4121	68	97	-0.04111	0.02101	0.0263232	-0.1014	0.02206	6.82841e-06	-0.06913	0.01779	9.44107e-05	0.06459	0.02441	0.00951467	FBgn0264001	bru-3	INTRON
Female ln(sigma_e) Lifespan (Temp 1: 25°, Temp 2: 28°)	3R_10124374_SNP	A	T	A	0.2909	48	117	-0.03665	0.02317	0.120205	-0.1104	0.024	6.27242e-06	-0.07375	0.01962	0.000195382	0.07322	0.02605	0.00699216	FBgn0038220	CG12207	INTRON
Female ln(sigma_e) Lifespan (Temp 1: 25°, Temp 2: 28°)	3L_10188286_SNP	T	C	C	0.4821	81	87	-0.02382	0.0205	0.150431	-0.1031	0.02108	2.66185e-06	-0.06181	0.01756	0.000210728	0.08248	0.02277	0.000335917	FBgn0000451	ect	INTRON
Female ln(sigma_e) Lifespan (Temp 1: 25°, Temp 2: 28°)	2L_20622414_SNP	C	T	T	0.3293	54	110	-0.0135	0.02178	0.682898	-0.1055	0.02314	8.55025e-06	-0.06127	0.01896	0.0013708	0.08854	0.02485	0.000609039	FBgn0266214	CR44909	INTRON
Female ln(sigma_e) Lifespan (Temp 1: 25°, Temp 2: 28°)	2R_9067191_SNP	G	T	T	0.4699	78	88	0.06343	0.01959	0.00260944	-0.06951	0.02201	0.0020022	-0.004192	0.01822	0.744893	0.1306	0.02152	1.46555e-08	FBgn0033802	CG17724	INTRON	FBgn0053182	Kdm4B	UTR_3_PRIME	FBgn0028991	seq	INTRON
Female ln(sigma_e) Lifespan (Temp 1: 25°, Temp 2: 28°)	3R_26282209_DEL	A	AA	AA	0.08125	13	147	-0.1171	0.03721	0.00235767	0.06867	0.04237	0.104067	-0.02871	0.03374	0.454485	-0.1948	0.04286	6.206e-06	FBgn0039773	CG2224	473 bp DOWNSTREAM	FBgn0028646	aralar1	621 bp UPSTREAM
Female ln(sigma_e) Lifespan (Temp 1: 25°, Temp 2: 28°)	3L_15853911_SNP	C	G	G	0.1795	28	128	-0.07607	0.02787	0.00880709	0.06817	0.03137	0.0247681	-0.00358	0.02534	0.969816	-0.1435	0.03124	4.78984e-06	FBgn0264908	pHCl	INTRON
Female ln(sigma_e) Lifespan (Temp 1: 25°, Temp 2: 28°)	2L_12725361_DEL	T	TGTTATGGAAAT	TGTTATGGAAAT	0.3497	57	106	-0.05844	0.02081	0.00610492	0.04845	0.02355	0.0431413	-0.008459	0.01857	0.652992	-0.1138	0.02437	4.12194e-06	FBgn0032456	MRP	INTRON
Female ln(sigma_e) Lifespan (Temp 1: 25°, Temp 2: 28°)	2L_7057324_SNP	T	A	A	0.3354	55	109	-0.05578	0.02145	0.014276	0.0477	0.02445	0.0476813	-0.005711	0.01951	0.855744	-0.1068	0.02441	5.72989e-06	FBgn0031885	Mnn1	INTRON
Female ln(sigma_e) Lifespan (Temp 1: 25°, Temp 2: 28°)	3R_24802036_SNP	T	A	A	0.1412	24	146	-0.07752	0.02846	0.00886162	0.05029	0.03222	0.117824	-0.01776	0.02585	0.538599	-0.1361	0.0324	6.69591e-06	Intergenic
Female ln(sigma_e) Lifespan (Temp 1: 25°, Temp 2: 28°)	3R_4113248_SNP	C	T	T	0.2073	34	130	-0.06918	0.02552	0.0101638	0.05665	0.02776	0.043836	-0.007678	0.02265	0.731816	-0.1287	0.02769	9.07227e-06	FBgn0265377	CR44318	EXON	FBgn0037562	CG11671	350 bp UPSTREAM
Female ln(sigma_e) Lifespan (Temp 1: 25°, Temp 2: 28°)	3R_24802037_DEL	G	GA	GA	0.1412	24	146	-0.07419	0.02797	0.00948361	0.05029	0.03222	0.117824	-0.01776	0.02585	0.538599	-0.1361	0.0324	6.69591e-06	Intergenic
Female ln(sigma_e) Lifespan (Temp 1: 25°, Temp 2: 28°)	3R_24802043_INS	TCTC	T	T	0.1412	24	146	-0.07419	0.02797	0.00948362	0.05029	0.03222	0.117824	-0.01776	0.02585	0.538599	-0.1361	0.0324	6.69591e-06	Intergenic
Female ln(sigma_e) Lifespan (Temp 1: 25°, Temp 2: 28°)	3R_24802041_SNP	A	T	T	0.1361	23	146	-0.07135	0.02847	0.0140896	0.0536	0.03288	0.101591	-0.01477	0.02638	0.630642	-0.1367	0.0331	7.82178e-06	Intergenic
Female ln(sigma_e) Lifespan (Temp 1: 25°, Temp 2: 28°)	3R_26479369_SNP	A	G	G	0.1104	17	137	0.06726	0.03355	0.0780109	-0.1021	0.03694	0.00619361	-0.01497	0.02974	0.590237	0.1744	0.03811	6.4607e-06	Intergenic
Female ln(sigma_e) Lifespan (Temp 1: 25°, Temp 2: 28°)	X_8431366_SNP	A	G	G	0.3413	57	110	0.04265	0.02156	0.0513233	-0.07681	0.0235	0.00112923	-0.01581	0.01915	0.429873	0.122	0.02378	5.95745e-07	FBgn0264975	Nrg	INTRON
Female ln(sigma_e) Lifespan (Temp 1: 25°, Temp 2: 28°)	2R_19315304_SNP	C	T	C	0.16	28	147	0.05147	0.02773	0.0508277	-0.08597	0.02959	0.00405784	-0.01594	0.02411	0.584035	0.1401	0.03017	6.25297e-06	FBgn0034861	CG9815	INTRON
Female ln(sigma_e) Lifespan (Temp 1: 25°, Temp 2: 28°)	3R_6046913_SNP	C	G	G	0.1697	28	137	0.03102	0.02765	0.125432	-0.08071	0.02981	0.00732657	-0.01748	0.02425	0.513196	0.1265	0.03034	5.60667e-06	FBgn0004575	Syn	UTR_3_PRIME
Female ln(sigma_e) Lifespan (Temp 1: 25°, Temp 2: 28°)	2R_19315290_SNP	G	T	G	0.1561	27	146	0.05133	0.02817	0.0618868	-0.09004	0.02977	0.00302282	-0.01795	0.02429	0.513711	0.1442	0.03073	4.60816e-06	FBgn0034861	CG9815	INTRON
Female ln(sigma_e) Lifespan (Temp 1: 25°, Temp 2: 28°)	2L_7475771_SNP	A	G	A	0.4049	66	97	0.02463	0.02154	0.231362	-0.0719	0.0229	0.00177561	-0.01945	0.01886	0.273661	0.1049	0.02376	4.01915e-06	FBgn0260486	Ziz	INTRON	FBgn0031920	CG6441	NON_SYNONYMOUS_CODING
Female ln(sigma_e) Lifespan (Temp 1: 25°, Temp 2: 28°)	3L_3661134_SNP	T	G	G	0.09195	16	158	0.06432	0.03532	0.0498108	-0.1053	0.03765	0.00565716	-0.01954	0.03057	0.510266	0.1715	0.0387	4.6688e-06	Intergenic
Female ln(sigma_e) Lifespan (Temp 1: 25°, Temp 2: 28°)	3L_3661128_SNP	T	C	C	0.09143	16	159	0.06291	0.03534	0.054505	-0.1063	0.03762	0.00517343	-0.0208	0.03061	0.480645	0.1711	0.03856	4.33717e-06	Intergenic
Female ln(sigma_e) Lifespan (Temp 1: 25°, Temp 2: 28°)	3L_10014978_SNP	A	G	G	0.2831	47	119	0.03387	0.0229	0.217487	-0.0872	0.02412	0.000443351	-0.02397	0.0198	0.202133	0.1264	0.02516	1.14132e-06	FBgn0040823	dpr6	INTRON
Female ln(sigma_e) Lifespan (Temp 1: 25°, Temp 2: 28°)	3L_3661195_SNP	C	T	T	0.108	19	157	0.03605	0.03284	0.237594	-0.1122	0.03423	0.00139255	-0.03723	0.02818	0.16176	0.1499	0.03533	4.68634e-06	Intergenic
Male ln(sigma_e) Lifespan (Temp 1: 18°, Temp 2: 25°)	3R_23591589_SNP	G	A	A	0.05056	9	169	0.2316	0.04228	2.76253e-07	0.1268	0.04435	0.00538321	0.1787	0.03293	5.3812e-07	0.1058	0.05669	0.0606939	Intergenic
Male ln(sigma_e) Lifespan (Temp 1: 18°, Temp 2: 25°)	3L_22473434_SNP	A	C	C	0.05028	9	170	0.2138	0.04423	2.3805e-06	0.1041	0.04549	0.0227483	0.1583	0.03524	1.05018e-05	0.111	0.05595	0.0489288	Intergenic
Male ln(sigma_e) Lifespan (Temp 1: 18°, Temp 2: 25°)	3L_22270316_SNP	T	A	A	0.05056	9	169	0.203	0.04431	8.01218e-06	0.1136	0.0447	0.0127704	0.1575	0.03468	1.16344e-05	0.09093	0.05619	0.10773	FBgn0025702	srpk79D	INTRON
Male ln(sigma_e) Lifespan (Temp 1: 18°, Temp 2: 25°)	3L_22407031_SNP	T	C	C	0.05333	8	142	0.2174	0.04721	6.70409e-06	0.09928	0.04753	0.040938	0.1575	0.03655	3.88951e-05	0.1197	0.06077	0.0456864	Intergenic
Male ln(sigma_e) Lifespan (Temp 1: 18°, Temp 2: 25°)	3L_22157429_SNP	C	T	T	0.05085	9	168	0.2028	0.04443	8.2297e-06	0.1132	0.0448	0.0130952	0.1572	0.03476	1.21523e-05	0.0911	0.05635	0.107133	FBgn0037153	olf413	INTRON
Male ln(sigma_e) Lifespan (Temp 1: 18°, Temp 2: 25°)	3L_22182115_SNP	A	G	G	0.05085	9	168	0.2028	0.04443	8.2297e-06	0.1132	0.0448	0.0130952	0.1572	0.03476	1.21523e-05	0.0911	0.05635	0.107133	FBgn0037153	olf413	INTRON
Male ln(sigma_e) Lifespan (Temp 1: 18°, Temp 2: 25°)	3L_22196644_SNP	A	G	G	0.05028	9	170	0.2026	0.04422	8.35489e-06	0.1121	0.04504	0.0139943	0.1566	0.03483	1.31982e-05	0.09202	0.05622	0.103481	FBgn0037153	olf413	INTRON
Male ln(sigma_e) Lifespan (Temp 1: 18°, Temp 2: 25°)	3L_22269526_SNP	C	T	T	0.05085	9	168	0.2062	0.0441	5.68143e-06	0.1067	0.04492	0.0195758	0.1558	0.03477	1.48435e-05	0.1008	0.05596	0.0741665	FBgn0025702	srpk79D	INTRON
Male ln(sigma_e) Lifespan (Temp 1: 18°, Temp 2: 25°)	X_10134016_SNP	G	A	A	0.05848	10	161	0.1696	0.04309	4.2244e-05	0.1397	0.04331	0.000700135	0.1543	0.03388	1.43168e-06	0.0306	0.05401	0.569526	FBgn0263220	Hk	INTRON
Male ln(sigma_e) Lifespan (Temp 1: 18°, Temp 2: 25°)	3R_3219988_SNP	G	A	A	0.05028	9	170	0.1873	0.04435	2.74513e-05	0.1204	0.04517	0.00436366	0.1537	0.03533	3.70168e-06	0.06733	0.05535	0.234137	Intergenic
Male ln(sigma_e) Lifespan (Temp 1: 18°, Temp 2: 25°)	3L_22493916_SNP	A	G	G	0.05	9	171	0.2018	0.04442	9.02488e-06	0.09984	0.04551	0.0288001	0.15	0.03537	3.09483e-05	0.1036	0.05595	0.0664035	FBgn0263004	CG43312	784 bp UPSTREAM
Male ln(sigma_e) Lifespan (Temp 1: 18°, Temp 2: 25°)	3L_22516910_SNP	T	G	G	0.05	9	171	0.2018	0.04442	9.02488e-06	0.09984	0.04551	0.0288001	0.15	0.03537	3.09483e-05	0.1036	0.05595	0.0664035	Intergenic
Male ln(sigma_e) Lifespan (Temp 1: 18°, Temp 2: 25°)	3L_22388447_SNP	G	A	A	0.05056	9	169	0.2132	0.0443	2.55928e-06	0.06924	0.04589	0.130998	0.1403	0.03566	0.000103325	0.1458	0.05568	0.00942631	FBgn0004449	Ten-m	INTRON
Male ln(sigma_e) Lifespan (Temp 1: 18°, Temp 2: 25°)	3L_9907279_SNP	T	C	C	0.05464	10	173	0.1978	0.04184	3.27803e-06	0.08249	0.0433	0.0581617	0.1396	0.03346	4.62024e-05	0.1164	0.05306	0.026227	FBgn0085385	CG34356	INTRON
Male ln(sigma_e) Lifespan (Temp 1: 18°, Temp 2: 25°)	X_11154969_SNP	A	G	G	0.06704	12	167	0.138	0.03964	0.000586867	0.1261	0.03781	0.000968161	0.1396	0.03054	8.58691e-06	-0.003218	0.04994	0.949022	FBgn0265595	CG44422	INTRON
Male ln(sigma_e) Lifespan (Temp 1: 18°, Temp 2: 25°)	2L_12176690_SNP	C	A	C	0.05587	10	169	0.08571	0.04436	0.0521988	0.1944	0.04146	5.05028e-06	0.1394	0.03372	4.83967e-05	-0.1074	0.05352	0.0453595	FBgn0032422	atilla	INTRON	FBgn0000114	aret	INTRON
Male ln(sigma_e) Lifespan (Temp 1: 18°, Temp 2: 25°)	2L_2378325_SNP	T	A	A	0.07059	12	158	0.1331	0.04054	0.000727196	0.141	0.03941	0.000224542	0.1367	0.03124	6.73745e-06	-0.007178	0.05029	0.884525	FBgn0031420	Atxn7	INTRON
Male ln(sigma_e) Lifespan (Temp 1: 18°, Temp 2: 25°)	3L_22253300_SNP	A	C	C	0.05114	9	167	0.2165	0.0441	1.75244e-06	0.05352	0.04389	0.243738	0.1343	0.03459	0.000209517	0.1645	0.05475	0.00330928	FBgn0028500	Rich	NON_SYNONYMOUS_CODING
Male ln(sigma_e) Lifespan (Temp 1: 18°, Temp 2: 25°)	3L_22242495_SNP	C	G	C	0.09302	16	156	0.1336	0.03467	0.000143034	0.1341	0.03341	0.000107097	0.133	0.02618	1.23789e-06	0.001371	0.04387	0.975307	Intergenic
Male ln(sigma_e) Lifespan (Temp 1: 18°, Temp 2: 25°)	2L_2656537_SNP	G	T	T	0.06667	12	168	0.1822	0.03871	4.28904e-06	0.08303	0.03987	0.0376123	0.1317	0.03088	2.82394e-05	0.101	0.04898	0.0401142	FBgn0031443	Prosbeta4R2	325 bp DOWNSTREAM
Male ln(sigma_e) Lifespan (Temp 1: 18°, Temp 2: 25°)	2R_7526647_SNP	T	G	G	0.07429	13	162	0.1904	0.03712	5.52189e-07	0.06787	0.0373	0.068851	0.1317	0.02991	1.36024e-05	0.1173	0.04661	0.0131471	FBgn0033638	CG9005	INTRON
Male ln(sigma_e) Lifespan (Temp 1: 18°, Temp 2: 25°)	3L_22440652_SNP	G	A	A	0.06215	11	166	0.1874	0.04003	5.84663e-06	0.07638	0.04149	0.0667552	0.1312	0.03196	6.47493e-05	0.1123	0.05101	0.0284729	Intergenic
Male ln(sigma_e) Lifespan (Temp 1: 18°, Temp 2: 25°)	3R_3222190_SNP	C	A	A	0.131	22	146	0.1427	0.02846	2.45476e-06	0.1126	0.02833	0.000142119	0.1297	0.02166	4.2821e-08	0.02606	0.03774	0.491441	Intergenic
Male ln(sigma_e) Lifespan (Temp 1: 18°, Temp 2: 25°)	3R_3222193_SNP	T	A	A	0.1198	20	147	0.1426	0.02979	6.58011e-06	0.1058	0.02948	0.000613944	0.1264	0.02262	3.50804e-07	0.03253	0.03945	0.409263	Intergenic
Male ln(sigma_e) Lifespan (Temp 1: 18°, Temp 2: 25°)	2R_4830225_SNP	G	A	A	0.05455	9	156	0.2002	0.04587	8.37981e-06	0.04277	0.04597	0.352965	0.1213	0.0369	0.000854093	0.1579	0.05497	0.00384365	FBgn0265300	CR44273	225 bp DOWNSTREAM	FBgn0265301	CR44274	775 bp UPSTREAM
Male ln(sigma_e) Lifespan (Temp 1: 18°, Temp 2: 25°)	3L_9908540_SNP	T	A	A	0.0678	12	165	0.1736	0.03746	9.26449e-06	0.05632	0.03934	0.15988	0.1145	0.02991	0.000296401	0.1183	0.0486	0.0148731	FBgn0085385	CG34356	INTRON
Male ln(sigma_e) Lifespan (Temp 1: 18°, Temp 2: 25°)	2L_15031723_SNP	C	T	T	0.08228	13	145	0.1724	0.0368	7.29412e-06	0.05599	0.03864	0.148327	0.1135	0.03004	0.000208643	0.1178	0.04594	0.0132498	FBgn0260446	GABA-B-R1	INTRON	FBgn0051832	CG31832	UTR_5_PRIME
Male ln(sigma_e) Lifespan (Temp 1: 18°, Temp 2: 25°)	2R_5289856_SNP	A	G	A	0.1186	21	156	0.09687	0.0312	0.00200139	0.1275	0.03001	2.9778e-05	0.1115	0.02392	4.71525e-06	-0.02931	0.03854	0.440035	FBgn0016078	wun	INTRON
Male ln(sigma_e) Lifespan (Temp 1: 18°, Temp 2: 25°)	3R_22474353_SNP	A	T	T	0.075	12	148	0.1511	0.03978	2.96398e-06	0.06712	0.03896	0.0935035	0.1087	0.03087	2.26578e-05	0.08486	0.04926	0.0604935	FBgn0250908	beat-VII	UTR_3_PRIME
Male ln(sigma_e) Lifespan (Temp 1: 18°, Temp 2: 25°)	3L_8534496_SNP	G	C	C	0.1271	23	158	0.1244	0.02914	2.89066e-05	0.08215	0.02893	0.00479918	0.1073	0.02279	4.40287e-06	0.03417	0.03692	0.355589	Intergenic
Male ln(sigma_e) Lifespan (Temp 1: 18°, Temp 2: 25°)	3R_19189212_SNP	A	G	G	0.05525	10	171	0.193	0.04193	7.98203e-06	0.01423	0.04187	0.731142	0.1043	0.03408	0.00260086	0.1774	0.05241	0.000823995	FBgn0039073	CG4408	NON_SYNONYMOUS_CODING
Male ln(sigma_e) Lifespan (Temp 1: 18°, Temp 2: 25°)	3L_7167350_SNP	T	C	C	0.08989	16	162	0.1605	0.03405	3.91378e-06	0.04153	0.03518	0.237354	0.1008	0.0275	0.000283201	0.1194	0.04238	0.00543411	FBgn0265296	Dscam2	INTRON
Male ln(sigma_e) Lifespan (Temp 1: 18°, Temp 2: 25°)	2L_12176995_DEL	A	ATA	ATA	0.1279	22	150	0.06834	0.03096	0.0273472	0.1325	0.02934	9.3155e-06	0.0999	0.02377	3.25457e-05	-0.06312	0.03746	0.0908632	FBgn0000114	aret	INTRON	FBgn0032422	atilla	INTRON
Male ln(sigma_e) Lifespan (Temp 1: 18°, Temp 2: 25°)	3R_24304806_SNP	C	T	T	0.1321	21	138	0.05641	0.03208	0.0765579	0.1433	0.02932	2.79174e-06	0.09902	0.02457	6.16479e-05	-0.08523	0.03729	0.0268792	Intergenic
Male ln(sigma_e) Lifespan (Temp 1: 18°, Temp 2: 25°)	X_19414846_SNP	T	G	G	0.1136	20	156	0.157	0.03032	5.40605e-07	0.03391	0.03099	0.277121	0.09902	0.02452	7.79751e-05	0.116	0.03801	0.00282512	FBgn0027291	l_1_G0156	SYNONYMOUS_CODING
Male ln(sigma_e) Lifespan (Temp 1: 18°, Temp 2: 25°)	3R_14945211_SNP	C	T	T	0.07263	13	166	0.18	0.03665	2.3639e-06	0.01779	0.03868	0.645889	0.09821	0.03004	0.00134349	0.1636	0.04586	0.000481556	FBgn0038679	CG6040	INTRON
Male ln(sigma_e) Lifespan (Temp 1: 18°, Temp 2: 25°)	2L_11607667_SNP	G	C	C	0.1401	22	135	0.1402	0.02935	4.29122e-06	0.05555	0.03062	0.0709032	0.09737	0.02364	5.95311e-05	0.08573	0.03724	0.0234389	FBgn0015400	kek2	INTRON
Male ln(sigma_e) Lifespan (Temp 1: 18°, Temp 2: 25°)	3L_2375522_SNP	G	C	G	0.1573	28	150	0.1008	0.0269	0.000261202	0.08384	0.02615	0.0016107	0.09635	0.02075	8.36637e-06	0.009	0.03435	0.792111	FBgn0035336	CG9004	SYNONYMOUS_CODING	FBgn0035337	CG15877	962 bp DOWNSTREAM
Male ln(sigma_e) Lifespan (Temp 1: 18°, Temp 2: 25°)	3L_8650506_SNP	G	T	T	0.2069	36	138	0.09674	0.02455	0.0001101	0.09357	0.02447	0.000148924	0.09476	0.01901	1.23659e-06	0.00395	0.03125	0.896145	Intergenic
Male ln(sigma_e) Lifespan (Temp 1: 18°, Temp 2: 25°)	3R_24304904_SNP	A	C	C	0.1186	21	156	0.04676	0.03158	0.139571	0.1436	0.02939	2.23522e-06	0.0944	0.02414	0.000122076	-0.09529	0.03764	0.0124933	Intergenic
Male ln(sigma_e) Lifespan (Temp 1: 18°, Temp 2: 25°)	X_8450264_SNP	A	G	G	0.09945	18	163	0.1594	0.03179	1.19611e-06	0.02832	0.03349	0.393131	0.09351	0.0259	0.000376221	0.1318	0.04006	0.00115339	FBgn0026679	IntS4	SYNONYMOUS_CODING
Male ln(sigma_e) Lifespan (Temp 1: 18°, Temp 2: 25°)	3R_25157860_SNP	A	T	T	0.1369	23	145	0.1425	0.02888	1.56647e-06	0.03797	0.02992	0.197961	0.09332	0.02319	8.08353e-05	0.09842	0.03728	0.00747387	Intergenic
Male ln(sigma_e) Lifespan (Temp 1: 18°, Temp 2: 25°)	3R_7771567_SNP	G	C	C	0.08	14	161	0.01281	0.03741	0.736123	0.1715	0.03534	2.46846e-06	0.09161	0.02897	0.00201344	-0.1576	0.04442	0.000512859	FBgn0037963	Cad87A	INTRON
Male ln(sigma_e) Lifespan (Temp 1: 18°, Temp 2: 25°)	X_6493775_SNP	A	T	T	0.0974	15	139	0.166	0.03488	4.10213e-06	0.01661	0.03621	0.647437	0.0906	0.0285	0.0017215	0.1509	0.04291	0.000659557	FBgn0029879	APC7	43 bp DOWNSTREAM	FBgn0029881	pigs	320 bp UPSTREAM
Male ln(sigma_e) Lifespan (Temp 1: 18°, Temp 2: 25°)	2L_7594665_INS	AG	A	A	0.2151	37	135	0.06429	0.0252	0.0104872	0.1122	0.02333	2.82687e-06	0.08918	0.01904	4.51451e-06	-0.04978	0.03074	0.100275	Intergenic
Male ln(sigma_e) Lifespan (Temp 1: 18°, Temp 2: 25°)	2L_16569828_SNP	A	T	T	0.2256	37	127	0.0844	0.02495	0.000776533	0.09396	0.02469	0.00013327	0.08871	0.01936	5.92369e-06	-0.008616	0.03141	0.780109	FBgn0259735	CG42389	INTRON
Male ln(sigma_e) Lifespan (Temp 1: 18°, Temp 2: 25°)	2L_4250784_SNP	T	G	G	0.1173	21	158	0.1409	0.03007	4.8377e-06	0.03111	0.03125	0.318316	0.0851	0.02431	0.000553459	0.1116	0.03772	0.00331177	Intergenic
Male ln(sigma_e) Lifespan (Temp 1: 18°, Temp 2: 25°)	3R_18896509_SNP	T	C	T	0.4207	69	95	0.09209	0.02049	1.21066e-05	0.06966	0.02015	0.000835484	0.08006	0.01585	1.27006e-06	0.02406	0.02588	0.357841	FBgn0039054	CG13830	UTR_3_PRIME
Male ln(sigma_e) Lifespan (Temp 1: 18°, Temp 2: 25°)	3L_10937064_DEL	GC	G	GC	0.2486	43	130	0.1065	0.02294	4.95477e-06	0.05061	0.02319	0.0294994	0.07965	0.01827	1.62859e-05	0.05379	0.02872	0.0636293	FBgn0054050	CG34050	491 bp UPSTREAM
Male ln(sigma_e) Lifespan (Temp 1: 18°, Temp 2: 25°)	3L_20313560_SNP	C	A	A	0.1486	26	149	0.1274	0.0275	6.33385e-06	0.0327	0.02829	0.251299	0.07956	0.02206	0.000414175	0.09575	0.03449	0.0059759	FBgn0262057	Spn77Ba	344 bp DOWNSTREAM	FBgn0036969	Spn77Bb	492 bp UPSTREAM
Male ln(sigma_e) Lifespan (Temp 1: 18°, Temp 2: 25°)	3L_9310579_SNP	C	G	G	0.2316	41	136	0.1165	0.02281	7.23698e-07	0.03654	0.02369	0.119192	0.07803	0.0185	3.1916e-05	0.07703	0.02911	0.00836993	Intergenic
Male ln(sigma_e) Lifespan (Temp 1: 18°, Temp 2: 25°)	3L_9309537_SNP	G	C	C	0.1552	27	147	0.1252	0.02669	6.71918e-06	0.02298	0.02613	0.399046	0.07611	0.02082	0.000612194	0.09821	0.03397	0.00418868	Intergenic
Male ln(sigma_e) Lifespan (Temp 1: 18°, Temp 2: 25°)	X_7784295_INS	TTTTTAAGGCTTTCCT	T	T	0.1023	18	158	0.1491	0.03227	6.39035e-06	0.0001805	0.03274	0.994509	0.0744	0.02644	0.00504296	0.1493	0.03955	0.000220175	FBgn0029970	Nek2	CODON_INSERTION
Male ln(sigma_e) Lifespan (Temp 1: 18°, Temp 2: 25°)	2R_18554353_SNP	A	G	A	0.4167	70	98	0.04953	0.02102	0.0195043	0.09341	0.02021	4.27596e-06	0.07336	0.01626	7.91258e-06	-0.04767	0.02559	0.0644333	FBgn0262142	CR42868	84 bp DOWNSTREAM	FBgn0266807	CR45269	243 bp UPSTREAM	FBgn0050273	CG30273	307 bp UPSTREAM	FBgn0262141	CG42867	703 bp DOWNSTREAM
Male ln(sigma_e) Lifespan (Temp 1: 18°, Temp 2: 25°)	X_16891311_SNP	T	C	C	0.209	37	140	0.1106	0.02369	6.68379e-06	0.03635	0.02419	0.141237	0.07284	0.01896	0.000195205	0.07549	0.02955	0.0129668	FBgn0266354	CG45002	INTRON
Male ln(sigma_e) Lifespan (Temp 1: 18°, Temp 2: 25°)	X_16891302_SNP	G	A	A	0.2147	38	139	0.1108	0.02375	5.17983e-06	0.03456	0.02437	0.15784	0.07205	0.01926	0.000199115	0.07743	0.02919	0.0100305	FBgn0266354	CG45002	INTRON
Male ln(sigma_e) Lifespan (Temp 1: 18°, Temp 2: 25°)	2R_5741657_SNP	T	A	A	0.1782	31	143	0.1239	0.0256	2.34891e-06	0.01992	0.02652	0.447127	0.07167	0.02093	0.000649395	0.1044	0.03195	0.00125037	FBgn0027580	CG1516	INTRON
Male ln(sigma_e) Lifespan (Temp 1: 18°, Temp 2: 25°)	X_904604_DEL	T	TA	TA	0.1333	24	156	0.1327	0.02838	5.04591e-06	0.004959	0.02864	0.861214	0.07075	0.02315	0.00243634	0.124	0.03526	0.000514327	FBgn0040338	TfIIA-S-2	529 bp DOWNSTREAM
Male ln(sigma_e) Lifespan (Temp 1: 18°, Temp 2: 25°)	2L_2340419_SNP	C	T	T	0.358	58	104	0.07713	0.02201	7.03509e-05	0.06201	0.02201	0.00289443	0.06917	0.01764	8.33365e-06	0.01593	0.02675	0.541591	FBgn0031413	CG9967	INTRON	FBgn0031414	eys	SYNONYMOUS_CODING
Male ln(sigma_e) Lifespan (Temp 1: 18°, Temp 2: 25°)	2R_9867176_DEL	G	GTTG	GTTG	0.3455	57	108	0.01835	0.02152	0.410306	0.1003	0.02021	2.04187e-06	0.0616	0.01626	0.000382948	-0.08651	0.02659	0.00120125	FBgn0033889	CG6701	INTRON	FBgn0033890	Ctf4	690 bp DOWNSTREAM
Male ln(sigma_e) Lifespan (Temp 1: 18°, Temp 2: 25°)	2L_7259478_SNP	G	A	A	0.4497	76	93	0.02446	0.02156	0.244633	0.08952	0.01986	8.03017e-06	0.05922	0.01651	0.000296819	-0.06951	0.0254	0.00607525	FBgn0010453	Wnt4	INTRON
Male ln(sigma_e) Lifespan (Temp 1: 18°, Temp 2: 25°)	2R_9867406_SNP	T	A	A	0.343	59	113	0.008421	0.02138	0.700258	0.09904	0.02017	2.00078e-06	0.0553	0.01638	0.00119766	-0.09375	0.02576	0.000331055	FBgn0033889	CG6701	INTRON	FBgn0033890	Ctf4	461 bp DOWNSTREAM
Male ln(sigma_e) Lifespan (Temp 1: 18°, Temp 2: 25°)	3L_6356935_SNP	T	G	T	0.4749	85	94	0.01492	0.02061	0.464447	0.08711	0.01905	7.66719e-06	0.05187	0.01581	0.0011146	-0.0739	0.02434	0.00253893	Intergenic
Male ln(sigma_e) Lifespan (Temp 1: 18°, Temp 2: 25°)	3L_6356943_SNP	A	T	A	0.4746	84	93	0.01198	0.02058	0.559013	0.08889	0.01919	5.50322e-06	0.05133	0.01595	0.00134134	-0.07871	0.02414	0.00136276	Intergenic
Male ln(sigma_e) Lifespan (Temp 1: 18°, Temp 2: 25°)	3L_6356953_DEL	T	TT	TT	0.4091	72	104	0.006815	0.02112	0.743829	0.09218	0.01953	4.03744e-06	0.04938	0.01632	0.00250039	-0.08512	0.02458	0.000659005	Intergenic
Male ln(sigma_e) Lifespan (Temp 1: 18°, Temp 2: 25°)	2L_6449703_SNP	T	C	C	0.4485	74	91	-0.003211	0.02098	0.876601	0.09449	0.01974	3.34204e-06	0.04516	0.01614	0.00695425	-0.09675	0.02531	7.40307e-05	FBgn0031814	retm	UTR_3_PRIME
Male ln(sigma_e) Lifespan (Temp 1: 18°, Temp 2: 25°)	2R_17692837_SNP	C	T	T	0.16	28	147	-0.06095	0.02706	0.029346	0.09825	0.02697	0.000309759	0.01803	0.02212	0.416767	-0.158	0.03136	1.64819e-06	FBgn0046297	CR9284	994 bp DOWNSTREAM
Male ln(sigma_e) Lifespan (Temp 1: 18°, Temp 2: 25°)	3L_10356216_SNP	C	T	T	0.3616	64	113	0.07116	0.02029	0.000712372	-0.04597	0.02024	0.0260054	0.01379	0.01635	0.412407	0.1147	0.02466	5.15481e-06	FBgn0265415	CR44327	EXON
Male ln(sigma_e) Lifespan (Temp 1: 18°, Temp 2: 25°)	3L_12644116_SNP	G	A	A	0.05556	10	170	-0.1154	0.04369	0.00881931	0.1235	0.04105	0.00282254	0.009579	0.03519	0.783045	-0.25	0.05073	1.68686e-06	FBgn0263379	CR43431	INTRON
Male ln(sigma_e) Lifespan (Temp 1: 18°, Temp 2: 25°)	X_13726289_SNP	A	G	G	0.337	61	120	0.06461	0.0204	0.00230987	-0.05237	0.02022	0.0119926	0.006312	0.01634	0.709335	0.1166	0.02458	4.00971e-06	FBgn0052626	AMPdeam	SYNONYMOUS_CODING
Male ln(sigma_e) Lifespan (Temp 1: 18°, Temp 2: 25°)	X_13726280_SNP	T	C	C	0.3333	60	120	0.06269	0.02057	0.00330326	-0.05475	0.02026	0.008936	0.004166	0.01641	0.806466	0.1171	0.02472	4.16229e-06	FBgn0052626	AMPdeam	SYNONYMOUS_CODING
Male ln(sigma_e) Lifespan (Temp 1: 18°, Temp 2: 25°)	X_6108431_DEL	C	CGACCCCGGTTC	CGACCCCGGTTC	0.2195	36	128	-0.0662	0.02591	0.00954735	0.07405	0.0253	0.00309849	0.003248	0.02097	0.871518	-0.1389	0.0298	4.70098e-06	Intergenic
Male ln(sigma_e) Lifespan (Temp 1: 18°, Temp 2: 25°)	3L_10356176_SNP	C	G	G	0.3616	64	113	0.05993	0.02108	0.00455372	-0.0564	0.02041	0.00611652	0.002797	0.01694	0.86727	0.1143	0.02473	5.67372e-06	FBgn0265415	CR44327	EXON
Male ln(sigma_e) Lifespan (Temp 1: 18°, Temp 2: 25°)	2R_18564813_SNP	A	G	G	0.24	42	133	-0.06821	0.02385	0.00432552	-0.1071	0.02264	3.54865e-06	-0.08878	0.01823	1.59498e-06	0.04114	0.02904	0.158895	Intergenic
Male ln(sigma_e) Lifespan (Temp 1: 18°, Temp 2: 25°)	2R_18564991_SNP	T	A	A	0.1371	24	151	-0.1012	0.0293	0.000608513	-0.1015	0.0289	0.000478958	-0.1023	0.02272	9.39255e-06	0.002011	0.0366	0.955186	Intergenic
Male ln(sigma_e) Lifespan (Temp 1: 18°, Temp 2: 25°)	2L_1453105_SNP	A	G	G	0.4012	69	103	-0.029	0.02136	0.170895	-0.09237	0.01999	5.10497e-06	-0.06204	0.01637	0.000162601	0.06608	0.02554	0.00959425	Intergenic
Male ln(sigma_e) Lifespan (Temp 1: 18°, Temp 2: 25°)	3L_12146255_SNP	T	G	G	0.06145	11	168	-0.1315	0.0416	0.00170372	0.1084	0.04108	0.00901183	-0.01235	0.03365	0.713104	-0.2384	0.04844	1.7654e-06	FBgn0013997	Nrx-IV	SYNONYMOUS_CODING
Male ln(sigma_e) Lifespan (Temp 1: 18°, Temp 2: 25°)	2L_9374660_SNP	A	G	A	0.09467	16	153	0.06541	0.03614	0.0665647	-0.1144	0.03477	0.00101401	-0.0249	0.02881	0.378856	0.1806	0.04171	4.87126e-06	FBgn0085395	Shawl	INTRON	FBgn0264447	CR43865	656 bp DOWNSTREAM
Male ln(sigma_e) Lifespan (Temp 1: 18°, Temp 2: 28°)	2L_15338826_SNP	T	G	G	0.05848	10	161	0.1462	0.04097	0.000468708	0.1734	0.04446	0.000134265	0.1719	0.02953	2.88592e-08	-0.0009269	0.06136	0.979959	Intergenic
Male ln(sigma_e) Lifespan (Temp 1: 18°, Temp 2: 28°)	3L_20938705_INS	A	AGATACAAAATACAA	A	0.05488	9	155	0.1242	0.04324	0.00727793	0.1997	0.04616	2.68831e-05	0.1596	0.03099	1.23447e-06	-0.07736	0.06474	0.227417	FBgn0011591	fng	INTRON
Male ln(sigma_e) Lifespan (Temp 1: 18°, Temp 2: 28°)	3R_15017419_SNP	G	T	T	0.05714	10	165	0.1281	0.04327	0.00355753	0.1698	0.04453	0.000187197	0.1491	0.03034	1.96185e-06	-0.03807	0.06113	0.516767	FBgn0051475	CG31475	INTRON
Male ln(sigma_e) Lifespan (Temp 1: 18°, Temp 2: 28°)	2R_8903218_SNP	T	C	C	0.05114	9	167	0.1345	0.04321	0.00214669	0.1485	0.04732	0.00200186	0.1464	0.03207	9.40229e-06	-0.002076	0.06447	0.98242	Intergenic
Male ln(sigma_e) Lifespan (Temp 1: 18°, Temp 2: 28°)	3R_24767641_SNP	T	G	G	0.05294	9	161	0.1021	0.04635	0.0277799	0.1885	0.04584	7.79596e-05	0.1463	0.03213	9.845e-06	-0.0833	0.06358	0.199807	FBgn0039617	CG14521	INTRON
Male ln(sigma_e) Lifespan (Temp 1: 18°, Temp 2: 28°)	3L_20968891_SNP	T	A	A	0.05263	9	162	0.03606	0.04467	0.416017	0.2427	0.04501	2.32419e-07	0.1458	0.03221	1.03959e-05	-0.1904	0.06308	0.00282314	Intergenic
Male ln(sigma_e) Lifespan (Temp 1: 18°, Temp 2: 28°)	2L_17384167_SNP	G	A	A	0.05882	10	160	0.09379	0.04377	0.0333323	0.1599	0.04312	0.000237323	0.1438	0.03061	4.62808e-06	-0.09905	0.06113	0.107294	FBgn0032633	Lrch	52 bp UPSTREAM	FBgn0020503	CLIP-190	533 bp UPSTREAM
Male ln(sigma_e) Lifespan (Temp 1: 18°, Temp 2: 28°)	3L_23660792_SNP	T	A	A	0.07042	10	132	0.1309	0.04288	0.00307733	0.1557	0.04596	0.000702901	0.1433	0.0313	6.00652e-06	-0.02539	0.06364	0.677497	FBgn0250816	AGO3	INTRON
Male ln(sigma_e) Lifespan (Temp 1: 18°, Temp 2: 28°)	2R_12414471_SNP	A	T	T	0.0625	11	165	0.09983	0.04004	0.0135589	0.1492	0.04279	0.000625021	0.1352	0.02913	6.85792e-06	-0.02565	0.05863	0.672573	FBgn0011260	Sema-2a	INTRON
Male ln(sigma_e) Lifespan (Temp 1: 18°, Temp 2: 28°)	3L_8409906_SNP	A	G	G	0.06286	11	164	0.152	0.04076	0.000268875	0.1131	0.04342	0.0100494	0.1334	0.02927	9.26347e-06	0.04254	0.05822	0.463679	FBgn0052354	CG32354	INTRON	FBgn0266667	Exo70	896 bp DOWNSTREAM
Male ln(sigma_e) Lifespan (Temp 1: 18°, Temp 2: 28°)	3R_19189212_SNP	A	G	G	0.05172	9	165	0.193	0.04193	7.98203e-06	0.01819	0.04653	0.694398	0.1315	0.0325	7.57955e-05	0.1827	0.06318	0.00413214	FBgn0039073	CG4408	NON_SYNONYMOUS_CODING
Male ln(sigma_e) Lifespan (Temp 1: 18°, Temp 2: 28°)	3L_830775_SNP	T	G	G	0.05143	9	166	0.03583	0.04665	0.441154	0.2198	0.04578	3.32915e-06	0.1285	0.03255	0.00011222	-0.1807	0.06318	0.00467337	FBgn0035162	CG13900	INTRON	FBgn0086067	snoRNA:Me28S-A771	264 bp UPSTREAM	FBgn0266694	CR45184	585 bp UPSTREAM	FBgn0086066	snoRNA:Me5.8S-G74	783 bp UPSTREAM
Male ln(sigma_e) Lifespan (Temp 1: 18°, Temp 2: 28°)	X_15165928_SNP	A	G	G	0.08	14	161	0.1385	0.03524	0.000123364	0.1125	0.03874	0.00410847	0.1273	0.02584	2.06714e-06	0.03251	0.05257	0.542544	FBgn0030624	CG9106	INTRON
Male ln(sigma_e) Lifespan (Temp 1: 18°, Temp 2: 28°)	3L_835171_SNP	T	C	C	0.06286	11	164	0.0527	0.04233	0.212913	0.1975	0.04179	4.48619e-06	0.1255	0.02946	3.19284e-05	-0.1415	0.05785	0.015248	FBgn0260755	CG42553	SYNONYMOUS_CODING	FBgn0260756	CG42554	512 bp UPSTREAM
Male ln(sigma_e) Lifespan (Temp 1: 18°, Temp 2: 28°)	2R_6733794_SNP	C	G	G	0.08235	14	156	0.09297	0.03786	0.0136673	0.1555	0.0384	6.1344e-05	0.1239	0.02635	4.03473e-06	-0.06068	0.05318	0.239017	FBgn0050015	CG30015	INTRON
Male ln(sigma_e) Lifespan (Temp 1: 18°, Temp 2: 28°)	3R_24702315_SNP	A	G	A	0.09467	16	153	0.06265	0.03445	0.0704318	0.1724	0.03502	1.93927e-06	0.118	0.02454	3.07495e-06	-0.1073	0.04858	0.0294627	FBgn0053203	CG33203	INTRON	FBgn0039611	CG14528	SYNONYMOUS_CODING
Male ln(sigma_e) Lifespan (Temp 1: 18°, Temp 2: 28°)	3R_7596517_INS	AA	A	A	0.06061	10	155	0.009682	0.04428	0.825532	0.2178	0.04379	1.2456e-06	0.1148	0.03156	0.000303668	-0.2061	0.05904	0.000668132	FBgn0265276	l_3_neo38	INTRON
Male ln(sigma_e) Lifespan (Temp 1: 18°, Temp 2: 28°)	3R_24718123_SNP	C	G	G	0.05882	10	160	0.02816	0.04272	0.507999	0.2011	0.0426	8.35978e-06	0.1138	0.031	0.000345752	-0.1723	0.05902	0.00460698	FBgn0265998	Doa	INTRON
Male ln(sigma_e) Lifespan (Temp 1: 18°, Temp 2: 28°)	3R_23722852_DEL	A	AACA	AACA	0.06977	12	160	0.03142	0.04073	0.442287	0.1894	0.04035	4.66022e-06	0.1102	0.02852	0.000156578	-0.1554	0.05551	0.00528935	FBgn0085382	CG34353	INTRON
Male ln(sigma_e) Lifespan (Temp 1: 18°, Temp 2: 28°)	2L_3886000_SNP	T	G	G	0.06433	11	160	-3.313e-05	0.03968	0.999113	0.1951	0.04146	5.81887e-06	0.1086	0.02992	0.000349065	-0.171	0.05704	0.00267098	FBgn0000256	capu	INTRON
Male ln(sigma_e) Lifespan (Temp 1: 18°, Temp 2: 28°)	3R_24700716_SNP	G	A	G	0.06395	11	161	0.02548	0.04095	0.532981	0.1921	0.04161	8.52429e-06	0.1082	0.02994	0.000375415	-0.1658	0.05704	0.00437073	FBgn0053203	CG33203	INTRON	FBgn0039609	CG14529	UTR_3_PRIME	FBgn0039611	CG14528	627 bp UPSTREAM
Male ln(sigma_e) Lifespan (Temp 1: 18°, Temp 2: 28°)	3L_8043134_DEL	A	AA	AA	0.05556	9	153	0.06107	0.0419	0.166952	0.2151	0.04557	5.11605e-06	0.1081	0.03286	0.00124841	-0.2115	0.05825	0.000817872	FBgn0011817	nmo	UTR_3_PRIME
Male ln(sigma_e) Lifespan (Temp 1: 18°, Temp 2: 28°)	2R_7526647_SNP	T	G	G	0.07143	12	156	0.1904	0.03712	5.52189e-07	0.0405	0.04128	0.323394	0.1078	0.02907	0.000218599	0.09846	0.05608	0.0809404	FBgn0033638	CG9005	INTRON
Male ln(sigma_e) Lifespan (Temp 1: 18°, Temp 2: 28°)	2L_4770897_SNP	C	G	G	0.08485	14	151	0.02328	0.0382	0.539871	0.1834	0.03559	1.9257e-06	0.1032	0.02639	0.000147247	-0.1594	0.04958	0.00218982	FBgn0031627	CG15630	INTRON
Male ln(sigma_e) Lifespan (Temp 1: 18°, Temp 2: 28°)	3R_24702151_SNP	T	C	T	0.08383	14	153	0.03459	0.03591	0.347318	0.1716	0.03717	9.02868e-06	0.1031	0.02584	0.000148054	-0.1354	0.05129	0.00952071	FBgn0053203	CG33203	INTRON	FBgn0039611	CG14528	SYNONYMOUS_CODING
Male ln(sigma_e) Lifespan (Temp 1: 18°, Temp 2: 28°)	X_973198_SNP	G	A	A	0.06286	11	164	-0.0252	0.04074	0.536921	0.2227	0.04104	1.79028e-07	0.1031	0.02996	0.000704873	-0.2359	0.05594	3.94183e-05	FBgn0040397	CG3655	INTRON	FBgn0266005	CR44779	INTRON
Male ln(sigma_e) Lifespan (Temp 1: 18°, Temp 2: 28°)	3R_14945211_SNP	C	T	T	0.06395	11	161	0.18	0.03665	2.3639e-06	0.0302	0.04413	0.495773	0.1012	0.02968	0.000901266	0.1446	0.05759	0.0132059	FBgn0038679	CG6040	INTRON
Male ln(sigma_e) Lifespan (Temp 1: 18°, Temp 2: 28°)	3R_24730946_INS	CC	C	C	0.1302	22	147	0.07501	0.02982	0.0132637	0.1134	0.03118	0.000386597	0.09873	0.02124	7.64077e-06	-0.02659	0.04271	0.524636	FBgn0265998	Doa	INTRON
Male ln(sigma_e) Lifespan (Temp 1: 18°, Temp 2: 28°)	2R_4830225_SNP	G	A	A	0.05063	8	150	0.2002	0.04587	8.37979e-06	0.04118	0.0514	0.424418	0.09796	0.03583	0.00595411	0.1152	0.06872	0.0843759	FBgn0265300	CR44273	225 bp DOWNSTREAM	FBgn0265301	CR44274	775 bp UPSTREAM
Male ln(sigma_e) Lifespan (Temp 1: 18°, Temp 2: 28°)	3R_23728913_SNP	C	T	T	0.0814	14	158	0.01648	0.038	0.665392	0.1788	0.03738	3.40788e-06	0.09737	0.02658	0.000344703	-0.1593	0.0515	0.0020921	FBgn0085382	CG34353	INTRON
Male ln(sigma_e) Lifespan (Temp 1: 18°, Temp 2: 28°)	2L_15031723_SNP	C	T	T	0.07285	11	140	0.1724	0.0368	7.29412e-06	0.03294	0.04113	0.458287	0.09715	0.02964	0.00151393	0.1288	0.05325	0.0279942	FBgn0260446	GABA-B-R1	INTRON	FBgn0051832	CG31832	UTR_5_PRIME
Male ln(sigma_e) Lifespan (Temp 1: 18°, Temp 2: 28°)	2L_2656537_SNP	G	T	T	0.06358	11	162	0.1822	0.03871	4.28904e-06	0.04643	0.04408	0.293947	0.09608	0.03019	0.0016404	0.1027	0.05815	0.0799377	FBgn0031443	Prosbeta4R2	325 bp DOWNSTREAM
Male ln(sigma_e) Lifespan (Temp 1: 18°, Temp 2: 28°)	X_19414846_SNP	T	G	G	0.1124	19	150	0.157	0.03032	5.40605e-07	0.05417	0.03471	0.116316	0.094	0.02334	6.98654e-05	0.07968	0.04569	0.0824578	FBgn0027291	l_1_G0156	SYNONYMOUS_CODING
Male ln(sigma_e) Lifespan (Temp 1: 18°, Temp 2: 28°)	3R_24701442_SNP	T	G	T	0.08772	15	156	0.01203	0.03601	0.738665	0.1758	0.03512	2.44291e-06	0.09307	0.02589	0.00042402	-0.1631	0.04839	0.00117657	FBgn0053203	CG33203	INTRON	FBgn0039611	CG14528	SYNONYMOUS_CODING	FBgn0039609	CG14529	689 bp DOWNSTREAM
Male ln(sigma_e) Lifespan (Temp 1: 18°, Temp 2: 28°)	2R_7427758_SNP	G	A	A	0.05294	9	161	-0.03707	0.04698	0.427397	0.2175	0.04549	4.32832e-06	0.0905	0.03344	0.00721432	-0.251	0.06135	7.15759e-05	Intergenic
Male ln(sigma_e) Lifespan (Temp 1: 18°, Temp 2: 28°)	3R_15181205_SNP	A	G	G	0.06395	11	161	-0.01568	0.04274	0.712393	0.1945	0.04193	6.41328e-06	0.08958	0.03027	0.00341275	-0.2068	0.057	0.000343185	FBgn0262839	CG43203	599 bp DOWNSTREAM
Male ln(sigma_e) Lifespan (Temp 1: 18°, Temp 2: 28°)	3R_10533643_SNP	A	G	G	0.08235	14	156	0.04304	0.03698	0.24221	0.1723	0.03682	8.15185e-06	0.08865	0.02665	0.00117711	-0.1648	0.05085	0.00149155	FBgn0262127	kibra	INTRON
Male ln(sigma_e) Lifespan (Temp 1: 18°, Temp 2: 28°)	3R_25157860_SNP	A	T	T	0.1118	18	143	0.1425	0.02888	1.56647e-06	0.01511	0.03652	0.669564	0.08576	0.02445	0.000436625	0.1442	0.04647	0.00192186	Intergenic
Male ln(sigma_e) Lifespan (Temp 1: 18°, Temp 2: 28°)	3R_25018695_SNP	A	C	C	0.1198	20	147	0.009109	0.03156	0.77646	0.1637	0.03172	5.65281e-07	0.08551	0.02266	0.000231501	-0.1544	0.04339	0.000277582	FBgn0039647	CG14509	INTRON
Male ln(sigma_e) Lifespan (Temp 1: 18°, Temp 2: 28°)	3L_22440652_SNP	G	A	A	0.05882	10	160	0.1874	0.04003	5.84663e-06	0.02143	0.04671	0.6427	0.08521	0.03187	0.00785641	0.1301	0.06067	0.0334939	Intergenic
Male ln(sigma_e) Lifespan (Temp 1: 18°, Temp 2: 28°)	3L_7167350_SNP	T	C	C	0.09357	16	155	0.1605	0.03405	3.91378e-06	0.005052	0.03648	0.891454	0.08302	0.02512	0.00123433	0.1582	0.04747	0.00119084	FBgn0265296	Dscam2	INTRON
Male ln(sigma_e) Lifespan (Temp 1: 18°, Temp 2: 28°)	3R_3222190_SNP	C	A	A	0.1242	20	141	0.1427	0.02846	2.45476e-06	0.03407	0.0337	0.304865	0.08278	0.02236	0.000381904	0.07621	0.04522	0.0908503	Intergenic
Male ln(sigma_e) Lifespan (Temp 1: 18°, Temp 2: 28°)	3R_15180998_SNP	A	G	G	0.08772	15	156	-0.01443	0.03716	0.695681	0.1724	0.03647	3.90932e-06	0.08199	0.02632	0.00198058	-0.1785	0.04947	0.00036874	FBgn0262839	CG43203	392 bp DOWNSTREAM
Male ln(sigma_e) Lifespan (Temp 1: 18°, Temp 2: 28°)	3R_15181003_SNP	T	G	G	0.08721	15	157	-0.01589	0.03687	0.666542	0.1732	0.03646	3.51953e-06	0.08161	0.02617	0.00207619	-0.1808	0.04936	0.00030724	FBgn0262839	CG43203	397 bp DOWNSTREAM
Male ln(sigma_e) Lifespan (Temp 1: 18°, Temp 2: 28°)	2L_11607667_SNP	G	C	C	0.1267	19	131	0.1402	0.02935	4.29122e-06	0.0195	0.03583	0.573891	0.08041	0.0242	0.000802946	0.1253	0.04482	0.00632205	FBgn0015400	kek2	INTRON
Male ln(sigma_e) Lifespan (Temp 1: 18°, Temp 2: 28°)	3L_9138631_SNP	G	A	A	0.1104	18	145	0.000817	0.03347	0.980453	0.1573	0.03292	5.34691e-06	0.07851	0.02348	0.00133739	-0.1563	0.04513	0.000757651	FBgn0263456	nwk	UTR_3_PRIME	FBgn0004244	Rdl	307 bp DOWNSTREAM	FBgn0263556	mir-4940	834 bp DOWNSTREAM
Male ln(sigma_e) Lifespan (Temp 1: 18°, Temp 2: 28°)	3L_15337886_SNP	G	A	A	0.2778	45	117	0.06719	0.0231	0.00357939	0.07066	0.02473	0.00415584	0.0752	0.01642	9.26161e-06	0.01247	0.0341	0.735306	FBgn0036494	Toll-6	471 bp DOWNSTREAM
Male ln(sigma_e) Lifespan (Temp 1: 18°, Temp 2: 28°)	3R_3222193_SNP	T	A	A	0.1125	18	142	0.1426	0.02979	6.58011e-06	0.01929	0.03498	0.578932	0.07448	0.0233	0.00239205	0.08848	0.04744	0.0600519	Intergenic
Male ln(sigma_e) Lifespan (Temp 1: 18°, Temp 2: 28°)	2R_6438417_SNP	A	C	A	0.1562	25	135	-0.01205	0.02815	0.668356	0.1476	0.02847	8.14188e-07	0.0734	0.02105	0.00055895	-0.1459	0.03831	0.000212953	Intergenic
Male ln(sigma_e) Lifespan (Temp 1: 18°, Temp 2: 28°)	2L_11795059_DEL	TCA	T	TCA	0.4379	67	86	0.05748	0.02151	0.00767407	0.09714	0.0217	1.6013e-05	0.07292	0.01555	3.32774e-06	-0.04518	0.02953	0.126861	FBgn0020309	crol	109 bp DOWNSTREAM	FBgn0032377	CG14937	974 bp UPSTREAM
Male ln(sigma_e) Lifespan (Temp 1: 18°, Temp 2: 28°)	3R_19182123_SNP	C	T	C	0.4639	77	89	0.08497	0.01982	2.85903e-05	0.05952	0.02171	0.00640806	0.07266	0.01452	1.17824e-06	0.02115	0.02927	0.480897	FBgn0024509	Sec13	162 bp UPSTREAM	FBgn0016119	ATPsyn-Cf6	337 bp UPSTREAM
Male ln(sigma_e) Lifespan (Temp 1: 18°, Temp 2: 28°)	3R_15181082_SNP	A	G	G	0.09302	16	156	-0.02454	0.03597	0.492809	0.1616	0.03547	8.84926e-06	0.07147	0.02564	0.0056266	-0.1776	0.04794	0.00025988	FBgn0262839	CG43203	476 bp DOWNSTREAM
Male ln(sigma_e) Lifespan (Temp 1: 18°, Temp 2: 28°)	3R_19182125_SNP	C	G	C	0.4699	78	88	0.08343	0.01969	4.0031e-05	0.05841	0.02165	0.00746699	0.07129	0.0145	1.88895e-06	0.02083	0.02903	0.490652	FBgn0024509	Sec13	160 bp UPSTREAM	FBgn0016119	ATPsyn-Cf6	339 bp UPSTREAM
Male ln(sigma_e) Lifespan (Temp 1: 18°, Temp 2: 28°)	2L_11795065_SNP	T	A	T	0.4416	68	86	0.05823	0.02139	0.00669764	0.09185	0.02171	4.3993e-05	0.07066	0.01541	6.30651e-06	-0.03899	0.02966	0.181024	FBgn0020309	crol	104 bp DOWNSTREAM	FBgn0032377	CG14937	979 bp UPSTREAM
Male ln(sigma_e) Lifespan (Temp 1: 18°, Temp 2: 28°)	2R_13004428_DEL	A	AGAGTTCCAGGA	AGAGTTCCAGGA	0.1647	28	142	-0.009317	0.02674	0.739243	0.1495	0.02722	1.255e-07	0.0702	0.01976	0.000508392	-0.1563	0.03713	3.76343e-05	Intergenic
Male ln(sigma_e) Lifespan (Temp 1: 18°, Temp 2: 28°)	2R_12086047_SNP	C	T	T	0.1337	23	149	-0.005132	0.03048	0.866016	0.1406	0.02984	5.6652e-06	0.06975	0.02167	0.00147974	-0.1394	0.04043	0.000814394	FBgn0262026	CG42837	UTR_3_PRIME	FBgn0265178	CG44243	SYNONYMOUS_CODING	FBgn0015295	shark	884 bp DOWNSTREAM
Male ln(sigma_e) Lifespan (Temp 1: 18°, Temp 2: 28°)	X_8450264_SNP	A	G	G	0.0977	17	157	0.1594	0.03179	1.19611e-06	0.007113	0.03633	0.842117	0.06929	0.02472	0.00569099	0.127	0.04738	0.00778337	FBgn0026679	IntS4	SYNONYMOUS_CODING
Male ln(sigma_e) Lifespan (Temp 1: 18°, Temp 2: 28°)	3R_19182142_SNP	A	G	A	0.4061	67	98	0.06939	0.02049	0.000847563	0.0658	0.02204	0.0029972	0.06919	0.01506	6.04686e-06	0.0001866	0.02962	0.968405	FBgn0024509	Sec13	START_GAINED	FBgn0016119	ATPsyn-Cf6	356 bp UPSTREAM
Male ln(sigma_e) Lifespan (Temp 1: 18°, Temp 2: 28°)	3R_24142047_INS	AT	A	A	0.4277	68	91	0.04558	0.02135	0.0328077	0.08677	0.02213	9.87176e-05	0.06877	0.01529	9.01066e-06	-0.03292	0.03022	0.26751	Intergenic
Male ln(sigma_e) Lifespan (Temp 1: 18°, Temp 2: 28°)	3R_19182144_SNP	T	A	T	0.4072	68	99	0.07084	0.02018	0.000603049	0.06209	0.02184	0.00488027	0.06795	0.0149	7.84446e-06	0.005441	0.02921	0.883882	FBgn0024509	Sec13	141 bp UPSTREAM	FBgn0016119	ATPsyn-Cf6	358 bp UPSTREAM
Male ln(sigma_e) Lifespan (Temp 1: 18°, Temp 2: 28°)	2R_5741657_SNP	T	A	A	0.1737	29	138	0.1239	0.0256	2.34891e-06	-0.01045	0.0291	0.717301	0.06534	0.01986	0.00106733	0.1398	0.0375	0.000216271	FBgn0027580	CG1516	INTRON
Male ln(sigma_e) Lifespan (Temp 1: 18°, Temp 2: 28°)	3L_9908540_SNP	T	A	A	0.05882	10	160	0.1736	0.03746	9.26454e-06	-0.01633	0.04623	0.726928	0.06463	0.03077	0.0441469	0.1638	0.06071	0.00682039	FBgn0085385	CG34356	INTRON
Male ln(sigma_e) Lifespan (Temp 1: 18°, Temp 2: 28°)	3L_2045380_SNP	A	T	T	0.1156	20	153	-0.04419	0.03236	0.171681	0.1647	0.03147	4.4999e-07	0.06207	0.02322	0.00793116	-0.2028	0.04217	3.11829e-06	FBgn0086906	sls	INTRON
Male ln(sigma_e) Lifespan (Temp 1: 18°, Temp 2: 28°)	3L_7422298_SNP	A	T	T	0.2749	47	124	-0.004795	0.02214	0.832554	0.1268	0.02208	5.82252e-08	0.06124	0.01637	0.000245434	-0.1286	0.0306	3.60408e-05	FBgn0259935	CG42458	INTRON
Male ln(sigma_e) Lifespan (Temp 1: 18°, Temp 2: 28°)	2L_4250784_SNP	T	G	G	0.1105	19	153	0.1409	0.03007	4.8377e-06	-0.006732	0.03457	0.84709	0.06033	0.0237	0.0117351	0.1374	0.04488	0.00242449	Intergenic
Male ln(sigma_e) Lifespan (Temp 1: 18°, Temp 2: 28°)	X_6493775_SNP	A	T	T	0.09524	14	133	0.166	0.03488	4.10213e-06	-0.01568	0.04138	0.697725	0.05967	0.02867	0.0312568	0.1533	0.05114	0.00345949	FBgn0029879	APC7	43 bp DOWNSTREAM	FBgn0029881	pigs	320 bp UPSTREAM
Male ln(sigma_e) Lifespan (Temp 1: 18°, Temp 2: 28°)	3L_12650082_SNP	G	T	T	0.06322	11	163	-0.07572	0.04225	0.0739755	0.1618	0.04043	0.000101959	0.05832	0.03065	0.0575295	-0.2668	0.05475	2.70279e-06	Intergenic
Male ln(sigma_e) Lifespan (Temp 1: 18°, Temp 2: 28°)	3R_5817016_INS	TGCT	T	T	0.2581	40	115	0.009311	0.02483	0.69938	0.1196	0.02489	2.27426e-06	0.05785	0.01777	0.00127521	-0.1213	0.03452	0.000362722	FBgn0267336	Glut4EF	UTR_3_PRIME
Male ln(sigma_e) Lifespan (Temp 1: 18°, Temp 2: 28°)	3R_5817008_DEL	A	ACCTTG	ACCTTG	0.2468	39	119	0.01316	0.02442	0.587602	0.1132	0.02449	9.1851e-06	0.05658	0.01765	0.00173428	-0.1112	0.03355	0.00119293	FBgn0267336	Glut4EF	UTR_3_PRIME
Male ln(sigma_e) Lifespan (Temp 1: 18°, Temp 2: 28°)	X_7784295_INS	TTTTTAAGGCTTTCCT	T	T	0.09942	17	154	0.1491	0.03227	6.39035e-06	-0.02266	0.0355	0.52296	0.05593	0.02527	0.0264563	0.1383	0.04686	0.00365884	FBgn0029970	Nek2	CODON_INSERTION
Male ln(sigma_e) Lifespan (Temp 1: 18°, Temp 2: 28°)	2L_9504890_SNP	C	G	G	0.09581	16	151	-0.0456	0.0349	0.190375	0.1644	0.03408	6.20168e-06	0.05554	0.02571	0.0324497	-0.215	0.04526	8.39589e-06	FBgn0032120	CG33298	INTRON
Male ln(sigma_e) Lifespan (Temp 1: 18°, Temp 2: 28°)	2L_19840176_SNP	G	T	T	0.1488	25	143	-0.02239	0.0285	0.448778	0.1361	0.02901	5.55364e-06	0.0544	0.02121	0.0107884	-0.1605	0.03919	5.99235e-05	FBgn0263873	sick	INTRON
Male ln(sigma_e) Lifespan (Temp 1: 18°, Temp 2: 28°)	3R_5803398_SNP	A	G	G	0.2744	45	119	0.0117	0.02285	0.612902	0.1092	0.02374	6.33436e-06	0.05429	0.01648	0.00153449	-0.1078	0.0326	0.000919031	FBgn0267336	Glut4EF	INTRON
Male ln(sigma_e) Lifespan (Temp 1: 18°, Temp 2: 28°)	3R_22474353_SNP	A	T	T	0.0719	11	142	0.1511	0.03978	2.96401e-06	-0.004086	0.04503	0.931764	0.05332	0.03174	0.0823999	0.1166	0.0575	0.0298624	FBgn0250908	beat-VII	UTR_3_PRIME
Male ln(sigma_e) Lifespan (Temp 1: 18°, Temp 2: 28°)	3L_12646350_SNP	T	A	A	0.05233	9	163	-0.09704	0.04645	0.0369668	0.1653	0.04449	0.000275886	0.05295	0.03389	0.116781	-0.2994	0.06033	1.50364e-06	FBgn0263379	CR43431	160 bp UPSTREAM
Male ln(sigma_e) Lifespan (Temp 1: 18°, Temp 2: 28°)	3L_9310579_SNP	C	G	G	0.2281	39	132	0.1165	0.02281	7.23698e-07	-0.01206	0.0248	0.639998	0.05106	0.01743	0.00430812	0.1168	0.03244	0.000552969	Intergenic
Male ln(sigma_e) Lifespan (Temp 1: 18°, Temp 2: 28°)	3L_10937064_DEL	GC	G	GC	0.247	41	125	0.1065	0.02294	4.95477e-06	0.005954	0.02554	0.813227	0.04876	0.01759	0.00576112	0.08812	0.03333	0.00880031	FBgn0054050	CG34050	491 bp UPSTREAM
Male ln(sigma_e) Lifespan (Temp 1: 18°, Temp 2: 28°)	X_904604_DEL	T	TA	TA	0.1272	22	151	0.1327	0.02838	5.04591e-06	-0.02479	0.03175	0.436977	0.04817	0.02242	0.0322716	0.1307	0.04185	0.0020306	FBgn0040338	TfIIA-S-2	529 bp DOWNSTREAM
Male ln(sigma_e) Lifespan (Temp 1: 18°, Temp 2: 28°)	3R_5739963_SNP	A	T	T	0.2209	36	127	-0.02712	0.02526	0.284947	0.1245	0.02569	1.7087e-06	0.04805	0.01842	0.00972887	-0.1503	0.03433	1.49275e-05	FBgn0267336	Glut4EF	INTRON
Male ln(sigma_e) Lifespan (Temp 1: 18°, Temp 2: 28°)	3L_1712823_SNP	C	T	T	0.0625	11	165	-0.08747	0.04191	0.0382429	0.1827	0.04204	2.39859e-05	0.04746	0.03067	0.124518	-0.2686	0.05501	2.38708e-06	FBgn0035260	CG7991	INTRON
Male ln(sigma_e) Lifespan (Temp 1: 18°, Temp 2: 28°)	3L_12645224_SNP	C	A	A	0.05172	9	165	-0.09923	0.04626	0.0327397	0.153	0.04452	0.000786209	0.04504	0.03385	0.182397	-0.2879	0.06031	3.61575e-06	FBgn0263379	CR43431	INTRON
Male ln(sigma_e) Lifespan (Temp 1: 18°, Temp 2: 28°)	3L_12646968_SNP	T	C	C	0.05202	9	164	-0.09996	0.04628	0.0314814	0.1537	0.04456	0.000742573	0.04501	0.03396	0.182708	-0.2893	0.06016	3.20738e-06	FBgn0263379	CR43431	778 bp UPSTREAM
Male ln(sigma_e) Lifespan (Temp 1: 18°, Temp 2: 28°)	X_16891302_SNP	G	A	A	0.2164	37	134	0.1108	0.02375	5.17983e-06	-0.007188	0.02602	0.788174	0.04395	0.01813	0.016285	0.1049	0.03368	0.0024637	FBgn0266354	CG45002	INTRON
Male ln(sigma_e) Lifespan (Temp 1: 18°, Temp 2: 28°)	X_16891311_SNP	T	C	C	0.2059	35	135	0.1106	0.02369	6.68379e-06	-0.01179	0.0263	0.664635	0.04368	0.01808	0.0194461	0.1135	0.03437	0.00130959	FBgn0266354	CG45002	INTRON
Male ln(sigma_e) Lifespan (Temp 1: 18°, Temp 2: 28°)	3L_12647333_SNP	C	T	T	0.05357	9	159	-0.1021	0.04605	0.0280934	0.1521	0.0449	0.000855473	0.04313	0.03354	0.202048	-0.2899	0.06116	3.13759e-06	Intergenic
Male ln(sigma_e) Lifespan (Temp 1: 18°, Temp 2: 28°)	3L_12647294_SNP	A	C	C	0.05325	9	160	-0.103	0.04606	0.026745	0.1515	0.04482	0.000895457	0.04237	0.03359	0.210066	-0.2902	0.06099	3.02732e-06	Intergenic
Male ln(sigma_e) Lifespan (Temp 1: 18°, Temp 2: 28°)	3L_12647317_SNP	T	A	A	0.05325	9	160	-0.103	0.04606	0.026745	0.1515	0.04482	0.000895457	0.04237	0.03359	0.210066	-0.2902	0.06099	3.02732e-06	Intergenic
Male ln(sigma_e) Lifespan (Temp 1: 18°, Temp 2: 28°)	3L_20313560_SNP	C	A	A	0.1429	24	144	0.1274	0.0275	6.33385e-06	-0.02737	0.03173	0.382939	0.04019	0.0218	0.0651099	0.1371	0.04077	0.000815522	FBgn0262057	Spn77Ba	344 bp DOWNSTREAM	FBgn0036969	Spn77Bb	492 bp UPSTREAM
Male ln(sigma_e) Lifespan (Temp 1: 18°, Temp 2: 28°)	2L_9468682_INS	TACAA	C	C	0.05233	9	163	-0.1235	0.04364	0.00499381	0.1894	0.04629	7.24231e-05	0.03403	0.03414	0.317691	-0.3075	0.05952	8.48896e-07	Intergenic
Male ln(sigma_e) Lifespan (Temp 1: 18°, Temp 2: 28°)	3L_10602448_SNP	A	C	C	0.2516	39	116	-0.04491	0.02498	0.0670743	0.112	0.02452	1.22486e-05	0.03336	0.0181	0.0684851	-0.1548	0.03319	4.01633e-06	Intergenic
Male ln(sigma_e) Lifespan (Temp 1: 18°, Temp 2: 28°)	3L_9309537_SNP	G	C	C	0.1497	25	142	0.1252	0.02669	6.71918e-06	-0.0562	0.02942	0.0629654	0.03304	0.02062	0.12418	0.1678	0.03902	2.62168e-05	Intergenic
Male ln(sigma_e) Lifespan (Temp 1: 18°, Temp 2: 28°)	3L_12644116_SNP	G	A	A	0.0578	10	163	-0.1154	0.04369	0.00881931	0.1377	0.04278	0.00163616	0.02628	0.03242	0.41516	-0.2834	0.05688	1.92112e-06	FBgn0263379	CR43431	INTRON
Male ln(sigma_e) Lifespan (Temp 1: 18°, Temp 2: 28°)	3L_6641457_SNP	T	G	G	0.1059	18	152	-0.07987	0.03307	0.0151319	0.1282	0.03426	0.0002318	0.02419	0.02493	0.328746	-0.2055	0.04474	6.90943e-06	Intergenic
Male ln(sigma_e) Lifespan (Temp 1: 18°, Temp 2: 28°)	2L_20463920_SNP	T	A	A	0.1138	19	148	-0.07712	0.03134	0.014459	0.123	0.03303	0.000307375	0.02222	0.02437	0.359508	-0.1983	0.0423	9.2896e-06	FBgn0032864	CG2493	476 bp UPSTREAM	FBgn0266315	CR44980	582 bp DOWNSTREAM
Male ln(sigma_e) Lifespan (Temp 1: 18°, Temp 2: 28°)	2R_1041811_SNP	C	T	C	0.05455	9	156	0.1054	0.04028	0.00914625	-0.1237	0.04879	0.010563	0.01843	0.03438	0.585776	0.2857	0.06164	4.21331e-06	FBgn0033010	Atf6	112 bp DOWNSTREAM
Male ln(sigma_e) Lifespan (Temp 1: 18°, Temp 2: 28°)	2L_9468697_SNP	C	T	T	0.0578	10	163	-0.1281	0.04159	0.00225574	0.1561	0.045	0.000638545	0.01466	0.03251	0.654883	-0.2796	0.05785	2.75562e-06	Intergenic
Male ln(sigma_e) Lifespan (Temp 1: 18°, Temp 2: 28°)	2L_9468698_SNP	A	G	G	0.0578	10	163	-0.1281	0.04159	0.00225574	0.1561	0.045	0.000638545	0.01466	0.03251	0.654883	-0.2796	0.05785	2.75562e-06	Intergenic
Male ln(sigma_e) Lifespan (Temp 1: 18°, Temp 2: 28°)	2L_9468707_INS	AACA	CGG	CGG	0.05814	10	162	-0.1291	0.04154	0.00208639	0.1556	0.04509	0.000667536	0.01391	0.03247	0.671793	-0.28	0.058	2.65515e-06	Intergenic
Male ln(sigma_e) Lifespan (Temp 1: 18°, Temp 2: 28°)	3R_14077092_SNP	G	A	G	0.4356	71	92	-0.04441	0.02084	0.0347769	0.07788	0.02183	0.000405926	0.01289	0.01582	0.411683	-0.1365	0.02771	2.28147e-06	FBgn0038589	CG18598	SYNONYMOUS_CODING	FBgn0038590	CG12320	128 bp DOWNSTREAM	FBgn0020238	14-3-3epsilon	820 bp DOWNSTREAM
Male ln(sigma_e) Lifespan (Temp 1: 18°, Temp 2: 28°)	3L_8642746_SNP	A	C	C	0.09884	17	155	-0.094	0.03407	0.00634696	0.1185	0.03493	0.000934638	0.01203	0.02533	0.636913	-0.2106	0.04499	6.56876e-06	FBgn0035922	Pex7	INTRON	FBgn0000121	Arr2	710 bp UPSTREAM
Male ln(sigma_e) Lifespan (Temp 1: 18°, Temp 2: 28°)	X_5621175_SNP	A	G	G	0.09942	17	154	-0.09776	0.03109	0.00284064	0.1095	0.03545	0.0023073	0.003235	0.02562	0.899774	-0.2101	0.04531	7.34859e-06	FBgn0052758	CG32758	INTRON
Male ln(sigma_e) Lifespan (Temp 1: 18°, Temp 2: 28°)	2L_13941531_INS	AT	A	A	0.3631	57	100	-0.06856	0.02177	0.00176793	0.07421	0.02357	0.00141183	0.003019	0.01685	0.853862	-0.1397	0.02979	4.25451e-06	FBgn0032536	Ance-3	INTRON
Male ln(sigma_e) Lifespan (Temp 1: 18°, Temp 2: 28°)	3R_19182165_SNP	A	C	A	0.4937	78	80	-0.08094	0.02014	0.000103328	-0.0571	0.02214	0.0106605	-0.06933	0.01489	6.36474e-06	-0.0192	0.02946	0.538084	FBgn0024509	Sec13	120 bp UPSTREAM	FBgn0016119	ATPsyn-Cf6	379 bp UPSTREAM
Male ln(sigma_e) Lifespan (Temp 1: 18°, Temp 2: 28°)	3R_4222752_SNP	G	A	A	0.4114	65	93	-0.06964	0.0211	0.00106327	-0.07257	0.02274	0.00138064	-0.06977	0.01539	7.81473e-06	0.005924	0.03073	0.854266	FBgn0266801	CG45263	INTRON
Male ln(sigma_e) Lifespan (Temp 1: 18°, Temp 2: 28°)	3L_14107491_INS	T	TT	T	0.4684	74	84	-0.05901	0.02103	0.0050534	0.06367	0.02223	0.00442339	-5.302e-05	0.01607	0.99708	-0.1328	0.02821	5.50488e-06	FBgn0042630	Sox21b	INTRON
Male ln(sigma_e) Lifespan (Temp 1: 18°, Temp 2: 28°)	3R_24077775_SNP	A	C	C	0.2229	37	129	-0.01101	0.02528	0.655742	-0.1135	0.02487	8.84319e-06	-0.06562	0.01811	0.000302958	0.08999	0.0345	0.00991187	Intergenic
Male ln(sigma_e) Lifespan (Temp 1: 18°, Temp 2: 28°)	2R_17209991_SNP	C	G	G	0.08621	15	159	-0.1164	0.03214	0.000955664	0.1051	0.03714	0.00570822	-0.009525	0.02582	0.723576	-0.2274	0.04806	4.27608e-06	FBgn0050394	CG30394	INTRON	FBgn0020306	dom	944 bp UPSTREAM
Male ln(sigma_e) Lifespan (Temp 1: 18°, Temp 2: 28°)	2L_255337_SNP	A	C	C	0.2625	42	118	-0.0807	0.02404	0.000682811	0.0582	0.0252	0.0207275	-0.009589	0.01826	0.589633	-0.1457	0.0323	6.55573e-06	FBgn0031238	CG3645	INTRON
Male ln(sigma_e) Lifespan (Temp 1: 18°, Temp 2: 28°)	2R_17232159_DEL	T	CTATTG	CTATTG	0.2651	44	122	-0.05673	0.02349	0.0149602	0.06548	0.02406	0.00768215	-0.001695	0.01763	0.923735	-0.1445	0.031	5.81165e-06	FBgn0034622	CG15666	INTRON
Male ln(sigma_e) Lifespan (Temp 1: 18°, Temp 2: 28°)	X_8789652_SNP	G	C	C	0.1775	30	139	0.08015	0.0263	0.0030306	-0.0852	0.02763	0.00261173	-0.002651	0.01934	0.896915	0.1677	0.03609	5.45467e-06	FBgn0011661	Moe	INTRON
Male ln(sigma_e) Lifespan (Temp 1: 18°, Temp 2: 28°)	2R_17232154_SNP	G	A	A	0.2606	43	122	-0.0608	0.02362	0.00960638	0.06597	0.02433	0.00773358	-0.003665	0.0178	0.836317	-0.1497	0.0312	3.46584e-06	FBgn0034622	CG15666	INTRON
Male ln(sigma_e) Lifespan (Temp 1: 18°, Temp 2: 28°)	3L_9515705_SNP	A	T	A	0.1412	24	146	-0.06797	0.02903	0.0202091	0.08121	0.03089	0.00878273	-0.00801	0.02202	0.715782	-0.1763	0.03917	5.66885e-06	FBgn0053700	CG33700	INTRON
Male ln(sigma_e) Lifespan (Temp 1: 25°, Temp 2: 28°)	2R_9534675_INS	AA	A	A	0.05556	8	136	0.2022	0.04767	2.33015e-05	0.194	0.05186	0.000132538	0.1991	0.04149	1.54411e-06	0.01025	0.0557	0.849262	FBgn0000633	fas	INTRON
Male ln(sigma_e) Lifespan (Temp 1: 25°, Temp 2: 28°)	2R_10267057_SNP	A	C	C	0.05263	9	162	0.1704	0.0449	0.000163069	0.1923	0.04651	5.38726e-05	0.1819	0.03804	3.19624e-06	-0.02088	0.05111	0.679698	FBgn0033932	Dh44-R1	INTRON
Male ln(sigma_e) Lifespan (Temp 1: 25°, Temp 2: 28°)	2R_10267039_SNP	T	A	A	0.05294	9	161	0.1703	0.04503	0.000164068	0.1899	0.04548	6.7767e-05	0.1807	0.0378	3.77346e-06	-0.01847	0.05024	0.714896	FBgn0033932	Dh44-R1	INTRON
Male ln(sigma_e) Lifespan (Temp 1: 25°, Temp 2: 28°)	2L_3352105_SNP	C	T	T	0.05143	9	166	0.1568	0.04449	0.000544818	0.2013	0.04642	2.25572e-05	0.1796	0.03802	4.34076e-06	-0.04357	0.05026	0.388285	FBgn0020445	E23	INTRON
Male ln(sigma_e) Lifespan (Temp 1: 25°, Temp 2: 28°)	3L_20968891_SNP	T	A	A	0.05233	9	163	0.1054	0.04287	0.0152683	0.2427	0.04501	2.32419e-07	0.1787	0.03763	4.84777e-06	-0.128	0.04985	0.0107378	Intergenic
Male ln(sigma_e) Lifespan (Temp 1: 25°, Temp 2: 28°)	3L_5875532_SNP	A	C	C	0.05747	10	164	0.1651	0.04125	0.000121364	0.1893	0.04388	2.88536e-05	0.1779	0.03527	1.63612e-06	-0.02295	0.04801	0.635173	FBgn0035643	CG13287	NON_SYNONYMOUS_CODING
Male ln(sigma_e) Lifespan (Temp 1: 25°, Temp 2: 28°)	2L_11968425_SNP	T	A	A	0.06433	11	160	0.1667	0.03808	2.17003e-05	0.1609	0.04007	0.000218441	0.1751	0.03257	7.57415e-07	0.02838	0.04561	0.536276	FBgn0263019	CR43314	INTRON
Male ln(sigma_e) Lifespan (Temp 1: 25°, Temp 2: 28°)	2R_18869641_SNP	T	C	C	0.05202	9	164	0.188	0.04344	2.93912e-05	0.1616	0.04736	0.000752157	0.175	0.03808	7.83377e-06	0.02671	0.05089	0.598743	FBgn0052834	CG32834	424 bp DOWNSTREAM
Male ln(sigma_e) Lifespan (Temp 1: 25°, Temp 2: 28°)	2R_15070154_SNP	G	A	A	0.05714	10	165	0.162	0.04208	0.000162214	0.1836	0.04441	5.12938e-05	0.1736	0.03607	2.97267e-06	-0.01998	0.04808	0.680405	FBgn0263395	hppy	INTRON
Male ln(sigma_e) Lifespan (Temp 1: 25°, Temp 2: 28°)	3R_7596517_INS	AA	A	A	0.06061	10	155	0.111	0.04314	0.0107336	0.2178	0.04379	1.2456e-06	0.165	0.03653	9.77259e-06	-0.1055	0.04756	0.0276598	FBgn0265276	l_3_neo38	INTRON
Male ln(sigma_e) Lifespan (Temp 1: 25°, Temp 2: 28°)	2R_13133970_SNP	G	A	A	0.06818	12	164	0.173	0.03781	1.01406e-05	0.1477	0.04107	0.000414898	0.1603	0.03303	2.56425e-06	0.02529	0.04422	0.567775	FBgn0265487	mbl	INTRON	FBgn0046294	CG12699	65 bp DOWNSTREAM	FBgn0034206	CG18469	188 bp UPSTREAM
Male ln(sigma_e) Lifespan (Temp 1: 25°, Temp 2: 28°)	2L_3347199_SNP	A	T	T	0.07429	13	162	0.1524	0.03733	5.83614e-05	0.1591	0.03916	7.33081e-05	0.1564	0.0318	1.90941e-06	-0.005533	0.04267	0.896384	FBgn0020445	E23	INTRON
Male ln(sigma_e) Lifespan (Temp 1: 25°, Temp 2: 28°)	2R_7427758_SNP	G	A	A	0.05263	9	162	0.09161	0.04567	0.0455435	0.2175	0.04549	4.32832e-06	0.1553	0.03845	8.13094e-05	-0.1244	0.0495	0.0132954	Intergenic
Male ln(sigma_e) Lifespan (Temp 1: 25°, Temp 2: 28°)	X_973198_SNP	G	A	A	0.0625	11	165	0.06472	0.03848	0.0935478	0.2227	0.04104	1.79028e-07	0.1549	0.03474	1.40783e-05	-0.1357	0.04491	0.00286509	FBgn0040397	CG3655	INTRON	FBgn0266005	CR44779	INTRON
Male ln(sigma_e) Lifespan (Temp 1: 25°, Temp 2: 28°)	2L_3886000_SNP	T	G	G	0.06395	11	161	0.09459	0.0386	0.0138795	0.1951	0.04146	5.81887e-06	0.1544	0.03482	1.49329e-05	-0.08144	0.0455	0.0753521	FBgn0000256	capu	INTRON
Male ln(sigma_e) Lifespan (Temp 1: 25°, Temp 2: 28°)	2L_375595_SNP	T	G	G	0.06897	12	162	0.1545	0.03595	2.40757e-05	0.1573	0.04068	0.000166071	0.154	0.03323	6.69719e-06	-0.006505	0.04413	0.883565	Intergenic
Male ln(sigma_e) Lifespan (Temp 1: 25°, Temp 2: 28°)	3L_830775_SNP	T	G	G	0.05114	9	167	0.07836	0.04563	0.0875817	0.2198	0.04578	3.32915e-06	0.1498	0.03857	0.000146173	-0.1399	0.04957	0.00520912	FBgn0035162	CG13900	INTRON	FBgn0086067	snoRNA:Me28S-A771	264 bp UPSTREAM	FBgn0266694	CR45184	585 bp UPSTREAM	FBgn0086066	snoRNA:Me5.8S-G74	783 bp UPSTREAM
Male ln(sigma_e) Lifespan (Temp 1: 25°, Temp 2: 28°)	3R_13767567_SNP	A	C	C	0.0814	14	158	0.1394	0.03542	0.000149362	0.1562	0.03817	5.71444e-05	0.1477	0.03099	3.47108e-06	-0.01707	0.04089	0.679857	FBgn0263995	cpo	INTRON
Male ln(sigma_e) Lifespan (Temp 1: 25°, Temp 2: 28°)	2L_4770897_SNP	C	G	G	0.08485	14	151	0.1064	0.03694	0.00416665	0.1834	0.03559	1.9257e-06	0.145	0.03031	5.54247e-06	-0.07685	0.04035	0.0617678	FBgn0031627	CG15630	INTRON
Male ln(sigma_e) Lifespan (Temp 1: 25°, Temp 2: 28°)	3L_14076367_SNP	G	A	A	0.0814	14	158	0.1405	0.03459	7.77473e-05	0.1568	0.0368	5.31442e-05	0.1432	0.03068	7.03275e-06	-0.02715	0.03965	0.510093	FBgn0005592	btl	38 bp DOWNSTREAM	FBgn0036410	CG8100	348 bp UPSTREAM
Male ln(sigma_e) Lifespan (Temp 1: 25°, Temp 2: 28°)	3R_24700716_SNP	G	A	G	0.06358	11	162	0.09348	0.03936	0.0193143	0.1921	0.04161	8.52429e-06	0.1426	0.03478	6.95757e-05	-0.09899	0.0451	0.0307249	FBgn0053203	CG33203	INTRON	FBgn0039609	CG14529	UTR_3_PRIME	FBgn0039611	CG14528	627 bp UPSTREAM
Male ln(sigma_e) Lifespan (Temp 1: 25°, Temp 2: 28°)	3L_8043134_DEL	A	AA	AA	0.05521	9	154	0.0736	0.0416	0.0777317	0.2151	0.04557	5.11606e-06	0.1414	0.03896	0.000331372	-0.1475	0.04833	0.00321659	FBgn0011817	nmo	UTR_3_PRIME
Male ln(sigma_e) Lifespan (Temp 1: 25°, Temp 2: 28°)	3R_15181205_SNP	A	G	G	0.06358	11	162	0.07149	0.03956	0.0745687	0.1945	0.04193	6.41328e-06	0.1408	0.03492	8.68449e-05	-0.1076	0.04531	0.0187374	FBgn0262839	CG43203	599 bp DOWNSTREAM
Male ln(sigma_e) Lifespan (Temp 1: 25°, Temp 2: 28°)	3R_24718123_SNP	C	G	G	0.05848	10	161	0.07558	0.04084	0.0703753	0.2011	0.0426	8.35978e-06	0.1368	0.03636	0.000278157	-0.1286	0.04511	0.00707114	FBgn0265998	Doa	INTRON
Male ln(sigma_e) Lifespan (Temp 1: 25°, Temp 2: 28°)	3R_24701442_SNP	T	G	T	0.08721	15	157	0.09793	0.03431	0.00505265	0.1758	0.03512	2.44291e-06	0.1367	0.02946	9.88509e-06	-0.07815	0.03913	0.0493902	FBgn0053203	CG33203	INTRON	FBgn0039611	CG14528	SYNONYMOUS_CODING	FBgn0039609	CG14529	689 bp DOWNSTREAM
Male ln(sigma_e) Lifespan (Temp 1: 25°, Temp 2: 28°)	3L_2045569_SNP	G	A	A	0.1086	19	156	0.131	0.03123	4.00474e-05	0.132	0.03283	9.7193e-05	0.1338	0.02668	1.30968e-06	0.003581	0.03568	0.919968	FBgn0086906	sls	INTRON
Male ln(sigma_e) Lifespan (Temp 1: 25°, Temp 2: 28°)	3R_23722852_DEL	A	AACA	AACA	0.06936	12	161	0.06504	0.03946	0.104464	0.1894	0.04035	4.66022e-06	0.1278	0.03373	0.000213554	-0.1233	0.04311	0.00489168	FBgn0085382	CG34353	INTRON
Male ln(sigma_e) Lifespan (Temp 1: 25°, Temp 2: 28°)	3L_835171_SNP	T	C	C	0.0625	11	165	0.04481	0.04013	0.264764	0.1975	0.04179	4.48619e-06	0.1274	0.03538	0.00039829	-0.14	0.0449	0.00206996	FBgn0260755	CG42553	SYNONYMOUS_CODING	FBgn0260756	CG42554	512 bp UPSTREAM
Male ln(sigma_e) Lifespan (Temp 1: 25°, Temp 2: 28°)	3L_2045380_SNP	A	T	T	0.1149	20	154	0.08333	0.0313	0.00843279	0.1647	0.03147	4.4999e-07	0.126	0.02635	3.34661e-06	-0.07738	0.03444	0.0266482	FBgn0086906	sls	INTRON
Male ln(sigma_e) Lifespan (Temp 1: 25°, Temp 2: 28°)	3R_15180998_SNP	A	G	G	0.08721	15	157	0.06362	0.03497	0.0704678	0.1724	0.03647	3.90932e-06	0.1257	0.03049	5.27061e-05	-0.09358	0.03922	0.0183995	FBgn0262839	CG43203	392 bp DOWNSTREAM
Male ln(sigma_e) Lifespan (Temp 1: 25°, Temp 2: 28°)	3R_15181003_SNP	T	G	G	0.08671	15	158	0.0614	0.03489	0.0808506	0.1732	0.03646	3.51953e-06	0.1249	0.03036	5.87966e-05	-0.0966	0.03945	0.0148644	FBgn0262839	CG43203	397 bp DOWNSTREAM
Male ln(sigma_e) Lifespan (Temp 1: 25°, Temp 2: 28°)	3R_10533643_SNP	A	G	G	0.08187	14	157	0.09085	0.03546	0.011756	0.1723	0.03682	8.15185e-06	0.1242	0.03121	0.000110998	-0.09616	0.03936	0.018822	FBgn0262127	kibra	INTRON
Male ln(sigma_e) Lifespan (Temp 1: 25°, Temp 2: 28°)	3R_24702315_SNP	A	G	A	0.09412	16	154	0.07548	0.03367	0.0268512	0.1724	0.03502	1.93927e-06	0.1232	0.02944	4.39568e-05	-0.09826	0.0377	0.0107438	FBgn0053203	CG33203	INTRON	FBgn0039611	CG14528	SYNONYMOUS_CODING
Male ln(sigma_e) Lifespan (Temp 1: 25°, Temp 2: 28°)	3R_7771567_SNP	G	C	C	0.08235	14	156	0.1715	0.03534	2.46846e-06	0.07091	0.03959	0.0730707	0.1226	0.03153	0.000136959	0.1034	0.04068	0.0114791	FBgn0037963	Cad87A	INTRON
Male ln(sigma_e) Lifespan (Temp 1: 25°, Temp 2: 28°)	3R_24702151_SNP	T	C	T	0.08333	14	154	0.06692	0.03522	0.0645438	0.1716	0.03717	9.02868e-06	0.1182	0.03105	0.000243463	-0.1068	0.03997	0.00904266	FBgn0053203	CG33203	INTRON	FBgn0039611	CG14528	SYNONYMOUS_CODING
Male ln(sigma_e) Lifespan (Temp 1: 25°, Temp 2: 28°)	3R_15181082_SNP	A	G	G	0.09249	16	157	0.06009	0.0338	0.0790143	0.1616	0.03547	8.84926e-06	0.1181	0.02961	9.37727e-05	-0.08698	0.03792	0.0241481	FBgn0262839	CG43203	476 bp DOWNSTREAM
Male ln(sigma_e) Lifespan (Temp 1: 25°, Temp 2: 28°)	3R_10838880_SNP	T	C	C	0.1353	23	147	0.1082	0.02811	0.000192344	0.1148	0.03081	0.000246761	0.1135	0.02482	9.72205e-06	-0.002658	0.03305	0.935154	Intergenic
Male ln(sigma_e) Lifespan (Temp 1: 25°, Temp 2: 28°)	2L_15331475_SNP	C	T	C	0.1566	26	140	0.121	0.02709	1.04534e-05	0.112	0.02979	0.000172133	0.1126	0.02395	3.81187e-06	0.00128	0.0324	0.966752	Intergenic
Male ln(sigma_e) Lifespan (Temp 1: 25°, Temp 2: 28°)	3R_8356018_DEL	A	AA	AA	0.1783	28	129	0.1065	0.02649	7.86196e-05	0.1003	0.02952	0.000587996	0.1095	0.02326	4.19635e-06	0.01833	0.03187	0.551984	FBgn0250910	Octbeta3R	INTRON
Male ln(sigma_e) Lifespan (Temp 1: 25°, Temp 2: 28°)	3R_25018695_SNP	A	C	C	0.119	20	148	0.05661	0.03105	0.0695137	0.1637	0.03172	5.65281e-07	0.1092	0.02708	6.73528e-05	-0.1091	0.03359	0.00167951	FBgn0039647	CG14509	INTRON
Male ln(sigma_e) Lifespan (Temp 1: 25°, Temp 2: 28°)	2L_9504890_SNP	C	G	G	0.09524	16	152	0.04933	0.03449	0.150445	0.1644	0.03408	6.20168e-06	0.107	0.02945	0.000429864	-0.1148	0.03733	0.00281756	FBgn0032120	CG33298	INTRON
Male ln(sigma_e) Lifespan (Temp 1: 25°, Temp 2: 28°)	3L_9138631_SNP	G	A	A	0.1104	18	145	0.04702	0.03214	0.150516	0.1573	0.03292	5.34691e-06	0.1068	0.02799	0.000211575	-0.1009	0.03492	0.00581598	FBgn0263456	nwk	UTR_3_PRIME	FBgn0004244	Rdl	307 bp DOWNSTREAM	FBgn0263556	mir-4940	834 bp DOWNSTREAM
Male ln(sigma_e) Lifespan (Temp 1: 25°, Temp 2: 28°)	3R_23728913_SNP	C	T	T	0.08092	14	159	0.03145	0.03737	0.400155	0.1788	0.03738	3.40788e-06	0.1056	0.03178	0.00107167	-0.1464	0.03986	0.000301493	FBgn0085382	CG34353	INTRON
Male ln(sigma_e) Lifespan (Temp 1: 25°, Temp 2: 28°)	2R_6438417_SNP	A	C	A	0.1553	25	136	0.05521	0.02732	0.0462364	0.1476	0.02847	8.14188e-07	0.1037	0.02388	3.28838e-05	-0.08778	0.0317	0.00581802	Intergenic
Male ln(sigma_e) Lifespan (Temp 1: 25°, Temp 2: 28°)	2L_3348629_SNP	C	T	T	0.1765	30	140	0.09196	0.0257	0.000372795	0.1019	0.02765	0.000289578	0.1028	0.02249	7.8094e-06	0.001783	0.02987	0.95045	FBgn0020445	E23	INTRON
Male ln(sigma_e) Lifespan (Temp 1: 25°, Temp 2: 28°)	2R_12086047_SNP	C	T	T	0.1329	23	150	0.05299	0.02999	0.0770193	0.1406	0.02984	5.6652e-06	0.09867	0.02522	0.000131772	-0.08379	0.03263	0.0106667	FBgn0262026	CG42837	UTR_3_PRIME	FBgn0265178	CG44243	SYNONYMOUS_CODING	FBgn0015295	shark	884 bp DOWNSTREAM
Male ln(sigma_e) Lifespan (Temp 1: 25°, Temp 2: 28°)	3R_6846285_SNP	C	T	T	0.2469	40	122	0.0841	0.02322	0.000392946	0.1061	0.02485	2.72292e-05	0.09735	0.01985	2.75557e-06	-0.01757	0.02772	0.515356	FBgn0083950	CG34114	INTRON
Male ln(sigma_e) Lifespan (Temp 1: 25°, Temp 2: 28°)	2R_13004428_DEL	A	AGAGTTCCAGGA	AGAGTTCCAGGA	0.1637	28	143	0.03716	0.02739	0.179421	0.1495	0.02722	1.255e-07	0.09442	0.02318	7.105e-05	-0.1101	0.02978	0.000241083	Intergenic
Male ln(sigma_e) Lifespan (Temp 1: 25°, Temp 2: 28°)	2L_12176995_DEL	A	ATA	ATA	0.1257	21	146	0.1325	0.02934	9.3155e-06	0.06432	0.03276	0.0514573	0.09399	0.02637	0.000491292	0.05935	0.03476	0.0844745	FBgn0000114	aret	INTRON	FBgn0032422	atilla	INTRON
Male ln(sigma_e) Lifespan (Temp 1: 25°, Temp 2: 28°)	3R_5817016_INS	TGCT	T	T	0.2564	40	116	0.0657	0.02369	0.00543132	0.1196	0.02489	2.27426e-06	0.09053	0.02088	1.62639e-05	-0.05806	0.02683	0.0312863	FBgn0267336	Glut4EF	UTR_3_PRIME
Male ln(sigma_e) Lifespan (Temp 1: 25°, Temp 2: 28°)	3R_5803398_SNP	A	G	G	0.2727	45	120	0.07202	0.02208	0.00139422	0.1092	0.02374	6.33436e-06	0.08892	0.01941	8.69024e-06	-0.04054	0.02602	0.115967	FBgn0267336	Glut4EF	INTRON
Male ln(sigma_e) Lifespan (Temp 1: 25°, Temp 2: 28°)	3L_7422298_SNP	A	T	T	0.2733	47	125	0.04218	0.02189	0.0572069	0.1268	0.02208	5.82252e-08	0.0888	0.01892	5.52312e-06	-0.07591	0.02439	0.00238105	FBgn0259935	CG42458	INTRON
Male ln(sigma_e) Lifespan (Temp 1: 25°, Temp 2: 28°)	2R_19849516_SNP	C	T	C	0.3077	52	117	0.08331	0.02127	0.000112344	0.08496	0.02261	0.00026138	0.08627	0.01848	5.8089e-06	0.002616	0.02487	0.91577	FBgn0034942	CG13566	INTRON	FBgn0029105	alpha-catenin-related	362 bp DOWNSTREAM	FBgn0034943	Fmo-1	963 bp UPSTREAM
Male ln(sigma_e) Lifespan (Temp 1: 25°, Temp 2: 28°)	2R_9867406_SNP	T	A	A	0.3494	58	108	0.09904	0.02017	2.00078e-06	0.06887	0.02303	0.00258856	0.08566	0.01831	3.96252e-06	0.03358	0.02432	0.162601	FBgn0033889	CG6701	INTRON	FBgn0033890	Ctf4	461 bp DOWNSTREAM
Male ln(sigma_e) Lifespan (Temp 1: 25°, Temp 2: 28°)	3R_5739963_SNP	A	T	T	0.2195	36	128	0.04498	0.02512	0.0709339	0.1245	0.02569	1.7087e-06	0.08561	0.02158	8.09569e-05	-0.07775	0.0279	0.00484456	FBgn0267336	Glut4EF	INTRON
Male ln(sigma_e) Lifespan (Temp 1: 25°, Temp 2: 28°)	3R_5817008_DEL	A	ACCTTG	ACCTTG	0.2453	39	120	0.06255	0.02368	0.00848955	0.1132	0.02449	9.1851e-06	0.0856	0.02063	5.29817e-05	-0.05517	0.02686	0.0419063	FBgn0267336	Glut4EF	UTR_3_PRIME
Male ln(sigma_e) Lifespan (Temp 1: 25°, Temp 2: 28°)	2R_9867176_DEL	G	GTTG	GTTG	0.3563	57	103	0.1003	0.02021	2.04187e-06	0.067	0.02379	0.00389188	0.0855	0.01869	5.72806e-06	0.03701	0.02472	0.128767	FBgn0033889	CG6701	INTRON	FBgn0033890	Ctf4	690 bp DOWNSTREAM
Male ln(sigma_e) Lifespan (Temp 1: 25°, Temp 2: 28°)	2L_11795059_DEL	TCA	T	TCA	0.4351	67	87	0.07321	0.02099	0.000470885	0.09714	0.0217	1.6013e-05	0.08505	0.01838	4.49669e-06	-0.02416	0.02306	0.312631	FBgn0020309	crol	109 bp DOWNSTREAM	FBgn0032377	CG14937	974 bp UPSTREAM
Male ln(sigma_e) Lifespan (Temp 1: 25°, Temp 2: 28°)	3R_24304904_SNP	A	C	C	0.117	20	151	0.1436	0.02939	2.23522e-06	0.02236	0.03371	0.510405	0.07882	0.02738	0.00440958	0.1129	0.03376	0.0011251	Intergenic
Male ln(sigma_e) Lifespan (Temp 1: 25°, Temp 2: 28°)	2L_19840176_SNP	G	T	T	0.1479	25	144	0.01999	0.02921	0.493806	0.1361	0.02901	5.55364e-06	0.07734	0.02494	0.00212068	-0.1176	0.03118	0.000181001	FBgn0263873	sick	INTRON
Male ln(sigma_e) Lifespan (Temp 1: 25°, Temp 2: 28°)	3L_6356953_DEL	T	TT	TT	0.4118	70	100	0.09218	0.01953	4.03744e-06	0.06395	0.0216	0.00353893	0.07705	0.01739	1.59808e-05	0.02619	0.02305	0.255429	Intergenic
Male ln(sigma_e) Lifespan (Temp 1: 25°, Temp 2: 28°)	3L_6356943_SNP	A	T	A	0.4737	81	90	0.08889	0.01919	5.50322e-06	0.0599	0.0213	0.00549655	0.07504	0.01715	1.91634e-05	0.03028	0.02268	0.18026	Intergenic
Male ln(sigma_e) Lifespan (Temp 1: 25°, Temp 2: 28°)	2L_7594665_INS	AG	A	A	0.2108	35	131	0.1122	0.02333	2.82687e-06	0.0373	0.02724	0.168082	0.07461	0.02182	0.000703316	0.07462	0.02781	0.00734239	Intergenic
Male ln(sigma_e) Lifespan (Temp 1: 25°, Temp 2: 28°)	2L_6449703_SNP	T	C	C	0.434	69	90	0.09449	0.01974	3.34204e-06	0.0475	0.0231	0.0357225	0.07396	0.0181	5.74703e-05	0.05292	0.02415	0.0244476	FBgn0031814	retm	UTR_3_PRIME
Male ln(sigma_e) Lifespan (Temp 1: 25°, Temp 2: 28°)	3L_6356935_SNP	T	G	T	0.474	82	91	0.08711	0.01905	7.66719e-06	0.05895	0.02115	0.00599709	0.07363	0.01705	2.49075e-05	0.02936	0.02242	0.191476	Intergenic
Male ln(sigma_e) Lifespan (Temp 1: 25°, Temp 2: 28°)	3R_24304806_SNP	C	T	T	0.1307	20	133	0.1433	0.02932	2.79174e-06	0.009787	0.03431	0.775953	0.07238	0.02742	0.00962732	0.1252	0.03475	0.000325283	Intergenic
Male ln(sigma_e) Lifespan (Temp 1: 25°, Temp 2: 28°)	2R_18554353_SNP	A	G	A	0.4259	69	93	0.09341	0.02021	4.27596e-06	0.03938	0.02212	0.0803168	0.06755	0.01803	0.000227486	0.05634	0.02322	0.0156413	FBgn0262142	CR42868	84 bp DOWNSTREAM	FBgn0266807	CR45269	243 bp UPSTREAM	FBgn0050273	CG30273	307 bp UPSTREAM	FBgn0262141	CG42867	703 bp DOWNSTREAM
Male ln(sigma_e) Lifespan (Temp 1: 25°, Temp 2: 28°)	2L_7259478_SNP	G	A	A	0.4417	72	91	0.08952	0.01986	8.03017e-06	0.0352	0.02206	0.11536	0.06342	0.01798	0.000499754	0.05645	0.02296	0.0146806	FBgn0010453	Wnt4	INTRON
Male ln(sigma_e) Lifespan (Temp 1: 25°, Temp 2: 28°)	2L_19762814_SNP	T	C	T	0.1446	24	142	-0.03044	0.02933	0.302606	0.1148	0.02843	0.000197046	0.0416	0.02498	0.108325	-0.1464	0.03009	3.86645e-06	FBgn0032820	fbp	NON_SYNONYMOUS_CODING
Male ln(sigma_e) Lifespan (Temp 1: 25°, Temp 2: 28°)	3R_25244956_INS	TCT	T	T	0.08671	15	158	-0.06312	0.03574	0.080295	0.1095	0.03751	0.00399882	0.02331	0.0317	0.464794	-0.1724	0.03726	9.22007e-06	FBgn0004369	Ptp99A	INTRON
Male ln(sigma_e) Lifespan (Temp 1: 25°, Temp 2: 28°)	2L_14196084_SNP	A	G	G	0.1065	18	151	0.09145	0.03322	0.00580091	-0.06733	0.03529	0.0561462	0.01202	0.02958	0.683612	0.1587	0.03517	9.63168e-06	FBgn0016930	Dyrk2	SYNONYMOUS_CODING
Male ln(sigma_e) Lifespan (Temp 1: 25°, Temp 2: 28°)	2L_11166173_SNP	T	A	A	0.225	36	124	0.07391	0.02494	0.00284081	-0.0509	0.02725	0.0574116	0.01169	0.0227	0.600698	0.1252	0.02703	4.10358e-06	FBgn0259822	Ca-beta	INTRON
Male ln(sigma_e) Lifespan (Temp 1: 25°, Temp 2: 28°)	3R_21290933_SNP	T	G	T	0.2738	46	122	-0.0457	0.0221	0.0394236	0.07071	0.02422	0.00368403	0.01038	0.02045	0.61217	-0.1207	0.02386	1.07386e-06	FBgn0004509	Fur1	INTRON
Male ln(sigma_e) Lifespan (Temp 1: 25°, Temp 2: 28°)	3R_25244931_SNP	G	T	T	0.09143	16	159	-0.07543	0.03474	0.0309952	0.09595	0.0366	0.009529	0.01034	0.03086	0.739785	-0.1712	0.03634	5.50516e-06	FBgn0004369	Ptp99A	INTRON
Male ln(sigma_e) Lifespan (Temp 1: 25°, Temp 2: 28°)	3R_25244948_SNP	A	C	C	0.09143	16	159	-0.07543	0.03474	0.0309952	0.09595	0.0366	0.009529	0.01034	0.03086	0.739785	-0.1712	0.03634	5.50516e-06	FBgn0004369	Ptp99A	INTRON
Male ln(sigma_e) Lifespan (Temp 1: 25°, Temp 2: 28°)	3R_21290915_SNP	C	G	C	0.3013	47	109	-0.04594	0.0224	0.0403969	0.06183	0.02425	0.0120681	0.005809	0.02037	0.779107	-0.112	0.02479	7.96906e-06	FBgn0004509	Fur1	INTRON
Male ln(sigma_e) Lifespan (Temp 1: 25°, Temp 2: 28°)	2L_13769089_SNP	A	G	A	0.3841	63	101	0.04958	0.02102	0.0179246	-0.04798	0.02266	0.0348361	0.003256	0.01893	0.860184	0.1025	0.02287	9.10197e-06	FBgn0028541	TM9SF4	INTRON
Male ln(sigma_e) Lifespan (Temp 1: 25°, Temp 2: 28°)	2R_6726105_SNP	G	A	G	0.3697	61	104	-0.04697	0.02146	0.0267369	0.05528	0.02302	0.0151545	0.002527	0.01932	0.894396	-0.1055	0.02293	5.22317e-06	FBgn0027525	CG7686	INTRON	FBgn0050015	CG30015	502 bp DOWNSTREAM
Male ln(sigma_e) Lifespan (Temp 1: 25°, Temp 2: 28°)	3L_4998405_SNP	C	T	T	0.3432	58	111	-0.07696	0.02077	0.000242684	-0.09362	0.02222	3.20355e-05	-0.08774	0.01798	1.99643e-06	0.01176	0.02442	0.62439	FBgn0005775	Con	INTRON
Male ln(sigma_e) Lifespan (Temp 1: 25°, Temp 2: 28°)	2L_19257818_SNP	G	T	T	0.1437	24	143	-0.1191	0.02851	3.8661e-05	-0.1179	0.03033	0.000126809	-0.1185	0.02469	2.48829e-06	-0.001056	0.03251	0.974892	Intergenic
Male ln(sigma_e) Lifespan (Temp 1: 25°, Temp 2: 28°)	X_3291422_SNP	T	A	T	0.3787	64	105	-0.08596	0.02014	2.51891e-05	-0.08265	0.02118	0.000187894	-0.08443	0.01737	3.00974e-06	-0.003575	0.02341	0.879062	FBgn0029657	CG12535	INTRON	FBgn0266350	CR44999	INTRON
Male ln(sigma_e) Lifespan (Temp 1: 25°, Temp 2: 28°)	2L_19252673_SNP	C	T	T	0.2215	35	123	-0.1038	0.02358	1.57695e-05	-0.09662	0.02676	0.000308554	-0.1011	0.02151	3.74211e-06	-0.009054	0.02865	0.751041	Intergenic
Male ln(sigma_e) Lifespan (Temp 1: 25°, Temp 2: 28°)	2R_18564813_SNP	A	G	G	0.2367	40	129	-0.1071	0.02264	3.54865e-06	-0.05573	0.02486	0.0295006	-0.0835	0.0201	5.99091e-05	-0.05554	0.02649	0.0368343	Intergenic
Male ln(sigma_e) Lifespan (Temp 1: 25°, Temp 2: 28°)	3L_4998404_SNP	C	A	A	0.3314	56	113	-0.07634	0.02092	0.000309984	-0.08804	0.02218	0.000111697	-0.08466	0.01805	5.77877e-06	0.006754	0.02445	0.780977	FBgn0005775	Con	INTRON
Male ln(sigma_e) Lifespan (Temp 1: 25°, Temp 2: 28°)	2L_1453105_SNP	A	G	G	0.4036	67	99	-0.09237	0.01999	5.10497e-06	-0.02801	0.02293	0.21271	-0.06372	0.01833	0.000491446	-0.07142	0.02322	0.00196929	Intergenic
Male ln(sigma_e) Lifespan (Temp 1: 25°, Temp 2: 28°)	3R_24077775_SNP	A	C	C	0.2275	38	129	-0.05855	0.02392	0.0149714	-0.1135	0.02487	8.84319e-06	-0.09109	0.02076	1.63436e-05	0.04488	0.02642	0.0992359	Intergenic
Male ln(sigma_e) Lifespan (Temp 1: 25°, Temp 2: 28°)	3R_7852430_SNP	A	G	G	0.09884	17	155	-0.08226	0.03406	0.0155744	0.08192	0.03575	0.0233381	-0.0003789	0.03017	0.988477	-0.1646	0.03569	7.42555e-06	Intergenic
Male ln(sigma_e) Lifespan (Temp 1: 25°, Temp 2: 28°)	X_20864013_DEL	C	CA	CA	0.3257	57	118	0.04196	0.0209	0.04558	-0.05218	0.02227	0.0221595	-0.0008769	0.01882	0.963539	0.1026	0.02243	9.98603e-06	Intergenic
Male ln(sigma_e) Lifespan (Temp 1: 25°, Temp 2: 28°)	X_2716263_SNP	T	C	C	0.1829	32	143	-0.06754	0.02508	0.00776386	0.05833	0.02728	0.0346264	-0.004757	0.02287	0.839475	-0.1262	0.0273	7.18035e-06	FBgn0028369	kirre	INTRON
Male ln(sigma_e) Lifespan (Temp 1: 25°, Temp 2: 28°)	2L_5988057_SNP	T	C	T	0.5	80	80	0.03857	0.02088	0.0607585	-0.06069	0.02119	0.00645168	-0.008749	0.01831	0.640494	0.1039	0.02209	4.68185e-06	FBgn0001941	ifc	SYNONYMOUS_CODING
Male ln(sigma_e) Lifespan (Temp 1: 25°, Temp 2: 28°)	2L_11423714_SNP	G	T	T	0.4304	68	90	0.03953	0.02082	0.0594986	-0.06466	0.02283	0.00424761	-0.01168	0.01903	0.536958	0.106	0.0228	4.37556e-06	Intergenic
Male ln(sigma_e) Lifespan (Temp 1: 25°, Temp 2: 28°)	2L_11423720_SNP	T	A	A	0.4437	71	89	0.03699	0.02064	0.0751954	-0.06323	0.02243	0.00476601	-0.01226	0.01881	0.512616	0.1019	0.02237	8.4521e-06	Intergenic
Male ln(sigma_e) Lifespan (Temp 1: 25°, Temp 2: 28°)	2L_11423773_SNP	A	T	T	0.46	69	81	0.03165	0.02143	0.140143	-0.07471	0.02317	0.00114723	-0.02118	0.01948	0.271087	0.1071	0.02304	5.39169e-06	Intergenic
Male ln(sigma_e) Lifespan (Temp 1: 25°, Temp 2: 28°)	2L_11423769_SNP	C	A	A	0.4558	67	80	0.03153	0.02185	0.145755	-0.07656	0.02352	0.000974535	-0.02218	0.01987	0.254229	0.1088	0.02333	4.80478e-06	Intergenic

## Sheet: C. Temp by Sex effects
GWAS	Variant	Minor allele	Major allele	Reference allele	MAF	Minor allele count	Major allele count	Effect size (Female)	SD Effect size (Female)	P-value (Female)	Effect size (Male)	SD Effect size (Male)	P-value (Male)	Effect size (Sex Average)	SD Effect size (Sex Average)	P-value (Sex Average)	Effect size (Sex Difference)	SD Effect size (Sex Difference)	P-value (Sex Difference)	Gene 1 FlyBase ID	Gene 1 Symbol	Gene 1 Site Class	Gene 2 FlyBase ID	Gene 2 Symbol	Gene 2 Site Class	Gene 3 FlyBase ID	Gene 3 Symbol	Gene 3 Site Class	Gene 4 FlyBase ID	Gene 4 Symbol	Gene 4 Site Class
25° - 18° Lifespan	2R_14718960_SNP	G	A	A	0.05618	10	168	12.48	2.753	7.32786e-06	11.95	2.738	2.31141e-05	12.22	2.509	2.12525e-06	0.5222	2.231	0.812861	FBgn0034397	CG15082	INTRON
25° - 18° Lifespan	2R_9172958_SNP	G	A	A	0.05587	10	169	9.737	2.821	0.000555404	13.83	2.658	7.43982e-07	11.78	2.525	4.97072e-06	-4.091	2.134	0.0637556	FBgn0052843	Dh31-R	INTRON
25° - 18° Lifespan	3L_7380517_SNP	A	G	A	0.08743	16	167	9.246	2.23	5.25272e-05	9.812	2.21	1.42514e-05	9.529	2.034	4.8227e-06	-0.5658	1.781	0.749228	FBgn0035776	CG8564	INTRON
25° - 18° Lifespan	2R_12269378_SNP	T	A	A	0.1011	18	160	7.189	2.176	0.00123433	9.997	2.094	3.33587e-06	8.593	1.964	1.70933e-05	-2.807	1.677	0.095915	FBgn0262816	CG43187	UTR_3_PRIME
25° - 18° Lifespan	2R_12269370_SNP	T	A	A	0.1	18	162	7.327	2.165	0.000968691	9.532	2.106	9.71562e-06	8.429	1.962	2.51049e-05	-2.205	1.69	0.191111	FBgn0262816	CG43187	UTR_3_PRIME
25° - 18° Lifespan	2R_16410193_SNP	T	A	T	0.1186	21	156	6.369	2.027	0.00190763	9.131	1.956	5.70529e-06	7.75	1.828	3.48334e-05	-2.762	1.584	0.0799708	Intergenic
25° - 18° Lifespan	2R_17128600_SNP	A	C	C	0.1761	31	145	6.089	1.702	0.000533252	8.243	1.652	1.38818e-06	7.166	1.535	6.29707e-06	-2.154	1.354	0.108522	FBgn0034606	ASPP	INTRON
25° - 18° Lifespan	3R_8010326_SNP	G	T	T	0.3919	58	90	6.625	1.393	5.93252e-06	6.834	1.413	2.68043e-06	6.73	1.292	5.26665e-07	-0.2097	1.093	0.854475	Intergenic
25° - 18° Lifespan	3L_18924341_SNP	A	T	T	0.2564	40	116	6.462	1.579	5.52635e-05	6.637	1.55	3.19225e-05	6.55	1.434	8.57316e-06	-0.1752	1.251	0.886826	FBgn0052204	CG32204	INTRON
25° - 18° Lifespan	3L_19099406_SNP	A	G	G	0.3774	60	99	6.373	1.393	8.65451e-06	6.48	1.423	4.82111e-06	6.426	1.295	8.44527e-07	-0.1069	1.103	0.92606	FBgn0036851	CG14082	537 bp DOWNSTREAM
25° - 18° Lifespan	3R_12567345_SNP	C	T	T	0.4294	73	97	6.539	1.318	1.06916e-06	6.113	1.329	5.30093e-06	6.326	1.212	2.88459e-07	0.426	1.064	0.686688	FBgn0020556	bxd	502 bp DOWNSTREAM
25° - 18° Lifespan	X_12445807_DEL	A	AGTGGAGAGTACAGCAATA	AGTGGAGAGTACAGCAATA	0.2809	50	128	5.434	1.448	0.000219782	6.798	1.408	2.40458e-06	6.116	1.311	5.10885e-06	-1.363	1.136	0.229744	FBgn0264542	CG43921	INTRON
25° - 18° Lifespan	3L_19117758_SNP	A	C	C	0.4142	70	99	6.021	1.345	9.31611e-06	5.862	1.335	1.56147e-05	5.942	1.227	1.95396e-06	0.1584	1.079	0.881031	FBgn0036851	CG14082	INTRON
25° - 18° Lifespan	X_12445833_SNP	C	T	T	0.2727	48	128	5.354	1.481	0.000333523	6.511	1.447	9.20623e-06	5.933	1.345	1.38878e-05	-1.157	1.155	0.315971	FBgn0264542	CG43921	INTRON
25° - 18° Lifespan	3L_19099594_SNP	A	T	T	0.3642	59	103	6.2	1.39	1.45486e-05	5.536	1.424	0.00010306	5.868	1.292	7.4252e-06	0.6641	1.116	0.54796	FBgn0036851	CG14082	349 bp DOWNSTREAM
25° - 18° Lifespan	3L_10300712_INS	A	AT	A	0.34	51	99	4.35	1.539	0.00449723	6.784	1.483	4.05497e-06	5.567	1.401	5.07212e-05	-2.433	1.134	0.0367812	Intergenic
25° - 18° Lifespan	3L_19098152_SNP	T	A	A	0.4852	82	87	5.891	1.314	1.0905e-05	5.167	1.312	0.000121926	5.529	1.202	7.59277e-06	0.7237	1.056	0.48944	FBgn0036851	CG14082	329 bp DOWNSTREAM
25° - 18° Lifespan	3L_19133135_SNP	T	A	A	0.3118	53	117	4.405	1.456	0.00252499	6.404	1.395	8.17094e-06	5.405	1.31	5.46702e-05	-1.999	1.126	0.0759014	FBgn0016797	fz2	940 bp DOWNSTREAM
25° - 18° Lifespan	3L_10300709_SNP	G	A	G	0.3377	51	100	3.873	1.546	0.0109415	6.823	1.502	3.23453e-06	5.348	1.411	9.13382e-05	-2.95	1.151	0.0110261	Intergenic
25° - 18° Lifespan	3L_16795330_SNP	T	C	T	0.4561	78	93	3.707	1.368	0.00690414	5.994	1.314	6.56359e-06	4.85	1.235	9.29452e-05	-2.287	1.046	0.0277395	FBgn0036663	CG9674	INTRON
25° - 18° Lifespan	3L_4513895_SNP	T	G	G	0.1105	20	161	-1.688	2.12	0.379152	5.532	2.072	0.00818291	1.922	1.952	0.343905	-7.22	1.527	4.20743e-06	FBgn0014073	Tie	SYNONYMOUS_CODING
25° - 18° Lifespan	X_15569398_SNP	A	T	T	0.4971	86	87	3.654	1.313	0.00701491	-0.9095	1.364	0.501947	1.372	1.248	0.275536	4.564	0.9692	5.9498e-06	FBgn0030666	CG12708	111 bp UPSTREAM
25° - 18° Lifespan	2R_6347025_INS	GC	G	G	0.3699	64	109	2.539	1.384	0.0791509	-2.111	1.397	0.13148	0.2139	1.295	0.863839	4.651	1.013	8.69845e-06	FBgn0001122	Galphao	INTRON	FBgn0033524	Cyp49a1	629 bp UPSTREAM
25° - 18° Lifespan	3R_25229006_SNP	T	C	T	0.0663	12	169	-11.9	2.522	4.50071e-06	-11.73	2.518	5.91155e-06	-11.81	2.304	7.11725e-07	-0.1715	2.043	0.93396	FBgn0004369	Ptp99A	INTRON
25° - 18° Lifespan	3R_25061203_SNP	A	C	A	0.1813	31	140	-8.3	1.635	1.23513e-06	-5.259	1.678	0.00260897	-6.78	1.518	2.36468e-05	-3.041	1.324	0.0234897	FBgn0039656	CG11951	NON_SYNONYMOUS_CODING	FBgn0028476	CG15817	179 bp DOWNSTREAM
25° - 18° Lifespan	2R_4790322_SNP	A	G	G	0.1387	24	149	-9.283	1.848	1.04799e-06	-4.339	1.944	0.0257084	-6.811	1.747	0.000124526	-4.944	1.478	0.000811758	FBgn0004921	Ggamma1	UTR_3_PRIME
25° - 18° Lifespan	3R_13950958_SNP	G	A	G	0.2931	51	123	-6.342	1.414	1.22448e-05	-6.276	1.41	1.42566e-05	-6.309	1.291	2.17346e-06	-0.06578	1.144	0.957082	FBgn0003499	sr	INTRON
25° - 18° Lifespan	2R_6967097_INS	TATTTTTT	T	T	0.09317	15	146	-9.58	2.296	5.22194e-05	-10.85	2.257	3.56125e-06	-10.21	2.074	2.25133e-06	1.268	1.877	0.491417	FBgn0040765	luna	INTRON
25° - 18° Lifespan	3L_6926309_SNP	C	T	C	0.2571	45	130	-6.762	1.425	6.90096e-06	-5.491	1.498	0.000288911	-6.127	1.35	1.03673e-05	-1.271	1.122	0.280656	FBgn0035718	CG14820	SYNONYMOUS_CODING
25° - 18° Lifespan	2L_11198497_SNP	T	G	G	0.07263	13	166	-11.43	2.435	5.84428e-06	-7.916	2.509	0.00176667	-9.67	2.274	3.26096e-05	-3.509	1.939	0.0728342	FBgn0259822	Ca-beta	INTRON
25° - 18° Lifespan	3R_13857098_SNP	T	C	C	0.06077	11	170	-12.24	2.626	6.00955e-06	-8.809	2.658	0.00126869	-10.53	2.425	2.62897e-05	-3.433	2.096	0.104633	Intergenic
25° - 18° Lifespan	3R_10796517_SNP	T	G	G	0.12	21	154	-9.078	1.953	7.44239e-06	-6.558	2.01	0.00133226	-7.818	1.83	2.98477e-05	-2.521	1.521	0.111192	Intergenic
25° - 18° Lifespan	3L_2696537_SNP	G	C	C	0.125	22	154	-8.339	1.95	3.16889e-05	-8.094	1.938	4.57605e-05	-8.216	1.785	6.98068e-06	-0.2444	1.539	0.874805	FBgn0264606	Fife	INTRON
25° - 18° Lifespan	2R_17985771_SNP	A	C	A	0.09497	17	162	-9.079	2.171	5.23071e-05	-9.181	2.125	3.48222e-05	-9.13	1.969	8.56031e-06	0.1014	1.72	0.952582	FBgn0034693	CG11073	INTRON
25° - 18° Lifespan	3R_13950954_SNP	T	C	T	0.25	43	129	-6.196	1.509	5.71737e-05	-6.346	1.513	3.46096e-05	-6.271	1.383	9.17092e-06	0.1497	1.216	0.896879	FBgn0003499	sr	INTRON
25° - 18° Lifespan	3L_15589532_SNP	T	C	C	0.3161	55	119	-6.339	1.387	7.7408e-06	-2.909	1.457	0.0443966	-4.624	1.312	0.000472568	-3.43	1.099	0.00175235	FBgn0036518	RhoGAP71E	INTRON
25° - 18° Lifespan	3L_16790786_DEL	CTT	AC	CTT	0.2273	40	136	-6.665	1.515	2.10973e-05	-6.058	1.547	0.000111688	-6.361	1.408	9.8142e-06	-0.6073	1.204	0.620977	FBgn0036663	CG9674	INTRON
25° - 18° Lifespan	3L_10551899_SNP	G	T	T	0.2229	39	136	-5.682	1.587	0.000445261	-7.209	1.514	4.58876e-06	-6.445	1.428	9.88569e-06	1.527	1.214	0.216757	FBgn0052062	A2bp1	INTRON	FBgn0036085	CG6527	INTRON
25° - 18° Lifespan	X_10047643_SNP	G	T	G	0.07955	14	162	-10.71	2.375	4.75445e-06	-7.098	2.446	0.00380182	-8.903	2.219	6.05258e-05	-3.611	1.884	0.0557563	FBgn0266199	CR44894	INTRON	FBgn0030181	CG12645	2 bp UPSTREAM
25° - 18° Lifespan	2R_7707540_SNP	A	C	C	0.2426	41	128	-5.483	1.52	0.000501701	-7.003	1.5	6.60061e-06	-6.243	1.378	1.42625e-05	1.52	1.235	0.212688	Intergenic
25° - 18° Lifespan	X_8780277_SNP	A	G	G	0.1858	34	149	-4.852	1.656	0.00265347	-6.819	1.613	9.49044e-06	-5.835	1.503	4.69777e-05	1.967	1.285	0.126773	FBgn0011661	Moe	INTRON
25° - 18° Lifespan	X_8016829_SNP	T	C	C	0.3446	61	116	-3.189	1.405	0.0183641	-6.767	1.328	6.44061e-07	-4.978	1.262	6.66537e-05	3.578	1.054	0.00074694	FBgn0030001	cyr	INTRON
25° - 18° Lifespan	2L_18023563_SNP	C	G	G	0.07821	14	165	-9.618	2.386	8.65331e-05	-1.427	2.465	0.566073	-5.522	2.254	0.016746	-8.191	1.792	9.28346e-06	FBgn0243486	rdo	INTRON
25° - 18° Lifespan	2L_1422043_SNP	A	G	A	0.2989	52	122	-3.962	1.454	0.00483513	-6.367	1.4	9.21805e-06	-5.164	1.312	9.07536e-05	2.405	1.123	0.032177	Intergenic
25° - 18° Lifespan	2L_861046_SNP	T	C	C	0.1989	35	141	-1.716	1.68	0.281506	-7.234	1.579	9.93905e-06	-4.475	1.511	0.00329651	5.518	1.224	1.07746e-05	FBgn0031289	CG13950	SYNONYMOUS_CODING	FBgn0029095	aru	803 bp DOWNSTREAM
25° - 18° Lifespan	2L_19175801_SNP	T	C	C	0.1429	24	144	-5.482	1.914	0.00523283	1.519	1.953	0.439132	-1.981	1.799	0.277241	-7	1.418	1.53065e-06	FBgn0010300	brat	INTRON
25° - 18° Lifespan	2R_6321024_SNP	C	T	T	0.3202	57	121	-3.383	1.413	0.0209438	1.389	1.42	0.329858	-0.9965	1.317	0.486465	-4.772	1.043	7.48105e-06	FBgn0262114	RanBPM	INTRON
25° - 18° Lifespan	2R_6598751_SNP	C	T	T	0.3955	70	107	-2.926	1.347	0.0247646	1.614	1.359	0.239169	-0.6561	1.258	0.54264	-4.54	0.9994	8.52771e-06	FBgn0024836	stan	SYNONYMOUS_CODING
25° - 18° Lifespan	2L_2461827_SNP	G	A	A	0.2455	41	126	-3.328	1.572	0.0413177	1.967	1.57	0.216462	-0.6807	1.46	0.673404	-5.295	1.162	8.98281e-06	FBgn0012016	tRNA:Y1:22Fa	766 bp UPSTREAM
28° - 18° Lifespan	X_15862329_SNP	G	A	A	0.05143	9	166	14.79	3.066	1.89441e-06	13.72	3.043	1.13111e-05	14.26	2.821	8.06514e-07	1.068	2.34	0.649282	FBgn0259110	mmd	INTRON
28° - 18° Lifespan	X_15862317_SNP	A	C	C	0.05143	9	166	14.77	3.068	1.95637e-06	13.72	3.042	1.12549e-05	14.25	2.823	8.1782e-07	1.042	2.335	0.657331	FBgn0259110	mmd	INTRON
28° - 18° Lifespan	2R_18566143_SNP	T	C	C	0.05143	9	166	14.48	3.069	4.5311e-06	13.79	3.03	1.0276e-05	14.14	2.816	1.29894e-06	0.6869	2.34	0.768595	Intergenic
28° - 18° Lifespan	X_8694639_SNP	C	T	T	0.05143	9	166	13.69	3.085	1.52393e-05	14.58	3.013	2.87195e-06	14.13	2.816	1.30208e-06	-0.889	2.341	0.702587	FBgn0026411	Lim1	INTRON
28° - 18° Lifespan	2R_18565090_SNP	C	T	T	0.05747	10	164	14.42	2.895	1.72101e-06	13.69	2.872	3.97543e-06	14.06	2.66	3.93018e-07	0.7282	2.229	0.743764	Intergenic
28° - 18° Lifespan	2R_18561917_SNP	A	C	C	0.05294	9	161	13.04	3.096	4.30022e-05	14.26	3.046	5.05353e-06	13.65	2.839	3.2271e-06	-1.219	2.341	0.604279	FBgn0265982	CR44761	717 bp UPSTREAM
28° - 18° Lifespan	X_8694596_SNP	T	A	A	0.05114	9	167	14.28	3.072	6.14231e-06	12.81	3.059	4.43657e-05	13.55	2.835	3.73518e-06	1.467	2.332	0.531549	FBgn0026411	Lim1	INTRON
28° - 18° Lifespan	X_8694601_SNP	T	C	C	0.05114	9	167	14.28	3.072	6.14231e-06	12.81	3.059	4.43657e-05	13.55	2.835	3.73518e-06	1.467	2.332	0.531549	FBgn0026411	Lim1	INTRON
28° - 18° Lifespan	X_8694604_SNP	G	A	A	0.05114	9	167	14.28	3.072	6.14231e-06	12.81	3.059	4.43657e-05	13.55	2.835	3.73518e-06	1.467	2.332	0.531549	FBgn0026411	Lim1	INTRON
28° - 18° Lifespan	X_8694602_SNP	A	C	C	0.05172	9	165	14.26	3.088	6.41539e-06	12.72	3.064	5.09547e-05	13.49	2.847	4.14351e-06	1.542	2.329	0.510821	FBgn0026411	Lim1	INTRON
28° - 18° Lifespan	2L_8505463_SNP	G	T	T	0.05556	9	153	14.18	3.149	8.80282e-06	12.36	3.148	8.78083e-05	13.27	2.912	6.36427e-06	1.82	2.396	0.437397	FBgn0032048	Dh31	INTRON
28° - 18° Lifespan	2R_18562644_SNP	G	A	A	0.06322	11	163	12.93	2.793	7.34257e-06	12.59	2.761	9.74415e-06	12.76	2.564	1.62391e-06	0.3382	2.132	0.872022	Intergenic
28° - 18° Lifespan	2R_18562709_SNP	T	C	C	0.06358	11	162	12.91	2.801	7.59705e-06	12.55	2.766	1.04343e-05	12.73	2.57	1.72371e-06	0.3583	2.137	0.864615	Intergenic
28° - 18° Lifespan	2R_9172958_SNP	G	A	A	0.05814	10	162	11.03	3.011	0.000295837	13.82	2.841	3.21776e-06	12.42	2.719	8.84571e-06	-2.79	2.169	0.208708	FBgn0052843	Dh31-R	INTRON
28° - 18° Lifespan	2L_11826922_INS	AAG	A	A	0.06471	11	159	11.04	2.859	0.000160706	12.9	2.754	5.73629e-06	11.97	2.598	7.57732e-06	-1.858	2.126	0.381937	FBgn0264815	Pde1c	INTRON	FBgn0000588	esc	281 bp DOWNSTREAM
28° - 18° Lifespan	X_8548858_SNP	C	T	T	0.05233	9	163	9.76	3.164	0.00255011	14.16	3.039	5.80641e-06	11.96	2.876	5.08419e-05	-4.401	2.328	0.0586104	Intergenic
28° - 18° Lifespan	X_15862345_SNP	A	G	G	0.0625	11	165	12.13	2.818	1.59841e-05	11.37	2.79	6.8812e-05	11.75	2.595	7.96433e-06	0.7601	2.124	0.722769	FBgn0259110	mmd	INTRON
28° - 18° Lifespan	3L_7380517_SNP	A	G	A	0.08523	15	161	10.5	2.443	2.91096e-05	10.55	2.402	1.93984e-05	10.53	2.241	5.31934e-06	-0.04812	1.842	0.977318	FBgn0035776	CG8564	INTRON
28° - 18° Lifespan	X_9204791_SNP	T	G	G	0.1156	20	153	9.867	2.103	7.40571e-06	8.148	2.145	0.000196516	9.008	1.971	1.01024e-05	1.719	1.584	0.291129	Intergenic
28° - 18° Lifespan	X_15811757_SNP	T	C	C	0.1782	31	143	6.812	1.82	0.000115591	8.387	1.752	3.33041e-06	7.6	1.654	6.48105e-06	-1.575	1.352	0.244364	FBgn0030706	CG8909	SYNONYMOUS_CODING
28° - 18° Lifespan	3L_9131663_SNP	G	A	G	0.1557	26	141	9.553	1.922	1.30684e-06	5.611	1.97	0.00462976	7.582	1.811	3.71807e-05	3.942	1.424	0.00635475	FBgn0263456	nwk	INTRON
28° - 18° Lifespan	3L_19099406_SNP	A	G	G	0.3725	57	96	7.61	1.483	6.78526e-07	7.254	1.508	1.84502e-06	7.432	1.38	1.62861e-07	0.3563	1.152	0.753253	FBgn0036851	CG14082	537 bp DOWNSTREAM
28° - 18° Lifespan	3L_19117758_SNP	A	C	C	0.4074	66	96	8.076	1.427	3.35871e-08	6.784	1.419	3.21434e-06	7.43	1.311	3.90694e-08	1.292	1.105	0.235598	FBgn0036851	CG14082	INTRON
28° - 18° Lifespan	3L_19092166_SNP	T	A	A	0.2716	44	118	7.655	1.61	2.74561e-06	6.717	1.624	3.3919e-05	7.186	1.497	1.95327e-06	0.9386	1.224	0.435981	FBgn0036849	CG14079	2 bp DOWNSTREAM	FBgn0036850	Gem2	57 bp DOWNSTREAM
28° - 18° Lifespan	3L_14681176_SNP	C	T	T	0.2795	45	116	6.227	1.584	0.000158414	7.562	1.535	2.24178e-06	6.894	1.445	4.59764e-06	-1.335	1.177	0.26575	FBgn0259175	ome	INTRON
28° - 18° Lifespan	3L_19118636_SNP	G	T	T	0.2485	41	124	7.615	1.632	4.9771e-06	6.088	1.617	0.000246344	6.851	1.507	9.35497e-06	1.527	1.212	0.213168	FBgn0036851	CG14082	INTRON
28° - 18° Lifespan	3R_8010326_SNP	G	T	T	0.3972	56	85	6.699	1.554	2.86956e-05	6.751	1.549	1.83355e-05	6.725	1.443	5.16378e-06	-0.05201	1.138	0.963655	Intergenic
28° - 18° Lifespan	3L_14682397_SNP	G	T	T	0.2471	42	128	6.041	1.589	0.000304535	7.196	1.567	9.47263e-06	6.619	1.463	1.48735e-05	-1.155	1.185	0.341003	FBgn0259175	ome	INTRON
28° - 18° Lifespan	3L_19099594_SNP	A	T	T	0.359	56	100	6.926	1.493	6.28093e-06	6.119	1.514	6.5473e-05	6.522	1.39	5.04385e-06	0.8079	1.146	0.476402	FBgn0036851	CG14082	349 bp DOWNSTREAM
28° - 18° Lifespan	3L_19110164_SNP	C	T	T	0.3728	63	106	6.924	1.437	2.43737e-06	6.084	1.433	3.005e-05	6.504	1.327	1.69517e-06	0.8408	1.09	0.438232	FBgn0036851	CG14082	INTRON
28° - 18° Lifespan	3R_21062694_INS	T	TA	T	0.4258	66	89	6.991	1.485	3.27572e-06	5.795	1.46	0.000105708	6.393	1.361	4.3865e-06	1.196	1.125	0.280998	FBgn0039297	CG11852	641 bp UPSTREAM
28° - 18° Lifespan	3L_19108334_SNP	T	A	A	0.3631	61	107	6.853	1.455	4.17378e-06	5.849	1.458	7.25866e-05	6.351	1.35	3.78003e-06	1.004	1.096	0.358918	FBgn0036851	CG14082	INTRON
28° - 18° Lifespan	3L_19098152_SNP	T	A	A	0.4877	79	83	6.689	1.424	4.41105e-06	5.99	1.405	3.23638e-05	6.34	1.306	2.41141e-06	0.6988	1.088	0.514904	FBgn0036851	CG14082	329 bp DOWNSTREAM
28° - 18° Lifespan	3L_19108335_SNP	G	T	T	0.3653	61	106	6.899	1.461	3.71216e-06	5.778	1.462	9.21884e-05	6.338	1.356	4.12697e-06	1.121	1.091	0.306619	FBgn0036851	CG14082	INTRON
28° - 18° Lifespan	2R_17190805_SNP	A	T	T	0.3869	65	103	6.803	1.426	3.42156e-06	5.756	1.412	7.71353e-05	6.279	1.311	3.67699e-06	1.048	1.087	0.332854	FBgn0261554	CG42672	INTRON
28° - 18° Lifespan	3L_19028203_SNP	G	A	A	0.4658	75	86	5.66	1.463	0.000125881	6.597	1.426	4.68608e-06	6.129	1.34	6.10034e-06	-0.9364	1.078	0.383183	FBgn0002945	nkd	INTRON
28° - 18° Lifespan	3L_19133135_SNP	T	A	A	0.3129	51	112	5.264	1.581	0.00067871	6.882	1.501	8.05425e-06	6.073	1.433	2.69162e-05	-1.618	1.134	0.160494	FBgn0016797	fz2	940 bp DOWNSTREAM
28° - 18° Lifespan	3L_19096831_SNP	C	T	C	0.4909	81	84	6.294	1.433	1.35088e-05	5.709	1.42	6.6256e-05	6.001	1.322	7.10744e-06	0.5853	1.073	0.583886	Intergenic
28° - 18° Lifespan	2R_17182699_SNP	G	A	A	0.3929	66	102	5.558	1.431	0.000179316	6.401	1.382	9.18007e-06	5.979	1.298	1.04233e-05	-0.8426	1.086	0.432973	FBgn0034614	CG9752	SYNONYMOUS_CODING	FBgn0261554	CG42672	458 bp UPSTREAM	FBgn0016726	RpL29	790 bp DOWNSTREAM
28° - 18° Lifespan	3R_12567345_SNP	C	T	T	0.4294	70	93	6.52	1.441	8.84651e-06	5.328	1.452	0.000261947	5.924	1.34	1.32625e-05	1.192	1.087	0.269256	FBgn0020556	bxd	502 bp DOWNSTREAM
28° - 18° Lifespan	2R_7706247_SNP	T	G	T	0.3136	53	116	4.48	1.544	0.00430395	6.727	1.457	8.84964e-06	5.604	1.391	9.03932e-05	-2.247	1.13	0.0459157	Intergenic
28° - 18° Lifespan	3R_25339720_SNP	T	C	C	0.5	83	83	6.447	1.4	7.45318e-06	4.54	1.416	0.00159522	5.494	1.302	4.03566e-05	1.907	1.069	0.0713349	Intergenic
28° - 18° Lifespan	2L_19609397_DEL	A	AAAGTCGA	AAAGTCGA	0.07186	12	155	7.949	2.754	0.00525336	-0.9683	2.762	0.728919	3.491	2.577	0.186793	8.918	1.965	7.4656e-06	FBgn0000464	Lar	INTRON
28° - 18° Lifespan	2R_12115844_INS	GG	G	G	0.08434	14	152	7.074	2.625	0.00735845	-1.558	2.657	0.549153	2.758	2.477	0.26444	8.632	1.829	3.07794e-06	FBgn0034093	CG15706	INTRON	FBgn0034094	Tsf3	INTRON
28° - 18° Lifespan	3L_5436538_SNP	A	G	A	0.06322	11	163	-2.578	2.955	0.404698	6.747	2.876	0.0200496	2.085	2.736	0.446918	-9.326	2.015	6.48554e-06	Intergenic
28° - 18° Lifespan	2R_7065025_SNP	A	G	G	0.05848	10	161	6.337	3.09	0.0450633	-3.634	3.077	0.233285	1.352	2.899	0.6404	9.971	2.101	3.94469e-06	FBgn0003396	shn	INTRON
28° - 18° Lifespan	3L_9134193_SNP	A	G	G	0.07514	13	160	5.067	2.735	0.0701732	-3.516	2.703	0.192313	0.7753	2.555	0.762563	8.582	1.863	7.3804e-06	FBgn0263456	nwk	SYNONYMOUS_CODING
28° - 18° Lifespan	X_18344067_SNP	C	T	T	0.1207	21	153	-3.126	2.212	0.127471	3.905	2.168	0.0729595	0.3893	2.06	0.851663	-7.031	1.488	5.19187e-06	FBgn0052547	CG32547	INTRON
28° - 18° Lifespan	3R_25378986_SNP	A	G	G	0.1509	24	135	-3.353	2.099	0.113306	3.463	2.063	0.0943856	0.05527	1.957	0.976336	-6.816	1.416	3.4143e-06	Intergenic
28° - 18° Lifespan	2R_14416127_SNP	A	T	T	0.2123	31	115	-9.012	1.786	1.42254e-06	-5.505	1.837	0.00336874	-7.259	1.672	3.09257e-05	-3.507	1.394	0.0104888	FBgn0034356	CG10924	INTRON
28° - 18° Lifespan	2L_1947150_DEL	C	CG	CG	0.1667	28	140	-8.619	1.863	5.37174e-06	-8.276	1.781	1.21754e-05	-8.448	1.684	1.77239e-06	-0.3428	1.396	0.808582	FBgn0053673	CG33673	423 bp UPSTREAM
28° - 18° Lifespan	2R_19370364_SNP	C	T	C	0.483	71	76	-6.494	1.522	2.37544e-05	-6.347	1.451	2.68418e-05	-6.421	1.375	5.62872e-06	-0.1474	1.129	0.897304	FBgn0264339	CG43795	INTRON
28° - 18° Lifespan	3L_14710594_SNP	T	G	T	0.2	34	136	-7.692	1.749	1.35268e-05	-7.139	1.71	4.92109e-05	-7.416	1.607	6.26227e-06	-0.5531	1.278	0.672636	FBgn0259175	ome	INTRON
28° - 18° Lifespan	3L_14871335_SNP	T	C	C	0.1294	22	148	-9.055	2.089	2.1611e-05	-8.631	2.064	3.80294e-05	-8.843	1.92	6.3735e-06	-0.4241	1.581	0.78715	FBgn0036454	CG17839	NON_SYNONYMOUS_CODING
28° - 18° Lifespan	3L_15171675_SNP	A	G	G	0.08125	13	147	-9.381	2.646	0.000486751	-12.78	2.512	1.1324e-06	-11.08	2.389	7.62073e-06	3.403	1.95	0.0835758	Intergenic
28° - 18° Lifespan	3L_19097011_SNP	T	G	G	0.4506	73	89	-6.459	1.446	1.09339e-05	-5.571	1.449	0.000125536	-6.015	1.338	9.04147e-06	-0.8875	1.105	0.410421	Intergenic
28° - 18° Lifespan	2L_15049710_SNP	T	A	A	0.4403	70	89	-6.61	1.454	8.33154e-06	-5.167	1.444	0.000459276	-5.889	1.342	1.81479e-05	-1.444	1.096	0.185739	FBgn0000317	ck	SYNONYMOUS_CODING
28° - 18° Lifespan	X_9482558_DEL	A	AA	AA	0.1006	16	143	-7.012	2.496	0.0051292	-11.1	2.361	3.82187e-06	-9.056	2.256	6.87856e-05	4.089	1.8	0.0220245	FBgn0001186	Hex-A	125 bp DOWNSTREAM
28° - 18° Lifespan	3L_5136061_SNP	C	T	T	0.05682	10	166	-11.09	2.983	0.00017732	-0.2019	3.054	0.947005	-5.645	2.837	0.0479759	-10.89	2.063	3.79242e-07	FBgn0035587	CG4623	INTRON
28° - 18° Lifespan	2L_3879893_SNP	A	C	C	0.09938	16	145	-7.556	2.484	0.00228519	0.349	2.465	0.886695	-3.604	2.328	0.119963	-7.905	1.676	6.07491e-06	FBgn0000256	capu	INTRON
28° - 18° Lifespan	2R_6321024_SNP	C	T	T	0.3275	56	115	-3.801	1.532	0.0150115	1.096	1.522	0.472049	-1.353	1.433	0.347708	-4.897	1.054	5.94552e-06	FBgn0262114	RanBPM	INTRON
28° - 18° Lifespan	X_5735608_DEL	G	GTG	GTG	0.08485	14	151	-5.503	2.648	0.0337458	3.514	2.624	0.179652	-0.9942	2.476	0.685824	-9.017	1.811	1.02168e-06	FBgn0029814	CG15765	753 bp DOWNSTREAM
28° - 18° Lifespan	3L_17184702_SNP	A	T	T	0.07018	12	159	4.351	2.812	0.12052	-4.508	2.81	0.107663	-0.07832	2.648	0.976302	8.859	1.885	8.42643e-06	FBgn0260943	Rbp6	INTRON
28° - 18° Lifespan	2L_4029084_SNP	A	T	T	0.07831	13	153	0.1189	2.735	0.952806	-8.565	2.627	0.00136244	-4.223	2.533	0.0964109	8.684	1.759	5.90396e-06	Intergenic
28° - 18° Lifespan	2R_12102546_SNP	G	A	A	0.05172	9	165	4.761	3.245	0.149355	-6.05	3.189	0.0583267	-0.6442	3.024	0.829754	10.81	2.198	1.79206e-06	FBgn0034091	mrj	INTRON
28° - 18° Lifespan	X_4906952_INS	CC	C	C	0.05294	9	161	4.543	3.25	0.17992	-5.643	3.174	0.0775129	-0.5502	3.021	0.852929	10.19	2.184	7.49496e-06	FBgn0266096	CR44833	INTRON
28° - 18° Lifespan	2R_6459167_SNP	A	T	T	0.2483	37	112	0.8742	1.817	0.647595	-5.11	1.783	0.00368319	-2.118	1.697	0.204294	5.984	1.198	1.85017e-06	FBgn0263102	psq	INTRON
28° - 25° Lifespan	2L_18229019_SNP	A	G	G	0.05233	9	163	4.689	1.379	0.000812594	6.855	1.321	5.82713e-07	5.772	1.218	4.56986e-06	-2.166	1.164	0.0604531	FBgn0261804	CG42750	INTRON
28° - 25° Lifespan	3L_12668380_SNP	A	G	G	0.05848	10	161	5.99	1.285	5.17208e-06	5.1	1.283	0.000116769	5.545	1.166	3.60495e-06	0.8909	1.074	0.420675	Intergenic
28° - 25° Lifespan	2L_18218683_SNP	A	T	T	0.06	9	141	4.024	1.416	0.00438433	6.443	1.353	3.22233e-06	5.234	1.253	3.86461e-05	-2.419	1.181	0.0348214	FBgn0261804	CG42750	INTRON
28° - 25° Lifespan	2L_18244539_SNP	T	G	G	0.0578	10	163	3.937	1.321	0.00324571	6.259	1.261	1.74388e-06	5.098	1.168	2.27289e-05	-2.322	1.102	0.0325301	FBgn0261804	CG42750	INTRON
28° - 25° Lifespan	2L_18233935_SNP	T	C	C	0.05747	10	164	4.024	1.315	0.00259961	6.014	1.265	4.58843e-06	5.019	1.167	3.06788e-05	-1.99	1.102	0.0703248	FBgn0261804	CG42750	INTRON
28° - 25° Lifespan	2L_18238137_SNP	C	G	G	0.05747	10	164	4.024	1.315	0.00259961	6.014	1.265	4.58843e-06	5.019	1.167	3.06788e-05	-1.99	1.102	0.0703248	FBgn0261804	CG42750	INTRON
28° - 25° Lifespan	2L_18230580_SNP	A	T	T	0.05814	10	162	4.017	1.314	0.00265763	5.997	1.272	4.93979e-06	5.007	1.17	3.23549e-05	-1.98	1.102	0.0720174	FBgn0261804	CG42750	INTRON
28° - 25° Lifespan	2L_18232553_SNP	A	C	C	0.05848	10	161	4.026	1.323	0.0026031	5.981	1.273	5.27629e-06	5.004	1.175	3.29094e-05	-1.955	1.106	0.0754837	FBgn0261804	CG42750	INTRON
28° - 25° Lifespan	2L_18223559_SNP	A	T	T	0.0578	10	163	3.994	1.314	0.00280883	6	1.268	4.86002e-06	4.997	1.167	3.34691e-05	-2.006	1.104	0.0680676	FBgn0261804	CG42750	INTRON
28° - 25° Lifespan	2R_19620742_SNP	T	G	G	0.05917	10	159	6.32	1.251	1.40933e-06	3.521	1.324	0.00860245	4.92	1.165	4.51271e-05	2.799	1.1	0.0108828	FBgn0034897	Sesn	36 bp DOWNSTREAM	FBgn0263543	mir-4979	814 bp DOWNSTREAM
28° - 25° Lifespan	3L_686165_SNP	G	T	T	0.05085	9	168	3.33	1.396	0.0182329	6.453	1.331	2.73163e-06	4.891	1.24	0.000115661	-3.123	1.137	0.00544758	FBgn0035154	CG3344	SYNONYMOUS_CODING	FBgn0035153	ebd1	616 bp UPSTREAM
28° - 25° Lifespan	X_8852785_DEL	G	GCGGAAAAGTGGG	GCGGAAAAGTGGG	0.07738	13	155	4.055	1.164	0.000541109	5.413	1.13	3.13746e-06	4.734	1.034	8.17215e-06	-1.359	0.9908	0.164297	FBgn0261549	rdgA	INTRON
28° - 25° Lifespan	2L_18249440_SNP	A	G	G	0.06471	11	159	3.702	1.264	0.00390616	5.658	1.215	6.75538e-06	4.68	1.122	4.96687e-05	-1.956	1.057	0.0646662	FBgn0261804	CG42750	INTRON
28° - 25° Lifespan	3L_7180613_SNP	A	G	G	0.07317	12	152	3.671	1.23	0.00214101	5.671	1.179	1.73726e-06	4.671	1.091	1.72297e-05	-2	1.022	0.0406521	FBgn0265296	Dscam2	INTRON
28° - 25° Lifespan	2R_19617097_SNP	A	G	G	0.06977	12	160	6.085	1.137	3.81896e-07	3.078	1.219	0.0124255	4.581	1.068	3.45475e-05	3.007	0.9976	0.00269194	FBgn0034897	Sesn	INTRON
28° - 25° Lifespan	2R_17460758_SNP	A	T	T	0.05143	9	166	2.334	1.408	0.0922121	6.33	1.326	4.27244e-06	4.332	1.248	0.000650561	-3.996	1.119	0.000470757	FBgn0034636	CG10440	INTRON
28° - 25° Lifespan	2L_11622482_SNP	T	C	C	0.09357	16	155	3.708	1.055	0.000549811	4.925	1.023	3.16118e-06	4.316	0.9372	8.11138e-06	-1.217	0.8965	0.1547	FBgn0015400	kek2	SYNONYMOUS_CODING
28° - 25° Lifespan	3L_19383639_SNP	A	G	G	0.08187	14	157	3.494	1.113	0.00229592	5.074	1.045	6.34446e-06	4.284	0.9722	3.21454e-05	-1.58	0.9386	0.0888448	FBgn0052206	CG32206	INTRON	FBgn0036868	ms_3_76Ba	506 bp DOWNSTREAM
28° - 25° Lifespan	X_11937205_SNP	A	T	T	0.09659	17	159	3.204	1.032	0.00219441	4.7	0.9926	4.83044e-06	3.952	0.9166	2.77015e-05	-1.496	0.859	0.0811483	FBgn0264675	CR43960	526 bp UPSTREAM	FBgn0267001	Ten-a	526 bp UPSTREAM
28° - 25° Lifespan	3R_22122686_SNP	C	T	T	0.07018	12	159	5.644	1.145	2.02272e-06	2.246	1.227	0.0689766	3.945	1.081	0.00035473	3.398	0.978	0.000691086	Intergenic
28° - 25° Lifespan	2R_17181878_SNP	T	G	G	0.09143	16	159	4.392	1.04	6.27522e-06	3.008	1.067	0.0041768	3.7	0.9556	5.8386e-05	1.384	0.8881	0.1144	FBgn0016726	RpL29	UTR_3_PRIME	FBgn0034614	CG9752	29 bp DOWNSTREAM	FBgn0050390	Sgf29	727 bp UPSTREAM
28° - 25° Lifespan	X_16781673_SNP	A	C	C	0.1667	29	145	3.788	0.7972	3.81356e-06	2.98	0.8141	0.000326041	3.384	0.7299	6.18163e-06	0.8086	0.6822	0.22825	FBgn0030803	CG4880	SYNONYMOUS_CODING
28° - 25° Lifespan	2L_16378970_SNP	T	G	G	0.09467	16	153	2.115	1.081	0.0438869	4.579	1.044	8.6648e-06	3.347	0.9677	0.000425184	-2.464	0.8771	0.00318194	Intergenic
28° - 25° Lifespan	2L_16378966_SNP	C	G	G	0.09195	16	158	2.12	1.075	0.0442393	4.562	1.038	9.25009e-06	3.341	0.9627	0.000440526	-2.442	0.8692	0.00323459	Intergenic
28° - 25° Lifespan	2R_17182141_SNP	A	C	C	0.08	14	161	4.63	1.106	8.73172e-06	1.959	1.148	0.0826483	3.294	1.028	0.00082541	2.671	0.9252	0.0035353	FBgn0034614	CG9752	SYNONYMOUS_CODING	FBgn0016726	RpL29	232 bp DOWNSTREAM	FBgn0050390	Sgf29	990 bp UPSTREAM
28° - 25° Lifespan	X_16781706_SNP	C	A	A	0.1724	30	144	3.672	0.7887	5.75662e-06	2.652	0.8109	0.00123904	3.162	0.7237	1.98031e-05	1.02	0.6811	0.127087	FBgn0030803	CG4880	SYNONYMOUS_CODING
28° - 25° Lifespan	X_20239738_SNP	G	A	A	0.1716	29	140	2.378	0.8381	0.00453768	3.684	0.8006	7.49377e-06	3.031	0.7436	5.9682e-05	-1.306	0.6892	0.049568	Intergenic
28° - 25° Lifespan	X_20239733_SNP	G	C	C	0.1696	29	142	2.263	0.8342	0.00710128	3.774	0.7963	4.1333e-06	3.019	0.741	6.23879e-05	-1.51	0.6811	0.0244407	Intergenic
28° - 25° Lifespan	2L_18335526_SNP	A	G	G	0.1257	21	146	1.677	0.9505	0.0685871	4.286	0.9243	4.69848e-06	2.981	0.8556	0.00049892	-2.609	0.7664	0.000832034	FBgn0000636	Fas3	INTRON
28° - 25° Lifespan	2R_12129025_SNP	T	G	T	0.3476	57	107	3.306	0.64	2.99455e-07	2.365	0.6638	0.000388688	2.835	0.588	1.87004e-06	0.9414	0.5635	0.0882325	FBgn0034099	CG15708	INTRON	FBgn0034098	krimp	798 bp UPSTREAM
28° - 25° Lifespan	2R_12129031_SNP	T	G	T	0.3434	57	109	3.218	0.6386	5.66322e-07	2.415	0.656	0.000268616	2.816	0.584	1.93532e-06	0.8034	0.5587	0.143813	FBgn0034099	CG15708	INTRON	FBgn0034098	krimp	804 bp UPSTREAM
28° - 25° Lifespan	2R_12129030_SNP	T	A	T	0.3394	56	109	3.305	0.6403	3.30719e-07	2.252	0.6649	0.000771461	2.779	0.5904	3.27964e-06	1.053	0.5568	0.056463	FBgn0034099	CG15708	INTRON	FBgn0034098	krimp	803 bp UPSTREAM
28° - 25° Lifespan	3R_11867549_SNP	G	C	G	0.3476	57	107	2.644	0.6311	7.22207e-05	2.846	0.6293	1.7525e-05	2.745	0.5627	5.33232e-06	-0.2028	0.5674	0.694179	FBgn0003117	pnr	31 bp DOWNSTREAM
28° - 25° Lifespan	3L_1752097_SNP	A	G	A	0.2717	47	126	3.037	0.6703	6.93187e-06	2.447	0.6723	0.000430398	2.742	0.6062	1.10706e-05	0.5898	0.5766	0.30128	FBgn0035267	CG13921	UTR_3_PRIME	FBgn0022702	Cht2	231 bp DOWNSTREAM
28° - 25° Lifespan	3L_4969424_SNP	A	G	A	0.481	76	82	2.735	0.6267	2.20307e-05	2.645	0.6144	4.12959e-05	2.69	0.5615	4.29709e-06	0.08954	0.5284	0.838779	FBgn0005775	Con	INTRON
28° - 25° Lifespan	3L_4970267_SNP	G	A	G	0.4805	74	80	2.562	0.6443	9.29512e-05	2.703	0.6374	3.53831e-05	2.632	0.5776	9.43978e-06	-0.1407	0.5552	0.835885	FBgn0005775	Con	INTRON
28° - 25° Lifespan	3L_4970293_SNP	T	C	T	0.4765	81	89	2.671	0.6081	1.70557e-05	2.475	0.6064	7.15048e-05	2.573	0.5499	5.21164e-06	0.1961	0.5152	0.645498	FBgn0005775	Con	INTRON
28° - 25° Lifespan	X_11667586_SNP	G	C	C	0.0678	12	165	0.3554	1.239	0.851253	4.727	1.186	0.000100906	2.541	1.114	0.0240399	-4.372	0.9592	9.85906e-06	FBgn0004511	dy	INTRON
28° - 25° Lifespan	2L_18303455_SNP	G	A	A	0.4813	77	83	2.021	0.6133	0.00188398	2.935	0.6224	4.09095e-06	2.478	0.5586	2.21172e-05	-0.9138	0.528	0.0907526	Intergenic
28° - 25° Lifespan	2L_18303053_SNP	A	C	C	0.4321	70	92	2.092	0.6276	0.0012275	2.854	0.6333	8.08574e-06	2.473	0.5705	2.39694e-05	-0.7628	0.5369	0.16055	Intergenic
28° - 25° Lifespan	2L_15927420_SNP	C	T	C	0.2048	34	132	1.484	0.7721	0.0648662	3.438	0.7574	9.48039e-06	2.461	0.6973	0.000593648	-1.954	0.6281	0.00242082	FBgn0028645	beat-Ib	INTRON
28° - 25° Lifespan	2L_5457923_SNP	A	T	T	0.1205	20	146	0.6817	0.9831	0.48296	4.087	0.9431	1.71294e-05	2.384	0.8847	0.00688293	-3.405	0.7621	7.68433e-06	Intergenic
28° - 25° Lifespan	2L_12603329_SNP	C	A	A	0.2866	45	112	3.166	0.6773	8.97741e-06	1.594	0.7294	0.0284196	2.38	0.6387	0.000286767	1.572	0.5914	0.00817668	FBgn0085424	nub	INTRON
28° - 25° Lifespan	3L_14246747_SNP	A	G	G	0.3059	52	118	2.948	0.6577	8.89336e-06	1.425	0.6819	0.0369517	2.186	0.6092	0.000363067	1.523	0.5572	0.00668643	Intergenic
28° - 25° Lifespan	3L_14246743_SNP	C	T	T	0.3018	51	118	2.946	0.665	9.19457e-06	1.372	0.6894	0.0463882	2.159	0.6164	0.000467151	1.575	0.5617	0.00519919	Intergenic
28° - 25° Lifespan	3L_13793390_SNP	C	T	C	0.4777	75	82	2.62	0.6404	4.85826e-06	1.646	0.6718	0.0110552	2.133	0.5948	0.000138261	0.9739	0.5544	0.0728014	FBgn0264001	bru-3	INTRON
28° - 25° Lifespan	2L_12603187_SNP	C	T	T	0.2892	48	118	3.079	0.6538	8.59015e-06	1.172	0.7052	0.0974021	2.126	0.6181	0.000862017	1.907	0.5668	0.0008699	FBgn0085424	nub	INTRON
28° - 25° Lifespan	X_20447401_SNP	T	C	C	0.06286	11	164	-1.039	1.292	0.384832	3.676	1.266	0.00400881	1.319	1.178	0.263484	-4.715	0.9982	4.25438e-06	Intergenic
28° - 25° Lifespan	3L_16027203_SNP	A	G	G	0.05085	9	168	-1.103	1.416	0.393475	3.645	1.39	0.00938131	1.271	1.29	0.326052	-4.748	1.104	6.30822e-06	FBgn0261633	CG42716	SYNONYMOUS_CODING	FBgn0260646	CG42538	421 bp UPSTREAM	FBgn0261634	CG42717	913 bp UPSTREAM
28° - 25° Lifespan	2L_18334989_SNP	T	C	C	0.1145	19	147	-0.8241	1.024	0.436483	2.752	1.005	0.00542818	0.9642	0.9332	0.262022	-3.577	0.7964	9.11237e-06	FBgn0000636	Fas3	INTRON
28° - 25° Lifespan	3L_1043762_SNP	T	C	C	0.1029	18	157	-0.9813	1.03	0.349487	2.702	1.006	0.0066869	0.8604	0.9364	0.346306	-3.683	0.7999	2.61965e-06	FBgn0004870	bab1	INTRON
28° - 25° Lifespan	X_11182731_SNP	C	A	A	0.1132	18	141	-1.366	1.065	0.195613	2.571	1.052	0.012485	0.6025	0.9765	0.524092	-3.937	0.8154	1.75758e-06	FBgn0265595	CG44422	INTRON
28° - 25° Lifespan	2L_15940953_SNP	A	T	T	0.3101	49	109	-0.6826	0.7245	0.345398	1.776	0.7022	0.0119899	0.5466	0.6629	0.398672	-2.458	0.5276	5.42887e-06	FBgn0028645	beat-Ib	INTRON	FBgn0028857	CG12448	488 bp UPSTREAM
28° - 25° Lifespan	3R_14055415_SNP	G	T	T	0.12	21	154	-1.265	0.9406	0.15201	2.342	0.941	0.014405	0.5386	0.8667	0.541732	-3.607	0.7317	9.24583e-07	FBgn0262559	Mdh2	975 bp DOWNSTREAM
28° - 25° Lifespan	3L_4750131_SNP	C	A	A	0.08046	14	160	-1.624	1.151	0.167686	2.658	1.144	0.0204566	0.517	1.058	0.61343	-4.282	0.8871	3.14041e-06	FBgn0035574	RhoGEF64C	INTRON
28° - 25° Lifespan	2R_11605025_SNP	T	C	C	0.09827	17	156	-1.486	1.059	0.153712	2.418	1.051	0.0209641	0.466	0.9737	0.627832	-3.904	0.8133	1.28994e-06	Intergenic
28° - 25° Lifespan	2R_11604892_SNP	C	A	A	0.09827	17	156	-1.575	1.057	0.116411	2.062	1.051	0.0502586	0.2434	0.9697	0.801766	-3.637	0.8255	5.01688e-06	Intergenic
28° - 25° Lifespan	X_20449558_SNP	A	G	G	0.0625	11	165	-2.133	1.283	0.0961574	2.495	1.279	0.052388	0.1809	1.18	0.883438	-4.627	0.9954	6.83227e-06	Intergenic
28° - 25° Lifespan	2R_6469916_SNP	C	T	T	0.06897	12	162	-2.085	1.234	0.0927572	2.352	1.223	0.0514912	0.1335	1.13	0.883045	-4.438	0.9641	7.13703e-06	FBgn0263102	psq	INTRON
28° - 25° Lifespan	2L_9136051_SNP	T	G	G	0.122	20	144	-1.68	1.007	0.0890069	1.921	0.9962	0.0510593	0.1205	0.9219	0.890008	-3.602	0.7821	4.84813e-06	FBgn0052982	CG32982	INTRON
28° - 25° Lifespan	3L_2086604_SNP	T	C	C	0.05747	10	164	-2.502	1.329	0.0614903	2.666	1.321	0.0427964	0.08169	1.22	0.943957	-5.168	1.033	2.42867e-07	FBgn0086906	sls	INTRON
28° - 25° Lifespan	X_6570941_SNP	A	G	G	0.0977	17	157	-1.814	1.056	0.090316	1.928	1.055	0.0667705	0.05691	0.9723	0.947627	-3.742	0.8219	9.14293e-06	FBgn0025815	Mcm6	SYNONYMOUS_CODING	FBgn0029888	CG3192	354 bp DOWNSTREAM
28° - 25° Lifespan	X_3463390_SNP	A	G	G	0.237	41	132	-3.016	0.7068	1.77412e-05	-3.383	0.6956	2.3347e-06	-3.2	0.631	8.02218e-07	0.3667	0.6117	0.550212	FBgn0052791	CG32791	INTRON	FBgn0052792	ppk8	INTRON
28° - 25° Lifespan	X_3463415_SNP	A	G	G	0.2948	51	122	-2.791	0.6562	3.46404e-05	-3.217	0.6527	1.50712e-06	-3.004	0.591	8.21463e-07	0.4254	0.5624	0.429569	FBgn0052792	ppk8	INTRON	FBgn0052791	CG32791	INTRON
28° - 25° Lifespan	3L_4970277_SNP	T	G	G	0.4911	83	86	-2.741	0.6097	1.03639e-05	-2.717	0.6064	1.23446e-05	-2.729	0.55	1.29561e-06	-0.02408	0.5186	0.931616	FBgn0005775	Con	INTRON
28° - 25° Lifespan	2L_14616016_DEL	ACT	A	ACT	0.2744	45	119	-2.915	0.6953	4.08965e-05	-3.247	0.6984	4.03232e-06	-3.081	0.6299	1.54871e-06	0.3316	0.5962	0.555428	FBgn0003016	osp	INTRON	FBgn0000055	Adh	INTRON	FBgn0000056	Adhr	INTRON
28° - 25° Lifespan	2L_14616033_SNP	T	A	T	0.2654	43	119	-3.048	0.7135	2.38487e-05	-3.214	0.7128	7.46675e-06	-3.131	0.6445	1.56995e-06	0.1653	0.6104	0.766615	FBgn0003016	osp	INTRON	FBgn0000055	Adh	INTRON	FBgn0000056	Adhr	INTRON
28° - 25° Lifespan	2L_18302676_SNP	T	A	T	0.2778	45	117	-2.996	0.6635	2.23612e-05	-3.138	0.6877	8.63374e-06	-3.067	0.6065	1.65114e-06	0.1421	0.5958	0.78781	Intergenic
28° - 25° Lifespan	2L_18298775_SNP	T	G	T	0.2778	45	117	-3.297	0.6679	2.41044e-06	-2.829	0.7052	6.99607e-05	-3.063	0.622	1.76539e-06	-0.4687	0.5823	0.428043	Intergenic
28° - 25° Lifespan	2L_14616032_SNP	A	C	A	0.2716	44	118	-3.002	0.7066	2.79148e-05	-3.186	0.7011	7.70007e-06	-3.094	0.6355	1.76671e-06	0.1841	0.6049	0.745957	FBgn0000055	Adh	INTRON	FBgn0003016	osp	INTRON	FBgn0000056	Adhr	INTRON
28° - 25° Lifespan	2L_18316285_SNP	A	T	A	0.354	57	104	-2.855	0.6212	1.74361e-05	-2.865	0.6522	1.68757e-05	-2.86	0.574	2.17253e-06	0.009742	0.5519	0.981029	Intergenic
28° - 25° Lifespan	2L_18302532_SNP	T	A	T	0.284	46	116	-2.965	0.6595	2.30238e-05	-3.04	0.6907	1.42544e-05	-3.002	0.6072	2.26492e-06	0.07502	0.591	0.873155	Intergenic
28° - 25° Lifespan	2L_18302591_SNP	A	G	A	0.2883	47	116	-2.83	0.6556	5.0715e-05	-3.137	0.6794	6.42444e-06	-2.983	0.5997	2.34459e-06	0.3067	0.5865	0.576637	Intergenic
28° - 25° Lifespan	2L_18299615_SNP	G	A	G	0.2642	42	117	-3.108	0.6711	1.68223e-05	-3.095	0.7167	2.04566e-05	-3.101	0.6255	2.38325e-06	-0.01332	0.6026	0.987735	Intergenic
28° - 25° Lifespan	2L_18302524_SNP	G	A	G	0.2822	46	117	-2.938	0.6581	2.52653e-05	-3.03	0.6879	1.50757e-05	-2.984	0.6053	2.50734e-06	0.09228	0.5891	0.862494	Intergenic
28° - 25° Lifespan	2L_14743856_SNP	T	A	A	0.1765	27	126	-3.597	0.8085	2.39683e-05	-3.726	0.8285	1.36442e-05	-3.661	0.7402	2.53509e-06	0.1288	0.6991	0.896953	FBgn0085195	CG34166	49 bp DOWNSTREAM	FBgn0261567	CG42681	565 bp UPSTREAM	FBgn0260955	CG42587	989 bp DOWNSTREAM
28° - 25° Lifespan	X_3463404_SNP	G	T	T	0.2931	51	123	-2.555	0.6628	0.000167997	-3.184	0.6515	1.93524e-06	-2.87	0.5934	2.66064e-06	0.6293	0.5645	0.250837	FBgn0052792	ppk8	INTRON	FBgn0052791	CG32791	INTRON
28° - 25° Lifespan	2L_18301140_SNP	T	G	T	0.2516	39	116	-3.108	0.7078	3.42301e-05	-3.255	0.7389	1.33252e-05	-3.181	0.6511	2.8285e-06	0.1474	0.631	0.82561	Intergenic
28° - 25° Lifespan	2L_18304935_SNP	G	C	G	0.3165	50	108	-2.817	0.6409	3.98078e-05	-3.021	0.6741	1.14415e-05	-2.919	0.5899	2.85135e-06	0.2033	0.582	0.715866	Intergenic
28° - 25° Lifespan	2L_18302683_SNP	G	C	G	0.2822	46	117	-2.873	0.6613	4.13401e-05	-3.069	0.6872	1.17786e-05	-2.971	0.6059	2.93398e-06	0.1955	0.5922	0.721864	Intergenic
28° - 25° Lifespan	X_3463418_SNP	G	A	A	0.2989	52	122	-2.542	0.6647	0.000152849	-3.139	0.6425	2.40692e-06	-2.84	0.5911	2.96008e-06	0.5967	0.5584	0.282625	FBgn0052791	CG32791	INTRON	FBgn0052792	ppk8	INTRON
28° - 25° Lifespan	2L_18301695_DEL	CGA	AT	CGA	0.2671	43	118	-3.072	0.6669	1.87341e-05	-3.022	0.7029	2.74709e-05	-3.047	0.6143	3.06249e-06	-0.05037	0.6067	0.937824	Intergenic
28° - 25° Lifespan	2L_18302714_SNP	T	G	T	0.2805	46	118	-2.864	0.6586	4.35214e-05	-3.045	0.6854	1.35789e-05	-2.954	0.6039	3.28882e-06	0.1805	0.5901	0.738253	Intergenic
28° - 25° Lifespan	2L_18300970_SNP	C	G	C	0.2812	45	115	-2.86	0.6671	5.74295e-05	-3.105	0.6961	1.17313e-05	-2.982	0.6126	3.59251e-06	0.2446	0.5984	0.65815	Intergenic
28° - 25° Lifespan	2L_18302869_SNP	A	C	A	0.2704	43	116	-2.976	0.683	3.37713e-05	-3.056	0.7136	2.15871e-05	-3.016	0.628	3.70687e-06	0.07931	0.6113	0.877989	Intergenic
[truncated: 262 more rows]
