# Supplementary material for: Context-dependent genetic architecture of Drosophila life span
Source: PLoS Biol. 2020 Mar 5;18(3):e3000645. doi: 10.1371/journal.pbio.3000645 (PMC7077879; doi:10.1371/journal.pbio.3000645)
Supplement: S5 Table — (A) GWA within each temperature/sex combination. (B) SNPs in common between the different GWA analyses. (C) GWA analysis for the difference between females and males in each temperature. (D) GWA analysis for the difference between pairs of temperatures in each sex. (E) Genes found in common between the different GWA analyses in the AIP. (F) Genes found in common between the GWA analyses in the AIP and DGRP. SNP, single nucleotide polymorphism. (XLSX) [file pbio.3000645.s005.xlsx]

## Sheet: A. Within Temp and Sex
Experiment	SNP	Reference Allele	Major Allele	Minor Allele	Old Rep1 Frequency	Old Rep2 Frequency	Old Average Frequency	Young Rep1 Frequency	Young Rep2 Frequency	Young Average Frequency	Old - Young Frequency Difference	P-value	Gene 1 FlyBase ID	Gene 1 Symbol	Gene 1 Site Class	Gene 2 FlyBase ID	Gene 2 Symbol	Gene 2 Site Class	Gene 3 FlyBase ID	Gene 3 Symbol	Gene 3 Site Class	Gene 4 FlyBase ID	Gene 4 Symbol	Gene 4 Site Class	Gene 5 FlyBase ID	Gene 5 Symbol	Gene 5 Site Class
18° female	2L_10608992_SNP	A	A	C	0.336449	0.535714	0.424084	0.672727	0.769841	0.740331	-0.316248	7.17677e-08	FBgn0051721	Trim9	INTRON
18° female	2L_10663089_SNP	T	T	C	0.643678	0.455882	0.56129	0.1875	0.189873	0.188976	0.372314	1.46899e-09	FBgn0051871	CG31871	INTRON
18° female	2L_10715234_SNP	G	G	T	0.523077	0.321429	0.462366	0	0.0862069	0.0694444	0.392921	4.10118e-09	Intergenic
18° female	2L_10722753_SNP	C	C	A	0.493976	0.305556	0.406452	0.108108	0.103774	0.104895	0.301557	5.30169e-08	Intergenic
18° female	2L_10722774_SNP	T	T	A	0.506329	0.340909	0.419162	0.102564	0.0873786	0.0915493	0.327612	1.04574e-09	Intergenic
18° female	2L_10725486_SNP	G	G	T	0.37037	0.494382	0.435294	0.776471	0.793478	0.785311	-0.350017	2.58661e-09	FBgn0032289	CG6431	INTRON
18° female	2L_10733491_SNP	C	C	T	0.537634	0.404255	0.470588	0.164706	0.170213	0.167598	0.30299	5.16382e-08	FBgn0027868	Nup107	SYNONYMOUS_CODING	FBgn0032293	Dpy-30L1	184 bp DOWNSTREAM
18° female	2L_10838916_SNP	G	T	G	0.561404	0.212121	0.482993	0.166667	0.0983607	0.117647	0.365346	4.30211e-09	FBgn0032305	CG6700	UTR_3_PRIME
18° female	2L_10838949_SNP	T	A	T	0.627119	0.255814	0.52795	0.181818	0.105263	0.126582	0.401368	7.54611e-11	FBgn0032305	CG6700	UTR_3_PRIME
18° female	2L_10856281_SNP	C	T	C	0.663043	0.474227	0.566138	0.310811	0.178571	0.240506	0.325631	3.1668e-08	FBgn0027453	Dnz1	UTR_5_PRIME	FBgn0024227	ial	516 bp DOWNSTREAM
18° female	2L_10902038_SNP	A	G	A	0.477064	0.396825	0.447674	0.677419	0.833333	0.788991	-0.341316	8.48544e-08	FBgn0032313	CG14070	253 bp UPSTREAM
18° female	2L_10926966_SNP	T	T	A	0.507042	0.392857	0.474747	0	0.133333	0.08	0.394747	1.51445e-08	FBgn0261871	dpr2	INTRON
18° female	2L_10926973_SNP	T	T	G	0.558824	0.44	0.526882	0.1	0.111111	0.106383	0.420499	2.59082e-08	FBgn0261871	dpr2	INTRON
18° female	2L_10982552_SNP	A	A	G	0.424242	0.4	0.417582	0.0714286	0.0285714	0.0408163	0.376766	1.03086e-08	FBgn0004872	piwi	UTR_3_PRIME	FBgn0041781	SCAR	157 bp DOWNSTREAM
18° female	2L_11031777_SNP	A	A	G	0.315789	0.75	0.435115	0.583333	0.882353	0.825397	-0.390282	1.33617e-08	FBgn0032330	Samuel	INTRON
18° female	2L_11146714_SNP	G	G	A	0.5625	0.833333	0.636364	1	1	1	-0.363636	9.72666e-09	FBgn0010197	Gyc32E	INTRON
18° female	2L_11235899_SNP	T	T	C	0.561798	0.444444	0.497462	0.210526	0.158537	0.183544	0.313918	3.49531e-08	FBgn0264442	ab	SYNONYMOUS_CODING	FBgn0086035	snoRNA:Me18S-G642	987 bp DOWNSTREAM
18° female	2L_11236069_SNP	G	G	A	0.595238	0.438202	0.514451	0.256098	0.135135	0.198718	0.315733	7.91877e-08	FBgn0264442	ab	INTRON
18° female	2L_11236072_SNP	G	T	G	0.341176	0.535714	0.43787	0.692308	0.848485	0.763889	-0.326019	8.25856e-08	FBgn0264442	ab	INTRON
18° female	2L_11298831_SNP	G	G	A	0.362069	0.384615	0.369048	0	0.0322581	0.0163934	0.352654	9.21992e-09	Intergenic
18° female	2L_11329185_SNP	A	G	A	0.351351	0.5	0.41129	0.806452	0.839286	0.827586	-0.416296	7.58365e-10	Intergenic
18° female	2L_11459189_SNP	C	C	A	0.573333	0.175	0.434783	0.115385	0.0923077	0.0989011	0.335882	3.34772e-08	Intergenic
18° female	2L_11640099_SNP	G	G	C	0.204819	0.425532	0.284615	0.65	0.723077	0.705882	-0.421267	3.55814e-09	Intergenic
18° female	2L_11681944_SNP	C	C	T	0.557692	0.342105	0.466667	0.16	0.06	0.0933333	0.373333	3.56789e-08	Intergenic
18° female	2L_11681954_SNP	C	C	T	0.517857	0.425532	0.475728	0.214286	0.0576923	0.1125	0.363228	5.41037e-08	Intergenic
18° female	2L_11681957_SNP	T	T	C	0.533333	0.48	0.509091	0.214286	0.0588235	0.113924	0.395167	2.21436e-09	Intergenic
18° female	2L_11688686_SNP	C	C	T	0.595506	0.4	0.529851	0.228571	0.129032	0.164948	0.364902	2.12555e-08	Intergenic
18° female	2L_1170595_SNP	T	T	C	0.638298	0.578313	0.610169	0.52	0.19802	0.261905	0.348265	2.92491e-08	FBgn0051922	CG31922	INTRON	FBgn0031317	CG5118	158 bp DOWNSTREAM	FBgn0024314	Plap	230 bp UPSTREAM
18° female	2L_11728007_SNP	C	C	T	0.357895	0.4	0.378947	0.770833	0.728261	0.742857	-0.36391	3.0169e-09	Intergenic
18° female	2L_11884331_SNP	G	G	T	0.428571	0.292683	0.361446	0.737705	0.723404	0.729032	-0.367586	2.10225e-09	FBgn0264815	Pde1c	INTRON
18° female	2L_12609504_SNP	A	T	A	0.660377	0.166667	0.506494	0.111111	0.113208	0.112676	0.393817	1.9697e-08	FBgn0085424	nub	INTRON
18° female	2L_12609513_SNP	C	G	C	0.702128	0.2	0.580645	0.111111	0.159091	0.145161	0.435484	3.51588e-08	FBgn0085424	nub	INTRON
18° female	2L_12609515_SNP	A	T	A	0.708333	0.222222	0.575758	0.133333	0.152174	0.147541	0.428217	4.19308e-08	FBgn0085424	nub	INTRON
18° female	2L_12632336_SNP	T	T	C	0.596491	0.272727	0.477778	0.181818	0.0357143	0.0769231	0.400855	1.48679e-08	FBgn0032439	Ref2	INTRON
18° female	2L_12691383_SNP	G	G	A	0.509615	0.315789	0.440994	0	0.181818	0.123894	0.3171	5.82105e-08	FBgn0032444	CG5525	SYNONYMOUS_CODING
18° female	2L_12869043_SNP	A	A	G	0.43038	0.404762	0.421488	0.965517	0.72	0.810127	-0.388639	3.01985e-08	Intergenic
18° female	2L_1401201_SNP	A	A	C	0.742857	0.34	0.575	0.625	0	0.15873	0.41627	3.63688e-13	FBgn0002543	lea	INTRON
18° female	2L_1401209_SNP	C	C	T	0.697368	0.375	0.572581	0.705882	0	0.218182	0.354399	4.38864e-09	FBgn0002543	lea	INTRON
18° female	2L_1425609_SNP	A	A	G	0.416667	0.3	0.376712	0.121212	0.0392157	0.0714286	0.305284	6.58774e-08	Intergenic
18° female	2L_1546861_SNP	G	G	A	0.641304	0.533333	0.587912	0.282609	0.232323	0.248276	0.339636	3.09233e-08	Intergenic
18° female	2L_1630153_SNP	G	G	C	0.366197	0.568966	0.457364	0.0606061	0.103448	0.0879121	0.369452	6.90663e-10	Intergenic
18° female	2L_17508877_SNP	G	G	A	0.383721	0.2	0.292398	0.0277778	0.0315789	0.0305344	0.261863	4.98842e-09	FBgn0013810	Dhc36C	INTRON
18° female	2L_1762012_SNP	T	T	C	0.324074	0.327103	0.325581	0.232558	0.774194	0.634731	-0.309149	4.85597e-08	Intergenic
18° female	2L_1768043_SNP	A	A	T	0.173333	0.241379	0.192308	0.384615	0.826087	0.666667	-0.474359	3.0183e-08	Intergenic
18° female	2L_18405841_SNP	C	C	G	0.388889	0.271186	0.342282	0.12766	0.00980392	0.0469799	0.295302	2.79429e-09	Intergenic
18° female	2L_1932000_SNP	T	G	T	0.0121951	0.0408163	0.0277778	0.0689655	0.428571	0.274074	-0.246296	2.08352e-08	FBgn0031374	CG7337	INTRON
18° female	2L_1958374_SNP	G	A	G	0.358696	0.38843	0.375587	0.183099	0.0510204	0.106509	0.269078	7.20445e-08	FBgn0031375	erm	INTRON
18° female	2L_1990828_SNP	A	A	G	0.219512	0.191489	0.204545	0.363636	0.642857	0.553398	-0.348853	8.86134e-08	FBgn0262148	CR42874	EXON	FBgn0043539	Obp22a	553 bp DOWNSTREAM
18° female	2L_20249694_SNP	G	A	G	0.564103	0.489796	0.542169	0.266667	0.166667	0.191667	0.350502	2.75579e-08	FBgn0058172	CR40172	EXON	FBgn0259996	CR40341	822 bp DOWNSTREAM
18° female	2L_22269780_SNP	G	G	A	0.393443	0.457143	0.416667	0.25	0.0208333	0.0666667	0.35	6.76163e-08	Intergenic
18° female	2L_2592122_SNP	C	C	A	0.717647	0.447761	0.598684	0.65	0.154762	0.25	0.348684	3.11299e-08	FBgn0250835	CG15394	6 bp UPSTREAM
18° female	2L_2592127_SNP	G	G	C	0.695122	0.486842	0.594937	0.666667	0.151163	0.252336	0.3426	4.21328e-08	FBgn0250835	CG15394	1 bp UPSTREAM
18° female	2L_2842656_SNP	C	T	C	0.518987	0.866667	0.614679	1	0.941176	0.959184	-0.344505	9.47027e-09	FBgn0031469	CG18558	SYNONYMOUS_CODING	FBgn0031468	CG2975	18 bp DOWNSTREAM
18° female	2L_3095297_SNP	A	G	A	0.536585	0.27907	0.448	0.0909091	0.0930233	0.0921053	0.355895	1.02738e-08	FBgn0015600	toc	INTRON
18° female	2L_3107857_SNP	A	A	G	0.465909	0.418182	0.447552	0.133333	0.0666667	0.0833333	0.364219	1.74512e-10	FBgn0015600	toc	INTRON
18° female	2L_3107858_SNP	C	C	T	0.471264	0.410714	0.447552	0.125	0.0666667	0.0819672	0.365585	1.23423e-10	FBgn0015600	toc	INTRON
18° female	2L_3107930_SNP	C	C	T	0.506024	0.375	0.453237	0.115385	0.130435	0.127119	0.326119	9.72343e-08	FBgn0015600	toc	INTRON
18° female	2L_3120682_SNP	C	C	G	0.333333	0.0188679	0.219178	0	0	0	0.219178	1.49539e-08	FBgn0015600	toc	INTRON
18° female	2L_3123344_SNP	A	A	G	0.602564	0.527778	0.578947	0.9	0.959184	0.942029	-0.363082	3.30483e-09	FBgn0015600	toc	INTRON
18° female	2L_3238805_SNP	C	C	T	0.574257	0.238095	0.445122	0.25641	0.0694444	0.135135	0.309987	4.49774e-08	Intergenic
18° female	2L_3662840_SNP	A	A	C	0.986667	0.487805	0.726115	0.214286	0.204819	0.208	0.518115	5.47898e-21	FBgn0085369	CG34340	UTR_5_PRIME
18° female	2L_3763494_SNP	C	C	A	0.0786517	0.0512821	0.0658683	0.302326	0.427083	0.388489	-0.322621	2.30618e-09	FBgn0263846	CG43707	INTRON
18° female	2L_503589_SNP	G	T	G	0.0854701	0.184211	0.124352	0.128205	0.590361	0.442623	-0.318271	1.08386e-08	FBgn0003963	ush	INTRON
18° female	2L_5777056_SNP	G	G	A	0.634783	0.284091	0.482759	0.314286	0.115702	0.188482	0.294277	2.47971e-08	FBgn0031738	CG9171	INTRON
18° female	2L_5808854_SNP	C	C	T	0.589744	0.137931	0.46729	0.28	0.0615385	0.122222	0.345067	4.60254e-08	FBgn0031741	CG11034	NON_SYNONYMOUS_CODING	FBgn0265786	CR44575	848 bp UPSTREAM
18° female	2L_5886726_SNP	T	T	A	0.614286	0.345455	0.496	0.347826	0.0588235	0.148649	0.347351	8.23691e-08	FBgn0031746	CG9029	117 bp DOWNSTREAM	FBgn0265788	CR44577	478 bp DOWNSTREAM
18° female	2L_6086585_SNP	C	C	T	0.580247	0.25	0.504762	0.25	0.0877193	0.115942	0.38882	1.65009e-08	FBgn0266450	Kr-h1	INTRON
18° female	2L_6102490_SNP	T	G	T	0.521739	0.263158	0.446154	0.115385	0.0952381	0.101124	0.34503	2.37558e-08	FBgn0266521	stai	INTRON
18° female	2L_6489001_SNP	C	A	C	0.4	0.253968	0.335664	0.217391	0	0.0515464	0.284118	2.20246e-08	FBgn0027496	epsilonCOP	89 bp UPSTREAM	FBgn0031821	KFase	245 bp UPSTREAM
18° female	2L_6489041_SNP	A	T	A	0.394737	0.298507	0.34965	0.227273	0.0126582	0.0594059	0.290244	2.81587e-08	FBgn0027496	epsilonCOP	49 bp UPSTREAM	FBgn0031821	KFase	285 bp UPSTREAM
18° female	2L_6501646_SNP	T	C	T	0.320988	0.282609	0.307087	0.125	0	0.025974	0.281113	3.49174e-08	FBgn0051637	CG31637	INTRON
18° female	2L_6505439_SNP	A	A	C	0.736842	0	0.428571	0	0	0	0.428571	1.3495e-28	FBgn0051637	CG31637	INTRON
18° female	2L_6720414_SNP	A	T	A	0.366667	0.172414	0.290541	0.0333333	0.0181818	0.0235294	0.267011	1.52674e-08	FBgn0025777	homer	UTR_3_PRIME
18° female	2L_6809186_SNP	C	A	C	0.296703	0.27027	0.284848	0.0810811	0.0206186	0.0373134	0.247535	7.9003e-08	Intergenic
18° female	2L_6809187_SNP	C	G	C	0.318681	0.273973	0.29878	0.0789474	0.0208333	0.0373134	0.261467	2.19254e-08	Intergenic
18° female	2L_6822263_SNP	T	C	T	0.453125	0.139241	0.27972	0.0675676	0.010989	0.0363636	0.243357	4.7039e-08	FBgn0051632	sens-2	54 bp UPSTREAM
18° female	2L_6971810_SNP	T	T	A	0.236842	0.365385	0.289062	0.5	0.777778	0.688172	-0.39911	7.7393e-09	FBgn0016978	snRNP-U1-70K	73 bp UPSTREAM	FBgn0262616	CR43142	433 bp UPSTREAM
18° female	2L_7103068_SNP	A	A	G	0.360465	0.628571	0.438017	0.761905	0.847458	0.825	-0.386983	2.6109e-08	FBgn0085407	Pvf3	INTRON
18° female	2L_7441833_SNP	C	C	A	0.532468	0.5	0.520661	0.357143	0.0847458	0.136986	0.383675	1.18918e-08	FBgn0031914	CG5973	INTRON
18° female	2L_8052043_SNP	G	G	A	0.194175	0.183908	0.189474	0.484375	0.516949	0.505495	-0.316021	3.49442e-08	FBgn0031981	CG7466	SYNONYMOUS_CODING
18° female	2L_8658658_SNP	A	G	A	0.16	0.184211	0.174603	0.42	0.622222	0.55	-0.375397	2.55486e-10	FBgn0011259	Sema-1a	INTRON
18° female	2L_9166392_SNP	C	C	T	0.33913	0.490196	0.410138	0.666667	0.785124	0.75	-0.339862	3.57959e-09	FBgn0032101	CG9586	UTR_5_PRIME	FBgn0041092	tai	386 bp UPSTREAM	FBgn0032100	CG13108	966 bp DOWNSTREAM
18° female	2L_9166394_SNP	G	G	C	0.369748	0.494949	0.426606	0.660377	0.780488	0.744318	-0.317713	3.86825e-08	FBgn0032101	CG9586	UTR_5_PRIME	FBgn0041092	tai	384 bp UPSTREAM	FBgn0032100	CG13108	968 bp DOWNSTREAM
18° female	2L_9403717_SNP	G	A	G	0.273585	0.260274	0.268156	0.111111	0	0.0288462	0.23931	4.48641e-08	FBgn0085395	Shawl	INTRON
18° female	2L_9713712_SNP	G	A	G	0.171875	0.36	0.224719	0.347826	0.826087	0.666667	-0.441948	1.26368e-09	FBgn0028704	Nckx30C	UTR_3_PRIME
18° female	2L_9728006_SNP	A	A	G	0.147059	0.441176	0.220588	0.08	0.716049	0.566038	-0.34545	2.60989e-08	FBgn0028704	Nckx30C	INTRON
18° female	2L_975923_SNP	T	T	C	0.506667	0.422535	0.465753	0.103448	0.136364	0.126316	0.339438	4.35724e-08	Intergenic
18° female	2L_9942377_SNP	G	G	A	0.125	0.241758	0.179487	0.234375	0.641667	0.5	-0.320513	2.34896e-09	FBgn0032167	CG5853	SYNONYMOUS_CODING	FBgn0032166	CG4619	UTR_3_PRIME
18° female	2L_9942410_SNP	G	A	G	0.0784314	0.395062	0.218579	0.322581	0.726496	0.586592	-0.368013	7.29792e-12	FBgn0032167	CG5853	INTRON	FBgn0032166	CG4619	UTR_3_PRIME
18° female	2R_1099739_SNP	G	A	G	0.594203	0.647059	0.616667	0	0.265306	0.19697	0.419697	9.41244e-09	FBgn0053554	Nipped-A	INTRON
18° female	2R_12000063_SNP	G	G	T	0.227642	0.223881	0.226316	0.2	0.717949	0.557522	-0.331206	4.54987e-08	FBgn0034075	Asph	INTRON
18° female	2R_12617719_SNP	C	T	C	0.413793	0.243902	0.359375	0.1	0.0153846	0.0352941	0.324081	1.67756e-09	FBgn0050463	CG30463	INTRON
18° female	2R_12779940_SNP	G	G	A	0.6875	0.485294	0.594595	0.238095	0.23913	0.238806	0.355789	2.34118e-08	FBgn0025833	CG8910	INTRON
18° female	2R_12779942_SNP	A	A	T	0.679012	0.507463	0.601351	0.25641	0.244186	0.248	0.353351	5.36654e-08	FBgn0025833	CG8910	INTRON
18° female	2R_13850719_SNP	T	T	G	0.423529	0.556962	0.487805	0.142857	0.161765	0.15534	0.332465	6.80711e-08	Intergenic
18° female	2R_13880841_SNP	G	G	A	0.284091	0.12	0.196809	0.8125	0.386792	0.519481	-0.322672	1.27731e-08	FBgn0034286	dpr13	INTRON
18° female	2R_13880871_SNP	G	G	A	0.321429	0.105263	0.19697	0.763636	0.401786	0.520958	-0.323988	5.53279e-09	FBgn0034286	dpr13	INTRON
18° female	2R_14158053_SNP	C	C	T	0.238532	0.115942	0.17004	0.605634	0.411215	0.488764	-0.318724	3.40429e-09	Intergenic
18° female	2R_14218494_SNP	G	G	T	0.238532	0.114035	0.174888	0.597403	0.380952	0.463054	-0.288166	5.43898e-08	FBgn0010575	sbb	INTRON
18° female	2R_14384354_SNP	T	T	C	0.313725	0.351562	0.334783	0.791667	0.6	0.660131	-0.325348	7.09585e-08	FBgn0028496	CG30116	UTR_5_PRIME
18° female	2R_14596642_SNP	G	G	A	0	0.442857	0.22963	0.54	0.673684	0.627586	-0.397957	2.03642e-11	FBgn0034380	CG15087	INTRON	FBgn0034379	CG15073	911 bp DOWNSTREAM
18° female	2R_14762843_SNP	C	C	T	0.118421	0.184615	0.148936	0.342857	0.558442	0.491071	-0.342135	8.25667e-08	Intergenic
18° female	2R_14762859_SNP	T	T	A	0.128205	0.191781	0.15894	0.378378	0.583333	0.513761	-0.354821	3.18661e-08	Intergenic
18° female	2R_15394488_SNP	C	C	A	0.586957	0.347826	0.507246	0.0909091	0.0571429	0.0652174	0.442029	3.96561e-09	FBgn0050223	tRNA:H:56E	573 bp UPSTREAM
18° female	2R_16233853_SNP	T	T	C	0.448819	0.586538	0.510823	0.176471	0.22549	0.205882	0.30494	4.68133e-08	FBgn0034506	CG13870	330 bp DOWNSTREAM	FBgn0042198	CG16741	693 bp UPSTREAM
18° female	2R_16929894_SNP	T	C	T	0.26087	0.564103	0.37037	0.666667	0.849057	0.802817	-0.432447	1.53551e-09	Intergenic
18° female	2R_17061349_SNP	T	T	C	0.350649	0.465909	0.412121	0.05	0.127273	0.1	0.312121	6.02961e-09	FBgn0261850	Xpd	SYNONYMOUS_CODING
18° female	2R_17593883_SNP	T	G	T	0.505747	0.25	0.401361	0.833333	0.7	0.76087	-0.359509	9.73207e-08	FBgn0004362	HmgD	INTRON	FBgn0010228	HmgZ	INTRON
18° female	2R_17735291_SNP	C	G	C	0.28	0.346154	0.308989	0.02	0.0434783	0.0352113	0.273777	2.32834e-09	FBgn0050406	tRNA:CR30406	621 bp DOWNSTREAM
18° female	2R_18359848_SNP	C	C	T	0.333333	0.309091	0.325153	0.0930233	0.016129	0.047619	0.277534	2.9252e-08	FBgn0266432	CG45062	652 bp DOWNSTREAM	FBgn0034731	CG10384	688 bp DOWNSTREAM
18° female	2R_18367131_SNP	G	G	T	0.313433	0.245283	0.283333	0	0	0	0.283333	1.94549e-09	FBgn0034733	CG4752	INTRON
18° female	2R_18367135_SNP	C	T	C	0.313433	0.307692	0.310924	0	0	0	0.310924	1.79715e-10	FBgn0034733	CG4752	INTRON
18° female	2R_18367142_SNP	A	A	G	0.338462	0.25	0.299145	0	0.0208333	0.0123457	0.2868	1.12694e-08	FBgn0034733	CG4752	INTRON
18° female	2R_18538022_SNP	A	A	G	0.236111	0.306306	0.278689	0.0192308	0.0120482	0.0148148	0.263874	5.41779e-10	FBgn0034740	nsr	39 bp UPSTREAM	FBgn0034755	CG3746	767 bp UPSTREAM
18° female	2R_18778940_SNP	G	G	A	0.232323	0.558559	0.404762	0.622951	0.780488	0.728261	-0.323499	9.14372e-09	FBgn0034795	MED23	SYNONYMOUS_CODING
18° female	2R_19268533_SNP	T	T	C	0.464286	0.125	0.315	0.0821918	0.0240964	0.0512821	0.263718	1.22322e-09	FBgn0040660	CG13551	INTRON	FBgn0034856	yellow-d2	187 bp UPSTREAM	FBgn0041712	yellow-d	572 bp DOWNSTREAM
18° female	2R_19504706_SNP	T	G	T	0.605634	0.35	0.48855	0.0731707	0.144578	0.120968	0.367582	7.95847e-10	FBgn0034883	CG17664	429 bp UPSTREAM
18° female	2R_5925544_SNP	C	C	A	0.516854	0.25	0.44	0.114286	0.0862069	0.0967742	0.343226	2.2288e-08	FBgn0033476	oys	INTRON
18° female	2R_645159_SNP	A	A	T	0.285714	0.3	0.291925	0.103448	0	0.0319149	0.260011	2.72557e-08	FBgn0039994	conu	NON_SYNONYMOUS_CODING
18° female	2R_7570017_SNP	A	A	G	0.156863	0.0909091	0.136986	0.230769	0.793103	0.619048	-0.482061	2.09259e-09	FBgn0040491	Buffy	INTRON
18° female	2R_7652213_SNP	T	T	A	0.701149	0.686047	0.693642	0.395833	0.321739	0.343558	0.350083	1.54132e-08	FBgn0033652	ths	INTRON
18° female	2R_7673359_SNP	C	C	T	0.585366	0.661538	0.619048	0.475	0.135135	0.254386	0.364662	1.07595e-08	FBgn0033652	ths	INTRON
18° female	2R_7722570_SNP	G	A	G	0.329787	0.278351	0.303665	0.145455	0	0.0533333	0.250332	3.30027e-08	FBgn0033654	Sobp	INTRON
18° female	2R_7837702_SNP	G	A	G	0.0757576	0.318182	0.172727	0.6	0.727273	0.703704	-0.530976	7.74554e-12	FBgn0033668	CG13188	INTRON
18° female	2R_7837703_SNP	T	T	A	0.0757576	0.318182	0.172727	0.545455	0.702128	0.672414	-0.499687	9.97859e-11	FBgn0033668	CG13188	INTRON
18° female	2R_7837710_SNP	T	T	C	0.0655738	0.307692	0.16	0.5	0.690476	0.648148	-0.488148	8.4648e-10	FBgn0033668	CG13188	INTRON
18° female	2R_7837732_SNP	A	T	A	0.0612245	0.323529	0.168675	0.454545	0.727273	0.659091	-0.490416	8.05617e-09	FBgn0033668	CG13188	INTRON
18° female	2R_7837747_SNP	A	A	G	0.0344828	0.228571	0.107527	0.454545	0.666667	0.609756	-0.502229	5.61214e-09	FBgn0033668	CG13188	INTRON
18° female	2R_7837756_SNP	C	C	T	0.0655738	0.205882	0.115789	0.5	0.666667	0.621622	-0.505832	2.24006e-08	FBgn0033668	CG13188	INTRON
18° female	2R_7873335_SNP	G	A	G	0.363636	0.478261	0.402985	0.777778	0.824561	0.813333	-0.410348	5.44313e-09	FBgn0085260	CG34231	178 bp UPSTREAM	FBgn0011704	RnrS	437 bp UPSTREAM	FBgn0033672	rho-7	683 bp DOWNSTREAM
18° female	2R_8194211_SNP	T	T	C	0.1125	0.230769	0.141509	0.571429	0.553571	0.557143	-0.415633	5.60496e-08	FBgn0033710	CG17739	INTRON	FBgn0061197	SIP2	437 bp UPSTREAM
18° female	2R_8621835_SNP	C	T	C	0.573333	0.365591	0.458333	0.325	0.0625	0.15	0.308333	6.25479e-08	FBgn0261545	CG42663	INTRON
18° female	2R_8621836_SNP	A	T	A	0.586667	0.367816	0.469136	0.317073	0.0632911	0.15	0.319136	2.78023e-08	FBgn0261545	CG42663	INTRON
18° female	2R_8742759_SNP	T	T	A	0.277778	0.517241	0.401786	0.666667	0.818182	0.762295	-0.360509	8.30191e-08	FBgn0033777	CG17574	INTRON
18° female	2R_9407113_SNP	T	T	G	0.0747664	0.213333	0.131868	0.303571	0.49505	0.426752	-0.294883	9.43402e-08	FBgn0260964	Vmat	INTRON
18° female	2R_9407126_SNP	G	G	C	0.0740741	0.197368	0.125	0.307692	0.527473	0.447552	-0.322552	9.27333e-09	FBgn0260964	Vmat	INTRON
18° female	2R_9455774_SNP	A	A	G	0.273684	0.6	0.37037	0.571429	0.820896	0.777778	-0.407407	3.58714e-09	Intergenic
18° female	2R_9461264_SNP	C	C	A	0.153846	0.157303	0.155556	0.311111	0.553398	0.47973	-0.324174	2.62327e-08	FBgn0261990	CG42808	UTR_3_PRIME	FBgn0261989	CG42807	1000 bp UPSTREAM
18° female	3L_10247017_SNP	T	T	A	0.102564	0.111111	0.106061	0.166667	0.769231	0.578947	-0.472887	4.97231e-09	Intergenic
18° female	3L_11307566_SNP	C	C	T	0.0677966	0.117647	0.0789474	0.25	0.884615	0.684211	-0.605263	5.85993e-18	FBgn0265468	CR44361	833 bp UPSTREAM
18° female	3L_11307568_SNP	T	T	A	0.05	0.117647	0.0649351	0.25	0.888889	0.692308	-0.627373	1.04942e-20	FBgn0265468	CR44361	831 bp UPSTREAM
18° female	3L_11307587_SNP	T	T	A	0.0847458	0.318182	0.148148	0.384615	0.918919	0.78	-0.631852	9.64377e-22	FBgn0265468	CR44361	812 bp UPSTREAM
18° female	3L_11307595_SNP	A	A	G	0.0847458	0.291667	0.144578	0.384615	0.909091	0.76087	-0.616291	3.46142e-19	FBgn0265468	CR44361	804 bp UPSTREAM
18° female	3L_11478514_SNP	A	A	G	0.229167	0.43662	0.317365	0	0.0555556	0.0430108	0.274355	1.83344e-08	Intergenic
18° female	3L_11893622_SNP	A	A	T	0.52381	0.448276	0.492958	0.117647	0	0.0625	0.430458	3.14896e-08	FBgn0266100	CG44837	INTRON	FBgn0263615	CR43624	91 bp DOWNSTREAM
18° female	3L_12910876_SNP	T	T	G	0.347368	0.557692	0.421769	0.806452	0.825397	0.819149	-0.39738	1.0579e-09	Intergenic
18° female	3L_12910883_SNP	T	A	T	0.588889	0.416667	0.528986	0.2	0.114754	0.142857	0.386128	1.65465e-09	Intergenic
18° female	3L_12930811_SNP	A	A	G	0.407407	0.451613	0.423529	0.846154	0.875	0.867925	-0.444395	1.17505e-08	Intergenic
18° female	3L_12930823_SNP	C	C	A	0.378788	0.517241	0.421053	0.733333	0.886364	0.847458	-0.426405	1.65884e-08	Intergenic
18° female	3L_13458868_SNP	C	C	A	0.376812	0.263158	0.336449	0	0	0	0.336449	9.50814e-11	FBgn0036368	CG10738	229 bp DOWNSTREAM	FBgn0036369	CG10089	701 bp DOWNSTREAM
18° female	3L_14321145_SNP	C	T	C	0.324324	0.2	0.280702	0	0	0	0.280702	5.9749e-09	FBgn0001085	fz	INTRON
18° female	3L_14321218_SNP	C	G	C	0.478873	0.150943	0.33871	0.0625	0.031746	0.0421053	0.296604	9.62223e-09	FBgn0001085	fz	INTRON
18° female	3L_14325471_SNP	A	A	C	0.333333	0.305263	0.320197	0.0857143	0.0454545	0.0611111	0.259086	1.71186e-08	FBgn0001085	fz	INTRON
18° female	3L_14350696_SNP	T	T	G	0.402985	0.178571	0.336842	0	0.0294118	0.02	0.316842	5.25702e-08	FBgn0001085	fz	INTRON
18° female	3L_14368375_SNP	G	G	A	0.385965	0.327273	0.357143	0.177778	0.00746269	0.0502793	0.306864	2.99731e-12	Intergenic
18° female	3L_14384485_SNP	G	T	G	0.35443	0.396226	0.371212	0	0.0576923	0.04	0.331212	1.85899e-09	Intergenic
18° female	3L_14384492_SNP	C	T	C	0.341463	0.392157	0.360902	0	0.0576923	0.0394737	0.321429	4.0152e-09	Intergenic
18° female	3L_14384493_SNP	G	C	G	0.349398	0.368421	0.357143	0	0.0555556	0.0379747	0.319168	2.16765e-09	Intergenic
18° female	3L_14390168_SNP	T	T	A	0.391304	0.333333	0.364706	0	0.030303	0.0232558	0.34145	5.46769e-08	Intergenic
18° female	3L_14390174_SNP	G	G	T	0.367347	0.325	0.348315	0	0	0	0.348315	5.54314e-10	Intergenic
18° female	3L_1441821_SNP	T	T	C	0.113924	0.15	0.132075	0.244898	0.529412	0.437086	-0.305011	7.49119e-08	FBgn0003138	Ptp61F	INTRON
18° female	3L_14428840_SNP	G	A	G	0.433333	0.482759	0.449438	0	0.0806452	0.0694444	0.379994	2.65998e-08	FBgn0087007	bbg	INTRON
18° female	3L_14437341_SNP	G	G	A	0.358974	0.258621	0.325714	0.0714286	0.0512821	0.0583333	0.267381	8.68991e-08	FBgn0087007	bbg	INTRON
18° female	3L_14497486_SNP	A	T	A	0.361111	0.195122	0.300885	0	0	0	0.300885	8.51928e-10	FBgn0087007	bbg	INTRON
18° female	3L_14673982_SNP	C	T	C	0.333333	0.363636	0.344538	0	0.0465116	0.0338983	0.31064	3.90418e-08	FBgn0259175	ome	INTRON
18° female	3L_14681473_SNP	A	G	A	0.340909	0.310345	0.323529	0.0740741	0.0521739	0.0591716	0.264358	1.161e-08	FBgn0259175	ome	INTRON
18° female	3L_14681486_SNP	T	C	T	0.348315	0.308411	0.326531	0.105263	0.0344828	0.0578035	0.268727	6.60372e-09	FBgn0259175	ome	INTRON
18° female	3L_14690911_SNP	C	T	C	0.287879	0.242424	0.272727	0	0	0	0.272727	8.10279e-08	FBgn0036440	CG17177	SYNONYMOUS_CODING	FBgn0259175	ome	INTRON	FBgn0036439	CG13474	706 bp UPSTREAM
18° female	3L_14692350_SNP	C	C	T	0.559524	0.77193	0.64539	0.897436	0.983333	0.949495	-0.304105	5.80858e-09	FBgn0036440	CG17177	NON_SYNONYMOUS_CODING	FBgn0259175	ome	INTRON
18° female	3L_14692361_SNP	T	T	G	0.512821	0.759259	0.613636	0.878788	0.981818	0.943182	-0.329545	1.76091e-09	FBgn0036440	CG17177	NON_SYNONYMOUS_CODING	FBgn0259175	ome	INTRON
18° female	3L_14692368_SNP	T	T	C	0.535211	0.74	0.619835	0.870968	0.981481	0.941176	-0.321342	1.48658e-08	FBgn0036440	CG17177	NON_SYNONYMOUS_CODING	FBgn0259175	ome	INTRON
18° female	3L_14692399_SNP	T	T	C	0.375	0.428571	0.391304	0.733333	0.923077	0.853659	-0.462354	5.99313e-08	FBgn0036440	CG17177	SYNONYMOUS_CODING	FBgn0259175	ome	INTRON
18° female	3L_14692401_SNP	G	G	A	0.395833	0.428571	0.405797	0.785714	0.923077	0.875	-0.469203	2.58631e-08	FBgn0036440	CG17177	STOP_GAINED	FBgn0259175	ome	INTRON
18° female	3L_14724043_SNP	G	G	A	0.346667	0.347826	0.347222	0.111111	0.037037	0.0598291	0.287393	5.09374e-08	FBgn0259175	ome	INTRON
18° female	3L_14724044_SNP	A	C	A	0.357143	0.357143	0.357143	0.0909091	0.0246914	0.0438596	0.313283	1.74347e-09	FBgn0259175	ome	INTRON
18° female	3L_14724099_SNP	A	T	A	0.378049	0.377778	0.377953	0.0588235	0.0425532	0.046875	0.331078	1.07211e-08	FBgn0259175	ome	INTRON
18° female	3L_14764888_SNP	T	T	C	0.489362	0.345794	0.412935	0.169231	0.0956522	0.122222	0.290713	1.91589e-08	FBgn0036448	mop	SYNONYMOUS_CODING
18° female	3L_14764897_SNP	T	T	G	0.489583	0.323529	0.40404	0.161765	0.0894309	0.115183	0.288857	1.382e-08	FBgn0036448	mop	SYNONYMOUS_CODING
18° female	3L_14775010_SNP	C	T	C	0.404762	0.333333	0.384615	0	0.0714286	0.0535714	0.331044	9.03105e-08	FBgn0036449	bmm	INTRON
18° female	3L_14911552_SNP	C	G	C	0.320755	0.347826	0.328947	0	0	0	0.328947	3.63775e-08	FBgn0259099	DCX-EMAP	INTRON
18° female	3L_14967559_SNP	T	G	T	0.337838	0.272727	0.313559	0	0.0307692	0.025641	0.287918	6.85024e-08	FBgn0040296	Ocho	389 bp UPSTREAM
18° female	3L_14967575_SNP	C	A	C	0.373134	0.285714	0.336207	0	0.03125	0.0222222	0.313985	3.57399e-09	FBgn0040296	Ocho	373 bp UPSTREAM
18° female	3L_14967576_SNP	C	A	C	0.358209	0.26087	0.318584	0	0.0298507	0.0215054	0.297079	1.93455e-08	FBgn0040296	Ocho	372 bp UPSTREAM
18° female	3L_14967581_SNP	A	G	A	0.369231	0.265306	0.324561	0.0384615	0.0298507	0.0322581	0.292303	6.22218e-08	FBgn0040296	Ocho	367 bp UPSTREAM
18° female	3L_14967715_SNP	C	T	C	0.409091	0.258824	0.33526	0.0833333	0.0526316	0.0629371	0.272323	2.7201e-08	FBgn0040296	Ocho	233 bp UPSTREAM
18° female	3L_14973058_SNP	A	A	C	0.368421	0.26087	0.3375	0	0	0	0.3375	9.94001e-09	FBgn0036459	CG3349	INTRON
18° female	3L_14973074_SNP	C	C	T	0.393939	0.238095	0.356322	0	0	0	0.356322	7.80996e-10	FBgn0036459	CG3349	INTRON
18° female	3L_14981654_SNP	C	T	C	0.422222	0.391304	0.411765	0	0.0987654	0.0769231	0.334842	1.06119e-08	FBgn0002778	mnd	INTRON
18° female	3L_14988178_SNP	C	A	C	0.387755	0.0714286	0.292857	0.0555556	0	0.018018	0.274839	3.05085e-09	FBgn0036461	Zip71B	INTRON
18° female	3L_14988180_SNP	G	A	G	0.404255	0.075	0.30597	0.0571429	0	0.0183486	0.287622	1.36743e-09	FBgn0036461	Zip71B	INTRON
18° female	3L_14988181_SNP	G	T	G	0.410526	0.0697674	0.304348	0.108108	0	0.0353982	0.26895	2.31165e-08	FBgn0036461	Zip71B	INTRON
18° female	3L_15041640_SNP	T	A	T	0.406504	0.269231	0.365714	0.119048	0.0540541	0.0775862	0.288128	5.26429e-08	FBgn0261090	Sytbeta	INTRON	FBgn0263761	CG43678	639 bp DOWNSTREAM
18° female	3L_15052829_SNP	C	C	T	0.296703	0.301887	0.298611	0.0333333	0	0.0108696	0.287742	6.85469e-10	FBgn0261090	Sytbeta	INTRON
18° female	3L_15067188_SNP	C	T	C	0.2875	0.585366	0.38843	0	0.0961538	0.0581395	0.33029	4.97636e-09	FBgn0086690	cp309	INTRON
18° female	3L_15166194_SNP	G	A	G	0.3875	0.360825	0.372881	0.0535714	0.0736842	0.0662252	0.306656	1.09486e-09	Intergenic
18° female	3L_15166196_SNP	A	T	A	0.4	0.37	0.383333	0.0535714	0.102041	0.0844156	0.298918	7.34116e-09	Intergenic
18° female	3L_15267652_SNP	G	G	T	0.311688	0.3	0.307692	0	0.0222222	0.0181818	0.28951	5.41378e-08	Intergenic
18° female	3L_15276333_SNP	G	G	T	0.333333	0.171429	0.277228	0	0	0	0.277228	3.17973e-08	Intergenic
18° female	3L_15297420_SNP	G	T	G	0.367816	0.142857	0.262195	0.0576923	0.010101	0.0264901	0.235705	3.08556e-08	FBgn0036493	CG7255	UTR_5_PRIME
18° female	3L_15304648_SNP	A	T	A	0.318182	0.22973	0.277778	0.0689655	0.012987	0.0283019	0.249476	4.27114e-08	FBgn0036493	CG7255	353 bp DOWNSTREAM
18° female	3L_15304655_SNP	T	A	T	0.304348	0.228571	0.271605	0.0714286	0.0123457	0.0275229	0.244082	6.67008e-08	FBgn0036493	CG7255	360 bp DOWNSTREAM
18° female	3L_15304662_SNP	C	A	C	0.313953	0.258065	0.290541	0.0714286	0.0131579	0.0288462	0.261694	4.01032e-08	FBgn0036493	CG7255	367 bp DOWNSTREAM
18° female	3L_15304670_SNP	A	G	A	0.37037	0.267857	0.328467	0.0769231	0.0147059	0.0319149	0.296552	5.30763e-09	FBgn0036493	CG7255	375 bp DOWNSTREAM
18° female	3L_15305661_SNP	A	A	G	0.457831	0.159091	0.354331	0.107143	0.0217391	0.0540541	0.300277	5.72925e-08	Intergenic
18° female	3L_15558431_SNP	G	C	G	0.242857	0.3125	0.264706	0	0	0	0.264706	9.67517e-08	FBgn0036510	CG7427	59 bp DOWNSTREAM	FBgn0036511	CG6498	682 bp UPSTREAM
18° female	3L_15611761_SNP	T	A	T	0.530612	0.516129	0.525	0.125	0.102564	0.109091	0.415909	5.47431e-08	FBgn0259236	comm3	INTRON
18° female	3L_15611767_SNP	T	A	T	0.563636	0.484848	0.534091	0.133333	0.119048	0.122807	0.411284	5.42999e-08	FBgn0259236	comm3	INTRON
18° female	3L_15611783_SNP	G	T	G	0.493151	0.512195	0.5	0.0952381	0.116279	0.109375	0.390625	1.24047e-08	FBgn0259236	comm3	INTRON
18° female	3L_15611805_SNP	C	C	A	0.527027	0.435897	0.495575	0.818182	0.914286	0.877193	-0.381618	7.34852e-08	FBgn0259236	comm3	INTRON
18° female	3L_15611808_SNP	A	A	T	0.513514	0.435897	0.486726	0.863636	0.896552	0.882353	-0.395627	4.23925e-08	FBgn0259236	comm3	INTRON
18° female	3L_15715316_SNP	C	C	G	0.282353	0.367816	0.325581	0.607843	0.69697	0.666667	-0.341085	5.23392e-08	FBgn0010105	comm	112 bp DOWNSTREAM
18° female	3L_15757959_SNP	C	C	G	0.465116	0.0833333	0.352459	0.136364	0.0178571	0.0512821	0.301177	3.50902e-08	Intergenic
18° female	3L_15893538_SNP	G	A	G	0.3	0.162791	0.247788	0	0	0	0.247788	8.32435e-08	FBgn0036544	sff	UTR_3_PRIME
18° female	3L_16022925_SNP	G	G	A	0.345238	0.330189	0.336842	0.553846	0.739583	0.664596	-0.327754	6.22815e-08	FBgn0044028	Notum	SYNONYMOUS_CODING
18° female	3L_16079085_SNP	A	A	T	0.33913	0.457627	0.37931	0.136364	0.0298507	0.0720721	0.307238	3.99854e-09	FBgn0263602	Taspase1	UTR_3_PRIME	FBgn0036563	CG13075	721 bp DOWNSTREAM
18° female	3L_16196328_SNP	A	A	T	0.326316	0.30303	0.31677	0.54	0.707547	0.653846	-0.337076	8.62208e-08	Intergenic
18° female	3L_16324495_SNP	T	T	A	0.287879	0.289474	0.288462	0.473684	0.767857	0.693333	-0.404872	9.52848e-08	FBgn0053060	CG33060	UTR_5_PRIME	FBgn0053061	CG33061	168 bp DOWNSTREAM	FBgn0040074	retinin	538 bp UPSTREAM
18° female	3L_16358834_SNP	G	C	G	0.52381	0.727273	0.59375	0.190476	0.157895	0.169492	0.424258	3.02755e-08	FBgn0036618	Cpr72Eb	27 bp DOWNSTREAM	FBgn0036619	Cpr72Ec	160 bp DOWNSTREAM
18° female	3L_16960551_SNP	T	C	T	0.452174	0.509615	0.479452	0.65	0.869231	0.8	-0.320548	4.12074e-09	FBgn0010352	Nc73EF	SYNONYMOUS_CODING
18° female	3L_1710962_SNP	T	T	C	0.0434783	0.117647	0.075	0.416667	0.354839	0.375887	-0.300887	2.41373e-08	FBgn0035260	CG7991	INTRON
18° female	3L_17111859_SNP	A	A	G	0.25974	0.377778	0.303279	0.517241	0.772727	0.694737	-0.391458	2.36186e-08	FBgn0260943	Rbp6	INTRON
18° female	3L_17161331_SNP	C	C	T	0.545455	0.3	0.488372	0.285714	0.0444444	0.101695	0.386677	7.26475e-08	FBgn0260943	Rbp6	INTRON	FBgn0263381	CR43433	689 bp DOWNSTREAM
18° female	3L_17203230_SNP	A	A	T	0.104651	0.301887	0.179856	0.2	0.662162	0.56383	-0.383974	5.33806e-09	FBgn0260943	Rbp6	INTRON
18° female	3L_17542386_SNP	T	T	C	0.244444	0.290909	0.262069	0.365854	0.692308	0.6	-0.337931	9.89968e-08	FBgn0023197	Jon74E	159 bp UPSTREAM	FBgn0036738	CG7542	540 bp UPSTREAM
18° female	3L_17577662_SNP	A	A	G	0.056338	0.185185	0.125	0.157895	0.5	0.426136	-0.301136	5.71357e-08	FBgn0000567	Eip74EF	INTRON
18° female	3L_17977993_SNP	A	A	G	0.754386	0.4	0.646341	0.357143	0.142857	0.204082	0.44226	5.07866e-08	FBgn0000568	Eip75B	INTRON
18° female	3L_18087077_SNP	T	T	A	0.554348	0.45098	0.517483	0.277778	0.132353	0.162791	0.354692	8.57749e-08	FBgn0036773	CG13698	INTRON
18° female	3L_18440167_SNP	A	A	C	0.396825	0.459459	0.42	0.0769231	0	0.030303	0.389697	7.56759e-10	Intergenic
18° female	3L_18554274_SNP	C	C	T	0.151163	0.194805	0.171779	0.377778	0.607143	0.527132	-0.355353	6.45141e-09	FBgn0036790	AstC-R1	INTRON
18° female	3L_18649325_SNP	A	A	G	0.139241	0.075	0.106918	0.102041	0.629032	0.479769	-0.372851	2.90422e-13	FBgn0036801	MYPT-75D	INTRON
18° female	3L_18922117_SNP	A	A	G	0.469697	0.302326	0.40367	0.0526316	0.0645161	0.0617284	0.341941	1.9801e-08	FBgn0052204	CG32204	INTRON
18° female	3L_19316728_SNP	T	T	G	0.409091	0.578947	0.50495	0.803922	0.818182	0.813665	-0.308714	5.83475e-08	FBgn0003089	pip	INTRON
18° female	3L_19316789_SNP	C	C	T	0.247312	0.641304	0.443243	0.765957	0.765957	0.765957	-0.322714	4.06535e-08	FBgn0003089	pip	INTRON
18° female	3L_1934108_SNP	G	G	T	0.15	0.242424	0.201117	0	0	0	0.201117	3.24427e-08	FBgn0035293	CG5687	SYNONYMOUS_CODING	FBgn0261723	Dbx	506 bp DOWNSTREAM
18° female	3L_19524776_SNP	C	A	C	0.484536	0.509091	0.493421	0.162791	0.153846	0.157025	0.336396	5.01428e-08	Intergenic
18° female	3L_20664230_SNP	A	T	A	0.177778	0.0555556	0.142857	0.333333	0.711538	0.640625	-0.497768	3.52282e-10	Intergenic
18° female	3L_20664231_SNP	A	G	A	0.229167	0.0555556	0.181818	0.416667	0.711538	0.65625	-0.474432	7.21753e-09	Intergenic
18° female	3L_2089168_SNP	G	G	C	0.235955	0.384615	0.28125	0	0	0	0.28125	9.71488e-10	FBgn0262107	CR42860	EXON	FBgn0086906	sls	INTRON
18° female	3L_21331129_SNP	T	T	A	0.0277778	0.025	0.0267857	0.24	0.412698	0.363636	-0.336851	1.78206e-08	FBgn0037073	CG7338	UTR_3_PRIME	FBgn0037074	CG7324	121 bp DOWNSTREAM
18° female	3L_22369613_SNP	T	A	T	0.535354	0.616071	0.578199	0.172414	0.308411	0.260606	0.317593	7.46867e-08	FBgn0004449	Ten-m	INTRON
18° female	3L_2738986_SNP	A	A	C	0.321839	0.333333	0.327869	0.578125	0.752809	0.679739	-0.35187	7.49083e-09	FBgn0052296	Mrtf	INTRON	FBgn0020509	Acp62F	764 bp UPSTREAM
18° female	3L_3289962_SNP	C	C	A	0.721649	0.671429	0.700599	0.5	0.22619	0.31746	0.383138	1.04545e-09	FBgn0035429	CG12017	INTRON
18° female	3L_3787144_SNP	T	G	T	0.08	0.140625	0.103659	0.454545	0.471429	0.466019	-0.362361	7.66378e-09	FBgn0052264	CG32264	INTRON
18° female	3L_396939_SNP	C	T	C	0.193548	0.328571	0.251534	0.28	0.729167	0.575342	-0.323809	5.07676e-08	Intergenic
18° female	3L_4057661_SNP	T	C	T	0.0490196	0.0686275	0.0588235	0.533333	0.22449	0.321678	-0.262855	5.63857e-08	FBgn0035490	CG1136	SYNONYMOUS_CODING
18° female	3L_448676_SNP	G	G	A	0.280899	0.354839	0.3	0.1	0.816327	0.694915	-0.394915	6.02857e-08	FBgn0001316	klar	INTRON
18° female	3L_449843_SNP	G	G	T	0.821053	0.654545	0.76	0.588235	0.2625	0.319588	0.440412	3.83141e-11	FBgn0001316	klar	INTRON
18° female	3L_4707180_SNP	A	A	G	0.718447	0.392405	0.576923	0.452381	0.185185	0.26	0.316923	7.25818e-08	FBgn0035574	RhoGEF64C	INTRON
18° female	3L_473873_SNP	C	C	T	0.815789	0.663717	0.740088	0.578947	0.266055	0.373494	0.366594	7.60046e-11	FBgn0001316	klar	INTRON
18° female	3L_477057_SNP	A	A	G	0.202532	0.214286	0.209424	0.309091	0.717391	0.564626	-0.355202	5.90179e-10	FBgn0001316	klar	INTRON
18° female	3L_6639859_SNP	T	A	T	0.64	0.575758	0.609929	0.243243	0.246154	0.245098	0.364831	8.30953e-08	Intergenic
18° female	3L_6649133_SNP	G	T	G	0.509434	0.0895522	0.346821	0.269231	0.025	0.0849057	0.261915	8.06882e-08	Intergenic
18° female	3L_705934_SNP	T	T	A	0.168831	0.153846	0.165049	0.583333	0.703704	0.666667	-0.501618	2.20284e-08	FBgn0035158	CG13895	14 bp DOWNSTREAM	FBgn0265707	CR44514	211 bp DOWNSTREAM
18° female	3L_7584096_SNP	A	A	T	0.333333	0.410256	0.37037	0	0.0277778	0.02	0.35037	2.35118e-08	FBgn0035800	CG7716	UTR_5_PRIME
18° female	3R_10198195_SNP	A	G	A	0.82	0.757576	0.795181	0.230769	0.285714	0.259259	0.535921	7.90481e-08	FBgn0024321	NK7.1	INTRON	FBgn0086058	snoRNA:Me18S-G1189	727 bp UPSTREAM
18° female	3R_12596249_SNP	G	G	A	0.458333	0.5	0.478261	0.0909091	0.0526316	0.0612245	0.417036	1.23881e-09	FBgn0020556	bxd	INTRON
18° female	3R_15166861_SNP	C	T	C	0.596491	0.531646	0.569948	0.341463	0.182927	0.235772	0.334176	6.28219e-08	Intergenic
18° female	3R_16142836_SNP	T	T	C	0.352941	0.274194	0.323171	0.0645161	0.025974	0.037037	0.286134	3.80262e-09	FBgn0261550	CG42668	INTRON
18° female	3R_20918716_SNP	T	T	C	0.8	0.833333	0.810127	0.2	0.352941	0.306122	0.504004	3.55913e-09	Intergenic
18° female	3R_214826_SNP	G	G	A	0.0887097	0.0699301	0.0786517	0.207317	0.415929	0.328205	-0.249553	5.31549e-08	FBgn0003882	tub	NON_SYNONYMOUS_CODING
18° female	3R_22573287_SNP	G	A	G	0.494737	0.467391	0.481283	0.192982	0.15534	0.16875	0.312533	4.2097e-08	Intergenic
18° female	3R_25075808_SNP	C	C	A	0.0454545	0.047619	0.0461538	0	0.666667	0.486486	-0.440333	7.23768e-09	FBgn0263236	SP1029	INTRON
18° female	3R_27784975_SNP	C	C	A	0.373134	0.176471	0.333333	0	0	0	0.333333	9.76766e-09	FBgn0011224	heph	INTRON
18° female	3R_3404486_SNP	T	T	C	0.0540541	0.488889	0.292683	0	0	0	0.292683	2.6247e-09	FBgn0083963	CG34127	INTRON
18° female	3R_5964864_SNP	G	C	G	0.583333	0.666667	0.625	0.192308	0.318182	0.262712	0.362288	1.60517e-08	FBgn0004889	tws	INTRON	FBgn0037792	TAF1B	961 bp DOWNSTREAM
18° female	3R_9439488_SNP	A	G	A	0.375	0.509804	0.417178	0.8	0.797468	0.79798	-0.380802	8.17328e-09	Intergenic
18° female	3R_9446833_SNP	T	T	A	0.534884	0.125	0.38806	0	0.0434783	0.0232558	0.364804	1.5238e-08	Intergenic
18° female	3R_9446836_SNP	C	C	A	0.543478	0.115385	0.388889	0	0.047619	0.0217391	0.36715	2.73333e-09	Intergenic
18° female	X_10053755_SNP	C	C	A	0.625	0.6875	0.640625	0	0.1875	0.115385	0.52524	7.28302e-09	FBgn0264503	CG43902	INTRON	FBgn0266199	CR44894	INTRON
18° female	X_10080467_SNP	C	C	G	0.489362	0.3875	0.442529	0.196721	0.084507	0.136364	0.306165	6.53329e-08	FBgn0264503	CG43902	INTRON	FBgn0266199	CR44894	INTRON
18° female	X_10087311_SNP	C	T	C	0.465116	0.4	0.448276	0.157895	0.0789474	0.0947368	0.353539	3.13116e-08	FBgn0264503	CG43902	UTR_3_PRIME	FBgn0266199	CR44894	INTRON
18° female	X_10088070_SNP	T	T	A	0.451613	0.5	0.460526	0.125	0	0.0512821	0.409244	2.6635e-08	FBgn0266199	CR44894	INTRON	FBgn0264503	CG43902	UTR_3_PRIME
18° female	X_10088081_SNP	T	T	G	0.47619	0.388889	0.45679	0.125	0	0.0526316	0.404159	2.13654e-08	FBgn0266199	CR44894	INTRON	FBgn0264503	CG43902	UTR_3_PRIME
18° female	X_10088106_SNP	A	A	G	0.5	0.411765	0.482353	0.0555556	0.047619	0.0512821	0.431071	2.10645e-09	FBgn0266199	CR44894	INTRON	FBgn0264503	CG43902	UTR_3_PRIME
18° female	X_10088120_SNP	G	G	A	0.426471	0.545455	0.455556	0.0714286	0.0625	0.0652174	0.390338	3.78222e-08	FBgn0264503	CG43902	UTR_3_PRIME	FBgn0266199	CR44894	INTRON
18° female	X_10088138_SNP	T	T	A	0.493976	0.4375	0.478261	0.0714286	0.0333333	0.0454545	0.432806	9.55658e-12	FBgn0264503	CG43902	UTR_3_PRIME	FBgn0266199	CR44894	INTRON
18° female	X_10100923_SNP	T	A	T	0.428571	0.385714	0.410714	0.208333	0.0120482	0.0839695	0.326745	4.70253e-10	FBgn0266199	CR44894	INTRON	FBgn0030183	CG15309	UTR_3_PRIME
18° female	X_10185032_SNP	C	C	A	0.509434	0.527778	0.516854	0	0.0816327	0.0540541	0.4628	1.98011e-12	FBgn0259170	alpha-Man-I	INTRON
18° female	X_10185051_SNP	A	A	G	0.5	0.45	0.478723	0.04	0.0714286	0.0617284	0.416995	1.33274e-10	FBgn0259170	alpha-Man-I	INTRON
18° female	X_10270106_SNP	G	G	T	0.454545	0.556818	0.502674	0.168675	0.152381	0.159574	0.343099	4.88055e-10	FBgn0030195	CG2898	SYNONYMOUS_CODING	FBgn0028480	CG17841	INTRON	FBgn0052681	CG32681	578 bp DOWNSTREAM	FBgn0052686	CG32686	757 bp UPSTREAM
18° female	X_10283397_SNP	A	T	A	0.418367	0.47619	0.435714	0.0434783	0.120482	0.103774	0.331941	4.91263e-08	FBgn0000711	flw	INTRON
18° female	X_10287553_SNP	T	C	T	0.541667	0.3375	0.434211	0.156863	0.1	0.120567	0.313643	2.90042e-08	FBgn0000711	flw	INTRON
18° female	X_10407837_SNP	T	C	T	0.45977	0.306122	0.404412	0.148148	0.0705882	0.0892857	0.315126	5.35446e-08	FBgn0085443	spri	INTRON
18° female	X_10450920_SNP	G	G	T	0.375	0.454545	0.386667	0	0	0	0.386667	1.34952e-09	FBgn0085443	spri	INTRON
18° female	X_10508445_SNP	A	A	G	0.411215	0.565217	0.471591	0.74359	0.847059	0.814516	-0.342925	1.45263e-08	FBgn0263072	CG43347	INTRON
18° female	X_10508471_SNP	A	A	G	0.39	0.481481	0.422078	0.741935	0.839506	0.8125	-0.390422	8.06423e-10	FBgn0263072	CG43347	INTRON
18° female	X_11110731_SNP	A	T	A	0.567568	0	0.415842	0	0	0	0.415842	5.62228e-17	Intergenic
18° female	X_11155210_SNP	C	C	T	0.723404	0.597826	0.66129	0.434783	0.163043	0.253623	0.407667	4.5129e-12	FBgn0265595	CG44422	INTRON
18° female	X_11275354_SNP	A	A	G	0.306667	0.12766	0.237705	0	0	0	0.237705	6.34393e-08	FBgn0001624	dlg1	INTRON
18° female	X_12512204_SNP	A	A	G	0.644444	0.468085	0.583942	0.366667	0.0980392	0.197531	0.386411	7.99551e-09	FBgn0030408	CG11085	INTRON
18° female	X_16210907_SNP	T	C	T	0.652174	0.683544	0.666667	0.468085	0.267327	0.331081	0.335586	8.38448e-08	FBgn0030739	CG13957	INTRON	FBgn0004432	Cyp1	799 bp DOWNSTREAM
18° female	X_16615659_SNP	C	C	T	0.4	0.333333	0.365517	0.037037	0.0666667	0.0542636	0.311254	2.77276e-09	FBgn0052572	CG32572	SYNONYMOUS_CODING	FBgn0085354	CG34325	215 bp UPSTREAM
18° female	X_16649204_SNP	G	A	G	0.0136986	0	0.00510204	0.0793651	0.267717	0.205263	-0.200161	4.57841e-08	FBgn0001250	if	SYNONYMOUS_CODING
18° female	X_16782864_SNP	C	C	A	0.34	0.346154	0.342105	0.0294118	0.06	0.047619	0.294486	2.5224e-08	FBgn0264268	CR43768	11 bp DOWNSTREAM	FBgn0030803	CG4880	102 bp DOWNSTREAM	FBgn0030804	CG13002	979 bp UPSTREAM
18° female	X_16858470_SNP	A	A	T	0.150685	0.482759	0.245098	0.769231	0.649123	0.671429	-0.426331	3.40996e-08	FBgn0030809	CG9086	INTRON
18° female	X_16908633_SNP	T	T	C	0.389831	0.4375	0.4	0	0	0	0.4	2.84716e-10	FBgn0266354	CG45002	INTRON
18° female	X_16914213_SNP	G	G	C	0.297297	0.52809	0.423313	0.769231	0.791209	0.786325	-0.363012	1.09685e-08	FBgn0266354	CG45002	INTRON
18° female	X_17202487_SNP	A	A	G	0.146341	0.411765	0.224138	0.666667	0.809524	0.74359	-0.519452	1.48552e-08	Intergenic
18° female	X_17228718_SNP	A	A	T	0.170213	0.132231	0.148837	0.488372	0.530303	0.513761	-0.364924	4.62888e-09	Intergenic
18° female	X_17245899_SNP	C	C	T	0.506494	0.397849	0.447059	0.125	0.138889	0.134615	0.312443	3.09635e-08	Intergenic
18° female	X_17726163_SNP	G	G	A	0.564516	0.5	0.546512	0.0833333	0.1	0.09375	0.452762	2.11079e-08	FBgn0030870	CG6398	INTRON
18° female	X_17949594_SNP	C	C	G	0.617647	0.491228	0.572327	0.571429	0.133333	0.237288	0.335039	6.67116e-08	FBgn0003380	Sh	INTRON
18° female	X_17949626_SNP	A	A	T	0.612903	0.531915	0.585714	0.590909	0.129032	0.217391	0.368323	6.64196e-09	FBgn0003380	Sh	INTRON
18° female	X_19274710_SNP	G	G	T	0.754545	0.589286	0.698795	0.69697	0.197368	0.348624	0.350171	2.02287e-08	FBgn0031016	kek5	INTRON
18° female	X_19446034_SNP	C	C	T	0.301587	0.269231	0.292135	0.8	0.756757	0.765957	-0.473823	3.54079e-08	FBgn0262216	mir-974	223 bp DOWNSTREAM	FBgn0262201	mir-973	373 bp DOWNSTREAM	FBgn0262181	mir-972	759 bp DOWNSTREAM
18° female	X_19484689_SNP	G	G	T	0.25	0.366667	0.292683	0.333333	0.738095	0.666667	-0.373984	2.0988e-08	FBgn0031033	CG14219	486 bp UPSTREAM
18° female	X_19600606_SNP	T	T	A	0.188889	0.292135	0.240223	0.5	0.688525	0.596639	-0.356415	1.91417e-08	FBgn0040089	meso18E	UTR_3_PRIME	FBgn0031062	CG14230	156 bp DOWNSTREAM
18° female	X_20564080_SNP	T	T	A	0.188406	0.419355	0.26	0.235294	0.897436	0.696429	-0.436429	2.40069e-10	FBgn0003300	run	INTRON
18° female	X_20719262_SNP	T	G	T	0.462366	0.127273	0.337838	0.130435	0	0.0361446	0.301693	4.94787e-10	FBgn0085387	shakB	INTRON
18° female	X_20719285_SNP	G	A	G	0.573529	0.142857	0.47191	0.222222	0	0.0816327	0.390277	9.36055e-09	FBgn0085387	shakB	INTRON
18° female	X_20888854_SNP	T	C	T	0.704918	0.230769	0.52	0.692308	0.0526316	0.171429	0.348571	2.03803e-08	Intergenic
18° female	X_21302883_SNP	T	T	C	0.522727	0.177215	0.393365	0.285714	0.0206186	0.117647	0.275718	1.49116e-08	FBgn0259245	CG42343	INTRON
18° female	X_21302905_SNP	C	C	T	0.503937	0.192308	0.385366	0.254237	0.020202	0.107595	0.277771	1.13235e-08	FBgn0259245	CG42343	INTRON
18° female	X_21470119_SNP	G	A	G	0.733333	0.26087	0.553719	0.538462	0.0821918	0.20202	0.351699	6.36331e-09	Intergenic
18° female	X_21899675_SNP	T	C	T	0.58	0.137931	0.342593	0.244444	0.0458015	0.0965909	0.246002	1.88221e-08	FBgn0027279	l_1_G0196	SYNONYMOUS_CODING
18° female	X_21913685_SNP	C	T	C	0.435115	0.258427	0.363636	0.222222	0.0521739	0.1	0.263636	6.04014e-08	Intergenic
18° female	X_22018094_SNP	A	T	A	0.472973	0.185185	0.39604	0.25	0	0.0588235	0.337216	6.2027e-08	FBgn0052499	Cda4	INTRON
18° female	X_22365562_SNP	G	G	A	0.194444	0.328947	0.25	0.533333	0.683544	0.629032	-0.379032	1.52564e-09	Intergenic
18° female	X_2524055_SNP	T	T	C	0.742574	0.617284	0.686813	0.4	0.25	0.321168	0.365645	3.17332e-09	FBgn0267350	PI4KIIIalpha	SYNONYMOUS_CODING
18° female	X_2896677_SNP	C	C	G	0.24359	0.245098	0.244444	0	0.025	0.0177515	0.226693	3.64188e-08	FBgn0028369	kirre	INTRON
18° female	X_3444803_SNP	G	A	G	0.78125	0.5	0.695652	0.210526	0.177419	0.185185	0.510467	5.79302e-13	FBgn0052791	CG32791	INTRON
18° female	X_3444823_SNP	C	G	C	0.758065	0.363636	0.621053	0.238095	0.177419	0.192771	0.428282	1.41932e-09	FBgn0052791	CG32791	INTRON
18° female	X_3896020_SNP	C	C	T	0.544304	0.534247	0.539474	0.65	0.0131579	0.232759	0.306715	6.21566e-08	FBgn0262990	CR43298	380 bp UPSTREAM
18° female	X_4979589_SNP	T	T	A	0.383333	0.444444	0.40625	0.130435	0.038961	0.06	0.34625	2.56761e-08	FBgn0266098	rg	203 bp UPSTREAM	FBgn0029746	CG15465	203 bp UPSTREAM	FBgn0052767	CG32767	788 bp UPSTREAM
18° female	X_5239674_SNP	T	T	C	0.123288	0.319149	0.2	0.214286	0.754386	0.576471	-0.376471	8.66341e-09	FBgn0029761	SK	INTRON
18° female	X_5239739_SNP	A	A	G	0.148148	0.266667	0.198582	0.230769	0.72973	0.557522	-0.358941	4.34065e-09	FBgn0029761	SK	INTRON
18° female	X_5283262_SNP	A	T	A	0.12	0.127273	0.123077	0.0322581	0.660714	0.436782	-0.313705	7.50607e-08	FBgn0029761	SK	INTRON
18° female	X_5382843_SNP	C	T	C	0.0480769	0.305085	0.141104	0.258065	0.56044	0.483607	-0.342502	9.68561e-09	FBgn0029768	SPR	INTRON
18° female	X_5382859_SNP	G	G	A	0.0186916	0.261538	0.110465	0.216216	0.53271	0.451389	-0.340924	5.61419e-10	FBgn0029768	SPR	INTRON
18° female	X_5382873_SNP	A	G	A	0.0194175	0.3125	0.131737	0.195122	0.529412	0.433566	-0.30183	4.45417e-08	FBgn0029768	SPR	INTRON
18° female	X_5397257_SNP	G	C	G	0.22093	0.288462	0.246377	0.291667	0.715909	0.625	-0.378623	9.62777e-09	FBgn0029770	CG4151	442 bp DOWNSTREAM
18° female	X_5397261_SNP	C	A	C	0.209302	0.285714	0.237037	0.269231	0.712644	0.610619	-0.373582	1.19013e-08	FBgn0029770	CG4151	446 bp DOWNSTREAM
18° female	X_5398219_SNP	C	T	C	0.114583	0.203252	0.164384	0.173913	0.663866	0.484043	-0.319659	3.21328e-10	Intergenic
18° female	X_5411984_SNP	G	A	G	0.25	0.302632	0.27439	0.275	0.700787	0.598802	-0.324412	8.05503e-08	FBgn0029771	CG12730	INTRON	FBgn0267074	CR45518	451 bp UPSTREAM
18° female	X_5412049_SNP	A	T	A	0.166667	0.37037	0.266667	0.275	0.695312	0.595238	-0.328571	3.39932e-08	FBgn0029771	CG12730	INTRON	FBgn0267074	CR45518	516 bp UPSTREAM
18° female	X_5412179_SNP	T	C	T	0.235294	0.196078	0.218487	0.33871	0.75	0.612903	-0.394416	9.52237e-14	FBgn0029771	CG12730	UTR_3_PRIME	FBgn0267074	CR45518	646 bp UPSTREAM
18° female	X_5412219_SNP	G	A	G	0.266129	0.247788	0.257384	0.333333	0.767241	0.614525	-0.357141	3.90666e-11	FBgn0029771	CG12730	UTR_3_PRIME	FBgn0267074	CR45518	686 bp UPSTREAM
18° female	X_5412221_SNP	T	A	T	0.25	0.254386	0.252137	0.333333	0.765217	0.61236	-0.360223	2.7472e-11	FBgn0029771	CG12730	UTR_3_PRIME	FBgn0267074	CR45518	688 bp UPSTREAM
18° female	X_5431039_SNP	A	C	A	0.168831	0.277108	0.225	0.333333	0.705882	0.591837	-0.366837	9.35271e-10	FBgn0263512	Vsx2	INTRON
18° female	X_5447703_SNP	G	G	A	0.136986	0.162162	0.14966	0.378378	0.5875	0.521368	-0.371708	3.38998e-09	FBgn0263512	Vsx2	INTRON
18° female	X_5469487_SNP	T	T	G	0.391304	0.534247	0.454545	0.5	0.951807	0.804878	-0.350333	9.34058e-10	Intergenic
18° female	X_5789323_SNP	A	C	A	0.171429	0.261538	0.205882	0.347826	0.702381	0.626168	-0.420286	4.87427e-11	FBgn0267228	CR45668	INTRON
18° female	X_5789325_SNP	G	C	G	0.173077	0.261538	0.207101	0.363636	0.707317	0.634615	-0.427515	3.17959e-11	FBgn0267228	CR45668	INTRON
18° female	X_5795777_SNP	T	C	T	0.272727	0.311927	0.294416	0.441176	0.721154	0.610465	-0.316049	7.78107e-08	FBgn0000042	Act5C	INTRON
18° female	X_5800928_SNP	C	T	C	0.146341	0.213483	0.181287	0.275	0.744898	0.533708	-0.352421	4.03065e-11	FBgn0029821	CG4020	SYNONYMOUS_CODING
18° female	X_5819192_SNP	A	T	A	0.222222	0.235955	0.228155	0.255814	0.651163	0.552326	-0.32417	1.73526e-08	FBgn0029824	CG3726	INTRON
18° female	X_5838790_SNP	A	G	A	0.233766	0.321429	0.257143	0.5	0.740741	0.69697	-0.439827	2.08696e-08	FBgn0029825	CG12728	135 bp DOWNSTREAM	FBgn0052756	CG32756	925 bp UPSTREAM
18° female	X_5839113_SNP	G	G	T	0.785047	0.581395	0.726667	0.6	0.234375	0.283784	0.442883	4.90043e-10	FBgn0029825	CG12728	458 bp DOWNSTREAM	FBgn0052756	CG32756	602 bp UPSTREAM
18° female	X_5842364_SNP	G	A	G	0.21875	0.40678	0.278075	0.47619	0.702479	0.644172	-0.366097	1.04181e-09	FBgn0029826	CG6041	INTRON	FBgn0052756	CG32756	480 bp DOWNSTREAM
18° female	X_5842440_SNP	A	G	A	0.189655	0.3125	0.22561	0.291667	0.65	0.580645	-0.355035	3.47271e-08	FBgn0029826	CG6041	INTRON	FBgn0052756	CG32756	54 bp DOWNSTREAM
18° female	X_5848034_SNP	G	A	G	0.216216	0.206897	0.212121	0.296296	0.730769	0.582278	-0.370157	9.61402e-08	FBgn0029827	CG6048	SYNONYMOUS_CODING
18° female	X_5853844_SNP	G	T	G	0.205882	0.202128	0.203704	0.4375	0.626866	0.576923	-0.373219	2.55747e-10	FBgn0005390	fs_1_M3	SYNONYMOUS_CODING
18° female	X_5880212_SNP	A	T	A	0.0921053	0.166667	0.13253	0.31746	0.623853	0.511628	-0.379098	3.02155e-12	FBgn0029830	Grip	SYNONYMOUS_CODING
18° female	X_5897413_SNP	C	C	G	0.178571	0.23913	0.2	0.32	0.770115	0.669643	-0.469643	6.75607e-14	FBgn0265691	CR44498	INTRON
18° female	X_5897434_SNP	T	T	C	0.159091	0.278689	0.208054	0.310345	0.778947	0.669355	-0.461301	9.9038e-15	FBgn0265691	CR44498	INTRON
18° female	X_5899907_SNP	T	T	G	0.116279	0.240741	0.164286	0.216216	0.782609	0.53012	-0.365835	2.79281e-09	FBgn0265691	CR44498	161 bp DOWNSTREAM
18° female	X_5900856_SNP	A	G	A	0.131148	0.23	0.175676	0.311475	0.631579	0.50641	-0.330735	2.37691e-09	Intergenic
18° female	X_5902046_SNP	C	T	C	0.15493	0.244444	0.189655	0.153846	0.701493	0.548387	-0.358732	5.078e-08	FBgn0029003	mab-21	170 bp DOWNSTREAM
18° female	X_5902063_SNP	C	C	A	0.851852	0.76087	0.818898	0.736842	0.3	0.393258	0.425639	3.16774e-10	FBgn0029003	mab-21	153 bp DOWNSTREAM
18° female	X_5902734_SNP	T	C	T	0.111111	0.295455	0.197861	0.321429	0.621359	0.515723	-0.317862	2.87717e-08	FBgn0029003	mab-21	UTR_3_PRIME
18° female	X_5902778_SNP	A	G	A	0.0918367	0.285714	0.188776	0.345455	0.642105	0.533333	-0.344558	1.66439e-09	FBgn0029003	mab-21	UTR_3_PRIME
18° female	X_5902780_SNP	T	C	T	0.0989011	0.326531	0.216931	0.372549	0.641304	0.545455	-0.328523	2.99963e-08	FBgn0029003	mab-21	UTR_3_PRIME
18° female	X_5908069_SNP	A	T	A	0.180556	0.294118	0.227642	0.368421	0.714286	0.634146	-0.406504	1.29579e-08	FBgn0265692	CR44499	17 bp DOWNSTREAM	FBgn0029003	mab-21	855 bp UPSTREAM
18° female	X_5925033_SNP	G	T	G	0.136364	0.169014	0.150943	0.228571	0.639535	0.520661	-0.369718	6.78809e-10	Intergenic
18° female	X_5976802_SNP	G	C	G	0.210526	0.262295	0.233577	0.25	0.7625	0.616071	-0.382495	1.21217e-09	FBgn0026060	Mipp2	UTR_3_PRIME	FBgn0029840	raptor	UTR_3_PRIME
18° female	X_5984937_SNP	A	G	A	0.0810811	0.231884	0.153846	0.352941	0.565217	0.48951	-0.335664	1.70231e-08	FBgn0026060	Mipp2	INTRON	FBgn0266264	CR44959	256 bp DOWNSTREAM	FBgn0029843	Nep1	301 bp UPSTREAM	FBgn0029840	raptor	703 bp UPSTREAM
18° female	X_5991053_SNP	T	G	T	0.0891089	0.315068	0.183908	0.311111	0.553191	0.494624	-0.310716	4.25196e-08	FBgn0029843	Nep1	INTRON
18° female	X_5991058_SNP	T	C	T	0.100917	0.320513	0.192513	0.319149	0.555556	0.497382	-0.304869	6.21928e-08	FBgn0029843	Nep1	INTRON
18° female	X_5991067_SNP	T	A	T	0.104762	0.287671	0.179775	0.32	0.574324	0.510101	-0.330326	3.12617e-09	FBgn0029843	Nep1	INTRON
18° female	X_6004608_SNP	T	C	T	0.0571429	0.24	0.116129	0.0833333	0.55	0.48913	-0.373001	1.08106e-08	FBgn0264386	Ca-alpha1T	INTRON
18° female	X_6043670_SNP	G	G	A	0.0963855	0.23	0.169399	0.266667	0.59434	0.496689	-0.32729	1.39323e-08	FBgn0264386	Ca-alpha1T	INTRON
18° female	X_6079974_SNP	T	T	C	0.198113	0.111111	0.162921	0.301887	0.629213	0.507042	-0.344121	2.58576e-09	FBgn0264386	Ca-alpha1T	INTRON
18° female	X_6090568_SNP	A	A	T	0.125	0.333333	0.195876	0.294118	0.756098	0.62069	-0.424813	2.23182e-08	FBgn0052751	CG32751	45 bp DOWNSTREAM	FBgn0052750	CG32750	96 bp UPSTREAM
18° female	X_6090774_SNP	T	T	G	0.108108	0.240741	0.164062	0.227273	0.608247	0.537815	-0.373753	5.93365e-09	FBgn0052751	CG32751	NON_SYNONYMOUS_CODING	FBgn0052750	CG32750	302 bp UPSTREAM
18° female	X_6092470_SNP	T	C	T	0.204819	0.258065	0.232955	0.4375	0.663793	0.614865	-0.38191	5.52064e-10	FBgn0052751	CG32751	SYNONYMOUS_CODING	FBgn0262536	CG43090	779 bp DOWNSTREAM
18° female	X_6092476_SNP	A	G	A	0.211765	0.242105	0.227778	0.454545	0.652174	0.608108	-0.38033	5.97055e-10	FBgn0052751	CG32751	SYNONYMOUS_CODING	FBgn0262536	CG43090	773 bp DOWNSTREAM
18° female	X_6093230_SNP	A	T	A	0.288889	0.358974	0.310078	0.625	0.719512	0.698113	-0.388036	3.33456e-08	FBgn0262536	CG43090	19 bp DOWNSTREAM	FBgn0052751	CG32751	543 bp UPSTREAM	FBgn0040069	vanin-like	991 bp DOWNSTREAM
18° female	X_6093318_SNP	T	A	T	0.206186	0.294118	0.229008	0.541667	0.714286	0.666667	-0.437659	6.23314e-10	FBgn0262536	CG43090	NON_SYNONYMOUS_CODING	FBgn0052751	CG32751	631 bp UPSTREAM	FBgn0040069	vanin-like	903 bp DOWNSTREAM
18° female	X_6093337_SNP	C	T	C	0.212121	0.257143	0.223881	0.5	0.712329	0.659794	-0.435913	2.40065e-10	FBgn0262536	CG43090	SYNONYMOUS_CODING	FBgn0052751	CG32751	650 bp UPSTREAM	FBgn0040069	vanin-like	884 bp DOWNSTREAM
18° female	X_6093348_SNP	T	A	T	0.16	0.323529	0.201493	0.428571	0.671053	0.618557	-0.417064	1.21856e-09	FBgn0262536	CG43090	NON_SYNONYMOUS_CODING	FBgn0052751	CG32751	661 bp UPSTREAM	FBgn0040069	vanin-like	873 bp DOWNSTREAM
18° female	X_6093362_SNP	A	G	A	0.15534	0.289474	0.191489	0.478261	0.674419	0.633028	-0.441538	2.1099e-11	FBgn0262536	CG43090	NON_SYNONYMOUS_CODING	FBgn0052751	CG32751	675 bp UPSTREAM	FBgn0040069	vanin-like	859 bp DOWNSTREAM
18° female	X_6093453_SNP	T	C	T	0.102273	0.305085	0.183673	0.268293	0.698113	0.578231	-0.394558	9.50304e-12	FBgn0262536	CG43090	NON_SYNONYMOUS_CODING	FBgn0052751	CG32751	766 bp UPSTREAM	FBgn0040069	vanin-like	768 bp DOWNSTREAM
18° female	X_6093607_SNP	A	G	A	0.153846	0.206897	0.176471	0.230769	0.719101	0.570312	-0.393842	3.86222e-11	FBgn0262536	CG43090	SYNONYMOUS_CODING	FBgn0040069	vanin-like	614 bp DOWNSTREAM	FBgn0052751	CG32751	920 bp UPSTREAM
18° female	X_6094487_SNP	G	A	G	0.194444	0.275	0.244792	0.272727	0.704082	0.570423	-0.325631	4.46064e-08	FBgn0040069	vanin-like	SYNONYMOUS_CODING	FBgn0262536	CG43090	563 bp UPSTREAM
18° female	X_6095162_SNP	G	G	A	0.151899	0.205607	0.182796	0.303371	0.622807	0.482759	-0.299963	2.6258e-08	FBgn0040069	vanin-like	SYNONYMOUS_CODING
18° female	X_6095176_SNP	T	T	G	0.168831	0.189189	0.180851	0.333333	0.616071	0.490099	-0.309248	1.1488e-08	FBgn0040069	vanin-like	NON_SYNONYMOUS_CODING
18° female	X_6110994_SNP	G	G	T	0.142857	0.223684	0.18125	0.283582	0.703704	0.513514	-0.332264	5.01453e-09	FBgn0029848	Btd	307 bp DOWNSTREAM
18° female	X_6111019_SNP	A	C	A	0.144578	0.173913	0.157895	0.254237	0.657143	0.472868	-0.314973	6.23219e-08	FBgn0029848	Btd	282 bp DOWNSTREAM
18° female	X_6111251_SNP	A	A	T	0.166667	0.215686	0.186047	0.342105	0.676923	0.553398	-0.367352	2.32037e-08	FBgn0029848	Btd	50 bp DOWNSTREAM
18° female	X_6115567_SNP	T	T	C	0.131868	0.237624	0.1875	0.214286	0.694737	0.490909	-0.303409	1.4961e-08	FBgn0029849	Efr	SYNONYMOUS_CODING
18° female	X_6115921_SNP	T	T	C	0.113636	0.173077	0.145833	0.402778	0.579832	0.513089	-0.367256	9.8127e-12	FBgn0029849	Efr	SYNONYMOUS_CODING
18° female	X_6118767_SNP	A	C	A	0.218978	0.254902	0.237931	0.302632	0.669565	0.52356	-0.285629	7.78691e-08	FBgn0003514	sqh	INTRON	FBgn0262730	CG14446	913 bp UPSTREAM
18° female	X_6130850_SNP	T	T	C	0.265823	0.159574	0.208092	0.466667	0.585586	0.551282	-0.34319	1.42516e-08	FBgn0029851	CG14445	498 bp UPSTREAM	FBgn0262730	CG14446	599 bp DOWNSTREAM
18° female	X_6131092_SNP	T	T	C	0.147059	0.306122	0.213675	0.490196	0.727273	0.623932	-0.410256	3.23709e-10	FBgn0029851	CG14445	256 bp UPSTREAM	FBgn0262730	CG14446	841 bp DOWNSTREAM
18° female	X_6131163_SNP	T	A	T	0.155844	0.204545	0.173554	0.289474	0.693548	0.54	-0.366446	1.84761e-08	FBgn0029851	CG14445	185 bp UPSTREAM	FBgn0262730	CG14446	912 bp DOWNSTREAM
18° female	X_6136089_SNP	G	A	G	0.161017	0.325397	0.245902	0.247191	0.775	0.550239	-0.304338	1.53892e-09	FBgn0023458	Rbcn-3A	INTRON
18° female	X_6136486_SNP	G	A	G	0.195652	0.194175	0.194872	0.257143	0.660714	0.505495	-0.310623	1.15509e-08	FBgn0023458	Rbcn-3A	SYNONYMOUS_CODING
18° female	X_6146040_SNP	A	A	G	0.178571	0.216667	0.19186	0.28125	0.629213	0.53719	-0.34533	3.36499e-08	FBgn0023458	Rbcn-3A	INTRON
18° female	X_6146087_SNP	A	A	G	0.163462	0.194444	0.171429	0.344828	0.671875	0.569892	-0.398464	2.80751e-09	FBgn0023458	Rbcn-3A	INTRON
18° female	X_6152821_SNP	G	A	G	0.278846	0.173913	0.223744	0.310811	0.723577	0.568528	-0.344784	8.85673e-11	FBgn0040918	schlank	SYNONYMOUS_CODING
18° female	X_6156620_SNP	G	G	T	0.855422	0.714286	0.79085	0.586957	0.319444	0.423729	0.367121	6.35211e-09	FBgn0040918	schlank	INTRON	FBgn0029853	CG3781	468 bp DOWNSTREAM
18° female	X_6161845_SNP	A	G	A	0.169492	0.176471	0.171053	0.217391	0.724138	0.580247	-0.409194	5.99162e-10	FBgn0028982	Spt6	UTR_5_PRIME	FBgn0040918	schlank	584 bp UPSTREAM
18° female	X_6392315_SNP	C	C	A	0.367089	0.2	0.294964	0.0285714	0.0277778	0.0280374	0.266927	3.24769e-08	FBgn0259242	CG42340	INTRON
18° female	X_737294_SNP	G	G	A	0.326923	0.482759	0.382716	0.692308	0.954545	0.857143	-0.474427	8.14178e-09	FBgn0264449	CG43867	INTRON
18° female	X_737295_SNP	G	G	A	0.314815	0.5	0.378049	0.692308	1	0.878788	-0.500739	1.60237e-10	FBgn0264449	CG43867	INTRON
18° female	X_7465420_SNP	T	T	A	0.15493	0.545455	0.343066	0.529412	0.823529	0.705882	-0.362817	7.05782e-08	Intergenic
18° female	X_7465423_SNP	C	C	A	0.178082	0.567164	0.364286	0.580645	0.84	0.740741	-0.376455	2.11348e-08	Intergenic
18° female	X_7465430_SNP	C	C	A	0.282051	0.679487	0.480769	0.647059	0.909091	0.808989	-0.32822	9.8126e-08	Intergenic
18° female	X_8631734_SNP	T	T	C	0.567901	0.712329	0.636364	0.75	1	0.929412	-0.293048	2.60342e-08	Intergenic
18° female	X_9813355_SNP	G	G	A	0.493506	0.5	0.496296	0.15	0.136364	0.141509	0.354787	2.00448e-08	Intergenic
18° female	X_9920754_SNP	A	A	G	0.47619	0.451613	0.465753	0	0	0	0.465753	3.04819e-13	FBgn0263132	Cht6	INTRON
18° female	X_9920796_SNP	T	T	G	0.518987	0.372549	0.461538	0.75	0.930233	0.865672	-0.404133	1.27136e-09	FBgn0263132	Cht6	INTRON
18° female	X_9920982_SNP	A	A	G	0.465517	0.5	0.474359	0.2	0.0294118	0.0681818	0.406177	3.8272e-08	FBgn0263132	Cht6	INTRON
18° female	X_9928969_SNP	C	C	A	0.58	0.367347	0.474747	0.212121	0.111111	0.156463	0.318285	7.84104e-09	FBgn0263132	Cht6	INTRON
18° female	X_9938254_SNP	A	A	G	0.474747	0.380282	0.419087	0.228261	0.0894309	0.148837	0.27025	7.88182e-08	FBgn0263132	Cht6	INTRON	FBgn0266695	CR45185	688 bp DOWNSTREAM
18° female	X_9939864_SNP	C	A	C	0.520408	0.328571	0.440476	0.137931	0.121212	0.125	0.315476	3.52793e-08	FBgn0266695	CR45185	EXON	FBgn0266746	CR45219	EXON	FBgn0263132	Cht6	554 bp DOWNSTREAM
18° female	X_9956477_SNP	C	T	C	0.554217	0.36	0.462025	0.122449	0.115385	0.11811	0.343915	1.60329e-09	FBgn0030174	CG15312	INTRON	FBgn0052693	Gr9a	INTRON
18° female	X_9956501_SNP	C	G	C	0.6	0.338028	0.472603	0.152174	0.136986	0.142857	0.329746	3.28153e-08	FBgn0052693	Gr9a	INTRON	FBgn0030174	CG15312	INTRON
18° female	X_9977705_SNP	A	G	A	0.580357	0.387097	0.478814	0.183908	0.166667	0.174359	0.304455	7.14086e-09	FBgn0030177	CG2972	SYNONYMOUS_CODING
18° female	X_9982257_SNP	A	C	A	0.447619	0.4	0.425641	0.241935	0.0833333	0.137363	0.288278	5.09771e-08	FBgn0083940	RhoU	INTRON
18° female	X_9982949_SNP	A	A	T	0.515152	0.185185	0.419355	0	0.0344828	0.025	0.394355	1.53072e-10	FBgn0083940	RhoU	INTRON
18° female	X_9982964_SNP	C	C	T	0.525641	0.266667	0.453704	0.0588235	0.0322581	0.0416667	0.412037	3.31556e-11	FBgn0083940	RhoU	INTRON
18° female	X_9982979_SNP	C	C	T	0.536585	0.344828	0.486486	0.117647	0.0277778	0.0566038	0.429883	1.59908e-11	FBgn0083940	RhoU	INTRON
18° female	X_9982991_SNP	T	T	A	0.589744	0.294118	0.5	0.0625	0.025	0.0357143	0.464286	3.53707e-15	FBgn0083940	RhoU	INTRON
18° female	X_9983006_SNP	C	C	T	0.563218	0.275	0.472441	0.176471	0.02	0.0597015	0.412739	1.48299e-12	FBgn0083940	RhoU	INTRON
18° female	X_9983038_SNP	T	T	C	0.566265	0.355556	0.492188	0.208333	0.0769231	0.118421	0.373766	6.37626e-09	FBgn0083940	RhoU	INTRON
18° female	X_9983045_SNP	G	G	A	0.5375	0.34	0.461538	0.241379	0.0645161	0.120879	0.340659	3.8923e-08	FBgn0083940	RhoU	INTRON
18° female	X_9983082_SNP	T	T	C	0.52439	0.352941	0.458647	0.1875	0.0769231	0.109091	0.349556	5.66353e-09	FBgn0083940	RhoU	INTRON
18° female	X_9983109_SNP	C	T	C	0.54321	0.346939	0.469231	0.15625	0.112676	0.126214	0.343017	3.91099e-08	FBgn0083940	RhoU	INTRON
18° female	X_9998787_SNP	T	C	T	0.4	0.291667	0.367089	0	0.0990099	0.0763359	0.290753	9.07698e-08	FBgn0083940	RhoU	INTRON
18° female	X_9998890_SNP	G	G	A	0.478261	0.309524	0.425373	0.1	0.0705882	0.08	0.345373	1.77162e-09	FBgn0083940	RhoU	INTRON
18° male	2L_11707400_SNP	T	G	T	0.315789	0.627907	0.420233	0.660606	0.761905	0.704467	-0.284234	5.42585e-08	Intergenic
18° male	2L_11707404_SNP	T	G	T	0.306818	0.640449	0.418868	0.672414	0.76	0.70903	-0.290162	1.8786e-08	Intergenic
18° male	2L_11756124_SNP	T	C	T	0.42616	0.37931	0.416949	0.12766	0.156863	0.139918	0.277031	2.63931e-08	Intergenic
18° male	2L_11780051_SNP	C	C	T	0.312121	0.568627	0.346457	0.594142	0.671329	0.623037	-0.27658	8.62137e-08	Intergenic
18° male	2L_12466357_SNP	A	A	T	0.633333	0.333333	0.533333	0.0333333	0	0.0178571	0.515476	4.02853e-11	FBgn0259176	bun	INTRON
18° male	2L_12659259_SNP	A	T	A	0.15	0.294118	0.175258	0.37551	0.55	0.438961	-0.263703	9.62523e-09	FBgn0004394	pdm2	INTRON
18° male	2L_12681347_SNP	C	C	T	0.524444	0.217949	0.445545	0.192661	0.146789	0.17737	0.268175	3.95918e-08	FBgn0004394	pdm2	INTRON
18° male	2L_12752745_SNP	G	G	A	0.442623	0.623188	0.482428	0.140777	0.125984	0.135135	0.347293	3.17988e-13	Intergenic
18° male	2L_14161978_SNP	T	T	C	0.607004	0.59375	0.604361	0.319767	0.3	0.3125	0.291861	7.79587e-08	FBgn0263037	CG43332	NON_SYNONYMOUS_CODING
18° male	2L_14205477_SNP	C	G	C	0.656766	0.540541	0.633952	0.333333	0.380531	0.348571	0.285381	3.84074e-08	FBgn0016930	Dyrk2	INTRON
18° male	2L_14205529_SNP	A	G	A	0.208178	0.362319	0.239645	0.605042	0.422764	0.542936	-0.303291	8.98207e-10	FBgn0016930	Dyrk2	INTRON
18° male	2L_14443119_SNP	G	G	A	0.130909	0.307692	0.169972	0.324607	0.532895	0.41691	-0.246938	5.44841e-08	Intergenic
18° male	2L_14487832_SNP	A	T	A	0.647668	0.381818	0.58871	0.307692	0.192308	0.264423	0.324287	7.46274e-09	Intergenic
18° male	2L_15336455_SNP	T	T	C	0	0	0	0.278481	0.428571	0.324561	-0.324561	7.87832e-11	FBgn0001981	esg	317 bp DOWNSTREAM
18° male	2L_1548073_SNP	C	C	T	0.707746	0.605634	0.687324	0.197183	0.486486	0.296296	0.391028	1.62349e-15	Intergenic
18° male	2L_19383350_SNP	T	T	C	0.487047	0.302326	0.430108	0.036036	0.204819	0.108247	0.32186	1.00375e-11	FBgn0032773	fon	37 bp DOWNSTREAM	FBgn0032772	CG17350	257 bp DOWNSTREAM
18° male	2L_3662840_SNP	A	A	C	0.292857	0.227273	0.280347	0.173267	0.993333	0.522727	-0.24238	1.05056e-08	FBgn0085369	CG34340	UTR_5_PRIME
18° male	2R_12090914_SNP	G	A	G	0.191011	0.219512	0.2	0.483871	0.780488	0.574627	-0.374627	4.22864e-09	FBgn0034091	mrj	UTR_3_PRIME	FBgn0015295	shark	525 bp UPSTREAM
18° male	2R_14226057_SNP	T	A	T	0.594096	0.712329	0.619186	0.260116	0.423423	0.323944	0.295242	2.31261e-08	FBgn0010575	sbb	INTRON
18° male	2R_14596642_SNP	G	G	A	0.528875	0.5	0.523227	0.0508475	0.522388	0.221622	0.301606	3.58597e-11	FBgn0034380	CG15087	INTRON	FBgn0034379	CG15073	911 bp DOWNSTREAM
18° male	2R_20106328_SNP	G	C	G	0.10119	0.181818	0.117925	0.566176	0.0933333	0.398104	-0.28018	4.34144e-09	FBgn0050419	CG30419	INTRON
18° male	2R_7570086_SNP	G	G	A	0.753623	0.470588	0.697674	0.333333	0.130435	0.258065	0.43961	4.15681e-08	FBgn0040491	Buffy	INTRON
18° male	2R_7727380_SNP	G	G	A	0.7	0.692308	0.698113	0.383333	0.15625	0.266129	0.431984	1.86984e-10	FBgn0033654	Sobp	50 bp UPSTREAM
18° male	2R_9806079_SNP	A	A	G	0.0457143	0.134328	0.059952	0.137755	0.423611	0.258824	-0.198871	1.52488e-08	FBgn0013733	shot	INTRON
18° male	3L_1086344_SNP	A	A	G	0.0310881	0.122807	0.052	0.266667	0.294118	0.276596	-0.224596	5.45734e-08	FBgn0004870	bab1	INTRON
18° male	3L_17341968_SNP	A	T	A	0.324074	0.272727	0.315385	0.0104167	0.0769231	0.0337838	0.281601	7.41898e-08	FBgn0036713	Mip	INTRON
18° male	3L_19033896_SNP	C	C	A	0.075	0.0394737	0.0674157	0.251163	0.349206	0.28739	-0.219974	2.02446e-08	FBgn0002945	nkd	INTRON
18° male	3L_19945534_SNP	A	A	G	0.0703704	0.108333	0.0820513	0.229075	0.407407	0.29558	-0.213529	2.82563e-08	FBgn0053710	CG33710	INTRON	FBgn0004852	Ac76E	INTRON	FBgn0085287	CG34258	466 bp UPSTREAM	FBgn0261507	CG42655	537 bp DOWNSTREAM
18° male	3L_20558334_SNP	C	C	T	0.0803213	0.175926	0.109244	0.366197	0.417582	0.381579	-0.272335	9.81849e-10	Intergenic
18° male	3L_20748903_SNP	T	T	G	0.0581395	0.0540541	0.0569106	0.285714	0.404255	0.319277	-0.262367	4.60479e-08	FBgn0053912	CG33912	118 bp UPSTREAM
18° male	3L_20775821_SNP	C	C	T	0.104167	0.338462	0.142145	0.400778	0.511811	0.4375	-0.295355	2.9034e-11	FBgn0037021	CG11399	INTRON
18° male	3L_20829018_SNP	G	G	A	0.102564	0.0641026	0.0948718	0.28022	0.375	0.323353	-0.228481	4.09045e-08	FBgn0266933	CR45384	194 bp DOWNSTREAM	FBgn0037030	CG3288	264 bp UPSTREAM	FBgn0259243	Pka-R1	638 bp DOWNSTREAM
18° male	3L_20856923_SNP	A	G	A	0.419672	0.372549	0.407862	0.149635	0.165605	0.155452	0.25241	2.04161e-08	FBgn0052432	CG32432	INTRON
18° male	3L_20883372_SNP	C	C	T	0.0771513	0.112676	0.0833333	0.337778	0.23622	0.301136	-0.217803	6.69369e-08	Intergenic
18° male	3L_20916508_SNP	T	T	G	0.0782918	0.0789474	0.0784314	0.269767	0.376238	0.303797	-0.225366	4.45988e-08	Intergenic
18° male	3L_20937957_SNP	G	A	G	0.104377	0.268293	0.139842	0.39738	0.391608	0.395161	-0.25532	6.19602e-09	FBgn0011591	fng	INTRON
18° male	3L_20937971_SNP	G	A	G	0.0920635	0.259259	0.126263	0.39819	0.411765	0.403361	-0.277099	2.0522e-10	FBgn0011591	fng	INTRON
18° male	3L_20947045_SNP	A	T	A	0.127517	0.222222	0.149485	0.413636	0.393939	0.40625	-0.256765	1.36918e-08	Intergenic
18° male	3L_21379347_SNP	T	T	C	0.0501931	0.120482	0.0672515	0.284946	0.345455	0.307432	-0.240181	2.95882e-09	FBgn0261258	rgn	INTRON
18° male	3L_21530057_SNP	G	G	T	0.03125	0.0428571	0.0343511	0.208092	0.344262	0.24359	-0.209239	9.20817e-08	FBgn0015283	Rpn10	43 bp UPSTREAM	FBgn0053289	ppk5	96 bp DOWNSTREAM
18° male	3L_21715965_SNP	A	C	A	0.470356	0.375	0.447447	0.194215	0.158333	0.18232	0.265127	5.59007e-08	Intergenic
18° male	3L_21895672_SNP	A	A	T	0.619048	0.488889	0.588542	0.294606	0.355705	0.317949	0.270593	7.34675e-08	FBgn0262737	mub	INTRON
18° male	3L_23055679_SNP	T	T	C	0.055814	0.153846	0.0785714	0.264151	0.417582	0.32	-0.241429	2.18583e-08	Intergenic
18° male	3L_23496842_SNP	C	C	G	0.0174825	0.012987	0.0165289	0.261905	0.0967742	0.203065	-0.186536	4.53178e-08	Intergenic
18° male	3L_23552516_SNP	T	T	G	0.159533	0.190476	0.168508	0.42437	0.419643	0.422857	-0.254349	5.80101e-08	FBgn0250816	AGO3	INTRON
18° male	3L_23601908_SNP	G	G	T	0.10479	0.129032	0.108586	0.373016	0.323077	0.356021	-0.247435	8.46215e-09	FBgn0250816	AGO3	INTRON
18° male	3L_23609495_SNP	C	C	T	0.115756	0.186667	0.129534	0.345622	0.40458	0.367816	-0.238282	6.65691e-08	FBgn0250816	AGO3	INTRON
18° male	3L_338727_SNP	A	C	A	0.40458	0.373626	0.396601	0.120301	0.208	0.148338	0.248263	5.55638e-08	FBgn0261985	Ptpmeg	INTRON	FBgn0035132	mthl10	INTRON
18° male	3L_447904_SNP	T	T	A	0.10084	0.3	0.146104	0.322981	0.5	0.394834	-0.24873	9.43227e-08	FBgn0001316	klar	INTRON
18° male	3L_517800_SNP	G	G	A	0.119444	0.282353	0.150562	0.357143	0.431034	0.38835	-0.237788	3.35593e-08	FBgn0001316	klar	INTRON
18° male	3L_6488509_SNP	G	G	A	0.607143	0.487805	0.568	0.328125	0.1	0.247475	0.320525	7.00066e-09	FBgn0035704	CG10144	112 bp UPSTREAM	FBgn0020251	sfl	271 bp UPSTREAM
18° male	3R_10978071_SNP	G	G	T	0.0933333	0.118812	0.101227	0.39819	0.2	0.332326	-0.231099	5.80157e-08	FBgn0038295	Gyc88E	INTRON
18° male	3R_15405002_SNP	A	A	G	0.0963303	0.345238	0.165563	0.468182	0.321429	0.418675	-0.253112	4.46173e-08	FBgn0260003	Dys	INTRON
18° male	3R_15452248_SNP	A	A	G	0.123779	0.288889	0.161209	0.508772	0.319588	0.452308	-0.291099	4.48249e-10	FBgn0038720	CG6231	INTRON
18° male	3R_15452288_SNP	C	C	T	0.127413	0.227273	0.152738	0.483516	0.265823	0.417625	-0.264887	4.51291e-08	FBgn0038720	CG6231	INTRON
18° male	3R_15468468_SNP	C	C	T	0.442379	0.548077	0.47185	0.744	0.735537	0.74124	-0.26939	6.27049e-08	FBgn0038721	subdued	24 bp UPSTREAM	FBgn0026753	Vha13	272 bp DOWNSTREAM
18° male	3R_15700032_SNP	A	G	A	0.360129	0.409639	0.370558	0.729614	0.510638	0.647059	-0.2765	3.87492e-08	FBgn0038740	CG4562	INTRON
18° male	3R_15700033_SNP	C	A	C	0.363636	0.407407	0.372751	0.728448	0.503448	0.64191	-0.269159	9.40282e-08	FBgn0038740	CG4562	INTRON
18° male	3R_15756043_SNP	C	T	C	0.276224	0.267442	0.274194	0.572614	0.5	0.544757	-0.270563	5.69257e-08	FBgn0038755	Hs6st	UTR_3_PRIME
18° male	3R_15761131_SNP	C	C	A	0.556391	0.705882	0.586826	0.253846	0.131579	0.22619	0.360636	7.96327e-09	FBgn0038755	Hs6st	INTRON	FBgn0021776	mira	289 bp UPSTREAM
18° male	3R_15809899_SNP	G	G	T	0.304196	0.409524	0.332481	0.641509	0.566176	0.61596	-0.283479	1.18762e-08	FBgn0038755	Hs6st	INTRON
18° male	3R_15855586_SNP	G	C	G	0.373178	0.384615	0.375576	0.701195	0.550336	0.645	-0.269424	6.85791e-08	FBgn0038767	trem	INTRON	FBgn0038766	CG4854	303 bp DOWNSTREAM
18° male	3R_15855587_SNP	A	G	A	0.367647	0.395604	0.37355	0.700389	0.556338	0.649123	-0.275573	3.50913e-08	FBgn0038767	trem	INTRON	FBgn0038766	CG4854	304 bp DOWNSTREAM
18° male	3R_15894983_SNP	G	G	C	0.245902	0.265823	0.25	0.565022	0.5	0.544615	-0.294615	7.73707e-09	Intergenic
18° male	3R_16026280_SNP	A	A	T	0.216216	0.0869565	0.178344	0.568421	0.5	0.558559	-0.380215	1.65868e-08	Intergenic
18° male	3R_16101172_SNP	A	A	G	0.363309	0.380435	0.367568	0.712264	0.544554	0.658147	-0.290579	1.98032e-08	FBgn0262582	cic	INTRON
18° male	3R_16480086_SNP	A	G	A	0.366795	0.217391	0.335366	0.686567	0.504505	0.621795	-0.286429	5.93572e-08	FBgn0038818	Nep4	SYNONYMOUS_CODING
18° male	3R_16508299_SNP	A	A	T	0.481356	0.474576	0.480226	0.186441	0.263736	0.207951	0.272275	9.56396e-08	Intergenic
18° male	3R_16574987_SNP	T	T	C	0.598662	0.506849	0.580645	0.169014	0.48062	0.28655	0.294095	3.57199e-09	FBgn0259222	CG42322	SYNONYMOUS_CODING	FBgn0265606	Prosalpha4T1	191 bp UPSTREAM
18° male	3R_16575017_SNP	T	T	C	0.611888	0.505618	0.586667	0.168269	0.522936	0.290221	0.296446	1.89797e-09	FBgn0259222	CG42322	SYNONYMOUS_CODING	FBgn0265606	Prosalpha4T1	221 bp UPSTREAM
18° male	3R_16698765_SNP	C	A	C	0.0978261	0.13913	0.109974	0.353448	0.328125	0.344444	-0.23447	2.73443e-08	FBgn0044812	TotC	SYNONYMOUS_CODING	FBgn0038838	TotB	895 bp UPSTREAM
18° male	3R_16698787_SNP	A	C	A	0.0869565	0.0952381	0.0892388	0.348018	0.330645	0.34188	-0.252641	1.18281e-09	FBgn0044812	TotC	INTRON	FBgn0038838	TotB	873 bp UPSTREAM
18° male	3R_16988544_SNP	C	T	C	0.169173	0.178082	0.171091	0.431373	0.433333	0.432099	-0.261007	5.99032e-08	FBgn0264357	SNF4Agamma	INTRON	FBgn0038866	CG5810	956 bp UPSTREAM
18° male	3R_17259498_SNP	C	C	G	0.029661	0.0410959	0.0323625	0.187773	0.270492	0.216524	-0.184162	4.2827e-08	FBgn0008651	lbl	SYNONYMOUS_CODING
18° male	3R_18263475_SNP	T	A	T	0.317269	0.378788	0.330159	0.0253807	0.0816327	0.0440678	0.286091	3.05406e-12	Intergenic
18° male	3R_18334653_SNP	G	G	T	0.326531	0.35	0.330508	0.0439024	0.0887097	0.0607903	0.269718	1.08192e-10	FBgn0038980	Octbeta1R	INTRON
18° male	3R_20996448_SNP	A	A	T	0.0841121	0.0917431	0.0860465	0.349206	0.2125	0.296117	-0.21007	5.09883e-08	FBgn0083946	lobo	INTRON
18° male	3R_21130894_SNP	C	T	C	0.114667	0.166667	0.126294	0.390093	0.310127	0.363825	-0.237531	1.00554e-08	FBgn0051436	CG31436	SYNONYMOUS_CODING
18° male	3R_21149866_SNP	A	A	G	0.166667	0.131579	0.159218	0.457447	0.358333	0.418831	-0.259613	5.13122e-08	FBgn0045761	CHKov1	SYNONYMOUS_CODING
18° male	3R_21149884_SNP	G	G	C	0.167213	0.0963855	0.152062	0.468085	0.386555	0.436482	-0.28442	1.9191e-09	FBgn0045761	CHKov1	SYNONYMOUS_CODING
18° male	3R_21214476_SNP	T	T	A	0.155914	0.189189	0.161435	0.492647	0.383721	0.45045	-0.289015	6.40709e-08	FBgn0004509	Fur1	INTRON
18° male	3R_21446157_SNP	C	C	A	0.18328	0.0769231	0.168044	0.529661	0.214286	0.41989	-0.251845	8.12556e-08	FBgn0039347	CG5071	SYNONYMOUS_CODING	FBgn0039348	Npl4	INTRON
18° male	3R_21447337_SNP	C	A	C	0.142132	0.135135	0.13961	0.480198	0.176471	0.403704	-0.264093	3.8843e-08	FBgn0039348	Npl4	INTRON	FBgn0039347	CG5071	936 bp DOWNSTREAM
18° male	3R_27599328_SNP	G	A	G	0.434211	0.101695	0.380165	0.201031	0	0.12	0.260165	1.22525e-08	FBgn0039875	sip3	SYNONYMOUS_CODING
18° male	3R_27641499_SNP	T	C	T	0.408027	0.114583	0.336709	0.155251	0.0155039	0.103448	0.233261	3.55556e-08	FBgn0039883	RhoGAP100F	INTRON
18° male	3R_27643002_SNP	G	C	G	0.42236	0.0227273	0.336585	0.191388	0	0.110803	0.225782	7.67707e-08	FBgn0039883	RhoGAP100F	INTRON
18° male	3R_27650029_SNP	T	C	T	0.444785	0.111111	0.390746	0.207469	0	0.13587	0.254876	3.18801e-08	FBgn0039883	RhoGAP100F	INTRON
18° male	3R_27822555_SNP	G	G	T	0.333333	0.808511	0.417293	0.648855	0.87013	0.730769	-0.313476	1.13607e-08	FBgn0011224	heph	INTRON
18° male	3R_391863_SNP	T	T	A	0.0251046	0.0645161	0.0332226	0.248485	0.241379	0.246032	-0.212809	2.37979e-08	Intergenic
18° male	3R_5848602_SNP	T	T	A	0.00835655	0.0215054	0.0110619	0.188889	0.141844	0.172749	-0.161687	1.40223e-08	FBgn0051407	CG31407	UTR_3_PRIME	FBgn0053208	Mical	INTRON
18° male	3R_5916673_SNP	C	C	A	0.0704225	0.032967	0.0613333	0.304348	0.180328	0.264	-0.202667	8.75969e-08	FBgn0262378	mir-317	175 bp UPSTREAM	FBgn0266414	CR45054	426 bp DOWNSTREAM
18° male	3R_6274243_SNP	C	C	T	0.021978	0.01	0.0187668	0.236967	0.103704	0.184971	-0.166204	7.00154e-08	Intergenic
18° male	3R_6293104_SNP	A	A	T	0.266667	0.310345	0.274633	0.588448	0.478873	0.551313	-0.27668	1.52381e-08	Intergenic
18° male	3R_7029296_SNP	A	A	C	0.0444444	0.0714286	0.0490798	0.298578	0.193277	0.260606	-0.211526	1.93777e-08	FBgn0261808	cu	INTRON
18° male	3R_73933_SNP	T	T	G	0.0528634	0.0337079	0.0474684	0.224138	0.362745	0.275362	-0.227894	4.41201e-09	FBgn0037224	TwdlF	UTR_3_PRIME	FBgn0037225	TwdlG	512 bp DOWNSTREAM
18° male	X_11308199_SNP	T	T	C	0.0106383	0.380282	0.169697	0.647959	0	0.520492	-0.350795	1.63618e-09	FBgn0045502	Gr10a	INTRON	FBgn0030297	Gr10b	976 bp UPSTREAM
18° male	X_11938219_SNP	G	T	G	0.442308	0.533333	0.469799	0.123711	0.0816327	0.109589	0.36021	4.85738e-08	FBgn0267001	Ten-a	START_GAINED	FBgn0264675	CR43960	EXON
18° male	X_12237473_SNP	C	C	T	0.254902	0.25	0.253731	0.717647	0.52	0.672727	-0.418996	5.58128e-08	Intergenic
18° male	X_12354795_SNP	T	T	C	0.149068	0.145455	0.148148	0.517857	0.5	0.512821	-0.364672	5.49583e-08	FBgn0030391	Rab40	INTRON
18° male	X_12954826_SNP	A	T	A	0.314961	0.387755	0.335227	0.798319	0.459459	0.717949	-0.382721	3.99271e-08	FBgn0265597	rad	INTRON
18° male	X_14709903_SNP	A	C	A	0.468085	0.344828	0.439024	0.025974	0.2	0.0747664	0.364258	4.64272e-08	FBgn0003301	rut	INTRON
18° male	X_14734727_SNP	A	G	A	0.52	0.551724	0.528846	0.0649351	0.227273	0.10101	0.427836	3.52371e-09	FBgn0264078	Flo2	INTRON
18° male	X_14775349_SNP	G	T	G	0.473684	0.634146	0.522059	0.15	0.125	0.139706	0.382353	3.12633e-08	FBgn0266434	CG45064	INTRON	FBgn0266435	CG45065	INTRON	FBgn0264078	Flo2	INTRON
18° male	X_14802436_SNP	A	C	A	0.598039	0.459016	0.546012	0.109375	0.166667	0.12766	0.418353	6.63491e-10	FBgn0030594	CG9509	INTRON	FBgn0264078	Flo2	INTRON
18° male	X_14804524_SNP	T	T	C	0.26	0.392857	0.289062	0.756098	0.69697	0.73913	-0.450068	2.51332e-09	FBgn0264078	Flo2	INTRON	FBgn0030595	CG14406	INTRON	FBgn0030594	CG9509	783 bp UPSTREAM
18° male	X_14804529_SNP	G	G	A	0.252525	0.346154	0.272	0.731707	0.65625	0.710526	-0.438526	1.11182e-08	FBgn0030595	CG14406	INTRON	FBgn0264078	Flo2	INTRON	FBgn0030594	CG9509	788 bp UPSTREAM
18° male	X_14804533_SNP	G	G	T	0.242105	0.346154	0.264463	0.721519	0.633333	0.697248	-0.432785	2.51421e-08	FBgn0264078	Flo2	INTRON	FBgn0030595	CG14406	INTRON	FBgn0030594	CG9509	792 bp UPSTREAM
18° male	X_14804534_SNP	G	G	T	0.252632	0.346154	0.272727	0.74026	0.645161	0.712963	-0.440236	1.27986e-08	FBgn0030595	CG14406	INTRON	FBgn0264078	Flo2	INTRON	FBgn0030594	CG9509	793 bp UPSTREAM
18° male	X_14806275_SNP	A	A	G	0.563218	0.468085	0.542986	0.138889	0.229167	0.166667	0.37632	1.52021e-08	FBgn0264078	Flo2	INTRON	FBgn0030596	CG12398	SYNONYMOUS_CODING
18° male	X_14810161_SNP	G	A	G	0.759259	0.655172	0.722892	0.119048	0.34375	0.216216	0.506675	2.05658e-10	FBgn0264078	Flo2	INTRON	FBgn0030597	Eo	628 bp DOWNSTREAM
18° male	X_14814216_SNP	C	T	C	0.487342	0.372549	0.45933	0.12782	0.112903	0.123077	0.336253	9.16853e-08	FBgn0030598	CG9503	SYNONYMOUS_CODING	FBgn0264078	Flo2	INTRON
18° male	X_14814333_SNP	G	T	G	0.514286	0.327586	0.467811	0.100917	0.180556	0.132597	0.335214	5.82609e-08	FBgn0264078	Flo2	INTRON	FBgn0030598	CG9503	SYNONYMOUS_CODING
18° male	X_14817456_SNP	C	T	C	0.544944	0.466667	0.529148	0.184211	0.157143	0.173913	0.355235	8.32677e-08	FBgn0264078	Flo2	INTRON	FBgn0030598	CG9503	UTR_5_PRIME
18° male	X_14823656_SNP	T	C	T	0.512195	0.536585	0.517073	0.101124	0.225806	0.152318	0.364755	3.87532e-08	FBgn0264078	Flo2	INTRON	FBgn0052591	CG32591	679 bp UPSTREAM
18° male	X_14909709_SNP	C	T	C	0.544304	0.322581	0.507937	0.155738	0.119403	0.142857	0.365079	4.51895e-08	FBgn0030600	hiw	SYNONYMOUS_CODING
18° male	X_15179328_SNP	A	A	G	0.351562	0.431373	0.374302	0.0272727	0.132075	0.0613497	0.312952	4.62895e-08	Intergenic
18° male	X_16060598_SNP	A	A	T	0.2	0.208333	0.202128	0.552632	0.575758	0.56338	-0.361253	3.45531e-08	Intergenic
18° male	X_17179052_SNP	T	T	C	0.593023	0.757576	0.638655	0.151515	0.456522	0.248276	0.39038	9.14717e-08	FBgn0030838	CG5445	INTRON	FBgn0030837	CG8661	519 bp UPSTREAM	FBgn0024238	Fim	685 bp DOWNSTREAM
18° male	X_17300668_SNP	T	A	T	0.6	0.6	0.6	0.0512821	0.363636	0.12	0.48	4.47214e-08	Intergenic
18° male	X_17729205_SNP	A	T	A	0.305732	0.372549	0.322115	0.829787	0.492537	0.689441	-0.367326	4.57713e-08	FBgn0030870	CG6398	INTRON
18° male	X_17819933_SNP	T	T	C	0.254386	0.333333	0.27451	0.722772	0.628571	0.698529	-0.42402	6.47338e-09	FBgn0003380	Sh	UTR_3_PRIME
18° male	X_17822858_SNP	T	T	A	0.321839	0.28125	0.310924	0.857143	0.631579	0.8125	-0.501576	1.57642e-11	FBgn0003380	Sh	216 bp DOWNSTREAM
18° male	X_17832426_SNP	A	G	A	0.649351	0.729167	0.668317	0.183673	0.469697	0.29878	0.369536	6.41813e-08	FBgn0003380	Sh	INTRON
18° male	X_17927233_SNP	A	A	G	0.410448	0.452381	0.420455	0.756757	0.895522	0.808989	-0.388534	1.28742e-08	FBgn0003380	Sh	INTRON
18° male	X_17957925_SNP	G	G	C	0.386667	0.636364	0.443299	0.881356	0.896552	0.886364	-0.443065	4.76537e-09	FBgn0013809	Dhc16F	591 bp UPSTREAM	FBgn0003380	Sh	647 bp UPSTREAM
18° male	X_17979693_SNP	T	T	C	0.390244	0.393939	0.390863	0.858824	0.66129	0.77551	-0.384647	3.90175e-08	FBgn0030890	CG7536	INTRON	FBgn0030891	dik	101 bp UPSTREAM
18° male	X_17979709_SNP	A	A	G	0.35119	0.4	0.358586	0.892857	0.694915	0.811189	-0.452603	2.50067e-11	FBgn0030890	CG7536	INTRON	FBgn0030891	dik	85 bp UPSTREAM
18° male	X_17979766_SNP	C	C	T	0.333333	0.409091	0.343558	0.83	0.746269	0.796407	-0.452849	1.02545e-10	FBgn0030890	CG7536	INTRON	FBgn0030891	dik	28 bp UPSTREAM
18° male	X_17994486_SNP	A	A	T	0.381356	0.419355	0.389262	0.797872	0.8	0.798658	-0.409396	1.23479e-08	FBgn0030894	CG7192	INTRON
18° male	X_17995413_SNP	T	T	C	0.454545	0.454545	0.454545	0.8625	0.794872	0.840336	-0.385791	5.98074e-08	FBgn0030894	CG7192	66 bp UPSTREAM	FBgn0022724	Taf8	590 bp UPSTREAM
18° male	X_17999276_SNP	G	G	C	0.365385	0.454545	0.396226	0.793814	0.74359	0.779412	-0.383185	7.56837e-08	FBgn0030895	CG7135	UTR_3_PRIME	FBgn0004028	wupA	325 bp DOWNSTREAM
18° male	X_18256735_SNP	A	A	C	0.50495	0.439024	0.485915	0.87234	0.833333	0.854651	-0.368736	5.4945e-08	FBgn0030914	CG6106	175 bp DOWNSTREAM
18° male	X_18256834_SNP	A	T	A	0.508475	0.3	0.446429	0.855556	0.867925	0.86014	-0.413711	3.82241e-10	FBgn0030914	CG6106	274 bp DOWNSTREAM
18° male	X_18256847_SNP	A	A	C	0.495652	0.285714	0.432927	0.837838	0.854167	0.844262	-0.411335	1.71741e-09	FBgn0030914	CG6106	287 bp DOWNSTREAM
18° male	X_18256848_SNP	C	C	A	0.495652	0.297872	0.438272	0.835616	0.847826	0.840336	-0.402065	6.18982e-09	FBgn0030914	CG6106	288 bp DOWNSTREAM
18° male	X_18256874_SNP	C	C	T	0.603774	0.461538	0.565517	0.896552	0.943396	0.914286	-0.348768	6.2734e-08	FBgn0030914	CG6106	314 bp DOWNSTREAM
18° male	X_18279521_SNP	T	C	T	0.508621	0.54717	0.52071	0.886792	0.921569	0.898089	-0.377379	3.04528e-09	FBgn0008635	betaCOP	246 bp UPSTREAM
18° male	X_18279535_SNP	C	T	C	0.517544	0.55102	0.527607	0.893204	0.935484	0.909091	-0.381484	1.38588e-09	FBgn0008635	betaCOP	260 bp UPSTREAM
18° male	X_18361663_SNP	G	A	G	0.527397	0.354839	0.497175	0.895833	0.842105	0.875817	-0.378642	1.4296e-08	FBgn0052547	CG32547	INTRON
18° male	X_21293359_SNP	C	T	C	0.247525	0.0851064	0.195946	0.666667	0.40625	0.59292	-0.396974	6.01677e-08	FBgn0259245	CG42343	UTR_3_PRIME
18° male	X_3896020_SNP	C	C	T	0.661157	0.692308	0.66875	0	0.0508475	0.0191083	0.649642	2.12944e-32	FBgn0262990	CR43298	380 bp UPSTREAM
18° male	X_4278711_SNP	G	T	G	0.62963	0.375	0.571429	0.0888889	0	0.0555556	0.515873	9.09026e-14	Intergenic
18° male	X_4278723_SNP	C	A	C	0.494118	0.30303	0.440678	0.0645161	0	0.037037	0.403641	2.17245e-10	Intergenic
18° male	X_6334564_SNP	A	A	G	0.480263	0.658537	0.518135	0.172131	0.136986	0.158974	0.35916	5.57435e-08	FBgn0259242	CG42340	INTRON
18° male	X_7524949_SNP	C	G	C	0.681319	0.32	0.603448	0.226415	0.0833333	0.181818	0.42163	7.35486e-08	FBgn0004198	ct	INTRON
25° female	2L_10116878_SNP	G	G	T	0.0686275	0.0465116	0.062069	0.305344	0.356522	0.329268	-0.267199	3.77515e-09	FBgn0265002	CG44153	INTRON	FBgn0083945	CG34109	INTRON
25° female	2L_10116880_SNP	G	G	T	0.07	0.05	0.0642857	0.275591	0.338983	0.306122	-0.241837	8.29623e-08	FBgn0265002	CG44153	INTRON	FBgn0083945	CG34109	INTRON
25° female	2L_10327061_SNP	G	G	A	0.0253165	0.0212766	0.0238095	0.288136	0.226667	0.253731	-0.229922	1.48539e-09	FBgn0011703	RnrL	SYNONYMOUS_CODING
25° female	2L_10327127_SNP	C	C	T	0.045977	0	0.0314961	0.265487	0.242424	0.253061	-0.221565	3.30475e-08	FBgn0011703	RnrL	SYNONYMOUS_CODING
25° female	2L_10411057_SNP	T	A	T	0.271739	0.470588	0.342657	0.0535714	0.0833333	0.0663265	0.276331	5.24215e-08	FBgn0032242	CG5355	INTRON	FBgn0003942	RpS27A	601 bp DOWNSTREAM
25° female	2L_1043717_SNP	G	G	T	0.169492	0.0681818	0.126214	0.413043	0.55102	0.470339	-0.344125	4.25912e-10	FBgn0031294	IA-2	INTRON
25° female	2L_1043733_SNP	A	A	C	0.109091	0.105263	0.107143	0.401515	0.574257	0.476395	-0.369252	2.57599e-12	FBgn0031294	IA-2	INTRON
25° female	2L_1043735_SNP	T	T	C	0.111111	0.105263	0.108108	0.390977	0.572816	0.470339	-0.362231	6.27531e-12	FBgn0031294	IA-2	INTRON
25° female	2L_1043751_SNP	A	A	C	0.2	0.112903	0.155738	0.408451	0.602041	0.4875	-0.331762	1.8909e-09	FBgn0031294	IA-2	INTRON
25° female	2L_10462809_SNP	C	C	T	0.385542	0.619048	0.502994	0.0789474	0.182857	0.164319	0.338675	2.20628e-09	FBgn0027611	LM408	337 bp DOWNSTREAM	FBgn0051719	RluA-1	531 bp DOWNSTREAM
25° female	2L_1052140_SNP	A	A	G	0.194444	0.378378	0.256881	0.570248	0.643678	0.600962	-0.344081	4.67079e-08	FBgn0003310	S	SYNONYMOUS_CODING
25° female	2L_10521908_SNP	T	A	T	0.647059	0.409836	0.547945	0.254717	0.1875	0.222772	0.325173	4.4038e-08	Intergenic
25° female	2L_10563147_SNP	T	T	C	0.132653	0.0833333	0.111765	0.421053	0.448529	0.436	-0.324235	4.19982e-12	FBgn0051721	Trim9	INTRON
25° female	2L_10592392_SNP	G	G	A	0.0377358	0.0357143	0.037037	0.240876	0.275862	0.256917	-0.21988	2.98425e-08	FBgn0051721	Trim9	INTRON
25° female	2L_10715342_SNP	A	G	A	0.491525	0.450704	0.469231	0.212766	0.111888	0.136842	0.332389	2.14909e-08	Intergenic
25° female	2L_10791466_SNP	A	G	A	0.0757576	0.04	0.0603448	0.296296	0.341085	0.327869	-0.267524	9.83451e-08	FBgn0051869	CG31869	INTRON	FBgn0051870	CG31870	16 bp DOWNSTREAM
25° female	2L_10791491_SNP	T	C	T	0.05	0	0.0280374	0.272727	0.338462	0.316327	-0.288289	2.03133e-10	FBgn0051869	CG31869	INTRON	FBgn0051870	CG31870	41 bp DOWNSTREAM
25° female	2L_10938587_SNP	C	C	T	0.247191	0.0869565	0.177215	0.6	0.397059	0.475113	-0.297898	5.66101e-08	FBgn0261871	dpr2	INTRON	FBgn0032318	CG14072	656 bp DOWNSTREAM
25° female	2L_10938938_SNP	T	T	A	0.0720721	0.0909091	0.079096	0.326389	0.310078	0.318681	-0.239585	6.75985e-08	FBgn0261871	dpr2	INTRON
25° female	2L_11091124_SNP	A	A	G	0.410714	0.298507	0.349593	0	0.017094	0.015625	0.333968	5.82611e-11	FBgn0032338	CG16854	151 bp DOWNSTREAM	FBgn0032339	CG4705	320 bp UPSTREAM
25° female	2L_1142686_SNP	T	C	T	0.430233	0.762712	0.565517	0.221311	0.283019	0.25	0.315517	6.82475e-08	FBgn0267281	CR45717	183 bp UPSTREAM	FBgn0031307	MFS3	515 bp UPSTREAM
25° female	2L_11487189_SNP	G	G	T	0.326087	0.482759	0.363636	0.699029	0.717172	0.707921	-0.344284	9.86808e-08	FBgn0003313	sala	240 bp DOWNSTREAM	FBgn0263087	CG43355	240 bp DOWNSTREAM
25° female	2L_11505386_SNP	G	G	A	0.38	0.694444	0.463235	0.797101	0.813084	0.806818	-0.343583	1.88768e-08	FBgn0032362	spz4	INTRON
25° female	2L_11665665_SNP	C	A	C	0.367816	0.354167	0.362963	0.0384615	0.0963855	0.0641711	0.298792	1.96587e-08	FBgn0265674	CR44481	EXON
25° female	2L_11686132_SNP	T	T	C	0.0384615	0	0.0322581	0.352459	0.246914	0.310345	-0.278087	1.22121e-09	Intergenic
25° female	2L_11703508_SNP	G	G	A	0.392405	0.428571	0.407407	0.818841	0.640625	0.733083	-0.325675	6.25606e-08	Intergenic
25° female	2L_11834997_SNP	G	T	G	0.320988	0.659091	0.44	0.829545	0.756944	0.784483	-0.344483	8.65641e-09	FBgn0264815	Pde1c	INTRON	FBgn0266364	CG45012	123 bp DOWNSTREAM	FBgn0266365	CR45013	323 bp UPSTREAM	FBgn0266363	CG45011	500 bp DOWNSTREAM
25° female	2L_11835040_SNP	T	A	T	0.382353	0.782609	0.54386	0.892473	0.82243	0.855	-0.31114	7.95191e-08	FBgn0264815	Pde1c	INTRON	FBgn0266364	CG45012	166 bp DOWNSTREAM	FBgn0266365	CR45013	280 bp UPSTREAM	FBgn0266363	CG45011	543 bp DOWNSTREAM
25° female	2L_11835043_SNP	T	A	T	0.382353	0.791667	0.551724	0.911111	0.815534	0.860104	-0.308379	7.1997e-08	FBgn0264815	Pde1c	INTRON	FBgn0266364	CG45012	169 bp DOWNSTREAM	FBgn0266365	CR45013	277 bp UPSTREAM	FBgn0266363	CG45011	546 bp DOWNSTREAM
25° female	2L_11835045_SNP	C	T	C	0.376812	0.791667	0.547009	0.913978	0.831683	0.871134	-0.324125	9.72047e-09	FBgn0264815	Pde1c	INTRON	FBgn0266364	CG45012	171 bp DOWNSTREAM	FBgn0266365	CR45013	275 bp UPSTREAM	FBgn0266363	CG45011	548 bp DOWNSTREAM
25° female	2L_11835077_SNP	G	A	G	0.3125	0.659091	0.453704	0.85567	0.788462	0.820896	-0.367192	1.75661e-09	FBgn0264815	Pde1c	INTRON	FBgn0266364	CG45012	203 bp DOWNSTREAM	FBgn0266365	CR45013	243 bp UPSTREAM	FBgn0266363	CG45011	580 bp DOWNSTREAM
25° female	2L_11835082_SNP	G	A	G	0.307692	0.666667	0.454545	0.846939	0.806122	0.826531	-0.371985	7.54775e-10	FBgn0264815	Pde1c	INTRON	FBgn0266364	CG45012	208 bp DOWNSTREAM	FBgn0266365	CR45013	238 bp UPSTREAM	FBgn0266363	CG45011	585 bp DOWNSTREAM
25° female	2L_11941024_SNP	C	T	C	0.319328	0.581395	0.388889	0.769697	0.65812	0.723404	-0.334515	5.80859e-09	Intergenic
25° female	2L_11960461_SNP	A	A	T	0.0326087	0.0394737	0.0357143	0.359551	0.198473	0.263636	-0.227922	1.79781e-08	FBgn0263019	CR43314	EXON
25° female	2L_12013365_SNP	T	T	C	0.365591	0.463415	0.411429	0.826087	0.703704	0.751412	-0.339984	1.14928e-08	FBgn0265799	CR44588	163 bp UPSTREAM	FBgn0032395	CG6734	939 bp DOWNSTREAM
25° female	2L_12013380_SNP	C	C	G	0.326087	0.469697	0.386076	0.853333	0.686441	0.751295	-0.365219	8.07569e-10	FBgn0265799	CR44588	148 bp UPSTREAM	FBgn0032395	CG6734	924 bp DOWNSTREAM
25° female	2L_12013390_SNP	T	T	G	0.340206	0.508475	0.403846	0.865169	0.686957	0.764706	-0.36086	8.25087e-10	FBgn0265799	CR44588	138 bp UPSTREAM	FBgn0032395	CG6734	914 bp DOWNSTREAM
25° female	2L_12083323_SNP	T	G	T	0.309524	0.363636	0.324786	0.801802	0.5625	0.681614	-0.356828	1.52482e-08	FBgn0003145	prd	SYNONYMOUS_CODING
25° female	2L_12112558_SNP	T	T	C	0.191176	0.207547	0.198347	0.654206	0.401575	0.517094	-0.318747	3.59246e-08	FBgn0263235	Phae2	302 bp DOWNSTREAM
25° female	2L_12122811_SNP	C	C	T	0.54321	0.613636	0.568	0.158621	0.327434	0.232558	0.335442	4.37553e-08	FBgn0032414	CG17211	INTRON
25° female	2L_12128814_SNP	G	G	A	0.547368	0.322034	0.461039	0.792899	0.760417	0.781132	-0.320093	2.64333e-08	FBgn0032414	CG17211	NON_SYNONYMOUS_CODING
25° female	2L_12134200_SNP	A	A	T	0.4	0.310345	0.354651	0.776316	0.635135	0.683036	-0.328385	2.68192e-08	FBgn0032415	rho-6	789 bp UPSTREAM
25° female	2L_12134237_SNP	C	G	C	0.476923	0.666667	0.582192	0.155556	0.234234	0.211538	0.370653	1.91325e-09	FBgn0032415	rho-6	826 bp UPSTREAM
25° female	2L_12134238_SNP	T	C	T	0.46875	0.6625	0.576389	0.170732	0.234234	0.217105	0.359284	9.21761e-09	FBgn0032415	rho-6	827 bp UPSTREAM
25° female	2L_12134240_SNP	A	T	A	0.461538	0.670886	0.576389	0.170732	0.241071	0.222222	0.354167	1.5234e-08	FBgn0032415	rho-6	829 bp UPSTREAM
25° female	2L_12135980_SNP	C	T	C	0.321429	0.482759	0.362832	0.748092	0.657895	0.706122	-0.343291	7.92436e-08	Intergenic
25° female	2L_12243967_SNP	A	T	A	0.575	0.58209	0.57754	0.218182	0.303571	0.261261	0.316279	1.10449e-08	FBgn0000114	aret	INTRON
25° female	2L_12401780_SNP	C	A	C	0.373333	0.333333	0.353333	0.777778	0.617391	0.698276	-0.344943	6.28983e-09	FBgn0041195	Pkd2	UTR_3_PRIME
25° female	2L_12407266_SNP	G	G	A	0.317647	0.428571	0.35	0.724138	0.654762	0.695	-0.345	8.88385e-08	FBgn0043841	vir-1	SYNONYMOUS_CODING
25° female	2L_12437449_SNP	G	A	G	0.586667	0.558442	0.572368	0.125	0.268966	0.22488	0.347488	7.1573e-09	FBgn0020443	Elf	INTRON
25° female	2L_12443668_SNP	A	A	C	0.33871	0.521739	0.367347	0.741667	0.716981	0.730088	-0.362742	3.95513e-09	FBgn0032433	Oatp33Ea	SYNONYMOUS_CODING
25° female	2L_12444571_SNP	G	G	A	0.214286	0.3	0.230769	0.601449	0.526316	0.56746	-0.336691	7.46287e-08	FBgn0032433	Oatp33Ea	INTRON
25° female	2L_12558299_SNP	T	A	T	0.422535	0.259259	0.352	0.0144928	0.0909091	0.0573248	0.294675	3.46493e-08	Intergenic
25° female	2L_12580020_SNP	A	A	G	0.662651	0.466667	0.58042	0.198413	0.288288	0.240506	0.339913	8.67658e-09	Intergenic
25° female	2L_12580048_SNP	C	C	T	0.734177	0.47619	0.619718	0.227273	0.306306	0.263374	0.356344	1.02877e-09	Intergenic
25° female	2L_12722186_SNP	T	A	T	0.625	0.56701	0.59322	0.202532	0.319328	0.272727	0.320493	6.59611e-08	FBgn0032456	MRP	INTRON	FBgn0032455	CG5792	343 bp UPSTREAM
25° female	2L_12996818_SNP	G	G	A	0.163265	0.492063	0.348214	0.77451	0.637097	0.699115	-0.350901	1.22484e-08	FBgn0032465	CG12404	INTRON
25° female	2L_13060557_SNP	C	C	A	0.105882	0.0714286	0.0973451	0.477876	0.267606	0.396739	-0.299394	3.76949e-08	FBgn0262160	CG9932	417 bp UPSTREAM
25° female	2L_13071923_SNP	A	A	G	0.0735294	0.229167	0.137931	0.435484	0.449612	0.445026	-0.307095	7.84402e-08	Intergenic
25° female	2L_13240467_SNP	A	A	C	0.104348	0.107143	0.104895	0.355372	0.427273	0.38961	-0.284715	2.84105e-08	FBgn0032494	CG5945	NON_SYNONYMOUS_CODING
25° female	2L_13266773_SNP	A	A	C	0.364486	0.324324	0.354167	0.772059	0.574074	0.684426	-0.33026	5.83138e-08	FBgn0264894	CG44085	INTRON	FBgn0051848	CG31848	897 bp UPSTREAM
25° female	2L_13339185_SNP	A	A	G	0.575	0.648649	0.598291	0.189655	0.283582	0.224044	0.374247	6.54038e-09	Intergenic
25° female	2L_13389804_SNP	G	A	G	0.692308	0.830189	0.727273	0.275362	0.508475	0.382812	0.34446	4.33655e-10	FBgn0032517	CG7099	SYNONYMOUS_CODING
25° female	2L_13420402_SNP	A	T	A	0.5	0.523364	0.509434	0.166667	0.217877	0.192201	0.317233	1.46914e-10	FBgn0264432	CG43850	NON_SYNONYMOUS_CODING	FBgn0263354	CG42784	INTRON
25° female	2L_13420419_SNP	C	T	C	0.465409	0.46281	0.464286	0.148352	0.248649	0.19891	0.265376	5.48998e-08	FBgn0264432	CG43850	SYNONYMOUS_CODING	FBgn0263354	CG42784	INTRON
25° female	2L_13426440_SNP	C	C	T	0.245283	0.333333	0.263682	0.680982	0.513514	0.613139	-0.349457	2.81461e-10	FBgn0263354	CG42784	INTRON
25° female	2L_13438703_SNP	C	C	T	0.358621	0.72	0.411765	0.0594595	0.218487	0.121711	0.290054	4.18549e-08	FBgn0026760	Tehao	SYNONYMOUS_CODING	FBgn0267243	CR45683	EXON	FBgn0263354	CG42784	INTRON
25° female	2L_13441326_SNP	C	C	G	0.596639	0.485294	0.55615	0.267442	0.233129	0.250746	0.305403	2.94237e-08	FBgn0263354	CG42784	INTRON	FBgn0267243	CR45683	EXON
25° female	2L_13449014_SNP	A	A	G	0.129032	0.571429	0.186916	0.594203	0.337662	0.502326	-0.31541	7.40069e-08	FBgn0263354	CG42784	INTRON	FBgn0032525	Hsp60D	SYNONYMOUS_CODING
25° female	2L_13468124_SNP	A	G	A	0.689076	0.319149	0.584337	0.236111	0.284091	0.25431	0.330027	8.70138e-09	FBgn0263354	CG42784	INTRON
25° female	2L_13477329_SNP	G	G	A	0.0857143	0.214286	0.107143	0.54	0.391304	0.47929	-0.372147	3.63923e-10	FBgn0263354	CG42784	INTRON
25° female	2L_13542161_SNP	T	C	T	0.632911	0.777778	0.697183	0.214286	0.387097	0.324742	0.372441	9.97382e-10	FBgn0032530	CG9263	INTRON	FBgn0023407	B4	INTRON	FBgn0028941	CG16853	107 bp UPSTREAM	FBgn0028942	CG16852	515 bp DOWNSTREAM
25° female	2L_13549285_SNP	G	T	G	0.806818	0.769231	0.795276	0.370079	0.612245	0.475556	0.31972	4.62323e-08	FBgn0023407	B4	UTR_5_PRIME	FBgn0259984	kuz	854 bp UPSTREAM
25° female	2L_13605558_SNP	A	C	A	0.598039	0.529412	0.563725	0.128571	0.255319	0.21327	0.350455	3.5601e-10	FBgn0259984	kuz	INTRON
25° female	2L_1362859_SNP	T	T	G	0.240741	0.324675	0.275676	0.728814	0.620253	0.666667	-0.390991	1.93719e-10	Intergenic
25° female	2L_1362862_SNP	A	A	T	0.231481	0.324675	0.27027	0.774194	0.634146	0.694444	-0.424174	1.24617e-12	Intergenic
25° female	2L_13682790_SNP	G	G	A	0.198198	0.326923	0.239264	0.533333	0.571429	0.549296	-0.310032	2.9527e-08	FBgn0051814	CG31814	INTRON
25° female	2L_13705734_SNP	A	C	A	0.342105	0.253968	0.316279	0.0333333	0.0748299	0.0590717	0.257207	1.50906e-08	FBgn0051814	CG31814	INTRON
25° female	2L_13737751_SNP	C	C	T	0.681319	0.515152	0.637097	0.212598	0.359649	0.282158	0.354939	1.06678e-08	FBgn0051813	CG31813	721 bp DOWNSTREAM
25° female	2L_13900502_SNP	C	C	T	0.0793651	0.0178571	0.0504202	0.454545	0.286713	0.318182	-0.267762	7.4971e-08	FBgn0019890	Smg5	INTRON
25° female	2L_13951312_SNP	T	T	G	0.0841121	0.0625	0.0748663	0.375	0.291667	0.327703	-0.252836	5.0311e-09	FBgn0032536	Ance-3	INTRON
25° female	2L_13968604_SNP	C	C	G	0.0704225	0.130435	0.0851064	0.433333	0.289474	0.377551	-0.292445	4.67865e-08	FBgn0028542	NimB4	SYNONYMOUS_CODING	FBgn0054003	NimB3	619 bp UPSTREAM
25° female	2L_13983767_SNP	T	A	T	0.352273	0.208333	0.321429	0.806723	0.643836	0.744792	-0.423363	4.49932e-11	FBgn0003255	rk	INTRON	FBgn0028939	NimC2	498 bp DOWNSTREAM
25° female	2L_13983932_SNP	C	T	C	0.151515	0.147059	0.150376	0.553398	0.442308	0.516129	-0.365753	1.65358e-09	FBgn0003255	rk	SYNONYMOUS_CODING	FBgn0028939	NimC2	663 bp DOWNSTREAM
25° female	2L_14057611_SNP	T	G	T	0.704545	0.791667	0.74375	0.438776	0.395833	0.413223	0.330527	1.03216e-08	FBgn0028875	nAChRalpha5	INTRON
25° female	2L_14131378_SNP	T	T	C	0.0235294	0.0384615	0.0291971	0.25	0.241071	0.24537	-0.216173	7.84024e-08	Intergenic
25° female	2L_14173454_SNP	A	A	G	0.533981	0.424658	0.488636	0.192053	0.183824	0.188153	0.300483	4.05553e-08	FBgn0263038	CG43333	INTRON
25° female	2L_14186663_SNP	C	T	C	0.291139	0.434783	0.323529	0.8	0.695652	0.763819	-0.44029	1.10772e-11	FBgn0016930	Dyrk2	SYNONYMOUS_CODING
25° female	2L_14189236_SNP	A	G	A	0.275862	0.555556	0.393333	0.71	0.705882	0.707627	-0.314294	9.48644e-08	FBgn0016930	Dyrk2	INTRON
25° female	2L_14205431_SNP	A	A	G	0.0630631	0.0961538	0.0736196	0.370079	0.272	0.321429	-0.247809	3.62022e-08	FBgn0016930	Dyrk2	INTRON
25° female	2L_14209229_SNP	T	C	T	0.483871	0.294118	0.39823	0.779661	0.737705	0.758333	-0.360103	7.82944e-09	FBgn0016930	Dyrk2	INTRON
25° female	2L_14343706_SNP	G	G	T	0.6125	0.631579	0.618644	0.0785714	0.422764	0.239544	0.3791	3.65385e-10	FBgn0028916	CG33090	INTRON
25° female	2L_14343709_SNP	C	T	C	0.311688	0.368421	0.330435	0.805755	0.512397	0.669231	-0.338796	4.47551e-08	FBgn0028916	CG33090	INTRON
25° female	2L_14365714_SNP	C	C	A	0.608696	0.545455	0.580645	0.147541	0.246377	0.21608	0.364565	6.93925e-09	FBgn0015546	spel1	15 bp DOWNSTREAM
25° female	2L_14399446_SNP	C	T	C	0.287234	0.113636	0.231884	0.56962	0.544828	0.553571	-0.321687	8.05314e-08	FBgn0004858	elB	INTRON
25° female	2L_14407267_SNP	T	G	T	0.0879121	0.115942	0.1	0.409639	0.294643	0.363309	-0.263309	2.6659e-08	FBgn0004858	elB	INTRON
25° female	2L_1459463_SNP	C	C	G	0.401361	0.288889	0.35865	0.764706	0.672566	0.716279	-0.357629	9.90539e-11	Intergenic
25° female	2L_14605110_SNP	G	G	A	0.336134	0.4	0.353659	0.0347826	0.134831	0.0784314	0.275227	7.08481e-08	FBgn0003016	osp	SYNONYMOUS_CODING
25° female	2L_14657534_SNP	T	T	G	0.217391	0.220588	0.218978	0.700855	0.392593	0.535714	-0.316736	1.93379e-08	FBgn0003016	osp	INTRON
25° female	2L_14786593_SNP	G	G	A	0.53271	0.326923	0.465409	0.157303	0.127907	0.142857	0.322552	1.40685e-08	Intergenic
25° female	2L_14912805_SNP	A	A	T	0.0769231	0.0555556	0.0645161	0.462687	0.276596	0.354037	-0.289521	3.42271e-08	FBgn0259213	CG42313	INTRON
25° female	2L_14951679_SNP	A	A	C	0.47541	0.452381	0.462069	0.0576923	0.169355	0.136364	0.325705	2.54391e-08	FBgn0259213	CG42313	INTRON
25° female	2L_14951692_SNP	C	C	T	0.508772	0.52439	0.517986	0.05	0.204545	0.15625	0.361736	1.27871e-09	FBgn0259213	CG42313	INTRON
25° female	2L_15002482_SNP	C	C	G	0.181818	0.338983	0.244898	0.746269	0.47619	0.627615	-0.382717	8.94303e-12	Intergenic
25° female	2L_15133630_SNP	T	T	G	0.029703	0.0181818	0.025641	0.293651	0.16129	0.237443	-0.211802	5.91554e-08	Intergenic
25° female	2L_15229292_SNP	T	T	C	0.202128	0.288462	0.232877	0.568493	0.522727	0.551282	-0.318405	5.47363e-08	FBgn0028516	ZnT35C	INTRON
25° female	2L_15229357_SNP	T	T	C	0.583333	0.393939	0.534884	0.218978	0.166667	0.198238	0.336646	4.60886e-08	FBgn0028516	ZnT35C	INTRON
25° female	2L_15229364_SNP	T	T	A	0.577778	0.40625	0.532787	0.212121	0.172414	0.196347	0.33644	7.83396e-08	FBgn0028516	ZnT35C	INTRON
25° female	2L_15246315_SNP	T	T	C	0.0210526	0.111111	0.0458015	0.302752	0.258929	0.280543	-0.234741	4.89918e-08	FBgn0028516	ZnT35C	NON_SYNONYMOUS_CODING
25° female	2L_15328274_SNP	C	C	T	0.396552	0.790698	0.564356	0.22963	0.195652	0.215859	0.348497	1.79249e-08	Intergenic
25° female	2L_15363664_SNP	A	G	A	0.613208	0.561404	0.595092	0.279661	0.253165	0.269036	0.326056	7.85057e-08	Intergenic
25° female	2L_15371285_SNP	T	T	G	0.15942	0.146341	0.154545	0.5	0.455556	0.477011	-0.322466	8.77732e-08	Intergenic
25° female	2L_15392219_SNP	T	T	C	0.0531915	0.0714286	0.0588235	0.333333	0.3	0.319672	-0.260849	7.8035e-09	Intergenic
25° female	2L_15634130_SNP	A	A	G	0.625	0.844444	0.699248	0.298387	0.441667	0.368852	0.330396	4.31112e-08	FBgn0028518	CG18480	UTR_3_PRIME
25° female	2L_15811666_SNP	C	A	C	0.691358	0.366667	0.553191	0.207921	0.181102	0.192982	0.360209	2.57985e-10	FBgn0262150	CG42876	NON_SYNONYMOUS_CODING
25° female	2L_15812179_SNP	A	A	G	0.161616	0.164179	0.162651	0.523077	0.490323	0.5	-0.337349	1.23284e-09	FBgn0262150	CG42876	38 bp UPSTREAM
25° female	2L_15853201_SNP	A	G	A	0.850575	0.942857	0.877049	0.52	0.657143	0.592453	0.284596	5.40704e-08	FBgn0028903	CG13243	SYNONYMOUS_CODING	FBgn0028902	Tektin-A	925 bp UPSTREAM
25° female	2L_15903083_SNP	T	T	A	0.754717	0.831461	0.802817	0.432432	0.404762	0.413223	0.389594	2.31468e-09	FBgn0051821	CG31821	673 bp UPSTREAM
25° female	2L_15908340_SNP	G	G	T	0.454545	0.297872	0.389381	0.0487805	0.117117	0.0811966	0.308184	4.6741e-08	FBgn0028645	beat-Ib	INTRON
25° female	2L_16054881_SNP	G	A	G	0.491228	0.454545	0.470149	0.0769231	0.172727	0.137143	0.333006	2.06047e-08	FBgn0013433	beat-Ia	INTRON
25° female	2L_16163195_SNP	C	A	C	0.522727	0.536232	0.528662	0.146853	0.341772	0.216216	0.312446	7.98419e-08	Intergenic
25° female	2L_16230632_SNP	A	G	A	0.61194	0.5625	0.591304	0.231405	0.263158	0.24537	0.345934	6.1355e-08	FBgn0261999	CG42817	843 bp UPSTREAM
25° female	2L_16232336_SNP	A	G	A	0.235294	0.16129	0.215517	0.678899	0.486726	0.581081	-0.365564	1.57605e-09	FBgn0261999	CG42817	INTRON
25° female	2L_16344193_SNP	T	T	A	0.677778	0.78481	0.727811	0.303922	0.485915	0.409836	0.317975	2.58061e-08	FBgn0000307	chif	INTRON	FBgn0087041	CG42231	INTRON
25° female	2L_16418657_SNP	G	G	A	0.0617284	0	0.0364964	0.347458	0.160305	0.248996	-0.2125	5.58374e-08	FBgn0028523	CG5888	INTRON	FBgn0086037	snoRNA:Me28S-A2958	773 bp UPSTREAM
25° female	2L_16521151_SNP	A	A	G	0.16092	0.323077	0.230263	0.574713	0.542373	0.556098	-0.325834	2.55803e-08	FBgn0032587	CG5953	INTRON
25° female	2L_16810282_SNP	T	T	A	0.121951	0.166667	0.140845	0.459854	0.458333	0.459075	-0.31823	8.76525e-10	FBgn0032609	CG13280	INTRON	FBgn0086673	CG13272	INTRON
25° female	2L_17239939_SNP	G	G	T	0.573333	0.875	0.70229	0.267606	0.375	0.333333	0.368957	1.7589e-09	FBgn0032629	beat-IIIc	INTRON
25° female	2L_17379800_SNP	C	C	T	0.24	0.409091	0.347826	0.857143	0.765957	0.8	-0.452174	1.54995e-08	FBgn0032633	Lrch	INTRON
25° female	2L_17523906_SNP	A	A	G	0.025	0.189189	0.0769231	0.443548	0.278481	0.351064	-0.274141	1.50537e-09	FBgn0032647	CG15143	SYNONYMOUS_CODING	FBgn0013810	Dhc36C	INTRON
25° female	2L_17592197_SNP	A	A	G	0.583333	0.575	0.580645	0.197531	0.192771	0.195122	0.385523	1.33784e-09	FBgn0032652	CG6870	START_GAINED	FBgn0261089	Sytalpha	63 bp UPSTREAM	FBgn0032651	Oli	930 bp DOWNSTREAM
25° female	2L_18300635_SNP	T	T	A	0.413462	0.472973	0.438202	0.166667	0.108108	0.138528	0.299674	2.07415e-08	Intergenic
25° female	2L_18328511_SNP	G	T	G	0.231579	0.166667	0.2	0.661972	0.40566	0.508475	-0.308475	5.85768e-08	FBgn0000636	Fas3	INTRON
25° female	2L_18414941_SNP	G	T	G	0.122449	0.142857	0.131429	0.393443	0.443609	0.419608	-0.288179	1.06002e-08	Intergenic
25° female	2L_18414948_SNP	A	C	A	0.115789	0.15493	0.13253	0.415929	0.449612	0.433884	-0.301354	4.66068e-09	Intergenic
25° female	2L_18615685_SNP	C	C	T	0.446429	0.520833	0.480769	0.146853	0.144578	0.146018	0.334752	9.55172e-08	FBgn0032692	CG15161	SYNONYMOUS_CODING
25° female	2L_18615686_SNP	A	A	C	0.448276	0.520833	0.481132	0.145833	0.144578	0.145374	0.335758	7.29896e-08	FBgn0032692	CG15161	NON_SYNONYMOUS_CODING
25° female	2L_18656455_SNP	T	C	T	0.707317	0.788462	0.738806	0.366864	0.448276	0.404459	0.334347	7.62033e-09	FBgn0032694	MESR3	INTRON
25° female	2L_19383350_SNP	T	T	C	0.4	0.341176	0.366667	0	0.0384615	0.032	0.334667	2.92914e-11	FBgn0032773	fon	37 bp DOWNSTREAM	FBgn0032772	CG17350	257 bp DOWNSTREAM
25° female	2L_19501630_SNP	G	G	T	0.586957	0.482759	0.561983	0.260504	0.140845	0.215789	0.346194	8.49027e-08	FBgn0040268	Top3alpha	NON_SYNONYMOUS_CODING	FBgn0032796	CG10188	705 bp DOWNSTREAM
25° female	2L_19929414_SNP	G	G	A	0.00990099	0	0.00694444	0.224299	0.164384	0.189723	-0.182779	2.56797e-08	FBgn0263873	sick	INTRON
25° female	2L_20087910_SNP	C	C	T	0.0106383	0	0.00847458	0.166667	0.287234	0.208955	-0.200481	3.19547e-09	FBgn0004374	neb	SYNONYMOUS_CODING
25° female	2L_21091987_SNP	T	T	A	0.609756	0.681818	0.634921	0.270968	0.328767	0.299003	0.335917	3.79053e-08	FBgn0032914	CG14397	INTRON	FBgn0032913	CG9259	988 bp DOWNSTREAM
25° female	2L_2136977_SNP	A	A	T	0.127451	0.188976	0.151057	0.373984	0.444444	0.411985	-0.260928	3.98878e-08	FBgn0004507	GlyP	UTR_3_PRIME	FBgn0031390	tho2	373 bp DOWNSTREAM
25° female	2L_2136980_SNP	T	T	C	0.132353	0.1875	0.153614	0.370968	0.462069	0.420074	-0.26646	2.16671e-08	FBgn0004507	GlyP	UTR_3_PRIME	FBgn0031390	tho2	370 bp DOWNSTREAM
25° female	2L_2136981_SNP	G	G	C	0.135922	0.190476	0.156627	0.38843	0.452055	0.423221	-0.266594	2.66464e-08	FBgn0004507	GlyP	UTR_3_PRIME	FBgn0031390	tho2	369 bp DOWNSTREAM
25° female	2L_21788328_SNP	A	A	T	0.7625	0.12844	0.396825	0.791045	0.664336	0.704762	-0.307937	3.323e-09	FBgn0051612	CG31612	INTRON
25° female	2L_2204249_SNP	C	C	T	0.2	0.173913	0.194915	0.540698	0.553398	0.545455	-0.350539	2.89428e-09	FBgn0051668	CG31668	SYNONYMOUS_CODING
25° female	2L_22166054_SNP	C	C	T	0.537037	0.66129	0.603448	0.380952	0.176471	0.224719	0.378729	9.2049e-08	FBgn0032979	Clamp	UTR_3_PRIME	FBgn0261802	CG42748	UTR_3_PRIME
25° female	2L_2235993_SNP	G	G	T	0.245614	0.0652174	0.165049	0.573171	0.513514	0.53886	-0.373812	3.77087e-10	FBgn0262126	Sec24CD	INTRON	FBgn0264946	CR44115	354 bp UPSTREAM
25° female	2L_22481862_SNP	A	G	A	0.651408	0.607595	0.635747	0.210046	0.242268	0.225182	0.410565	1.11138e-19	Intergenic
25° female	2L_22971206_SNP	G	G	A	0.261111	0.107527	0.208791	0.566434	0.451327	0.515625	-0.306834	3.38388e-09	Intergenic
25° female	2L_2625600_SNP	A	A	C	0.344828	0.4	0.358974	0.078125	0.0120482	0.0521327	0.306842	3.08484e-08	FBgn0267269	CR45705	EXON
25° female	2L_2673451_SNP	A	G	A	0.719512	0.64	0.689394	0.333333	0.341463	0.338889	0.350505	4.33926e-08	Intergenic
25° female	2L_2673458_SNP	T	C	T	0.740741	0.64	0.70229	0.355932	0.355932	0.355932	0.346358	6.17952e-08	Intergenic
25° female	2L_2673459_SNP	T	C	T	0.738095	0.647059	0.703704	0.344262	0.364407	0.357542	0.346162	5.01541e-08	Intergenic
25° female	2L_2673468_SNP	C	T	C	0.633663	0.571429	0.611465	0.24	0.296774	0.27451	0.336955	1.2056e-08	Intergenic
25° female	2L_2673476_SNP	C	G	C	0.623762	0.568627	0.605263	0.23301	0.311688	0.280156	0.325108	5.53614e-08	Intergenic
25° female	2L_3269315_SNP	C	C	T	0.25	0.0153846	0.123967	0.559322	0.464	0.494565	-0.370598	2.6892e-11	FBgn0031513	CG3347	122 bp UPSTREAM	FBgn0265677	CR44484	669 bp DOWNSTREAM
25° female	2L_3491317_SNP	C	G	C	0.472527	0.425532	0.456522	0.112782	0.186992	0.148438	0.308084	8.8816e-08	FBgn0031542	CG15414	246 bp UPSTREAM
25° female	2L_3674745_SNP	T	T	C	0.50495	0.326923	0.444444	0.758389	0.801887	0.776471	-0.332026	1.33201e-08	FBgn0085369	CG34340	INTRON
25° female	2L_3697317_SNP	T	T	C	0.3125	0.421488	0.378109	0.046875	0.0992366	0.0820513	0.296058	1.65177e-09	FBgn0031562	CG3604	UTR_3_PRIME	FBgn0031561	CG16712	659 bp UPSTREAM
25° female	2L_3937211_SNP	A	A	T	0.137363	0.318471	0.221239	0.472222	0.606061	0.57037	-0.349131	2.85213e-09	FBgn0051774	fred	INTRON
25° female	2L_4032260_SNP	T	A	T	0.0909091	0.05	0.0645161	0.5	0.402778	0.431373	-0.366856	4.73996e-09	FBgn0000547	ed	INTRON
25° female	2L_440103_SNP	A	A	G	0.571429	0.650794	0.609023	0.141176	0.344538	0.259804	0.349219	1.47414e-08	FBgn0004583	ex	INTRON	FBgn0263870	CR43717	EXON
25° female	2L_4443523_SNP	A	A	G	0.455696	0.777778	0.537736	0.171717	0.179104	0.174699	0.363037	2.05662e-08	FBgn0027609	morgue	SYNONYMOUS_CODING	FBgn0031603	CG15432	538 bp DOWNSTREAM
25° female	2L_4572240_SNP	T	T	C	0.515152	0.415385	0.47561	0.142857	0.164474	0.157658	0.317952	1.67944e-08	FBgn0053196	dp	INTRON
25° female	2L_4635509_SNP	C	C	A	0.697674	0.52459	0.62585	0.321429	0.285714	0.297959	0.327891	4.40605e-08	Intergenic
25° female	2L_4708575_SNP	G	G	C	0.0744681	0.107143	0.0866667	0.319328	0.389381	0.353448	-0.266782	2.80228e-08	FBgn0085380	CG34351	INTRON
25° female	2L_4708580_SNP	C	C	A	0.0777778	0.117647	0.0921986	0.330645	0.40708	0.367089	-0.27489	1.87062e-08	FBgn0085380	CG34351	INTRON
25° female	2L_4742098_SNP	T	T	A	0.353535	0.416667	0.377358	0.0423729	0.140845	0.0793651	0.297993	7.54044e-09	FBgn0031627	CG15630	INTRON
25° female	2L_524112_SNP	C	C	T	0.0465116	0.0535714	0.0505051	0.324324	0.342857	0.338028	-0.287523	9.66356e-08	FBgn0003963	ush	INTRON
25° female	2L_5417810_SNP	A	A	G	0.191781	0.323529	0.255319	0.633333	0.589744	0.608696	-0.353377	3.48395e-09	Intergenic
25° female	2L_556188_SNP	G	G	C	0.0537634	0.0425532	0.05	0.335526	0.263158	0.307692	-0.257692	4.32853e-09	FBgn0260933	rempA	SYNONYMOUS_CODING
25° female	2L_6496744_SNP	T	C	T	0.204082	0.3	0.256881	0.612245	0.649485	0.636986	-0.380106	1.3412e-08	FBgn0051638	CG31638	UTR_3_PRIME	FBgn0031826	CG9550	309 bp UPSTREAM
25° female	2L_6550797_SNP	G	G	A	0.0612245	0.0909091	0.0687023	0.355932	0.26087	0.318493	-0.249791	2.57342e-08	Intergenic
25° female	2L_6550808_SNP	T	T	A	0.0686275	0.111111	0.0816327	0.375	0.263636	0.332168	-0.250535	4.34714e-08	Intergenic
25° female	2L_6797716_SNP	T	T	A	0.11828	0.0655738	0.0974026	0.293578	0.451128	0.380165	-0.282763	6.39138e-09	FBgn0015777	nrv2	INTRON
25° female	2L_7250790_SNP	A	A	G	0.272727	0.276596	0.27381	0.604651	0.588785	0.597458	-0.323648	3.60197e-08	FBgn0031900	CG13786	NON_SYNONYMOUS_CODING
25° female	2L_9745165_SNP	C	C	G	0.326087	0.45098	0.370629	0.0540541	0.107843	0.0798122	0.290817	3.33219e-08	FBgn0028704	Nckx30C	INTRON
25° female	2L_9931413_SNP	A	A	C	0.111111	0	0.0571429	0.276923	0.4	0.35	-0.292857	1.13792e-08	FBgn0259713	CG42367	282 bp DOWNSTREAM	FBgn0051876	Cpr30F	859 bp DOWNSTREAM
25° female	2L_9931416_SNP	G	G	C	0.111111	0	0.0566038	0.276923	0.37234	0.333333	-0.27673	5.45415e-08	FBgn0259713	CG42367	285 bp DOWNSTREAM	FBgn0051876	Cpr30F	856 bp DOWNSTREAM
25° female	2L_9931533_SNP	A	A	T	0.30137	0	0.178862	0.50495	0.556391	0.534188	-0.355326	2.00815e-10	FBgn0259713	CG42367	402 bp DOWNSTREAM	FBgn0051876	Cpr30F	739 bp DOWNSTREAM
25° female	2L_9941104_SNP	G	G	A	0.0107527	0.0540541	0.0230769	0.147826	0.31746	0.236515	-0.213438	1.13701e-08	FBgn0032167	CG5853	INTRON	FBgn0032166	CG4619	259 bp DOWNSTREAM
25° female	2L_9969345_SNP	C	G	C	0.0595238	0.097561	0.072	0.446281	0.216867	0.352941	-0.280941	7.85361e-09	FBgn0011272	RpL13	700 bp DOWNSTREAM
25° female	2L_9990191_SNP	C	A	C	0.0172414	0.0652174	0.0384615	0.3375	0.284091	0.309524	-0.271062	1.20574e-08	FBgn0000180	bib	INTRON
25° female	2L_9990199_SNP	G	A	G	0	0.0769231	0.0347826	0.321429	0.268817	0.293785	-0.259003	1.16783e-08	FBgn0000180	bib	INTRON
25° female	2R_10336215_SNP	T	A	T	0.371429	0.83871	0.590909	0.192308	0.195122	0.194444	0.396465	5.22661e-08	FBgn0261613	Oaz	INTRON
25° female	2R_10853978_SNP	T	T	C	0.0340909	0.1	0.0608108	0.44	0.247525	0.329545	-0.268735	1.73233e-08	FBgn0033987	ckn	INTRON
25° female	2R_11066722_SNP	A	A	T	0.25	0.181818	0.217391	0.606383	0.561151	0.579399	-0.362008	4.49246e-10	FBgn0013467	igl	INTRON
25° female	2R_11835314_SNP	A	A	C	0.139535	0.0576923	0.0947368	0.541667	0.356322	0.422222	-0.327485	3.19611e-08	FBgn0265045	Strn-Mlck	INTRON	FBgn0034053	Cyp4aa1	543 bp DOWNSTREAM
25° female	2R_12573926_SNP	G	G	A	0.685185	0.8	0.747899	0.345794	0.387324	0.369478	0.378421	2.69327e-10	FBgn0050463	CG30463	INTRON
25° female	2R_12890344_SNP	T	C	T	0.257426	0.370968	0.300613	0.668966	0.635762	0.652027	-0.351414	4.77691e-10	FBgn0034177	CG6796	SYNONYMOUS_CODING	FBgn0026402	NiPp1	724 bp DOWNSTREAM	FBgn0034176	ste24a	898 bp UPSTREAM
25° female	2R_13024508_SNP	A	T	A	0.77027	0.348837	0.615385	0.907143	0.89781	0.902527	-0.287142	4.24065e-08	FBgn0034199	Gbp	100 bp DOWNSTREAM	FBgn0034200	CG11395	237 bp UPSTREAM	FBgn0265541	CR44391	678 bp DOWNSTREAM
25° female	2R_13102981_SNP	G	G	A	0.25	0.358696	0.319444	0.0144928	0.0697674	0.0505051	0.268939	7.4264e-08	Intergenic
25° female	2R_13657166_SNP	G	C	G	0.125	0.125	0.125	0.444444	0.372093	0.41629	-0.29129	8.97776e-08	FBgn0034279	CG18635	SYNONYMOUS_CODING	FBgn0028740	CG6362	744 bp DOWNSTREAM
25° female	2R_13657181_SNP	G	A	G	0.111111	0.129032	0.115385	0.448276	0.438202	0.444444	-0.32906	7.17282e-10	FBgn0034279	CG18635	SYNONYMOUS_CODING	FBgn0028740	CG6362	729 bp DOWNSTREAM
25° female	2R_13724760_SNP	C	T	C	0.658537	0.32	0.496815	0.829787	0.810811	0.816456	-0.31964	4.12803e-08	FBgn0259211	grh	INTRON
25° female	2R_13724762_SNP	A	G	A	0.650602	0.306667	0.487342	0.822222	0.828571	0.826667	-0.339325	4.72753e-09	FBgn0259211	grh	INTRON
25° female	2R_13765009_SNP	A	C	A	0.272727	0.35	0.307263	0.629032	0.593548	0.609319	-0.302056	9.90868e-08	FBgn0011589	Elk	INTRON	FBgn0050325	CG30325	39 bp DOWNSTREAM
25° female	2R_13932128_SNP	A	G	A	0.304878	0.259259	0.286765	0.654088	0.547009	0.608696	-0.321931	6.14329e-08	FBgn0034291	CG5770	SYNONYMOUS_CODING	FBgn0034290	CG5773	879 bp UPSTREAM
25° female	2R_14011313_SNP	A	A	T	0	0	0	0.15	0.194805	0.179487	-0.179487	3.47234e-08	FBgn0003520	stau	INTRON
25° female	2R_14359929_SNP	T	T	G	0.0333333	0.0909091	0.0551724	0.27027	0.370079	0.316364	-0.261191	8.70844e-10	FBgn0028496	CG30116	INTRON
25° female	2R_14446965_SNP	G	G	A	0.284314	0.229167	0.266667	0.648148	0.535714	0.590909	-0.324242	6.2471e-08	FBgn0050115	GEFmeso	SYNONYMOUS_CODING
25° female	2R_14503417_SNP	A	C	A	0.223529	0.146067	0.183908	0.586538	0.467626	0.518519	-0.33461	5.4843e-10	FBgn0034362	CG5323	UTR_3_PRIME	FBgn0034363	CG5327	76 bp UPSTREAM	FBgn0034364	CG5493	780 bp DOWNSTREAM	FBgn0034361	mRpS28	894 bp UPSTREAM
25° female	2R_14513708_SNP	C	C	T	0.0947368	0.2	0.123077	0.333333	0.554348	0.421739	-0.298662	1.18975e-08	FBgn0266671	Sec6	SYNONYMOUS_CODING
25° female	2R_14526829_SNP	C	C	T	0.283019	0.365385	0.310127	0.0819672	0.00917431	0.047619	0.262508	3.39103e-08	FBgn0050122	CG30122	54 bp UPSTREAM	FBgn0050227	tRNA:CR30227	233 bp UPSTREAM	FBgn0011868	tRNA:G3:55E	402 bp DOWNSTREAM	FBgn0262595	CheA56a	870 bp UPSTREAM
25° female	2R_14909745_SNP	T	T	C	0.643678	0.695652	0.666667	0.291262	0.329897	0.31	0.356667	3.24069e-09	FBgn0263116	5-HT1B	85 bp DOWNSTREAM
25° female	2R_1493267_SNP	T	C	T	0.526316	0.301887	0.445946	0.117021	0.130952	0.123596	0.32235	9.6496e-09	FBgn0039969	Fis1	928 bp UPSTREAM
25° female	2R_1493271_SNP	T	C	T	0.537634	0.32	0.461538	0.117021	0.13253	0.124294	0.337245	3.24741e-09	FBgn0039969	Fis1	932 bp UPSTREAM
25° female	2R_1508823_SNP	C	T	C	0.361111	0.444444	0.388889	0.0714286	0.0707965	0.0711744	0.317715	3.10472e-10	Intergenic
25° female	2R_16097273_SNP	C	C	G	0	0.0232558	0.00757576	0.256757	0.5	0.336364	-0.328788	2.70762e-16	Intergenic
25° female	2R_16291240_SNP	G	G	C	0.126984	0.111111	0.121212	0.553398	0.278481	0.434066	-0.312854	3.77541e-08	Intergenic
25° female	2R_1631423_SNP	G	G	T	0.218182	0.027027	0.108527	0.355263	0.415094	0.395745	-0.287218	1.83165e-08	Intergenic
25° female	2R_16354271_SNP	C	G	C	0.6625	0.75	0.69697	0.266187	0.423423	0.336	0.36097	1.77357e-09	FBgn0086604	CG12484	INTRON
25° female	2R_16354278_SNP	A	G	A	0.611111	0.764706	0.674797	0.291667	0.4	0.339768	0.335028	4.60209e-08	FBgn0086604	CG12484	INTRON
25° female	2R_17406196_SNP	C	C	A	0	0	0	0.166667	0.222222	0.18638	-0.18638	1.64204e-09	FBgn0034634	CG10494	NON_SYNONYMOUS_CODING	FBgn0050288	CG30288	552 bp DOWNSTREAM
25° female	2R_17406241_SNP	G	G	C	0	0	0	0.18239	0.196078	0.187739	-0.187739	2.7883e-09	FBgn0034634	CG10494	NON_SYNONYMOUS_CODING	FBgn0050288	CG30288	507 bp DOWNSTREAM
25° female	2R_1764285_SNP	C	C	T	0.126761	0.112903	0.120301	0.434783	0.386861	0.40873	-0.288429	2.25893e-08	Intergenic
25° female	2R_18309980_SNP	C	C	G	0.0454545	0	0.0272727	0.152778	0.320611	0.232727	-0.205455	3.34232e-08	FBgn0034728	rad50	SYNONYMOUS_CODING
25° female	2R_18480452_SNP	A	A	C	0.113924	0.0806452	0.0992908	0.409091	0.420168	0.415459	-0.316168	1.1033e-09	FBgn0260866	dnr1	UTR_5_PRIME
25° female	2R_18711112_SNP	C	C	T	0.0540541	0	0.04	0.34507	0.282051	0.322727	-0.282727	9.55888e-10	FBgn0259179	CG42284	INTRON
25° female	2R_18803411_SNP	A	A	G	0.229885	0.428571	0.257426	0.710843	0.59375	0.659864	-0.402438	3.43601e-09	FBgn0034797	nahoda	SYNONYMOUS_CODING	FBgn0050187	CG30187	955 bp DOWNSTREAM
25° female	2R_18953949_SNP	G	T	G	0.758621	0.625	0.716535	0.3	0.491803	0.358209	0.358326	9.31158e-09	FBgn0261363	PPO3	NON_SYNONYMOUS_CODING	FBgn0021979	l_2_k09913	770 bp UPSTREAM
25° female	2R_19129606_SNP	A	A	T	0.208791	0.146341	0.189394	0.471545	0.586957	0.52093	-0.331536	1.50595e-08	Intergenic
25° female	2R_19150264_SNP	C	C	A	0.54321	0.322581	0.482143	0.127451	0.147727	0.136842	0.345301	2.45398e-08	Intergenic
25° female	2R_19215168_SNP	T	T	A	0.195402	0.142857	0.180328	0.564885	0.47619	0.525424	-0.345096	2.8583e-09	FBgn0050417	CG30417	64 bp UPSTREAM	FBgn0034844	CG9861	900 bp DOWNSTREAM
25° female	2R_19215173_SNP	A	A	G	0.197674	0.138889	0.180328	0.5625	0.5	0.534483	-0.354155	1.18525e-09	FBgn0050417	CG30417	69 bp UPSTREAM	FBgn0034844	CG9861	905 bp DOWNSTREAM
25° female	2R_19487155_SNP	T	C	T	0.42268	0.363636	0.391304	0.778947	0.64881	0.695817	-0.304513	5.97429e-08	FBgn0260761	CG42559	UTR_3_PRIME	FBgn0260762	CG42560	SYNONYMOUS_CODING	FBgn0015903	apt	106 bp DOWNSTREAM
25° female	2R_19662820_SNP	G	T	G	0.418367	0.507463	0.454545	0.74026	0.79375	0.776371	-0.321826	3.05894e-08	FBgn0034903	CG9850	INTRON
25° female	2R_19702293_SNP	G	C	G	0.270833	0.339623	0.306931	0.689655	0.816514	0.772455	-0.465524	4.83635e-13	FBgn0034909	CG4797	INTRON	FBgn0266042	CR44807	EXON
25° female	2R_19702309_SNP	T	C	T	0.301887	0.392857	0.348624	0.58209	0.85	0.754011	-0.405387	1.39414e-10	FBgn0034909	CG4797	INTRON	FBgn0266042	CR44807	15 bp DOWNSTREAM
25° female	2R_19711960_SNP	G	G	T	0.414634	0.592593	0.458716	0.834783	0.786667	0.815789	-0.357074	3.64362e-08	FBgn0034911	CG5549	INTRON	FBgn0034910	CG4763	SYNONYMOUS_CODING
25° female	2R_19721289_SNP	G	G	A	0.239583	0.394737	0.283582	0.640523	0.651685	0.644628	-0.361046	2.31452e-09	FBgn0034911	CG5549	INTRON
25° female	2R_19721300_SNP	T	T	G	0.188235	0.433333	0.252174	0.608696	0.621053	0.613734	-0.36156	3.02443e-09	FBgn0034911	CG5549	INTRON
25° female	2R_19721302_SNP	G	G	A	0.170732	0.448276	0.243243	0.602941	0.610526	0.606061	-0.362817	2.33175e-09	FBgn0034911	CG5549	INTRON
25° female	2R_19721304_SNP	T	T	C	0.1625	0.4	0.227273	0.610294	0.608696	0.609649	-0.382376	2.45435e-10	FBgn0034911	CG5549	INTRON
25° female	2R_19721380_SNP	T	T	C	0.113924	0.444444	0.198113	0.533898	0.606383	0.566038	-0.367925	4.38814e-10	FBgn0034911	CG5549	SYNONYMOUS_CODING
25° female	2R_19722343_SNP	C	C	T	0.287037	0.472222	0.333333	0.693878	0.6375	0.674009	-0.340675	2.73316e-08	FBgn0034911	CG5549	SYNONYMOUS_CODING
25° female	2R_19861371_SNP	G	G	A	0.30303	0.291667	0.298246	0.49	0.689655	0.616788	-0.318543	2.13732e-08	FBgn0002791	mr	SYNONYMOUS_CODING
25° female	2R_20106328_SNP	G	C	G	0.698113	0.619048	0.675676	0.197802	0.355556	0.25	0.425676	7.98654e-09	FBgn0050419	CG30419	INTRON
25° female	2R_20106336_SNP	C	C	G	0.428571	0.222222	0.362832	0.0654206	0.0652174	0.0653266	0.297505	9.77104e-08	FBgn0050419	CG30419	INTRON
25° female	2R_20162645_SNP	G	T	G	0.037037	0.210526	0.092437	0.396552	0.312	0.361204	-0.268767	1.06433e-08	FBgn0005636	nvy	612 bp UPSTREAM
25° female	2R_2086269_SNP	G	G	C	0.382353	0.183333	0.289062	0	0.00847458	0.00632911	0.282733	7.57611e-10	FBgn0050432	CG30432	498 bp UPSTREAM
25° female	2R_3094921_SNP	C	G	C	0.73301	0.818182	0.756184	0.440678	0.272727	0.374359	0.381825	4.41078e-12	FBgn0003090	pk	INTRON
25° female	2R_466071_SNP	G	T	G	0.238095	0.0851064	0.157303	0.401515	0.465116	0.43295	-0.275647	6.78829e-08	Intergenic
25° female	2R_5002722_SNP	T	G	T	0.808989	0.69697	0.778689	0.424779	0.485714	0.454128	0.32456	8.7042e-08	FBgn0033380	Phax	INTRON	FBgn0003612	Su_var_2-10	905 bp UPSTREAM
25° female	2R_644723_SNP	A	A	T	0.0483871	0.015625	0.031746	0.263158	0.324324	0.315385	-0.283639	9.80372e-08	FBgn0039994	conu	INTRON
25° female	2R_6563678_SNP	A	T	A	0.509804	0.416667	0.485507	0.147887	0.190476	0.165992	0.319515	7.10248e-08	FBgn0024836	stan	INTRON
25° female	2R_7162053_SNP	A	A	G	0.0449438	0.0333333	0.0420168	0.412844	0.161616	0.293269	-0.251252	8.28965e-09	FBgn0010423	TpnC47D	INTRON
25° female	2R_7635292_SNP	T	T	C	0.0319149	0.18	0.0833333	0.407407	0.327273	0.375	-0.291667	3.07489e-10	Intergenic
25° female	2R_7659782_SNP	T	T	A	0.133333	0.283333	0.2	0.587156	0.419355	0.509901	-0.309901	9.69612e-08	FBgn0033652	ths	INTRON
25° female	2R_7660777_SNP	C	C	T	0.183486	0.186441	0.184524	0.495575	0.496774	0.496269	-0.311745	8.03335e-09	FBgn0033652	ths	INTRON
25° female	2R_7691938_SNP	T	G	T	0.156627	0.307692	0.204918	0.576	0.5	0.540084	-0.335166	9.64199e-09	FBgn0033652	ths	INTRON
25° female	2R_7849877_SNP	C	C	T	0.698925	0.741935	0.709677	0.194631	0.27619	0.228346	0.481331	3.49645e-16	FBgn0033668	CG13188	INTRON
25° female	2R_7879037_SNP	C	T	C	0.05	0.0508475	0.0504202	0.382716	0.273973	0.312775	-0.262355	6.69395e-09	FBgn0033673	CG8298	91 bp DOWNSTREAM
25° female	2R_7912735_SNP	A	A	G	0.157895	0.142857	0.153153	0.392857	0.550847	0.465116	-0.311963	2.48082e-08	FBgn0033674	CG8964	UTR_5_PRIME	FBgn0259985	Mppe	384 bp DOWNSTREAM
25° female	2R_7920099_SNP	T	C	T	0.183908	0.242424	0.20915	0.442177	0.571429	0.503571	-0.294421	8.69429e-08	FBgn0260012	pds5	SYNONYMOUS_CODING
25° female	2R_7926531_SNP	A	A	G	0.109375	0.0615385	0.0852713	0.344	0.325714	0.333333	-0.248062	7.94715e-08	FBgn0004463	RpIII128	15 bp UPSTREAM	FBgn0010339	128up	175 bp DOWNSTREAM
25° female	2R_7940621_SNP	G	G	A	0.597403	0.592593	0.596154	0.184874	0.253521	0.210526	0.385628	6.13563e-09	FBgn0265373	CG44314	SYNONYMOUS_CODING
25° female	2R_7940689_SNP	C	C	T	0.62069	0.642857	0.627907	0.163793	0.375	0.254902	0.373005	1.66829e-09	FBgn0265373	CG44314	NON_SYNONYMOUS_CODING
25° female	2R_7969565_SNP	A	A	G	0.047619	0.0833333	0.0606061	0.363636	0.275229	0.319635	-0.259029	5.27952e-08	FBgn0033680	CG13186	3 bp DOWNSTREAM
25° female	2R_8114368_SNP	T	C	T	0.0520833	0.0142857	0.0361446	0.31405	0.202532	0.250896	-0.214751	1.71019e-08	FBgn0033702	CG8854	INTRON
25° female	2R_8118730_SNP	T	T	A	0.178571	0.037037	0.109091	0.541667	0.427083	0.45	-0.340909	6.85688e-08	Intergenic
25° female	2R_8118739_SNP	A	A	T	0.115385	0	0.0550459	0.481481	0.371134	0.395161	-0.340115	2.93742e-09	Intergenic
25° female	2R_8118741_SNP	T	T	C	0.145455	0	0.0714286	0.464286	0.37234	0.393443	-0.322014	3.93719e-08	Intergenic
25° female	2R_8121919_SNP	G	C	G	0.0102041	0.027027	0.0148148	0.265957	0.177083	0.221053	-0.206238	8.63651e-08	FBgn0265372	CR44313	EXON
25° female	2R_8136749_SNP	T	T	A	0.0131579	0.0769231	0.0425532	0.478261	0.219512	0.3125	-0.269947	5.65818e-08	Intergenic
25° female	2R_8167238_SNP	T	T	G	0.132075	0	0.105263	0.456	0.4	0.435897	-0.330634	1.73259e-09	FBgn0261611	CG42700	38 bp UPSTREAM	FBgn0000253	Cam	924 bp DOWNSTREAM
25° female	2R_8179587_SNP	A	A	G	0.0410959	0.166667	0.0977444	0.451389	0.26087	0.358156	-0.260412	2.87773e-08	FBgn0261611	CG42700	INTRON
25° female	2R_8345444_SNP	T	T	A	0.394737	0.309859	0.353741	0.0322581	0.0917431	0.0643564	0.289385	1.29802e-08	FBgn0010238	Lac	INTRON
25° female	2R_8379434_SNP	C	C	T	0.0804598	0.0333333	0.0683761	0.319672	0.406015	0.364706	-0.29633	4.86448e-10	FBgn0045063	fdl	INTRON
25° female	2R_8488759_SNP	C	C	A	0.270677	0.181818	0.244681	0.015625	0.0296296	0.0228137	0.221867	7.29189e-08	FBgn0027356	Amph	INTRON
25° female	2R_8587800_SNP	A	A	G	0.182609	0.117647	0.162651	0.50365	0.38961	0.443299	-0.280648	7.06389e-08	FBgn0033770	wuc	INTRON
25° female	2R_8835172_SNP	T	T	C	0.232558	0.08	0.125874	0.380952	0.473684	0.459259	-0.333385	6.20437e-08	FBgn0265186	CG44251	681 bp DOWNSTREAM
25° female	2R_8835178_SNP	A	A	T	0.243902	0.0666667	0.116438	0.35	0.469027	0.451128	-0.334689	4.00702e-08	FBgn0265186	CG44251	675 bp DOWNSTREAM
25° female	2R_9308021_SNP	C	C	T	0.155556	0	0.0875	0.469388	0.264151	0.397351	-0.309851	8.02162e-08	FBgn0259221	CG42321	SYNONYMOUS_CODING
25° female	2R_9457518_SNP	A	G	A	0.27	0.209302	0.241935	0.578947	0.513761	0.551724	-0.309789	2.17827e-08	FBgn0261989	CG42807	582 bp DOWNSTREAM
25° female	2R_9462602_SNP	A	T	A	0.0833333	0.0704225	0.0769231	0.329787	0.341463	0.336406	-0.259482	6.36697e-08	FBgn0265496	CR44365	EXON	FBgn0261990	CG42808	840 bp UPSTREAM
25° female	2R_957801_SNP	G	G	C	0.181818	0.15942	0.17037	0.44898	0.533333	0.508876	-0.338505	2.0665e-08	FBgn0013348	TpnC41C	86 bp UPSTREAM
25° female	3L_10260393_SNP	A	A	G	0.363636	0.705882	0.571429	0.882353	1	0.961538	-0.39011	5.76658e-08	FBgn0011569	can	182 bp UPSTREAM
25° female	3L_1069132_SNP	G	G	T	0.0660377	0.0289855	0.0514286	0.25641	0.356164	0.311787	-0.260359	7.45434e-10	FBgn0004870	bab1	INTRON
25° female	3L_11229538_SNP	A	T	A	0.494382	0.419355	0.463576	0.0740741	0.170213	0.135135	0.328441	1.9838e-08	FBgn0265929	CR44718	62 bp DOWNSTREAM	FBgn0036150	Ir68a	220 bp UPSTREAM	FBgn0265930	CR44719	864 bp UPSTREAM
25° female	3L_11306740_SNP	C	C	T	0.141176	0.358974	0.209677	0.592593	0.480392	0.538095	-0.328418	2.55416e-08	FBgn0036153	CG7573	243 bp DOWNSTREAM
25° female	3L_12159046_SNP	A	G	A	0.595238	0.554054	0.575949	0.179775	0.276786	0.233831	0.342119	8.66969e-09	FBgn0036260	Rh7	UTR_3_PRIME
25° female	3L_12377679_SNP	A	A	T	0.107143	0.0792079	0.0918919	0.333333	0.349112	0.34375	-0.251858	7.69926e-08	FBgn0036279	Ncc69	INTRON
25° female	3L_12995904_SNP	A	A	G	0.690909	0.530612	0.641509	0.326531	0.277778	0.305882	0.335627	1.1911e-08	Intergenic
25° female	3L_12999334_SNP	C	A	C	0.505155	0.555556	0.523179	0.179775	0.19802	0.189474	0.333705	2.23309e-08	FBgn0036330	CG11263	583 bp UPSTREAM
25° female	3L_13065745_SNP	T	A	T	0.788889	0.634615	0.732394	0.309524	0.412903	0.390863	0.341531	4.23997e-08	Intergenic
25° female	3L_13065757_SNP	A	C	A	0.752809	0.649123	0.712329	0.27451	0.4	0.369668	0.342661	2.68403e-08	Intergenic
25° female	3L_13295292_SNP	A	T	A	0.792208	0.736111	0.765101	0.397059	0.363636	0.375661	0.389439	6.75491e-11	FBgn0264512	CR43911	217 bp UPSTREAM	FBgn0003034	SP	270 bp DOWNSTREAM	FBgn0265750	CR44557	549 bp DOWNSTREAM
25° female	3L_13295300_SNP	T	G	T	0.807229	0.72973	0.770701	0.434783	0.40146	0.412621	0.358079	1.04543e-09	FBgn0264512	CR43911	209 bp UPSTREAM	FBgn0003034	SP	278 bp DOWNSTREAM	FBgn0265750	CR44557	541 bp DOWNSTREAM
25° female	3L_13317212_SNP	T	C	T	0.630137	0.477273	0.57265	0.1875	0.210526	0.205479	0.36717	2.93906e-08	FBgn0265751	CR44558	162 bp DOWNSTREAM
25° female	3L_13381670_SNP	A	A	G	0.607143	0.473684	0.565574	0.228571	0.150943	0.189573	0.376	1.14325e-09	FBgn0036354	Poc1	SYNONYMOUS_CODING	FBgn0036353	CG10171	663 bp UPSTREAM
25° female	3L_13604324_SNP	C	T	C	0.361702	0.27027	0.335878	0.0629371	0.0434783	0.0553191	0.280559	9.26997e-08	FBgn0264001	bru-3	INTRON
25° female	3L_13742132_SNP	G	A	G	0.844444	0.766667	0.813333	0.456311	0.423529	0.441489	0.371844	1.37235e-10	FBgn0264001	bru-3	INTRON
25° female	3L_1435620_SNP	G	G	A	0.0736842	0	0.0555556	0.343511	0.240602	0.291667	-0.236111	6.768e-08	FBgn0003138	Ptp61F	INTRON	FBgn0043865	SA-2	SYNONYMOUS_CODING
25° female	3L_14357514_SNP	C	C	A	0.684615	0.575	0.658824	0.342105	0.265152	0.300813	0.358011	9.80975e-10	FBgn0001085	fz	INTRON
25° female	3L_14498169_SNP	G	G	A	0.3125	0.701493	0.51145	0.116279	0.272727	0.204082	0.307369	3.96018e-08	FBgn0087007	bbg	INTRON
25° female	3L_14707868_SNP	T	T	C	0.0847458	0.0147059	0.0472441	0.314286	0.311111	0.312195	-0.264951	8.4246e-09	FBgn0259175	ome	INTRON
25° female	3L_14949262_SNP	A	T	A	0.884615	0.871429	0.878378	0.488095	0.646154	0.584112	0.294266	1.97147e-08	Intergenic
25° female	3L_15133348_SNP	G	C	G	0.857143	0.968254	0.907143	0.59375	0.668966	0.639004	0.268139	3.71874e-08	FBgn0014002	Pdi	INTRON
25° female	3L_15593377_SNP	C	T	C	0.4	0.684211	0.586207	0.287879	0.150685	0.215827	0.37038	9.51708e-08	FBgn0036518	RhoGAP71E	INTRON
25° female	3L_15677171_SNP	G	C	G	0.3125	0.0967742	0.259843	0.594937	0.565574	0.582143	-0.3223	8.60506e-08	FBgn0036529	pgant8	NON_SYNONYMOUS_CODING	FBgn0036528	CG7579	626 bp UPSTREAM
25° female	3L_15735487_SNP	C	C	T	0.13253	0.297872	0.192308	0.53913	0.553846	0.546939	-0.354631	3.44083e-10	Intergenic
25° female	3L_15774963_SNP	G	G	A	0.861111	0.906977	0.886076	0.64	0.433735	0.481481	0.404594	2.3647e-09	Intergenic
25° female	3L_15774973_SNP	A	A	T	0.833333	0.931818	0.883721	0.714286	0.46988	0.531532	0.352189	9.64115e-08	Intergenic
25° female	3L_15861955_SNP	T	T	G	0.545455	0.626667	0.596639	0.269231	0.164557	0.190476	0.406162	2.01172e-09	FBgn0264908	pHCl	INTRON
25° female	3L_16069650_SNP	T	T	C	0.0215054	0.0512821	0.030303	0.182482	0.278195	0.22963	-0.199327	9.7919e-08	FBgn0005536	Mbs	INTRON
25° female	3L_16130449_SNP	A	A	G	0.0273973	0.0243902	0.0263158	0.114286	0.340909	0.240506	-0.214191	2.62312e-08	FBgn0036575	CG5157	UTR_5_PRIME	FBgn0036576	CG5151	453 bp DOWNSTREAM	FBgn0036574	CG16838	658 bp DOWNSTREAM
25° female	3L_16232711_SNP	A	A	T	0.0849057	0.147059	0.109195	0.445545	0.361111	0.395918	-0.286723	5.07589e-09	FBgn0263608	l_3_72Dr	149 bp DOWNSTREAM
25° female	3L_16282301_SNP	A	A	C	0.0222222	0	0.0128205	0.277778	0.267717	0.270718	-0.257898	1.26854e-09	FBgn0036596	CG13045	511 bp DOWNSTREAM	FBgn0036595	CG13046	779 bp UPSTREAM
25° female	3L_16478694_SNP	T	T	C	0.0555556	0.295082	0.152318	0.455357	0.42	0.438679	-0.286361	7.73676e-08	FBgn0053158	CG33158	SYNONYMOUS_CODING
25° female	3L_16522536_SNP	A	A	G	0.442105	0.545455	0.46875	0.143836	0.125	0.135659	0.333091	1.71608e-08	FBgn0263131	CG43373	INTRON
25° female	3L_16544664_SNP	A	A	G	0.460177	0.447368	0.455026	0.782895	0.767742	0.775244	-0.320218	5.13377e-09	Intergenic
25° female	3L_17009455_SNP	T	T	C	0.0344828	0.0247934	0.0288462	0.173077	0.301471	0.265957	-0.237111	3.82467e-08	FBgn0036685	CG6664	175 bp UPSTREAM	FBgn0036686	CG7728	181 bp UPSTREAM
25° female	3L_17046429_SNP	A	A	C	0.658228	0.767857	0.703704	0.415842	0.335878	0.37069	0.333014	4.25198e-08	FBgn0036697	rogdi	INTRON
25° female	3L_17046434_SNP	A	A	T	0.662162	0.779661	0.714286	0.424242	0.349593	0.382883	0.331403	5.52997e-08	FBgn0036697	rogdi	INTRON
25° female	3L_17537339_SNP	T	T	A	0.176471	0.135802	0.154362	0.538462	0.545455	0.54375	-0.389388	7.50753e-11	FBgn0259174	Nedd4	INTRON
25° female	3L_17568478_SNP	C	C	T	0.0978261	0	0.0769231	0.458065	0.207792	0.375	-0.298077	2.48577e-09	FBgn0000567	Eip74EF	INTRON
25° female	3L_17717195_SNP	A	C	A	0.25	0.152778	0.202703	0.569444	0.536424	0.547085	-0.344382	2.40546e-09	FBgn0052183	Ccn	INTRON	FBgn0036747	CG6052	INTRON
25° female	3L_17933856_SNP	T	T	A	0.2	0.166667	0.184953	0.479167	0.481013	0.480583	-0.29563	4.41006e-08	FBgn0262793	CG43174	INTRON
25° female	3L_18052526_SNP	G	G	T	0.711864	0.789474	0.730769	0.432	0.195122	0.338164	0.392605	1.36502e-08	FBgn0000568	Eip75B	SYNONYMOUS_CODING
25° female	3L_18150035_SNP	G	G	A	0.137931	0.111111	0.122302	0.416667	0.473684	0.462185	-0.339883	8.20062e-08	FBgn0036781	CG13699	INTRON
25° female	3L_18177010_SNP	T	T	C	0.205479	0.244186	0.226415	0.54902	0.615942	0.5875	-0.361085	1.79436e-10	FBgn0003997	W	INTRON
25° female	3L_18392002_SNP	C	T	C	0.0862069	0.03125	0.057377	0.475	0.306667	0.365217	-0.30784	4.37605e-08	FBgn0011706	rpr	467 bp UPSTREAM
25° female	3L_18392005_SNP	T	A	T	0.0877193	0.0285714	0.0551181	0.488372	0.285714	0.358333	-0.303215	2.68622e-08	FBgn0011706	rpr	470 bp UPSTREAM
25° female	3L_18392045_SNP	A	C	A	0.0694444	0	0.0344828	0.47619	0.253012	0.328	-0.293517	6.5588e-09	FBgn0011706	rpr	510 bp UPSTREAM
25° female	3L_18570428_SNP	A	G	A	0.527473	0.753846	0.621795	0.403361	0.218978	0.304688	0.317107	4.4358e-08	Intergenic
25° female	3L_18596986_SNP	C	C	A	0.0609756	0.0227273	0.047619	0.230216	0.304878	0.270627	-0.223008	4.50256e-08	FBgn0036793	CG4174	INTRON	FBgn0036799	CG13380	INTRON	FBgn0265268	CG18234	NON_SYNONYMOUS_CODING
25° female	3L_18621439_SNP	G	G	A	0.0849057	0.0873786	0.0861244	0.432432	0.376238	0.391304	-0.30518	3.27159e-08	FBgn0036801	MYPT-75D	INTRON
25° female	3L_18727672_SNP	A	C	A	0.653061	0.577778	0.629371	0.25	0.34127	0.295276	0.334095	3.20098e-08	Intergenic
25° female	3L_18840486_SNP	T	C	T	0.392857	0.392857	0.392857	0.69697	0.784091	0.760331	-0.367473	2.93542e-08	Intergenic
25° female	3L_19069868_SNP	T	C	T	0.0344828	0.108696	0.0601504	0.273504	0.467742	0.373444	-0.313294	5.68595e-12	FBgn0036844	Mkp3	INTRON
25° female	3L_19198994_SNP	A	A	C	0.287879	0.129032	0.210938	0.5	0.603604	0.566474	-0.355536	6.63837e-09	FBgn0016797	fz2	INTRON
25° female	3L_20329491_SNP	G	A	G	0.823529	0.962963	0.909091	0.545455	0.352941	0.4	0.509091	1.00462e-08	Intergenic
25° female	3L_2222585_SNP	T	C	T	0.272727	0.5625	0.423913	0.8	0.835821	0.82243	-0.398517	7.93836e-09	Intergenic
25° female	3L_2222644_SNP	A	C	A	0.119048	0.267857	0.204082	0.519231	0.688525	0.610619	-0.406538	2.78223e-09	Intergenic
25° female	3L_2222697_SNP	G	G	T	0.615385	0.442308	0.516484	0.102041	0.0892857	0.0952381	0.421245	1.72749e-10	Intergenic
25° female	3L_2278952_SNP	G	G	A	0.173228	0.184783	0.178082	0.532895	0.35625	0.442308	-0.264226	9.10951e-08	FBgn0035328	yellow-g2	914 bp DOWNSTREAM
25° female	3L_23588662_SNP	T	T	C	0.0102041	0.0196078	0.0134228	0.235294	0.192982	0.214592	-0.201169	1.95836e-08	FBgn0250816	AGO3	INTRON
25° female	3L_2519050_SNP	A	T	A	0.166667	0.177778	0.17094	0.5	0.522222	0.513514	-0.342573	5.3214e-08	FBgn0010905	Spn	INTRON	FBgn0266680	CR45170	648 bp DOWNSTREAM
25° female	3L_2529228_SNP	A	G	A	0.403846	0.303571	0.335366	0.0263158	0.0754717	0.0659898	0.269376	8.94693e-08	FBgn0010905	Spn	INTRON
25° female	3L_2948073_SNP	G	A	G	0.571429	0.413333	0.493421	0.278481	0.0824742	0.170455	0.322967	2.0617e-08	FBgn0262593	Shab	INTRON
25° female	3L_2987797_SNP	C	A	C	0.142857	0.0566038	0.100917	0.440476	0.357143	0.388393	-0.287475	4.21323e-08	Intergenic
25° female	3L_3487907_SNP	T	G	T	0.578947	0.622642	0.596899	0.186275	0.310078	0.255411	0.341488	3.25402e-08	FBgn0259224	CG42324	INTRON
25° female	3L_4388152_SNP	C	T	C	0.174603	0.0769231	0.137255	0.648649	0.494505	0.539062	-0.401808	4.2342e-10	FBgn0035539	slow	INTRON
25° female	3L_4389122_SNP	T	T	C	0.182692	0.0769231	0.142012	0.469388	0.427184	0.447761	-0.305749	1.57872e-08	FBgn0035539	slow	INTRON
25° female	3L_4389137_SNP	G	G	T	0.186275	0.106061	0.154762	0.479167	0.427083	0.453125	-0.298363	7.15748e-08	FBgn0035539	slow	INTRON
25° female	3L_4460254_SNP	T	C	T	0.198276	0.245283	0.213018	0.564516	0.465517	0.516667	-0.303649	6.26029e-08	FBgn0035547	CG15022	START_GAINED	FBgn0035548	CG15023	368 bp DOWNSTREAM
25° female	3L_4501606_SNP	T	T	C	0.5	0.712766	0.62987	0.255814	0.289256	0.280488	0.349382	2.39291e-08	FBgn0261526	NT1	46 bp DOWNSTREAM
25° female	3L_4501610_SNP	A	A	G	0.516667	0.703297	0.629139	0.261905	0.290323	0.283133	0.346007	4.06524e-08	FBgn0261526	NT1	42 bp DOWNSTREAM
25° female	3L_4514912_SNP	A	A	G	0	0.0357143	0.008	0.112782	0.315789	0.197368	-0.189368	1.03709e-08	FBgn0014073	Tie	SYNONYMOUS_CODING
25° female	3L_4536089_SNP	T	C	T	0.0963855	0.030303	0.0775862	0.471429	0.313953	0.411504	-0.333918	4.12397e-11	FBgn0035557	CG11353	SYNONYMOUS_CODING
25° female	3L_4836388_SNP	C	C	T	0.316832	0.222222	0.291971	0.558559	0.731092	0.647826	-0.355855	5.00293e-09	Intergenic
25° female	3L_4884982_SNP	G	A	G	0.421569	0.25641	0.375887	0.768657	0.648649	0.714286	-0.338399	2.70349e-08	FBgn0035581	CG17150	SYNONYMOUS_CODING
25° female	3L_4884988_SNP	A	G	A	0.394231	0.275	0.361111	0.75	0.626087	0.694118	-0.333007	3.88617e-08	FBgn0035581	CG17150	SYNONYMOUS_CODING
25° female	3L_4964014_SNP	G	G	C	0.114943	0.04	0.0982143	0.44697	0.285714	0.391089	-0.292875	6.57481e-08	FBgn0005775	Con	INTRON
25° female	3L_5103206_SNP	C	C	T	0.104167	0.0238095	0.0797101	0.385965	0.264368	0.344961	-0.265251	2.94402e-08	Intergenic
25° female	3L_5146845_SNP	C	C	T	0.0674157	0.204082	0.115942	0.40625	0.351562	0.381944	-0.266002	5.43203e-08	FBgn0010747	Srp54k	SYNONYMOUS_CODING
25° female	3L_5288970_SNP	A	A	G	0.648148	0.79661	0.725664	0.467742	0.328767	0.370192	0.355471	1.88364e-08	Intergenic
25° female	3L_5288975_SNP	T	T	G	0.648148	0.806452	0.732759	0.428571	0.328571	0.357143	0.375616	2.56297e-09	Intergenic
25° female	3L_5407657_SNP	A	A	T	0.130841	0.0151515	0.0867052	0.32	0.373832	0.347826	-0.261121	7.65359e-08	Intergenic
25° female	3L_5440982_SNP	T	T	G	0.0983607	0.0204082	0.0636364	0.322581	0.315385	0.318386	-0.254749	7.54138e-08	Intergenic
25° female	3L_5790186_SNP	A	A	T	0.604167	0.672414	0.62987	0.278689	0.329897	0.30137	0.3285	5.70204e-08	FBgn0015806	S6k	463 bp DOWNSTREAM	FBgn0035638	Tektin-C	543 bp UPSTREAM
25° female	3L_5939076_SNP	T	T	A	0.152941	0.103896	0.12963	0.408	0.436975	0.422131	-0.292502	1.11369e-08	FBgn0053993	CG33993	INTRON
25° female	3L_5939081_SNP	G	G	A	0.13253	0.0789474	0.106918	0.373016	0.416667	0.394309	-0.287391	5.76278e-09	FBgn0053993	CG33993	INTRON
25° female	3L_602133_SNP	A	A	T	0.0493827	0.157143	0.0993377	0.311927	0.425197	0.372881	-0.273544	2.00795e-08	FBgn0035146	CG13893	INTRON
25° female	3L_6325517_SNP	A	C	A	0.686275	0.862745	0.77451	0.315789	0.489796	0.413793	0.360717	1.43919e-08	FBgn0035699	CG13300	INTRON
25° female	3L_6325519_SNP	A	G	A	0.705882	0.862745	0.784314	0.32	0.484211	0.411765	0.372549	4.49725e-09	FBgn0035699	CG13300	INTRON
25° female	3L_6325562_SNP	T	G	T	0.714286	0.738095	0.72381	0.268293	0.438202	0.356725	0.367084	2.41266e-08	FBgn0035699	CG13300	INTRON
25° female	3L_6341023_SNP	C	C	T	0.02	0.166667	0.0588235	0.231788	0.41573	0.3	-0.241176	2.3493e-08	FBgn0035699	CG13300	INTRON
25° female	3L_6545932_SNP	T	C	T	0.180328	0.12	0.147059	0.362637	0.546099	0.474138	-0.327079	1.61707e-09	FBgn0042185	CG18769	INTRON
25° female	3L_6545933_SNP	T	G	T	0.183333	0.121622	0.149254	0.355556	0.554745	0.475771	-0.326517	2.20894e-09	FBgn0042185	CG18769	INTRON
25° female	3L_6545936_SNP	T	C	T	0.166667	0.084507	0.122137	0.337079	0.524476	0.452586	-0.330449	3.48322e-10	FBgn0042185	CG18769	INTRON
25° female	3L_6705592_SNP	C	A	C	0.157143	0.180556	0.169014	0.441176	0.51145	0.49697	-0.327956	8.1655e-08	FBgn0005626	ple	864 bp DOWNSTREAM
25° female	3L_7593326_SNP	G	G	A	0.470588	0.243243	0.336	0.09375	0.025	0.0446429	0.291357	2.18383e-08	FBgn0035802	CG33275	INTRON
25° female	3L_7635124_SNP	A	A	T	0.430769	0.289157	0.351351	0.125	0.042735	0.0666667	0.284685	2.56723e-08	FBgn0035805	CG7506	376 bp UPSTREAM
25° female	3L_822751_SNP	A	A	T	0.0707071	0	0.0479452	0.353982	0.262774	0.304	-0.256055	2.55249e-09	Intergenic
25° female	3L_8557538_SNP	C	T	C	0.529915	0.147059	0.443709	0.0151515	0.193548	0.0721649	0.371544	9.15374e-13	FBgn0260442	rhea	SYNONYMOUS_CODING
25° female	3L_8851550_SNP	T	T	C	0.608696	0.580645	0.597403	0.225	0.287425	0.261324	0.336079	8.14998e-09	FBgn0263930	dally	INTRON
25° female	3L_895805_SNP	T	T	G	0.0588235	0.0196078	0.0441176	0.333333	0.22549	0.278607	-0.234489	9.75734e-08	FBgn0054056	CG34056	146 bp UPSTREAM	FBgn0052479	CG32479	492 bp DOWNSTREAM
25° female	3L_8958806_SNP	A	A	T	0.0263158	0	0.017094	0.207317	0.283951	0.232653	-0.215559	1.07845e-08	FBgn0035943	CG5653	SYNONYMOUS_CODING	FBgn0035942	CG5660	937 bp UPSTREAM
25° female	3L_8958827_SNP	C	C	T	0.0365854	0	0.0241935	0.234637	0.264368	0.244361	-0.220167	1.2202e-08	FBgn0035943	CG5653	SYNONYMOUS_CODING	FBgn0035942	CG5660	958 bp UPSTREAM
25° female	3L_9494060_SNP	C	C	T	0.537634	0.453125	0.503185	0.195402	0.169355	0.180095	0.32309	2.27914e-08	FBgn0036007	path	INTRON
25° female	3L_9494082_SNP	C	C	A	0.536585	0.466667	0.503185	0.188235	0.186567	0.187215	0.31597	4.66017e-08	FBgn0036007	path	INTRON
25° female	3L_9494089_SNP	C	C	T	0.589744	0.415584	0.503226	0.182927	0.191176	0.188073	0.315152	4.49457e-08	FBgn0036007	path	INTRON
25° female	3L_9495828_SNP	A	A	G	0.319444	0.292308	0.306569	0.703704	0.636364	0.657143	-0.350574	3.86106e-08	FBgn0036007	path	INTRON
25° female	3L_9919556_SNP	T	C	T	0.649123	0.706897	0.678261	0.153846	0.30137	0.262626	0.415635	4.346e-09	FBgn0085385	CG34356	INTRON
25° female	3R_10123343_SNP	C	C	T	0.472527	0.254902	0.394366	0.125	0.0546875	0.0928571	0.301509	1.11837e-08	FBgn0038220	CG12207	INTRON
25° female	3R_10147616_SNP	T	T	G	0.325581	0.588235	0.368932	0.75	0.745763	0.748571	-0.379639	2.30445e-08	FBgn0038223	Afti	SYNONYMOUS_CODING
25° female	3R_10177988_SNP	G	G	T	0.340206	0.545455	0.423313	0.756944	0.72807	0.744186	-0.320873	2.30561e-08	FBgn0024321	NK7.1	INTRON
25° female	3R_10419188_SNP	A	G	A	0.2375	0.42	0.307692	0.690909	0.666667	0.675159	-0.367467	1.14069e-08	FBgn0020299	stumps	INTRON
25° female	3R_10466537_SNP	T	T	C	0.207792	0.215686	0.210938	0.564356	0.508197	0.533632	-0.322695	5.24553e-08	FBgn0038247	Cad88C	SYNONYMOUS_CODING	FBgn0038248	CG7886	INTRON
25° female	3R_10485646_SNP	C	C	T	0.195402	0.208333	0.198198	0.621118	0.566265	0.602459	-0.404261	2.0127e-11	FBgn0038251	Hexim	NON_SYNONYMOUS_CODING	FBgn0038250	CG3505	696 bp DOWNSTREAM
25° female	3R_10508098_SNP	G	G	C	0.180851	0.0816327	0.146853	0.662791	0.326923	0.478947	-0.332094	1.23796e-09	FBgn0265140	Meltrin	INTRON
25° female	3R_10514698_SNP	T	T	C	0.343434	0.246575	0.302326	0.57037	0.714286	0.64539	-0.343064	9.86135e-10	FBgn0265140	Meltrin	INTRON
25° female	3R_10514700_SNP	T	T	C	0.359223	0.253521	0.316092	0.571429	0.715232	0.646048	-0.329956	4.36755e-09	FBgn0265140	Meltrin	INTRON
25° female	3R_10514723_SNP	G	G	A	0.333333	0.262295	0.305732	0.606299	0.676301	0.646667	-0.340934	2.76499e-09	FBgn0265140	Meltrin	INTRON
25° female	3R_10514916_SNP	G	G	A	0.469136	0.40678	0.442857	0.704545	0.809524	0.78534	-0.342483	2.98674e-08	FBgn0265140	Meltrin	INTRON
25° female	3R_10542747_SNP	A	A	G	0.238095	0.148148	0.207547	0.489051	0.533835	0.511111	-0.303564	4.59629e-08	FBgn0262127	kibra	INTRON
25° female	3R_10548053_SNP	A	G	A	0.414634	0.2	0.312102	0.0944882	0.0273973	0.0586081	0.253494	5.03647e-08	FBgn0262127	kibra	INTRON
25° female	3R_10548998_SNP	T	C	T	0.638554	0.431818	0.532164	0.308642	0.183432	0.224	0.308164	4.41356e-08	FBgn0262127	kibra	INTRON
25° female	3R_10552240_SNP	C	C	A	0.253731	0.190476	0.223077	0.563636	0.574803	0.571429	-0.348352	2.04518e-08	FBgn0038256	CG7530	INTRON
25° female	3R_10555968_SNP	C	C	T	0.346667	0.12	0.256	0.707692	0.609524	0.647059	-0.391059	3.76535e-10	FBgn0038256	CG7530	INTRON
25° female	3R_10555991_SNP	A	A	C	0.333333	0.24	0.294118	0.659091	0.650943	0.653333	-0.359216	8.15212e-08	FBgn0038256	CG7530	INTRON
25° female	3R_10601757_SNP	G	G	A	0.226804	0.329114	0.272727	0.52381	0.71519	0.638783	-0.366056	3.53194e-11	FBgn0263929	jvl	INTRON
25° female	3R_10708846_SNP	G	A	G	0.702381	0.577778	0.658915	0.25	0.373333	0.292237	0.366677	3.05234e-09	FBgn0038269	Rrp6	NON_SYNONYMOUS_CODING	FBgn0038268	CG3631	493 bp DOWNSTREAM
25° female	3R_10849015_SNP	C	C	T	0.125	0.259259	0.196078	0.569231	0.587719	0.581006	-0.384927	8.98824e-10	Intergenic
25° female	3R_10849046_SNP	T	T	A	0.263158	0.298701	0.283582	0.5875	0.651515	0.627358	-0.343776	2.38066e-08	Intergenic
25° female	3R_10852137_SNP	G	G	C	0.4	0.574074	0.486239	0.170732	0.128	0.144928	0.341311	2.803e-08	Intergenic
25° female	3R_10852511_SNP	C	C	A	0.147727	0.166667	0.153226	0.46875	0.488372	0.476636	-0.32341	1.60387e-08	Intergenic
25° female	3R_10855594_SNP	C	C	T	0.122807	0.171875	0.14876	0.446154	0.468254	0.460733	-0.311973	8.30244e-08	Intergenic
25° female	3R_10874857_SNP	G	G	T	0.202899	0.302326	0.241071	0.656716	0.598214	0.630081	-0.38901	1.17684e-10	Intergenic
25° female	3R_10878671_SNP	A	A	G	0.549296	0.510638	0.533898	0.24359	0.166667	0.194444	0.339454	5.86664e-08	Intergenic
25° female	3R_10955758_SNP	G	A	G	0.478261	0.097561	0.391061	0.118056	0.0970874	0.109312	0.28175	4.20155e-08	FBgn0261859	CG42788	INTRON	FBgn0262315	mir-2493	718 bp DOWNSTREAM
25° female	3R_10962929_SNP	T	C	T	0.0909091	0.166667	0.117647	0.366667	0.428571	0.395556	-0.277908	9.08053e-08	FBgn0267160	CR45600	EXON	FBgn0038291	CG3984	SYNONYMOUS_CODING	FBgn0038290	CG6912	203 bp UPSTREAM
25° female	3R_10962937_SNP	T	C	T	0.0697674	0.1875	0.11194	0.351351	0.431373	0.389671	-0.277731	8.26085e-08	FBgn0038291	CG3984	SYNONYMOUS_CODING	FBgn0267160	CR45600	EXON	FBgn0038290	CG6912	211 bp UPSTREAM
25° female	3R_10962946_SNP	A	T	A	0.0617284	0.227273	0.12	0.386555	0.432692	0.408072	-0.288072	3.84235e-08	FBgn0038291	CG3984	SYNONYMOUS_CODING	FBgn0267160	CR45600	EXON	FBgn0038290	CG6912	220 bp UPSTREAM
25° female	3R_10962983_SNP	C	G	C	0.0609756	0.163636	0.10219	0.411765	0.456311	0.432432	-0.330243	1.07752e-10	FBgn0038291	CG3984	NON_SYNONYMOUS_CODING	FBgn0267160	CR45600	EXON	FBgn0038290	CG6912	257 bp UPSTREAM
25° female	3R_10973736_SNP	C	A	C	0.075	0.192771	0.134969	0.283784	0.47561	0.415966	-0.280997	6.3431e-08	FBgn0266064	GlyS	483 bp UPSTREAM
25° female	3R_10997129_SNP	T	T	G	0.297872	0.182927	0.224806	0.559322	0.575472	0.569697	-0.344891	4.25317e-08	FBgn0038295	Gyc88E	INTRON	FBgn0038294	Mf	INTRON
25° female	3R_1123118_SNP	T	T	A	0	0	0	0.223776	0.166667	0.195122	-0.195122	2.49956e-10	FBgn0013576	mtd	INTRON
25° female	3R_11278451_SNP	T	T	G	0	0	0	0.121429	0.213483	0.172956	-0.172956	1.72558e-09	FBgn0038341	AdamTS-A	INTRON
25° female	3R_11291422_SNP	C	C	G	0.0215054	0	0.0144928	0.231884	0.212389	0.223108	-0.208615	7.18486e-09	FBgn0038341	AdamTS-A	INTRON
25° female	3R_11750538_SNP	T	A	T	0.436364	0.475	0.459259	0.208333	0.0546875	0.11	0.349259	6.24126e-10	FBgn0038385	CG4221	INTRON	FBgn0085305	CG34276	813 bp UPSTREAM
25° female	3R_11937506_SNP	A	G	A	0.62069	0.573333	0.586538	0.4	0.125	0.150943	0.435595	2.21316e-10	Intergenic
25° female	3R_11941492_SNP	T	T	G	0.444444	0.475	0.459627	0.189189	0.0814815	0.130081	0.329546	1.04149e-09	FBgn0003319	Sb	391 bp UPSTREAM
25° female	3R_11944716_SNP	G	G	A	0.380952	0.509434	0.439655	0.116883	0.121739	0.119792	0.319864	8.20641e-08	FBgn0003319	Sb	INTRON
25° female	3R_12213676_SNP	C	T	C	0.573333	0.473684	0.530303	0.368421	0.115702	0.196629	0.333674	4.15319e-08	FBgn0003513	ss	INTRON
25° female	3R_12213677_SNP	C	A	C	0.614286	0.448276	0.539062	0.388889	0.134921	0.211111	0.327951	9.62544e-08	FBgn0003513	ss	INTRON
25° female	3R_12250851_SNP	G	A	G	0.25	0.253521	0.251908	0.321429	0.699115	0.624113	-0.372205	8.71091e-09	FBgn0051497	tRNA:CR31497	69 bp UPSTREAM
25° female	3R_12644778_SNP	G	A	G	0.617284	0.393939	0.517007	0.238938	0.162602	0.199153	0.317854	3.43395e-08	FBgn0000014	abd-A	INTRON
25° female	3R_14175111_SNP	C	A	C	0.140351	0.102041	0.122642	0.555556	0.405405	0.448718	-0.326076	5.35444e-08	FBgn0038606	CG15803	INTRON
25° female	3R_14342208_SNP	T	T	A	0.634615	0.5625	0.6	0.5	0.185484	0.225352	0.374648	6.03727e-08	FBgn0004652	fru	INTRON
25° female	3R_14392960_SNP	G	G	C	0.221154	0.446429	0.3	0.0404624	0.0782609	0.0555556	0.244444	9.00195e-08	Intergenic
25° female	3R_14544834_SNP	A	C	A	0.6125	0.828571	0.678261	0.304	0.363636	0.331915	0.346346	4.24694e-08	FBgn0000303	Cha	INTRON	FBgn0015323	VAChT	196 bp DOWNSTREAM
25° female	3R_14693723_SNP	T	T	A	0.758621	0.533333	0.681818	0.340741	0.375	0.357414	0.324404	6.19695e-08	Intergenic
25° female	3R_16232362_SNP	G	G	T	0.30303	0.30137	0.302158	0.02	0.0431034	0.0361446	0.266014	5.31471e-08	FBgn0038795	CG4335	UTR_3_PRIME	FBgn0262869	Gfrl	INTRON
25° female	3R_16821699_SNP	G	G	A	0.18	0.0888889	0.136842	0.5	0.547945	0.528926	-0.392084	1.87313e-09	FBgn0013995	Calx	INTRON
25° female	3R_17220839_SNP	C	C	T	0.0744681	0.057971	0.0674847	0.301887	0.310559	0.307116	-0.239631	4.96341e-08	Intergenic
25° female	3R_17731438_SNP	C	T	C	0.866667	0.75	0.833333	0.525253	0.5	0.512953	0.32038	4.12584e-08	FBgn0038917	CG6678	INTRON
25° female	3R_17790944_SNP	G	G	T	0.782051	0.753247	0.767742	0.5	0.362069	0.42381	0.343932	3.32295e-09	FBgn0264490	Eip93F	INTRON
25° female	3R_18126608_SNP	A	T	A	0.529412	0.462687	0.5	0.180328	0.172662	0.175	0.325	3.11167e-08	FBgn0038938	CG7084	INTRON
25° female	3R_18126628_SNP	G	G	T	0.268293	0.323077	0.292517	0	0.0437956	0.0287081	0.263809	1.4716e-08	FBgn0038938	CG7084	INTRON
25° female	3R_18532688_SNP	C	T	C	0.765432	0.783784	0.771186	0.456376	0.4	0.432432	0.338754	1.79885e-08	FBgn0039009	CG13842	SYNONYMOUS_CODING	FBgn0039010	CG4907	820 bp DOWNSTREAM
25° female	3R_18733483_SNP	T	A	T	0.806818	0.727273	0.776224	0.431193	0.482759	0.457778	0.318446	4.94831e-08	FBgn0017590	klg	INTRON
25° female	3R_18788304_SNP	G	A	G	0.732558	0.780488	0.748031	0.375839	0.46087	0.412879	0.335153	2.19648e-08	FBgn0017590	klg	851 bp DOWNSTREAM
25° female	3R_19034781_SNP	A	A	G	0.106061	0.3125	0.219178	0.6	0.512397	0.541436	-0.322258	8.43365e-08	FBgn0262975	cnc	INTRON
25° female	3R_19044603_SNP	A	G	A	0.793103	0.5	0.738318	0.291667	0.46875	0.37037	0.367947	4.30087e-09	FBgn0262975	cnc	INTRON
25° female	3R_19107555_SNP	A	A	G	0.481481	0.65625	0.521429	0.123894	0.166667	0.145923	0.375506	1.50192e-10	FBgn0025781	Cdc16	SYNONYMOUS_CODING	FBgn0004882	orb	977 bp UPSTREAM
25° female	3R_19466146_SNP	C	T	C	0.606061	0.621053	0.613402	0.4	0.2	0.260606	0.352796	2.17927e-09	FBgn0051145	CG31145	INTRON
25° female	3R_19603361_SNP	T	T	C	0.915789	0.714286	0.84106	0.522523	0.556604	0.539171	0.301889	2.29008e-08	FBgn0039120	Nup98-96	INTRON
25° female	3R_19615773_SNP	T	T	A	0.104478	0.0588235	0.0789474	0.342105	0.338462	0.339806	-0.260858	8.54915e-08	FBgn0015513	mbc	INTRON
25° female	3R_19647197_SNP	C	C	A	0.0114943	0.04	0.0178571	0.202797	0.288462	0.238866	-0.221009	3.56142e-09	FBgn0085384	CG34355	UTR_5_PRIME
25° female	3R_21375718_SNP	A	T	A	0.0894309	0.141176	0.110577	0.382979	0.42963	0.405797	-0.29522	3.77025e-10	FBgn0011666	msi	INTRON
25° female	3R_21380193_SNP	T	T	C	0.170455	0.242857	0.202532	0.644928	0.55102	0.596491	-0.39396	2.32465e-13	FBgn0011666	msi	INTRON
25° female	3R_21384531_SNP	C	C	T	0.559524	0.577465	0.567742	0.308824	0.201493	0.255556	0.312186	8.94236e-08	FBgn0011666	msi	INTRON
25° female	3R_21390954_SNP	C	C	T	0.460317	0.619718	0.544776	0.22449	0.224359	0.224409	0.320367	9.17814e-08	FBgn0011666	msi	INTRON
25° female	3R_21469209_SNP	C	C	T	0	0	0	0.131148	0.265306	0.190909	-0.190909	4.98658e-09	FBgn0039350	jigr1	INTRON
25° female	3R_21501404_SNP	T	T	C	0.131313	0.0273973	0.0872093	0.357143	0.328467	0.341365	-0.254156	4.57405e-08	FBgn0039354	Lgr3	SYNONYMOUS_CODING	FBgn0266752	CR45225	95 bp DOWNSTREAM
25° female	3R_21526952_SNP	T	T	C	0.123711	0.238095	0.158273	0.495146	0.45614	0.474654	-0.316381	1.30789e-08	FBgn0051092	LpR2	INTRON
25° female	3R_21540193_SNP	A	A	G	0.247059	0.314286	0.277419	0.65	0.574324	0.600877	-0.323458	5.31643e-08	FBgn0051092	LpR2	INTRON
25° female	3R_21649183_SNP	A	A	C	0.567164	0.745763	0.650794	0.366667	0.248	0.270968	0.379826	5.80942e-09	FBgn0266254	CR44949	245 bp DOWNSTREAM
25° female	3R_22064427_SNP	C	A	C	0.126761	0.151515	0.134615	0.48503	0.4	0.449477	-0.314862	7.58205e-09	FBgn0261708	CR42745	INTRON
25° female	3R_22087170_SNP	C	C	T	0.428571	0.666667	0.470588	0.104762	0.0641026	0.0874317	0.383157	7.24431e-09	FBgn0265380	CR44321	EXON	FBgn0000064	Ald	36 bp UPSTREAM
25° female	3R_22128904_SNP	A	A	T	0.234375	0.2	0.220183	0.527273	0.608696	0.582353	-0.362169	1.98338e-08	Intergenic
25° female	3R_22128950_SNP	T	G	T	0.23913	0.240741	0.24	0.636364	0.639344	0.63871	-0.39871	3.97197e-09	Intergenic
25° female	3R_22288064_SNP	C	T	C	0.731707	0.727273	0.730159	0.359712	0.368421	0.363636	0.366522	1.27482e-09	FBgn0039430	CG5455	INTRON
25° female	3R_22460193_SNP	T	T	C	0.516854	0.448276	0.5	0.145631	0.141026	0.143646	0.356354	1.34389e-08	FBgn0051080	TwdlH	SYNONYMOUS_CODING	FBgn0051081	TwdlR	414 bp UPSTREAM
25° female	3R_22477876_SNP	A	A	C	0.0581395	0.0266667	0.0434783	0.279661	0.271318	0.275304	-0.231825	1.80143e-08	FBgn0250908	beat-VII	INTRON
25° female	3R_22480195_SNP	G	G	A	0.0707071	0.0789474	0.0729927	0.385135	0.398601	0.391753	-0.31876	5.6103e-12	FBgn0250908	beat-VII	INTRON
25° female	3R_22569098_SNP	C	T	C	0.150943	0.0357143	0.0917431	0.3125	0.413534	0.38674	-0.294997	7.18231e-08	Intergenic
25° female	3R_22689890_SNP	A	G	A	0.651685	0.533333	0.634615	0.270833	0.25	0.265625	0.36899	8.90601e-08	FBgn0039459	IntS12	SYNONYMOUS_CODING	FBgn0027889	ball	437 bp DOWNSTREAM
25° female	3R_22826111_SNP	T	G	T	0.217742	0.2	0.211055	0	0.0130719	0.00666667	0.204389	2.31825e-08	FBgn0004842	RYa-R	INTRON	FBgn0051077	CG31077	NON_SYNONYMOUS_CODING
25° female	3R_25093332_SNP	C	C	A	0.125	0.0111111	0.0647059	0.162791	0.394366	0.307018	-0.242312	3.78558e-08	Intergenic
25° female	3R_25850538_SNP	G	G	T	0.535714	0.717647	0.64539	0.280702	0.283019	0.282209	0.363181	8.32097e-09	FBgn0026597	Axn	INTRON
25° female	3R_25850547_SNP	T	T	C	0.482143	0.679487	0.597015	0.235294	0.264957	0.255952	0.341063	8.2636e-08	FBgn0026597	Axn	INTRON
25° female	3R_2632851_SNP	T	T	C	0.143885	0.0584795	0.0967742	0.207547	0.39759	0.351598	-0.254824	8.87304e-08	Intergenic
25° female	3R_26471682_SNP	G	A	G	0.790698	0.810345	0.798611	0.448276	0.477064	0.467066	0.331545	6.20502e-08	FBgn0051013	CG31013	80 bp UPSTREAM	FBgn0051015	PH4alphaPV	146 bp DOWNSTREAM
25° female	3R_26471712_SNP	A	C	A	0.774194	0.777778	0.775758	0.416667	0.443478	0.434286	0.341472	1.39477e-08	FBgn0051013	CG31013	110 bp UPSTREAM	FBgn0051015	PH4alphaPV	116 bp DOWNSTREAM
25° female	3R_26471727_SNP	C	A	C	0.804598	0.753086	0.779762	0.461538	0.382609	0.411111	0.368651	3.9165e-10	FBgn0051015	PH4alphaPV	101 bp DOWNSTREAM	FBgn0051013	CG31013	125 bp UPSTREAM
25° female	3R_26607456_SNP	A	T	A	0.45122	0.553571	0.492754	0.844037	0.830769	0.83682	-0.344066	3.44548e-09	FBgn0004606	zfh1	INTRON	FBgn0266699	CR45189	EXON
25° female	3R_26607458_SNP	G	G	A	0.555556	0.465517	0.517986	0.158879	0.163934	0.161572	0.356414	9.29778e-10	FBgn0266699	CR45189	EXON	FBgn0004606	zfh1	INTRON
25° female	3R_26647159_SNP	A	G	A	0.206897	0.464286	0.333333	0.777778	0.857143	0.843137	-0.509804	3.08193e-11	FBgn0027598	cindr	INTRON
25° female	3R_26647179_SNP	G	C	G	0.233333	0.464286	0.344828	0.894737	0.860759	0.867347	-0.522519	7.21545e-12	FBgn0027598	cindr	INTRON
25° female	3R_26650415_SNP	G	G	A	0.192661	0.34375	0.22695	0.536145	0.641026	0.569672	-0.342722	6.17882e-09	FBgn0027598	cindr	SYNONYMOUS_CODING
25° female	3R_26650421_SNP	G	G	A	0.198113	0.3125	0.224638	0.546053	0.586667	0.559471	-0.334834	2.3389e-08	FBgn0027598	cindr	SYNONYMOUS_CODING
25° female	3R_26650430_SNP	C	C	A	0.182692	0.277778	0.207143	0.506757	0.602564	0.539823	-0.33268	1.5217e-08	FBgn0027598	cindr	SYNONYMOUS_CODING
25° female	3R_26752746_SNP	T	T	G	0.12987	0.161765	0.144828	0.336634	0.578947	0.465116	-0.320289	2.34461e-09	FBgn0020912	Ptx1	INTRON
25° female	3R_27054075_SNP	A	A	G	0.12963	0.040404	0.0718954	0.309524	0.427273	0.394737	-0.322841	1.88541e-09	FBgn0039831	CG12054	INTRON
25° female	3R_27126962_SNP	C	C	G	0.0681818	0.0967742	0.08	0.3	0.357143	0.328571	-0.248571	3.67814e-08	Intergenic
25° female	3R_27133811_SNP	T	T	A	0.0930233	0.0892857	0.0915493	0.258621	0.45045	0.352423	-0.260874	7.23385e-08	Intergenic
25° female	3R_27260463_SNP	C	C	T	0.123288	0.08	0.105691	0.372727	0.408163	0.389423	-0.283732	7.71641e-08	FBgn0261988	Gprk2	INTRON
25° female	3R_27266901_SNP	A	A	G	0.122807	0.046875	0.0826446	0.365385	0.331034	0.345382	-0.262737	4.67954e-08	FBgn0261988	Gprk2	INTRON
25° female	3R_27480165_SNP	A	A	T	0.0958904	0	0.0736842	0.355705	0.382353	0.364055	-0.290371	2.54666e-08	FBgn0039862	kek6	INTRON
25° female	3R_27789871_SNP	A	A	T	0.145161	0.191919	0.173913	0.36	0.536585	0.506757	-0.332844	9.06442e-08	FBgn0011224	heph	INTRON
25° female	3R_4013037_SNP	C	C	T	0.027027	0	0.02	0.276423	0.185567	0.236364	-0.216364	4.2774e-08	Intergenic
25° female	3R_4582353_SNP	T	T	C	0.57971	0.606061	0.592593	0.225	0.281818	0.252174	0.340419	2.39167e-08	FBgn0083971	CG34135	INTRON	FBgn0037625	CG11768	INTRON	FBgn0265159	CR44228	715 bp DOWNSTREAM
25° female	3R_5586888_SNP	A	A	C	0.141304	0.142857	0.142045	0.467213	0.383459	0.423529	-0.281484	3.23698e-08	FBgn0037744	CG8417	UTR_3_PRIME	FBgn0266720	Snap24	139 bp DOWNSTREAM
25° female	3R_5587145_SNP	T	T	A	0.244681	0.148148	0.2	0.522727	0.540146	0.533333	-0.333333	2.18867e-09	FBgn0266720	Snap24	UTR_3_PRIME	FBgn0037744	CG8417	215 bp DOWNSTREAM
25° female	3R_5587179_SNP	T	T	G	0.23913	0.152778	0.20122	0.438202	0.549383	0.50996	-0.308741	2.64564e-08	FBgn0266720	Snap24	UTR_3_PRIME	FBgn0037744	CG8417	249 bp DOWNSTREAM
25° female	3R_7760927_SNP	C	C	T	0.0520833	0	0.0295858	0.277778	0.192	0.237918	-0.208332	2.2992e-08	FBgn0037963	Cad87A	INTRON
25° female	3R_7795653_SNP	C	C	G	0.329787	0.207792	0.274854	0.534884	0.698529	0.618868	-0.344014	7.62883e-10	FBgn0260743	GC1	INTRON
25° female	3R_7802006_SNP	T	T	G	0.444444	0.390244	0.424779	0.757576	0.791209	0.7713	-0.346522	6.46927e-08	FBgn0037972	CG10005	SYNONYMOUS_CODING
25° female	3R_7885843_SNP	C	C	T	0.411765	0.234043	0.308642	0.0952381	0.039604	0.0491803	0.259462	7.90094e-08	FBgn0037988	CG14740	949 bp DOWNSTREAM
25° female	3R_7915979_SNP	G	T	G	0.203883	0.247059	0.223404	0.507042	0.526718	0.516484	-0.293079	6.40017e-08	FBgn0037989	CG14741	UTR_5_PRIME
25° female	3R_7928277_SNP	A	A	G	0.109756	0.135593	0.120567	0.506849	0.361842	0.408889	-0.288322	4.28456e-08	FBgn0051361	dpr17	INTRON
25° female	3R_8215096_SNP	T	G	T	0.0833333	0.0869565	0.084507	0.226415	0.547945	0.412698	-0.328191	5.18151e-08	FBgn0085431	CG34402	INTRON	FBgn0053098	CG33098	580 bp DOWNSTREAM
25° female	3R_8288965_SNP	G	G	A	0.375	0.333333	0.364286	0.0782123	0.016129	0.0528053	0.31148	2.16836e-09	FBgn0038058	CG5608	SYNONYMOUS_CODING	FBgn0038057	CG12267	825 bp DOWNSTREAM
25° female	3R_8326538_SNP	T	C	T	0.222222	0.125	0.2	0.693333	0.473684	0.598485	-0.398485	2.88042e-08	Intergenic
25° female	3R_8384265_SNP	C	C	A	0.27027	0.473684	0.322148	0.0877193	0.00990099	0.0511628	0.270985	3.4926e-08	FBgn0038063	Octbeta2R	INTRON
25° female	3R_8394045_SNP	G	A	G	0.242424	0.293103	0.266129	0.584416	0.677083	0.62	-0.353871	4.91617e-09	FBgn0038063	Octbeta2R	INTRON
25° female	3R_8429017_SNP	A	A	T	0.540984	0.727273	0.637795	0.339623	0.197917	0.248322	0.389473	8.96832e-10	Intergenic
25° female	3R_8434144_SNP	C	C	A	0.513514	0.396226	0.47561	0.192308	0.121495	0.160338	0.315272	1.92058e-08	Intergenic
25° female	3R_8434154_SNP	A	A	C	0.495726	0.435484	0.47486	0.214286	0.135593	0.17623	0.298631	6.84066e-08	Intergenic
25° female	3R_8441443_SNP	C	G	C	0.170213	0.37037	0.214876	0.551724	0.572816	0.560484	-0.345608	5.01854e-09	Intergenic
25° female	3R_8517342_SNP	C	C	T	0.0746269	0.0235294	0.0460526	0.16129	0.396694	0.348684	-0.302632	4.02818e-09	FBgn0051347	CG31347	113 bp DOWNSTREAM	FBgn0011745	Arp1	123 bp UPSTREAM	FBgn0005355	Su_fu_	152 bp UPSTREAM
25° female	3R_856591_SNP	A	A	G	0	0	0	0.254237	0.168	0.195652	-0.195652	4.75786e-08	Intergenic
25° female	3R_8608914_SNP	C	C	G	0.0128205	0	0.00970874	0.1	0.42268	0.237885	-0.228177	4.75274e-11	FBgn0038084	beat-Vc	UTR_5_PRIME
25° female	3R_8608967_SNP	A	A	T	0.040404	0	0.0330579	0.137405	0.402174	0.246637	-0.213579	7.77627e-08	FBgn0038084	beat-Vc	53 bp UPSTREAM
25° female	3R_8643861_SNP	G	G	A	0.0357143	0	0.0186335	0.114754	0.325758	0.259067	-0.240434	5.11891e-09	Intergenic
25° female	3R_8643863_SNP	G	G	C	0.0361446	0	0.0185185	0.114754	0.320896	0.25641	-0.237892	6.24484e-09	Intergenic
25° female	3R_8646432_SNP	C	A	C	0	0.0410959	0.0245902	0.255319	0.368421	0.335404	-0.310814	1.16835e-10	Intergenic
25° female	3R_8663004_SNP	T	C	T	0.296703	0.666667	0.413534	0.111111	0.118644	0.114894	0.29864	3.31557e-08	Intergenic
25° female	3R_8682573_SNP	T	C	T	0.395833	0.253333	0.308943	0.0285714	0.030303	0.0298507	0.279092	3.50897e-08	FBgn0038088	CG10126	INTRON
25° female	3R_8682574_SNP	C	C	G	0.166667	0.0125	0.0703125	0.117647	0.447917	0.361538	-0.291226	8.10725e-08	FBgn0038088	CG10126	INTRON
25° female	3R_8801138_SNP	G	A	G	0.544304	0.551724	0.546296	0.246575	0.146789	0.186813	0.359483	4.05709e-08	FBgn0038098	CG7381	INTRON
25° female	3R_8806321_SNP	T	T	A	0.206349	0.206107	0.206186	0.422222	0.59633	0.545455	-0.339269	1.7753e-08	FBgn0038099	CG7091	64 bp DOWNSTREAM	FBgn0038100	Paip2	193 bp UPSTREAM
25° female	3R_8806373_SNP	C	C	T	0.154762	0.208696	0.18593	0.413043	0.570248	0.526946	-0.341016	4.82848e-09	FBgn0038099	CG7091	116 bp DOWNSTREAM	FBgn0038100	Paip2	141 bp UPSTREAM
25° female	3R_8806378_SNP	T	T	C	0.690476	0.655172	0.67	0.520833	0.28	0.346821	0.323179	6.80161e-08	FBgn0038099	CG7091	121 bp DOWNSTREAM	FBgn0038100	Paip2	136 bp UPSTREAM
25° female	3R_8806514_SNP	T	T	C	0.24359	0.283951	0.264151	0.415385	0.698413	0.602094	-0.337943	1.16803e-08	FBgn0038100	Paip2	254 bp UPSTREAM	FBgn0038099	CG7091	257 bp DOWNSTREAM
25° female	3R_8809792_SNP	A	C	A	0.561224	0.5	0.537037	0.22807	0.191176	0.208	0.329037	9.58518e-09	FBgn0038100	Paip2	INTRON
25° female	3R_8809805_SNP	A	G	A	0.568421	0.457143	0.521212	0.19469	0.22	0.209125	0.312087	3.80254e-08	FBgn0038100	Paip2	INTRON
25° female	3R_8813333_SNP	T	C	T	0.568627	0.508772	0.54717	0.25	0.196581	0.223629	0.323541	3.2554e-08	FBgn0051342	CG31342	INTRON	FBgn0038102	CG14383	SYNONYMOUS_CODING
25° female	3R_8813345_SNP	G	T	G	0.585859	0.555556	0.576389	0.259843	0.177419	0.219124	0.357265	1.85784e-09	FBgn0051342	CG31342	INTRON	FBgn0038102	CG14383	SYNONYMOUS_CODING
25° female	3R_8814550_SNP	C	T	C	0.6875	0.382353	0.607692	0.244318	0.247191	0.245283	0.362409	1.72421e-09	FBgn0051342	CG31342	SYNONYMOUS_CODING	FBgn0038102	CG14383	317 bp UPSTREAM
25° female	3R_8842423_SNP	T	C	T	0.617021	0.36	0.563025	0.189189	0.141304	0.167488	0.395538	1.82381e-10	FBgn0020496	CtBP	INTRON
25° female	3R_8886860_SNP	C	C	T	0.3	0.15	0.22	0.488	0.561538	0.52549	-0.30549	5.29593e-08	FBgn0004666	sim	INTRON
25° female	3R_8890254_SNP	T	G	T	0.31	0.355556	0.324138	0.548387	0.746032	0.6621	-0.337963	2.64107e-08	FBgn0004666	sim	INTRON
25° female	3R_9101653_SNP	C	A	C	0.539474	0.453125	0.5	0.206897	0.150376	0.167539	0.332461	2.4249e-08	Intergenic
25° female	3R_9224132_SNP	T	T	C	0.277778	0.178082	0.227586	0.317073	0.691057	0.597561	-0.369975	9.06038e-10	FBgn0038149	CG9796	116 bp DOWNSTREAM	FBgn0038148	CG14377	213 bp DOWNSTREAM
25° female	3R_9378096_SNP	G	A	G	0.202703	0.1875	0.198113	0.503876	0.59322	0.546559	-0.348445	6.91873e-09	Intergenic
25° female	3R_9528339_SNP	C	C	A	0.43	0.4	0.422222	0.100671	0.12844	0.112403	0.309819	5.17946e-08	FBgn0002937	ninaB	SYNONYMOUS_CODING	FBgn0038172	Adgf-D	467 bp DOWNSTREAM
25° female	3R_9641554_SNP	C	C	T	0.447761	0.298851	0.363636	0.111111	0.0620155	0.0705128	0.293124	1.68714e-08	FBgn0263650	CR43641	54 bp DOWNSTREAM	FBgn0263651	CR43642	399 bp UPSTREAM
25° female	3R_9711002_SNP	C	C	T	0.48913	0.469388	0.48227	0.178571	0.116279	0.148699	0.333571	5.66928e-09	Intergenic
25° female	3R_9913700_SNP	T	G	T	0.275	0.373333	0.322581	0.691176	0.7	0.696429	-0.373848	1.22212e-09	FBgn0038197	foxo	UTR_3_PRIME
25° female	3R_9913721_SNP	A	C	A	0.354839	0.4	0.374233	0.73913	0.695238	0.715736	-0.341503	1.34889e-08	FBgn0038197	foxo	21 bp DOWNSTREAM
25° female	3R_9913758_SNP	C	A	C	0.358491	0.4125	0.38172	0.711538	0.714286	0.712963	-0.331243	1.1485e-08	FBgn0038197	foxo	58 bp DOWNSTREAM
25° female	3R_9927693_SNP	G	G	T	0.429907	0.25	0.374194	0.049505	0.137931	0.0904255	0.283768	8.13852e-08	FBgn0038201	PK1-R	SYNONYMOUS_CODING
25° female	3R_9986925_SNP	G	G	A	0.291139	0.5	0.365854	0.753623	0.681159	0.705314	-0.33946	8.71276e-08	FBgn0051327	CG31327	925 bp UPSTREAM
25° female	3R_9986936_SNP	C	C	G	0.324675	0.428571	0.368421	0.80597	0.717391	0.746341	-0.37792	9.64183e-10	FBgn0051327	CG31327	936 bp UPSTREAM
25° female	3R_9986972_SNP	T	T	A	0.573529	0.415094	0.504132	0.132075	0.178571	0.163636	0.340496	4.97347e-08	FBgn0051327	CG31327	972 bp UPSTREAM
25° female	3R_9989238_SNP	C	C	T	0.452055	0.179487	0.357143	0.0606061	0.0551181	0.0575221	0.299621	2.99007e-08	FBgn0038210	CG3199	SYNONYMOUS_CODING
25° female	4_1178183_SNP	T	T	C	0.0888889	0.0833333	0.0854701	0.37037	0.439024	0.422018	-0.336548	7.39471e-08	FBgn0052017	CG32017	INTRON	FBgn0039925	Kif3C	INTRON
25° female	4_328558_SNP	G	G	T	0.315789	0.662791	0.556452	0.210526	0.186813	0.190909	0.365543	3.84123e-08	FBgn0026777	Rad23	161 bp UPSTREAM
25° female	X_10457491_SNP	T	C	T	0.383721	0.5625	0.478022	0.183099	0.176471	0.178947	0.299075	9.33997e-08	FBgn0085443	spri	INTRON
25° female	X_10924279_SNP	A	A	G	0.76	0.678161	0.716049	0.445946	0.322917	0.376471	0.339579	2.83904e-08	FBgn0259241	CG42339	INTRON
25° female	X_11176987_SNP	A	A	G	0.164948	0.0991736	0.12844	0.517857	0.381215	0.413502	-0.285062	2.15741e-08	FBgn0265595	CG44422	INTRON
25° female	X_11219372_SNP	C	T	C	0.221053	0.154762	0.189944	0.449438	0.51462	0.481375	-0.291431	1.21254e-08	FBgn0001491	l_1_10Bb	31 bp UPSTREAM	FBgn0030286	CG1657	46 bp UPSTREAM
25° female	X_11219398_SNP	C	A	C	0.235294	0.116883	0.179012	0.445714	0.512346	0.477745	-0.298732	6.50348e-09	FBgn0030286	CG1657	20 bp UPSTREAM	FBgn0001491	l_1_10Bb	57 bp UPSTREAM
25° female	X_13164914_SNP	T	T	A	0.011236	0.04	0.0215827	0.416667	0.263158	0.3	-0.278417	3.66162e-09	FBgn0041210	HDAC4	INTRON
25° female	X_13207257_SNP	A	A	G	0.0652174	0.0649351	0.0650888	0.389262	0.268966	0.329932	-0.264843	5.76316e-10	FBgn0266375	IP3K2	INTRON
25° female	X_13219298_SNP	T	T	A	0.0215054	0.0888889	0.0434783	0.258503	0.284483	0.269962	-0.226484	2.60393e-08	FBgn0266375	IP3K2	INTRON
25° female	X_13250328_SNP	T	T	G	0.09375	0.05	0.0725806	0.30303	0.465909	0.396104	-0.323523	1.37011e-09	Intergenic
25° female	X_13258687_SNP	C	C	G	0.415584	0.538462	0.456897	0.148387	0.110092	0.132576	0.324321	5.50517e-08	FBgn0261085	Syt12	SYNONYMOUS_CODING
25° female	X_13282943_SNP	A	A	G	0.0126582	0	0.00793651	0.181287	0.164384	0.173502	-0.165565	4.53653e-08	FBgn0030481	CG1662	66 bp DOWNSTREAM
25° female	X_13282944_SNP	G	G	T	0.0126582	0	0.00787402	0.180233	0.167832	0.174603	-0.166729	4.07581e-08	FBgn0030481	CG1662	67 bp DOWNSTREAM
25° female	X_13282955_SNP	T	T	A	0.0121951	0	0.008	0.22619	0.179856	0.205212	-0.197212	1.16214e-09	FBgn0030481	CG1662	78 bp DOWNSTREAM
25° female	X_13282968_SNP	A	A	C	0.0131579	0	0.00854701	0.233918	0.173333	0.205607	-0.19706	8.95401e-10	FBgn0030481	CG1662	91 bp DOWNSTREAM
25° female	X_13282970_SNP	G	G	T	0.0131579	0	0.008	0.235294	0.173333	0.20625	-0.19825	5.95627e-10	FBgn0030481	CG1662	93 bp DOWNSTREAM
25° female	X_13302845_SNP	A	A	T	0.0365854	0	0.023622	0.25	0.218391	0.238494	-0.214872	3.84383e-08	FBgn0030484	GstT4	INTRON	FBgn0030485	CG1998	557 bp DOWNSTREAM
25° female	X_13435973_SNP	T	T	G	0.128713	0	0.0915493	0.426966	0.324675	0.379518	-0.287969	7.72999e-08	Intergenic
25° female	X_13511452_SNP	T	C	T	0.404494	0.555556	0.448	0.0955882	0.176991	0.13253	0.31547	7.15982e-08	FBgn0030503	Tango2	UTR_5_PRIME	FBgn0030502	tth	833 bp UPSTREAM
25° female	X_13785002_SNP	A	A	G	0.08	0.0625	0.0709677	0.356164	0.314516	0.329949	-0.258981	7.8287e-08	FBgn0267033	mamo	INTRON
25° female	X_13785709_SNP	T	T	A	0.025641	0	0.0148148	0.25	0.195804	0.218107	-0.203292	1.68786e-08	FBgn0267033	mamo	INTRON
25° female	X_14017088_SNP	T	A	T	0.15	0.15	0.15	0.459184	0.454545	0.456731	-0.306731	3.44174e-08	Intergenic
25° female	X_14077442_SNP	A	A	T	0.109375	0.108696	0.108974	0.489362	0.396226	0.417476	-0.308501	8.30601e-09	FBgn0030541	CG11584	94 bp DOWNSTREAM
25° female	X_14077457_SNP	C	C	T	0.107692	0.101266	0.104167	0.422222	0.421384	0.421569	-0.317402	4.29059e-09	FBgn0030541	CG11584	109 bp DOWNSTREAM
25° female	X_14163217_SNP	C	T	C	0.0833333	0.208333	0.151515	0.455882	0.488372	0.477157	-0.325642	1.17148e-08	FBgn0002917	na	SYNONYMOUS_CODING
25° female	X_14164611_SNP	T	C	T	0.144231	0.153846	0.146853	0.376623	0.5	0.430147	-0.283294	8.21014e-08	FBgn0002917	na	SYNONYMOUS_CODING
25° female	X_14164749_SNP	T	C	T	0.134146	0.233333	0.160714	0.449153	0.547826	0.497854	-0.33714	4.05904e-09	FBgn0002917	na	SYNONYMOUS_CODING
25° female	X_14170491_SNP	A	C	A	0.172043	0.166667	0.170732	0.513699	0.465909	0.495726	-0.324995	2.20567e-08	FBgn0002917	na	NON_SYNONYMOUS_CODING
25° female	X_14209808_SNP	A	T	A	0.466667	0.482759	0.477273	0.1	0.0909091	0.0923077	0.384965	8.31634e-08	FBgn0030563	betaNACtes2	192 bp UPSTREAM	FBgn0052598	betaNACtes6	355 bp DOWNSTREAM
25° female	X_14601399_SNP	C	T	C	0.222222	0.0657895	0.130769	0.421875	0.443478	0.435754	-0.304985	5.76301e-08	FBgn0015774	NetB	INTRON
25° female	X_15730145_SNP	A	A	C	0.0444444	0.0985915	0.068323	0.411765	0.277372	0.321951	-0.253628	6.41353e-08	FBgn0052582	CG32582	INTRON	FBgn0000319	Chc	622 bp UPSTREAM
25° female	X_16025271_SNP	A	A	T	0.15873	0.113402	0.13125	0.474576	0.412281	0.433526	-0.302276	6.35057e-08	FBgn0042650	disco-r	INTRON
25° female	X_16148015_SNP	T	T	A	0.605263	0.705263	0.660819	0.393443	0.314286	0.338308	0.32251	9.10193e-08	FBgn0003933	snRNA:U5:14B	26 bp DOWNSTREAM	FBgn0003920	snRNA:U2:14B	690 bp UPSTREAM
25° female	X_16198813_SNP	C	C	T	0.688679	0.65625	0.676471	0.354651	0.338983	0.348276	0.328195	1.00975e-08	FBgn0027521	CG3679	SYNONYMOUS_CODING
25° female	X_16293444_SNP	T	T	A	0.0140845	0	0.00892857	0.210938	0.20438	0.207547	-0.198619	5.23529e-09	FBgn0004367	mei-41	INTRON	FBgn0030746	CG9981	371 bp DOWNSTREAM
25° female	X_16417207_SNP	T	C	T	0.35	0.44	0.384615	0.0592105	0.123711	0.0843373	0.300278	3.13395e-08	FBgn0264255	para	INTRON	FBgn0264077	Cnx14D	UTR_3_PRIME
25° female	X_19521500_SNP	C	C	G	0.0192308	0.0138889	0.0170455	0.231884	0.166667	0.20155	-0.184505	8.1196e-08	FBgn0087008	e_y_3	500 bp DOWNSTREAM	FBgn0031045	CG14212	866 bp DOWNSTREAM
25° female	X_19653608_SNP	C	C	T	0.0471698	0.0882353	0.0571429	0.378049	0.242718	0.325843	-0.2687	1.19472e-09	FBgn0031070	CG12702	SYNONYMOUS_CODING	FBgn0031069	Pmp70	295 bp DOWNSTREAM
25° female	X_19716056_SNP	A	A	G	0.047619	0.0113636	0.0290698	0.2	0.305556	0.272727	-0.243658	7.44263e-09	Intergenic
25° female	X_19722456_SNP	C	G	C	0.177419	0.304348	0.231481	0.506173	0.651685	0.582353	-0.350871	3.95672e-08	Intergenic
25° female	X_22043010_SNP	C	C	A	0	0.0634921	0.0263158	0.28125	0.223529	0.254144	-0.227828	5.31013e-08	Intergenic
25° female	X_2323601_SNP	T	G	T	0.695312	0.525773	0.622222	0.454545	0.251799	0.300546	0.321676	2.8702e-08	FBgn0001150	gt	601 bp UPSTREAM
25° female	X_2323604_SNP	T	G	T	0.695312	0.505155	0.613333	0.5	0.234848	0.298851	0.314483	5.74335e-08	FBgn0001150	gt	604 bp UPSTREAM
25° female	X_2565451_SNP	G	T	G	0.432624	0.342105	0.400922	0.112994	0.0679612	0.0964286	0.304493	3.20464e-10	FBgn0003371	sgg	SYNONYMOUS_CODING
25° female	X_3683316_SNP	A	G	A	0.418605	0.217949	0.289256	0.666667	0.691489	0.686441	-0.397184	7.63413e-09	FBgn0086899	tlk	465 bp DOWNSTREAM	FBgn0029676	HIP-R	686 bp UPSTREAM
25° female	X_5061891_SNP	A	A	C	0.166667	0.111111	0.146341	0.469388	0.526316	0.497409	-0.351068	1.04559e-09	FBgn0266098	rg	INTRON	FBgn0029746	CG15465	INTRON
25° female	X_5182398_SNP	T	A	T	0.482759	0.40678	0.444444	0.1	0.113636	0.108911	0.335534	1.40027e-08	Intergenic
25° female	X_8611875_SNP	C	T	C	0.901235	0.655172	0.836364	0.569444	0.479167	0.533333	0.30303	7.25801e-08	FBgn0027330	l_1_G0020	SYNONYMOUS_CODING	FBgn0030061	CG1785	777 bp DOWNSTREAM
25° female	X_8831486_SNP	A	A	T	0.166667	0.130952	0.150538	0.521277	0.387755	0.439834	-0.289296	2.38788e-08	FBgn0261549	rdgA	INTRON
25° female	X_8832622_SNP	T	T	A	0.825	0.857143	0.838235	0.626087	0.454545	0.542222	0.296013	8.78814e-08	FBgn0261549	rdgA	INTRON
25° female	X_8832629_SNP	C	C	T	0.0266667	0.111111	0.0620155	0.268908	0.412844	0.337719	-0.275704	1.76985e-09	FBgn0261549	rdgA	INTRON
25° female	X_8943057_SNP	G	G	T	0.213483	0.338983	0.263514	0.666667	0.552239	0.603306	-0.339792	5.30598e-09	FBgn0259734	CG42388	INTRON	FBgn0264384	CR43836	33 bp UPSTREAM
25° female	X_940229_SNP	A	A	T	0.0315789	0.0192308	0.0272109	0.175824	0.318519	0.261062	-0.233851	6.00294e-09	FBgn0266569	CG42259	28 bp UPSTREAM	FBgn0003638	su_w[a]_	156 bp DOWNSTREAM
25° female	X_9430225_SNP	G	G	A	0.707317	0.71831	0.712418	0.354839	0.375	0.365079	0.347339	1.15451e-08	FBgn0267253	CG32700	INTRON
25° female	X_9759289_SNP	T	C	T	0.930556	1	0.951456	0.699248	0.71134	0.704348	0.247108	5.38269e-08	FBgn0019929	Ser7	UTR_5_PRIME
25° female	X_9861020_SNP	A	C	A	0.535211	0.657143	0.595745	0.439024	0.20979	0.26087	0.334875	7.70224e-08	FBgn0030164	CG1889	28 bp DOWNSTREAM	FBgn0263216	CG43386	336 bp DOWNSTREAM
25° female	X_9935723_SNP	T	A	T	0.6	0.526316	0.574074	0.238994	0.264957	0.25	0.324074	2.29257e-08	FBgn0263132	Cht6	INTRON
25° female	X_9944385_SNP	A	A	C	0.0392157	0.047619	0.0416667	0.336066	0.33871	0.336957	-0.29529	4.35554e-09	FBgn0263132	Cht6	SYNONYMOUS_CODING	FBgn0005391	Yp2	599 bp DOWNSTREAM
25° female	X_9985204_SNP	C	T	C	0.742424	0.790123	0.768707	0.35	0.449102	0.429952	0.338756	2.89009e-08	FBgn0083940	RhoU	INTRON
25° male	2L_10018376_SNP	A	G	A	0.31016	0.148148	0.261194	0.585987	0.602564	0.591489	-0.330295	1.98425e-09	FBgn0032175	CG13131	913 bp UPSTREAM
25° male	2L_10067703_SNP	G	G	A	0.122881	0.0686275	0.106509	0.411765	0.338843	0.377432	-0.270923	3.5199e-09	FBgn0265002	CG44153	INTRON
25° male	2L_10067708_SNP	A	A	G	0.131915	0.0707071	0.113772	0.426471	0.304348	0.370518	-0.256745	2.95968e-08	FBgn0265002	CG44153	INTRON
25° male	2L_10067710_SNP	G	G	T	0.0791667	0.0531915	0.0718563	0.330769	0.278261	0.306122	-0.234266	4.54395e-08	FBgn0265002	CG44153	INTRON
25° male	2L_10218519_SNP	C	C	G	0.0609137	0.255814	0.0958333	0.327957	0.362832	0.341137	-0.245304	2.50044e-08	FBgn0024320	Npc1a	INTRON
25° male	2L_10309024_SNP	C	T	C	0.0927152	0.0833333	0.0909091	0.406452	0.330882	0.371134	-0.280225	1.47946e-09	FBgn0027491	Cdk5alpha	INTRON	FBgn0032214	CG4968	979 bp DOWNSTREAM
25° male	2L_10377282_SNP	A	A	G	0.821138	0.77551	0.813559	0.497041	0.573529	0.531148	0.282412	2.03304e-08	FBgn0032233	dpr19	START_GAINED
25° male	2L_11648767_SNP	T	C	T	0.402299	0.54717	0.436123	0.10241	0.223404	0.146154	0.28997	1.80796e-08	FBgn0032369	CG6614	NON_SYNONYMOUS_CODING
25° male	2L_11708827_SNP	G	G	T	0.458564	0.333333	0.434978	0.157143	0.122642	0.142276	0.292701	3.29618e-08	Intergenic
25° male	2L_13480259_SNP	A	C	A	0.204545	0.111111	0.192118	0.654088	0.588235	0.631148	-0.439029	1.21239e-15	FBgn0263354	CG42784	INTRON
25° male	2L_13480273_SNP	G	A	G	0.0745342	0.0882353	0.0769231	0.413174	0.298851	0.374016	-0.297093	2.51944e-10	FBgn0263354	CG42784	INTRON
25° male	2L_13480276_SNP	A	G	A	0.0759494	0.103448	0.0802139	0.413174	0.325581	0.383399	-0.303185	2.09312e-10	FBgn0263354	CG42784	INTRON
25° male	2L_13480278_SNP	G	A	G	0.0807453	0.103448	0.0842105	0.407186	0.310345	0.374016	-0.289805	1.30697e-09	FBgn0263354	CG42784	INTRON
25° male	2L_13741267_SNP	G	A	G	0.65625	0.454545	0.631868	0.314103	0.307692	0.311538	0.32033	8.891e-08	Intergenic
25° male	2L_13741268_SNP	C	A	C	0.767296	0.681818	0.756906	0.425	0.433962	0.428571	0.328335	1.27754e-08	Intergenic
25° male	2L_13867677_SNP	G	T	G	0.484375	0.44	0.47191	0.194444	0.133333	0.173516	0.298394	1.52021e-08	FBgn0028509	CenG1A	INTRON	FBgn0266142	CR44848	987 bp UPSTREAM
25° male	2L_13867717_SNP	C	G	C	0.469388	0.538462	0.48659	0.218045	0.156627	0.194444	0.292146	6.59414e-08	FBgn0028509	CenG1A	INTRON
25° male	2L_13907924_SNP	C	C	T	0.502146	0.448718	0.488746	0.221477	0.189474	0.209016	0.27973	9.40768e-08	FBgn0012037	Ance	SYNONYMOUS_CODING
25° male	2L_13917932_SNP	T	T	G	0.57	0.5	0.5625	0.21978	0.127273	0.184932	0.377568	4.88382e-09	FBgn0032536	Ance-3	INTRON
25° male	2L_14250721_SNP	T	T	C	0.125	0.185185	0.137405	0.414141	0.372549	0.4	-0.262595	5.41044e-08	Intergenic
25° male	2L_14343288_SNP	G	C	G	0.119318	0.0322581	0.0966387	0.477612	0.386364	0.441441	-0.344803	2.95023e-12	FBgn0028916	CG33090	SYNONYMOUS_CODING
25° male	2L_14718212_SNP	G	G	A	0.0635838	0.130435	0.0826446	0.292453	0.461538	0.370558	-0.287914	1.30442e-09	Intergenic
25° male	2L_15026511_SNP	G	A	G	0.761111	0.721519	0.749035	0.38255	0.411111	0.393305	0.355729	5.11525e-11	FBgn0260446	GABA-B-R1	SYNONYMOUS_CODING	FBgn0053310	CG33310	371 bp UPSTREAM
25° male	2L_1530066_SNP	A	A	T	0.129032	0.142857	0.13198	0.283422	0.548148	0.39441	-0.26243	3.04752e-08	Intergenic
25° male	2L_1531313_SNP	G	G	A	0.372449	0.148148	0.306859	0.535714	0.71134	0.607595	-0.300736	4.03979e-08	Intergenic
25° male	2L_1548073_SNP	C	C	T	0.582857	0.535211	0.569106	0.163934	0.185185	0.172414	0.396692	8.77128e-14	Intergenic
25° male	2L_15733500_SNP	A	C	A	0.102679	0.136986	0.111111	0.345238	0.377049	0.358621	-0.24751	4.44838e-08	FBgn0010382	CycE	INTRON
25° male	2L_15895610_SNP	A	A	C	0.269006	0.347826	0.285714	0.612903	0.522936	0.582822	-0.297108	7.74905e-08	FBgn0051735	CG31735	UTR_5_PRIME
25° male	2L_16185141_SNP	T	T	A	0.344498	0.26506	0.321918	0.0512821	0.125	0.0812183	0.2407	6.47945e-08	FBgn0001991	Ca-alpha1D	INTRON
25° male	2L_16257914_SNP	T	T	C	0.349593	0.833333	0.392593	0.06875	0.108911	0.0842912	0.308301	3.23403e-08	FBgn0028515	EndoGI	INTRON	FBgn0024734	PRL-1	308 bp UPSTREAM
25° male	2L_16257915_SNP	C	C	G	0.355372	0.833333	0.398496	0.0641026	0.112245	0.0826772	0.315819	1.79737e-08	FBgn0028515	EndoGI	INTRON	FBgn0024734	PRL-1	309 bp UPSTREAM
25° male	2L_16257918_SNP	T	T	G	0.34127	0.846154	0.388489	0.0696203	0.113402	0.0862745	0.302215	4.10265e-08	FBgn0028515	EndoGI	INTRON	FBgn0024734	PRL-1	312 bp UPSTREAM
25° male	2L_16257945_SNP	C	C	T	0.385827	0.647059	0.416667	0.05625	0.123596	0.0803213	0.336345	1.47598e-09	FBgn0028515	EndoGI	INTRON	FBgn0024734	PRL-1	339 bp UPSTREAM
25° male	2L_16257949_SNP	A	A	T	0.384615	0.619048	0.417219	0.0545455	0.122222	0.0784314	0.338787	4.93318e-10	FBgn0028515	EndoGI	INTRON	FBgn0024734	PRL-1	343 bp UPSTREAM
25° male	2L_1630424_SNP	G	G	A	0.141026	0.0540541	0.124352	0.366864	0.477778	0.405405	-0.281053	2.99402e-08	Intergenic
25° male	2L_1632408_SNP	G	G	C	0.123077	0.1	0.11875	0.45098	0.443478	0.447761	-0.329011	1.30236e-10	Intergenic
25° male	2L_16528650_SNP	A	A	G	0.429907	0.4	0.423358	0.128378	0.145833	0.135246	0.288112	9.69109e-09	FBgn0032587	CG5953	INTRON	FBgn0263555	mir-4943	159 bp UPSTREAM	FBgn0086038	snoRNA:Me28S-C1237	173 bp DOWNSTREAM
25° male	2L_16528652_SNP	T	T	A	0.43318	0.446154	0.43617	0.125828	0.186275	0.150198	0.285973	1.31338e-08	FBgn0032587	CG5953	INTRON	FBgn0263555	mir-4943	161 bp UPSTREAM	FBgn0086038	snoRNA:Me28S-C1237	171 bp DOWNSTREAM
25° male	2L_16690326_SNP	G	G	A	0.261364	0.328358	0.274924	0.0502793	0.0714286	0.0595611	0.215363	7.7597e-08	FBgn0261278	grp	INTRON
25° male	2L_1711791_SNP	G	G	C	0.104651	0.180723	0.129412	0.414815	0.526316	0.46087	-0.331458	2.45144e-11	FBgn0086698	frtz	SYNONYMOUS_CODING	FBgn0031357	mRpL48	326 bp DOWNSTREAM
25° male	2L_1741189_SNP	G	A	G	0.671111	0.671053	0.671096	0.415301	0.323308	0.376582	0.294514	2.78371e-08	FBgn0264494	CG17646	INTRON
25° male	2L_17574495_SNP	C	C	A	0.390411	0.369231	0.383886	0.0319149	0.220339	0.104575	0.279311	3.81875e-08	FBgn0262400	mir-287	115 bp UPSTREAM	FBgn0266898	CR45358	657 bp DOWNSTREAM
25° male	2L_17577683_SNP	A	G	A	0.293194	0.107143	0.269406	0.564516	0.615385	0.582759	-0.313352	3.54931e-08	Intergenic
25° male	2L_17843726_SNP	A	A	G	0.408046	0.45098	0.417778	0.133333	0.141176	0.13617	0.281608	6.92601e-08	FBgn0262018	CadN2	INTRON
25° male	2L_17900990_SNP	T	T	G	0.61658	0.695652	0.625	0.224359	0.470588	0.311203	0.313797	9.21192e-08	FBgn0266871	CR45332	817 bp DOWNSTREAM
25° male	2L_1790156_SNP	G	G	T	0.153153	0.184211	0.157692	0.325444	0.531915	0.419355	-0.261663	8.11242e-08	FBgn0045498	Gr22d	NON_SYNONYMOUS_CODING	FBgn0265138	Gr22c	461 bp DOWNSTREAM
25° male	2L_17932160_SNP	G	G	C	0.672986	0.703125	0.68	0.314815	0.5125	0.380165	0.299835	7.52123e-08	Intergenic
25° male	2L_18046935_SNP	C	C	T	0.319149	0.301205	0.313653	0.646667	0.605769	0.629921	-0.316268	6.94465e-09	FBgn0243486	rdo	INTRON
25° male	2L_18046958_SNP	C	C	T	0.309091	0.333333	0.31746	0.632258	0.610526	0.624	-0.30654	2.94514e-08	FBgn0243486	rdo	INTRON
25° male	2L_18046964_SNP	C	C	A	0.3125	0.304348	0.309701	0.625	0.592233	0.612167	-0.302466	2.65824e-08	FBgn0243486	rdo	INTRON
25° male	2L_18069936_SNP	T	T	A	0.463158	0.421875	0.452756	0.137168	0.2	0.1571	0.295656	4.71416e-09	FBgn0243486	rdo	UTR_3_PRIME
25° male	2L_18110137_SNP	T	T	C	0.471204	0.545455	0.478873	0.130682	0.25	0.18	0.298873	7.14399e-08	Intergenic
25° male	2L_1816692_SNP	A	A	G	0.322485	0.28	0.312785	0.560185	0.618182	0.585302	-0.272516	5.03768e-08	Intergenic
25° male	2L_18192834_SNP	G	G	T	0.816667	0.829787	0.819383	0.433121	0.659341	0.516129	0.303254	1.01547e-08	FBgn0261804	CG42750	INTRON
25° male	2L_1827071_SNP	T	C	T	0.508197	0.564103	0.524904	0.25	0.20202	0.229437	0.295467	5.14636e-08	FBgn0051664	CG31664	571 bp UPSTREAM
25° male	2L_1838582_SNP	A	A	C	0.159292	0.0895522	0.143345	0.398773	0.436364	0.413919	-0.270575	3.19904e-08	FBgn0051665	wry	INTRON	FBgn0264882	CR44073	912 bp DOWNSTREAM
25° male	2L_1973528_SNP	G	G	C	0.111111	0.219178	0.138408	0.402685	0.572816	0.472222	-0.333814	6.44347e-12	FBgn0031376	Der-1	429 bp UPSTREAM
25° male	2L_19945823_SNP	C	C	G	0.0591133	0.265625	0.108614	0.391304	0.341463	0.370558	-0.261944	7.2325e-08	FBgn0263873	sick	INTRON
25° male	2L_19974500_SNP	T	T	C	0.491228	0.226667	0.410569	0.111801	0.183486	0.140741	0.269828	3.43979e-08	FBgn0264443	CG43861	INTRON
25° male	2L_2043084_SNP	C	C	T	0.239437	0.259259	0.243446	0.534653	0.605263	0.564972	-0.321526	3.00801e-08	FBgn0003557	Su_dx_	SYNONYMOUS_CODING
25° male	2L_2068454_SNP	A	G	A	0.468571	0.616438	0.512097	0.213115	0.114754	0.188525	0.323572	1.70587e-09	FBgn0053516	dpr3	INTRON
25° male	2L_2068752_SNP	C	C	T	0.171779	0.177419	0.173333	0.435897	0.538462	0.476923	-0.30359	3.2711e-08	FBgn0053516	dpr3	INTRON
25° male	2L_21788328_SNP	A	A	T	0.0894737	0.676471	0.178571	0.63	0.679389	0.649547	-0.470975	7.88316e-25	FBgn0051612	CG31612	INTRON
25° male	2L_21966021_SNP	G	G	A	0.214286	0.4125	0.266447	0.659574	0.544643	0.616667	-0.350219	6.39578e-12	Intergenic
25° male	2L_2198390_SNP	C	C	G	0.263158	0.25974	0.262238	0.507143	0.616822	0.554656	-0.292418	6.4389e-08	FBgn0085201	CG34172	478 bp UPSTREAM
25° male	2L_2233849_SNP	G	G	A	0.150485	0.216216	0.173502	0.366906	0.574074	0.45749	-0.283988	8.20758e-09	FBgn0262126	Sec24CD	SYNONYMOUS_CODING
25° male	2L_22467943_SNP	A	A	T	0.138462	0.145833	0.139918	0.43125	0.393939	0.416988	-0.277071	3.55709e-08	Intergenic
25° male	2L_2249007_SNP	G	G	C	0.208556	0.22807	0.213115	0.449102	0.555556	0.494881	-0.281766	7.41549e-08	Intergenic
25° male	2L_2256072_SNP	C	C	A	0.194595	0.240964	0.208955	0.410853	0.607143	0.502075	-0.293119	1.93434e-08	Intergenic
25° male	2L_2257142_SNP	G	G	A	0.2	0.206897	0.201717	0.424242	0.69697	0.515152	-0.313435	1.62385e-08	FBgn0266022	CR44787	493 bp DOWNSTREAM
25° male	2L_2372411_SNP	G	A	G	0	0	0	0.258993	0.12963	0.222798	-0.222798	4.55391e-09	FBgn0031418	CG3609	44 bp DOWNSTREAM	FBgn0031417	CG3597	887 bp UPSTREAM
25° male	2L_2494534_SNP	C	G	C	0.37799	0.287356	0.351351	0.111111	0.0485437	0.0867925	0.264559	3.04619e-09	FBgn0011818	oaf	INTRON
25° male	2L_2817276_SNP	C	C	T	0.398773	0.321429	0.37247	0.0849673	0.171053	0.113537	0.258933	7.17019e-08	FBgn0031464	Duox	SYNONYMOUS_CODING
25° male	2L_2828692_SNP	G	G	A	0.195122	0.3	0.215686	0.556522	0.610526	0.580952	-0.365266	3.04378e-11	FBgn0031464	Duox	INTRON
25° male	2L_2963184_SNP	T	C	T	0.142857	0.108434	0.132616	0.446667	0.325301	0.403433	-0.270817	4.99033e-08	FBgn0010263	Rbp9	INTRON
25° male	2L_3137460_SNP	A	A	T	0.121212	0	0.111888	0.266187	0.53125	0.393258	-0.28137	2.71662e-08	FBgn0015600	toc	INTRON
25° male	2L_3699895_SNP	A	C	A	0.715152	0.782609	0.723404	0.433333	0.33121	0.385757	0.337648	2.42983e-09	FBgn0259954	CG42464	69 bp DOWNSTREAM	FBgn0259955	CG42465	300 bp UPSTREAM	FBgn0259956	Sfp24C1	779 bp UPSTREAM	FBgn0031563	CG10031	803 bp UPSTREAM
25° male	2L_3703851_SNP	T	G	T	0.580247	0.574468	0.57931	0.276596	0.252174	0.267327	0.311984	9.40898e-09	FBgn0031564	CG2816	INTRON	FBgn0051778	CG31778	255 bp DOWNSTREAM	FBgn0265370	CR44311	904 bp DOWNSTREAM
25° male	2L_3703855_SNP	A	T	A	0.581498	0.6	0.584559	0.310345	0.247788	0.285714	0.298845	7.17257e-08	FBgn0031564	CG2816	INTRON	FBgn0051778	CG31778	251 bp DOWNSTREAM	FBgn0265370	CR44311	908 bp DOWNSTREAM
25° male	2L_3907196_SNP	G	C	G	0.166667	0.196078	0.17284	0.524823	0.470085	0.5	-0.32716	2.9683e-10	FBgn0051774	fred	INTRON
25° male	2L_3962637_SNP	T	T	A	0.244048	0.473684	0.26738	0.582938	0.578125	0.581121	-0.313741	2.92533e-08	FBgn0051774	fred	INTRON
25° male	2L_3962666_SNP	C	C	T	0.223684	0.5625	0.255952	0.550725	0.609524	0.570513	-0.31456	4.71917e-08	FBgn0051774	fred	INTRON
25° male	2L_4285132_SNP	C	C	G	0.544444	0.585366	0.557252	0.22963	0.305556	0.263374	0.293877	6.91691e-08	FBgn0010473	tutl	INTRON
25° male	2L_4295029_SNP	C	C	A	0.286486	0.344828	0.300412	0.690476	0.6	0.65534	-0.354928	4.46074e-10	FBgn0010473	tutl	INTRON
25° male	2L_4354725_SNP	G	G	A	0.243243	0.243902	0.243446	0.526946	0.527778	0.527273	-0.283827	9.34407e-08	FBgn0031596	CG15429	691 bp DOWNSTREAM
25° male	2L_4374639_SNP	A	C	A	0.481283	0.462963	0.477178	0.78125	0.782178	0.781659	-0.304481	4.07779e-08	FBgn0026319	Traf4	INTRON
25° male	2L_4473654_SNP	A	C	A	0.484018	0.5	0.488889	0.802721	0.792453	0.798419	-0.30953	1.34845e-09	FBgn0011603	ine	INTRON
25° male	2L_4904092_SNP	C	C	G	0.214953	0.428571	0.239669	0.591195	0.53	0.567568	-0.327898	9.78921e-08	FBgn0031646	CG2837	UTR_3_PRIME	FBgn0031645	CG3036	203 bp DOWNSTREAM
25° male	2L_4916504_SNP	G	G	A	0.154762	0.217391	0.168224	0.506494	0.457831	0.489451	-0.321227	2.04608e-09	FBgn0041150	hoe1	INTRON
25° male	2L_4916546_SNP	A	A	C	0.17341	0.269231	0.195556	0.537415	0.45122	0.50655	-0.310995	1.15911e-08	FBgn0041150	hoe1	INTRON
25° male	2L_4936207_SNP	C	G	C	0.121547	0.173077	0.133047	0.513043	0.315068	0.43617	-0.303123	9.01446e-09	FBgn0031649	hoe2	SYNONYMOUS_CODING
25° male	2L_4946475_SNP	A	G	A	0.669643	0.742857	0.679537	0.386598	0.322835	0.361371	0.318166	9.01813e-09	FBgn0015000	betaggt-I	INTRON
25° male	2L_4956164_SNP	G	G	A	0.0672646	0.0990991	0.0778443	0.323944	0.283186	0.305882	-0.228038	7.89438e-08	FBgn0031655	Marcal1	SYNONYMOUS_CODING
25° male	2L_5004217_SNP	G	G	A	0.052356	0.150685	0.0795455	0.257812	0.452381	0.334906	-0.25536	1.44822e-08	FBgn0053113	Rtnl1	INTRON
25° male	2L_5127576_SNP	A	A	G	0.377358	0.383562	0.37931	0.101562	0.12844	0.113924	0.265386	6.00172e-08	FBgn0261836	Msp300	INTRON
25° male	2L_5127582_SNP	G	G	A	0.375	0.368421	0.372881	0.0977444	0.0841121	0.0916667	0.281215	2.93926e-09	FBgn0261836	Msp300	INTRON
25° male	2L_5127585_SNP	T	T	C	0.401235	0.394737	0.39916	0.113636	0.11215	0.112971	0.286189	5.07121e-09	FBgn0261836	Msp300	INTRON
25° male	2L_5127594_SNP	A	A	C	0.385965	0.405063	0.392	0.124088	0.12037	0.122449	0.269551	3.25993e-08	FBgn0261836	Msp300	INTRON
25° male	2L_5642582_SNP	A	A	G	0.568421	0.644444	0.582979	0.262069	0.284091	0.270386	0.312592	5.21131e-08	FBgn0051646	CG31646	INTRON	FBgn0262243	mir-964	381 bp DOWNSTREAM	FBgn0262333	mir-963	504 bp DOWNSTREAM
25° male	2L_660240_SNP	A	A	C	0.289362	0.402174	0.321101	0.0723684	0.121951	0.0897436	0.231357	9.05493e-08	FBgn0000497	ds	INTRON
25° male	2L_7675546_SNP	C	C	T	0.195266	0.105263	0.178744	0.494444	0.492424	0.49359	-0.314846	1.71526e-09	FBgn0040299	Myo28B1	INTRON	FBgn0264087	Slob	468 bp UPSTREAM
25° male	2L_7883759_SNP	T	G	T	0.287179	0.326531	0.295082	0.0689655	0.0416667	0.0592593	0.235823	9.25295e-08	FBgn0031961	CG7102	SYNONYMOUS_CODING
25° male	2L_8045455_SNP	A	G	A	0.12381	0.107843	0.11859	0.389262	0.349057	0.372549	-0.253959	5.61021e-08	FBgn0031981	CG7466	SYNONYMOUS_CODING
25° male	2L_8140039_SNP	G	G	A	0.047619	0.0945946	0.0619835	0.373984	0.232877	0.321429	-0.259445	1.41082e-08	FBgn0031990	CG8552	SYNONYMOUS_CODING
25° male	2L_8186906_SNP	C	T	C	0.333333	0.333333	0.333333	0.702128	0.818182	0.758242	-0.424908	5.5951e-09	FBgn0264953	Piezo	INTRON
25° male	2L_8186908_SNP	T	C	T	0.333333	0.333333	0.333333	0.695652	0.818182	0.755556	-0.422222	7.79374e-09	FBgn0264953	Piezo	INTRON
25° male	2L_8186909_SNP	T	A	T	0.325	0.333333	0.326923	0.688889	0.822222	0.755556	-0.428632	4.26482e-09	FBgn0264953	Piezo	INTRON
25° male	2L_8186912_SNP	C	G	C	0.307692	0.333333	0.313725	0.681818	0.837209	0.758621	-0.444895	1.06451e-09	FBgn0264953	Piezo	INTRON
25° male	2L_8186923_SNP	T	A	T	0.287129	0.208333	0.272	0.571429	0.809524	0.673469	-0.401469	1.23718e-08	FBgn0264953	Piezo	INTRON
25° male	2L_8420708_SNP	C	T	C	0.188235	0.338983	0.227074	0.514286	0.53211	0.521127	-0.294053	3.19295e-08	FBgn0027932	Akap200	INTRON
25° male	2L_8742132_SNP	G	G	A	0	0	0	0.248555	0	0.156364	-0.156364	4.1014e-08	Intergenic
25° male	2L_9528416_SNP	C	T	C	0.231183	0.0689655	0.209302	0.562162	0.449612	0.515924	-0.306621	1.2604e-08	FBgn0032123	Oatp30B	INTRON	FBgn0032122	CG31883	99 bp UPSTREAM
25° male	2L_9629670_SNP	C	G	C	0.344828	0.235294	0.335079	0.619318	0.707965	0.653979	-0.318901	8.39642e-08	Intergenic
25° male	2L_971187_SNP	C	T	C	0.298611	0.227273	0.281915	0.612613	0.614286	0.61326	-0.331345	5.5949e-08	Intergenic
25° male	2R_13029715_SNP	G	A	G	0.444444	0.47561	0.452769	0.701754	0.805825	0.751152	-0.298383	3.41474e-08	Intergenic
25° male	2R_13776236_SNP	A	A	C	0.0584795	0.0246914	0.047619	0.275862	0.285714	0.279476	-0.231857	3.36354e-08	FBgn0261362	PPO1	INTRON	FBgn0011589	Elk	INTRON
25° male	2R_14340972_SNP	G	G	A	0.566964	0.680328	0.606936	0.309677	0.337349	0.319328	0.287609	8.53713e-08	FBgn0034352	CG17669	SYNONYMOUS_CODING	FBgn0034351	CG5190	731 bp DOWNSTREAM
25° male	2R_14474509_SNP	G	G	T	0.0769231	0.08	0.0779221	0.273504	0.402299	0.328431	-0.250509	6.54904e-08	FBgn0050115	GEFmeso	INTRON
25° male	2R_14706458_SNP	T	A	T	0.5	0.558824	0.511236	0.156716	0.244681	0.192982	0.318253	4.31715e-08	FBgn0010551	Phb2	514 bp UPSTREAM
25° male	2R_14787445_SNP	T	T	C	0.38172	0.431579	0.398577	0.126506	0.164948	0.140684	0.257892	8.64502e-08	FBgn0034408	sano	INTRON	FBgn0086022	snoRNA:Me28S-U1130	403 bp DOWNSTREAM
25° male	2R_14880947_SNP	G	G	A	0.0913978	0.0819672	0.0890688	0.350282	0.305785	0.332215	-0.243146	3.40807e-08	FBgn0265356	tn	INTRON
25° male	2R_15007795_SNP	A	G	A	0.252294	0.114754	0.222222	0.547297	0.5	0.526718	-0.304495	1.1098e-08	FBgn0004168	5-HT1A	INTRON
25° male	2R_15458249_SNP	A	A	C	0.0849057	0.0898876	0.0863787	0.345865	0.310345	0.331818	-0.245439	9.23156e-08	FBgn0003435	sm	INTRON
25° male	2R_15458266_SNP	T	T	C	0.075	0.0714286	0.0739437	0.358779	0.26087	0.318386	-0.244442	4.52442e-08	FBgn0003435	sm	INTRON
25° male	2R_15458275_SNP	C	C	T	0.0653266	0.0740741	0.0678571	0.348485	0.255319	0.309735	-0.241877	3.61023e-08	FBgn0003435	sm	INTRON
25° male	2R_15458291_SNP	T	T	G	0.0597826	0.0444444	0.0547445	0.322835	0.263158	0.297297	-0.242553	1.55201e-08	FBgn0003435	sm	INTRON
25° male	2R_17526652_SNP	T	T	A	0.264286	0.411765	0.280255	0.658683	0.65	0.655052	-0.374797	2.13519e-10	FBgn0034643	CG10321	748 bp DOWNSTREAM
25° male	2R_17530774_SNP	A	G	A	0.371287	0.262295	0.346008	0.674699	0.608696	0.647687	-0.301679	4.43486e-08	Intergenic
25° male	2R_17706064_SNP	G	T	G	0.509091	0.515625	0.510563	0.225131	0.235772	0.229299	0.281264	9.0829e-08	Intergenic
25° male	2R_17728500_SNP	C	C	G	0.436441	0.357143	0.421233	0.144	0.141176	0.142857	0.278376	5.57494e-08	Intergenic
25° male	2R_17730395_SNP	A	T	A	0.781065	0.881356	0.807018	0.555556	0.438776	0.511538	0.295479	2.79574e-08	FBgn0050407	tRNA:CR30407	207 bp DOWNSTREAM
25° male	2R_17735360_SNP	A	A	T	0.701149	0.75	0.708738	0.359155	0.443662	0.401408	0.307329	7.46211e-08	FBgn0050406	tRNA:CR30406	552 bp DOWNSTREAM
25° male	2R_17775094_SNP	T	T	C	0.848485	0.853659	0.849372	0.536145	0.588235	0.557895	0.291478	7.14493e-09	FBgn0085397	Fili	INTRON
25° male	2R_17822145_SNP	C	G	C	0.748718	0.932432	0.799257	0.527397	0.46875	0.504132	0.295124	2.69633e-08	FBgn0085397	Fili	INTRON	FBgn0263999	CG43742	362 bp DOWNSTREAM
25° male	2R_17878617_SNP	T	T	G	0.421348	0.68	0.498024	0.215278	0.206897	0.211538	0.286485	4.48934e-08	FBgn0085399	CG34370	INTRON
25° male	2R_17912919_SNP	C	T	C	0.696078	0.84058	0.732601	0.414966	0.440367	0.425781	0.306819	1.77313e-08	FBgn0085399	CG34370	INTRON
25° male	2R_17947321_SNP	T	T	C	0.705556	0.807692	0.736434	0.470588	0.4	0.440678	0.295756	8.09579e-08	FBgn0034684	CG13501	SYNONYMOUS_CODING
25° male	2R_17960779_SNP	T	C	T	0.479167	0.701299	0.542751	0.266667	0.222222	0.246575	0.296176	5.56156e-08	FBgn0034688	CG11474	SYNONYMOUS_CODING	FBgn0034689	CG2921	264 bp DOWNSTREAM
25° male	2R_17961205_SNP	G	A	G	0.507538	0.671429	0.550186	0.283186	0.186047	0.241206	0.30898	2.68491e-08	FBgn0034689	CG2921	SYNONYMOUS_CODING	FBgn0034688	CG11474	257 bp UPSTREAM
25° male	2R_18027738_SNP	A	C	A	0.691964	0.825	0.726974	0.429487	0.404762	0.420833	0.30614	2.33272e-08	FBgn0000008	a	INTRON	FBgn0029084	gom	INTRON	FBgn0034700	CG11269	938 bp DOWNSTREAM
25° male	2R_18033280_SNP	T	T	C	0.454023	0.554217	0.486381	0.179856	0.229358	0.201613	0.284768	5.79308e-08	FBgn0000008	a	INTRON
25° male	2R_18036974_SNP	A	T	A	0.714953	0.75	0.722628	0.375758	0.444444	0.407767	0.314861	3.25384e-09	FBgn0000008	a	INTRON
25° male	2R_18036975_SNP	A	T	A	0.699531	0.754098	0.711679	0.375758	0.431507	0.401929	0.30975	6.64e-09	FBgn0000008	a	INTRON
25° male	2R_18047533_SNP	G	A	G	0.785388	0.843373	0.801325	0.431818	0.5	0.456731	0.344594	1.73993e-10	FBgn0000008	a	INTRON
25° male	2R_18093167_SNP	C	C	A	0.274809	0.178947	0.2493	0.046875	0.0526316	0.0494186	0.199881	8.45873e-08	FBgn0034710	CG3292	69 bp UPSTREAM	FBgn0034711	CG3290	343 bp DOWNSTREAM
25° male	2R_18242500_SNP	A	A	G	0.269036	0.287356	0.274648	0.0390625	0.0721649	0.0533333	0.221315	4.87106e-08	FBgn0034720	Liprin-gamma	INTRON
25° male	2R_18245278_SNP	C	C	A	0.800905	0.813559	0.803571	0.553763	0.474227	0.526502	0.27707	9.72827e-08	FBgn0034720	Liprin-gamma	INTRON
25° male	2R_18276894_SNP	A	T	A	0.530702	0.681818	0.572785	0.264706	0.263158	0.264069	0.308716	9.11931e-09	FBgn0034723	CG13506	INTRON
25° male	2R_18276914_SNP	T	A	T	0.546729	0.684211	0.582759	0.300813	0.257732	0.281818	0.30094	5.32027e-08	FBgn0034723	CG13506	INTRON
25° male	2R_18277378_SNP	G	G	A	0.451477	0.46	0.452962	0.169355	0.129032	0.155914	0.297048	3.08291e-08	FBgn0034723	CG13506	INTRON
25° male	2R_18289952_SNP	T	C	T	0.759434	0.614286	0.723404	0.414013	0.438356	0.421739	0.301665	5.65575e-08	FBgn0034724	babos	388 bp UPSTREAM	FBgn0265981	CR44760	448 bp DOWNSTREAM
25° male	2R_18289966_SNP	A	A	C	0.740566	0.59375	0.706522	0.360544	0.426667	0.382883	0.323639	7.14679e-09	FBgn0034724	babos	402 bp UPSTREAM	FBgn0265981	CR44760	434 bp DOWNSTREAM
25° male	2R_18289982_SNP	C	A	C	0.798122	0.676923	0.769784	0.48227	0.428571	0.464455	0.305329	3.75926e-08	FBgn0034724	babos	418 bp UPSTREAM	FBgn0265981	CR44760	418 bp DOWNSTREAM
25° male	2R_18343454_SNP	C	C	T	0.152709	0.2125	0.169611	0.506667	0.368421	0.453061	-0.28345	2.32035e-08	FBgn0034731	CG10384	INTRON
25° male	2R_18346101_SNP	C	C	A	0.145455	0.234043	0.161049	0.369048	0.568627	0.444444	-0.283396	1.46383e-08	FBgn0034731	CG10384	INTRON
25° male	2R_18358080_SNP	A	C	A	0.508571	0.4375	0.48954	0.18	0.228916	0.197425	0.292115	7.30166e-08	FBgn0034731	CG10384	INTRON
25° male	2R_18362579_SNP	A	G	A	0.5	0.753846	0.571429	0.20354	0.302632	0.243386	0.328042	6.46009e-09	FBgn0266432	CG45062	SYNONYMOUS_CODING
25° male	2R_18362591_SNP	C	A	C	0.534483	0.731343	0.589212	0.203252	0.306667	0.242424	0.346787	5.55159e-10	FBgn0266432	CG45062	SYNONYMOUS_CODING
25° male	2R_18377562_SNP	G	G	A	0.45283	0.584158	0.495208	0.232704	0.18018	0.211111	0.284097	2.19195e-08	FBgn0034734	CG4554	SYNONYMOUS_CODING
25° male	2R_18378165_SNP	T	T	G	0.524444	0.525253	0.524691	0.144928	0.207921	0.171548	0.353143	1.27978e-12	FBgn0034734	CG4554	SYNONYMOUS_CODING
25° male	2R_18378917_SNP	A	A	G	0.336066	0.290323	0.323442	0.0987654	0.047619	0.0786517	0.24479	9.17028e-09	FBgn0034734	CG4554	SYNONYMOUS_CODING	FBgn0034735	CG4610	785 bp UPSTREAM
25° male	2R_18391463_SNP	A	A	T	0.143836	0.05	0.13253	0.416667	0.518072	0.451883	-0.319353	3.20753e-09	FBgn0003175	px	INTRON
25° male	2R_18399323_SNP	C	C	A	0.208122	0.258427	0.223776	0.448819	0.604396	0.513761	-0.289985	6.62141e-08	FBgn0003175	px	INTRON
25° male	2R_18399763_SNP	G	G	A	0.233161	0.347826	0.25523	0.536585	0.641791	0.573684	-0.318454	4.79589e-08	FBgn0003175	px	INTRON
25° male	2R_18399972_SNP	T	T	G	0.293478	0.119048	0.261062	0.582857	0.556452	0.571906	-0.310844	1.73265e-08	FBgn0003175	px	INTRON
25° male	2R_18401778_SNP	G	C	G	0.483755	0.511628	0.490358	0.162651	0.22695	0.192182	0.298176	1.36102e-09	FBgn0003175	px	INTRON
25° male	2R_18401804_SNP	G	T	G	0.493151	0.58209	0.513986	0.166667	0.246154	0.20438	0.309606	2.65995e-09	FBgn0003175	px	INTRON
25° male	2R_18407451_SNP	C	C	A	0.125749	0.134831	0.128906	0.504854	0.325581	0.42328	-0.294374	9.37299e-09	FBgn0003175	px	INTRON
25° male	2R_18411120_SNP	A	G	A	0.216346	0.134146	0.193103	0.419753	0.581633	0.480769	-0.287666	2.21558e-08	FBgn0003175	px	INTRON
25° male	2R_18422450_SNP	A	A	G	0.269058	0.323077	0.28125	0.571429	0.638889	0.597826	-0.316576	4.10457e-08	FBgn0003175	px	INTRON
25° male	2R_18440256_SNP	C	T	C	0.393939	0.164384	0.338816	0.0955056	0.04375	0.0710059	0.26781	3.89603e-10	FBgn0003175	px	INTRON	FBgn0034736	CG6018	638 bp DOWNSTREAM
25° male	2R_18443812_SNP	A	G	A	0.512953	0.678571	0.550201	0.239583	0.1875	0.222222	0.327979	3.2356e-08	FBgn0003175	px	SYNONYMOUS_CODING
25° male	2R_18444990_SNP	G	C	G	0.575269	0.565789	0.572519	0.143791	0.322917	0.212851	0.359668	6.19427e-12	FBgn0003175	px	INTRON
25° male	2R_18449911_SNP	G	G	T	0.137255	0.304348	0.168	0.41358	0.470588	0.437722	-0.269722	7.55974e-08	FBgn0034737	CG11362	NON_SYNONYMOUS_CODING	FBgn0003175	px	341 bp UPSTREAM	FBgn0260866	dnr1	746 bp DOWNSTREAM
25° male	2R_18460898_SNP	G	G	T	0.176471	0.103448	0.153285	0.45	0.513514	0.480519	-0.327235	1.33221e-10	FBgn0260866	dnr1	INTRON
25° male	2R_18462924_SNP	G	G	A	0.550802	0.716049	0.600746	0.3	0.287671	0.295964	0.304782	5.38447e-08	FBgn0260866	dnr1	INTRON
25° male	2R_18905013_SNP	C	C	T	0.497268	0.246154	0.431452	0.706667	0.805085	0.75	-0.318548	3.36812e-09	FBgn0003900	twi	INTRON	FBgn0261705	CG42741	INTRON
25° male	2R_18905018_SNP	G	G	T	0.502793	0.253968	0.438017	0.7	0.818966	0.75188	-0.313863	6.69876e-09	FBgn0261705	CG42741	INTRON	FBgn0003900	twi	INTRON
25° male	2R_18905019_SNP	C	C	T	0.497175	0.25	0.434599	0.6875	0.8125	0.742188	-0.307588	2.12423e-08	FBgn0261705	CG42741	INTRON	FBgn0003900	twi	INTRON
25° male	2R_19035412_SNP	G	G	T	0.178378	0.0566038	0.151261	0.410448	0.463158	0.432314	-0.281054	7.35626e-08	Intergenic
25° male	2R_19099737_SNP	A	A	G	0.174603	0.174312	0.174497	0.468085	0.448598	0.459677	-0.285181	1.58454e-08	FBgn0034834	LS2	675 bp UPSTREAM
25° male	2R_19133299_SNP	C	C	G	0.119231	0.157895	0.127976	0.37415	0.439655	0.403042	-0.275066	5.97781e-09	FBgn0040063	yip3	377 bp UPSTREAM	FBgn0034837	RpL22-like	834 bp DOWNSTREAM
25° male	2R_19133302_SNP	C	C	T	0.126866	0.168831	0.136232	0.358621	0.442478	0.395349	-0.259117	5.35171e-08	FBgn0040063	yip3	380 bp UPSTREAM	FBgn0034837	RpL22-like	831 bp DOWNSTREAM
25° male	2R_19135044_SNP	T	C	T	0.25	0.164835	0.222222	0.445455	0.642857	0.522222	-0.3	8.19848e-08	FBgn0034837	RpL22-like	NON_SYNONYMOUS_CODING
25° male	2R_19187016_SNP	A	A	G	0.139303	0.169811	0.145669	0.436242	0.417391	0.42803	-0.282361	1.50396e-08	Intergenic
25° male	2R_19352697_SNP	T	G	T	0.49	0.377551	0.45302	0.786408	0.735294	0.766082	-0.313062	1.54221e-08	FBgn0264339	CG43795	INTRON
25° male	2R_19452537_SNP	G	G	A	0.171598	0.180328	0.173913	0.56	0.383721	0.478495	-0.304582	2.87205e-08	FBgn0015903	apt	UTR_5_PRIME	FBgn0050184	CG30184	234 bp DOWNSTREAM	FBgn0015277	Pi3K59F	969 bp DOWNSTREAM
25° male	2R_19452555_SNP	G	G	T	0.190476	0.196721	0.19214	0.558824	0.425287	0.497354	-0.305215	4.45641e-08	FBgn0015903	apt	START_LOST	FBgn0050184	CG30184	252 bp DOWNSTREAM	FBgn0015277	Pi3K59F	987 bp DOWNSTREAM
25° male	2R_3186290_SNP	G	A	G	0.421296	0.27551	0.375796	0.0866667	0.131579	0.106061	0.269736	2.26006e-09	FBgn0003174	pwn	INTRON
25° male	2R_7274220_SNP	G	G	T	0.235808	0.12987	0.20915	0.460993	0.525547	0.492806	-0.283655	3.38185e-08	FBgn0082585	sprt	SYNONYMOUS_CODING	FBgn0050022	CG30022	445 bp DOWNSTREAM
25° male	2R_7422233_SNP	A	C	A	0.333333	0.230769	0.308057	0.58156	0.733333	0.634259	-0.326202	2.51488e-08	Intergenic
25° male	2R_7676825_SNP	A	A	C	0.0604396	0	0.052381	0.306818	0.465116	0.37377	-0.32139	3.85764e-14	FBgn0033651	Ir48c	NON_SYNONYMOUS_CODING	FBgn0033652	ths	INTRON
25° male	2R_7676831_SNP	C	C	T	0.0604396	0	0.0516432	0.286517	0.46875	0.362745	-0.311102	1.21027e-13	FBgn0033651	Ir48c	SYNONYMOUS_CODING	FBgn0033652	ths	INTRON
25° male	2R_7677026_SNP	T	T	C	0.0819672	0.0909091	0.0829268	0.295964	0.377778	0.326816	-0.243889	2.08594e-08	FBgn0033652	ths	INTRON	FBgn0033651	Ir48c	28 bp UPSTREAM
25° male	2R_8001732_SNP	A	A	T	0.252336	0.0645161	0.210145	0.55	0.538462	0.546341	-0.336197	3.32806e-08	FBgn0086677	jeb	INTRON
25° male	2R_8001738_SNP	G	G	A	0.22549	0	0.179688	0.537931	0.507463	0.528302	-0.348614	5.52632e-09	FBgn0086677	jeb	INTRON
25° male	2R_8114548_SNP	C	C	G	0.0751174	0.0588235	0.0728745	0.330097	0.333333	0.331169	-0.258294	3.39381e-09	FBgn0033702	CG8854	INTRON
25° male	2R_8116113_SNP	A	G	A	0.0379747	0.0645161	0.042328	0.326389	0.193548	0.264925	-0.222597	1.93958e-08	FBgn0033702	CG8854	INTRON
25° male	2R_8120408_SNP	A	G	A	0.0672646	0.097561	0.0719697	0.385057	0.188034	0.305842	-0.233872	2.56464e-08	Intergenic
25° male	2R_8568168_SNP	T	G	T	0.265	0.333333	0.285714	0.0648148	0.0598291	0.0622222	0.223492	6.96176e-08	FBgn0033766	CG8771	SYNONYMOUS_CODING
25° male	2R_8794948_SNP	A	A	T	0.0422535	0	0.0394737	0.377483	0.298701	0.350877	-0.311404	9.30686e-12	FBgn0265654	CR44461	148 bp DOWNSTREAM
25° male	2R_8794949_SNP	T	T	C	0.0428571	0	0.04	0.376712	0.310811	0.354545	-0.314545	1.07272e-11	FBgn0265654	CR44461	149 bp DOWNSTREAM
25° male	3L_1006183_SNP	C	C	A	0.140909	0.205357	0.162651	0.502825	0.378571	0.44795	-0.285299	1.12287e-09	FBgn0024277	trio	INTRON
25° male	3L_1021791_SNP	A	A	G	0.675676	0.783133	0.708955	0.417178	0.4	0.410256	0.298699	3.42048e-08	FBgn0024277	trio	INTRON
25° male	3L_1126157_SNP	C	C	G	0.46875	0.5	0.477444	0.21875	0.103448	0.163934	0.313509	3.10094e-09	Intergenic
25° male	3L_11593936_SNP	T	C	T	0.189189	0.0769231	0.177419	0.701493	0.423529	0.593607	-0.416188	1.18599e-12	FBgn0036179	CG7368	INTRON	FBgn0036178	CG14137	889 bp UPSTREAM
25° male	3L_11660401_SNP	T	C	T	0.21608	0.181818	0.207547	0.551181	0.438095	0.5	-0.292453	4.99756e-08	FBgn0052085	CG32085	INTRON
25° male	3L_11660403_SNP	T	C	T	0.21393	0.164179	0.201493	0.548387	0.442478	0.49789	-0.296398	2.44181e-08	FBgn0052085	CG32085	INTRON
25° male	3L_11821215_SNP	A	A	G	0.21645	0.181818	0.207792	0.546012	0.439655	0.501792	-0.294	9.7318e-09	FBgn0000404	CycA	SPLICE_SITE_REGION	FBgn0036214	CG7264	915 bp UPSTREAM
25° male	3L_12022972_SNP	C	C	T	0.153846	0.236842	0.178295	0.435028	0.616438	0.488	-0.309705	5.8896e-08	FBgn0041096	rols	INTRON
25° male	3L_13190806_SNP	C	T	C	0.65035	0.705882	0.65625	0.32973	0.22449	0.293286	0.362964	2.30435e-09	Intergenic
25° male	3L_13190819_SNP	T	A	T	0.719424	0.764706	0.724359	0.358382	0.268293	0.329412	0.394947	5.92745e-11	Intergenic
25° male	3L_13190849_SNP	T	C	T	0.751592	0.703704	0.744565	0.446043	0.296703	0.386957	0.357609	9.22136e-10	Intergenic
25° male	3L_13245615_SNP	A	A	C	0	0.2	0.0245902	0	0.535088	0.207483	-0.182893	1.72969e-13	FBgn0023095	caps	INTRON
25° male	3L_13275059_SNP	C	A	C	0.682464	0.493827	0.630137	0.4	0.258065	0.334572	0.295564	3.04255e-08	FBgn0262622	CR43146	434 bp UPSTREAM
25° male	3L_13381670_SNP	A	A	G	0.463687	0.38961	0.441406	0.124031	0.223684	0.160976	0.280431	6.77526e-08	FBgn0036354	Poc1	SYNONYMOUS_CODING	FBgn0036353	CG10171	663 bp UPSTREAM
25° male	3L_13443620_SNP	G	T	G	0.72973	0.423077	0.671533	0.38	0.234043	0.309278	0.362254	5.12296e-09	FBgn0036366	CG10133	237 bp UPSTREAM	FBgn0036368	CG10738	250 bp UPSTREAM
25° male	3L_13443636_SNP	C	T	C	0.728814	0.53125	0.686667	0.378641	0.234043	0.309645	0.377022	5.50025e-10	FBgn0036368	CG10738	234 bp UPSTREAM	FBgn0036366	CG10133	253 bp UPSTREAM
25° male	3L_13458450_SNP	C	T	C	0.436364	0.560976	0.461165	0.10596	0.114035	0.109434	0.351731	1.21099e-11	FBgn0036368	CG10738	UTR_3_PRIME	FBgn0036369	CG10089	202 bp DOWNSTREAM
25° male	3L_13458467_SNP	G	G	A	0.39759	0.487179	0.414634	0.105634	0.135593	0.119231	0.295403	1.46504e-08	FBgn0036368	CG10738	UTR_3_PRIME	FBgn0036369	CG10089	185 bp DOWNSTREAM
25° male	3L_13556823_SNP	A	T	A	0.747036	0.802326	0.761062	0.48855	0.322034	0.436842	0.32422	6.74697e-09	FBgn0264001	bru-3	INTRON
25° male	3L_13685797_SNP	C	T	C	0.679144	0.763889	0.702703	0.418803	0.346667	0.390625	0.312078	6.95237e-08	FBgn0264001	bru-3	INTRON
25° male	3L_13744586_SNP	C	A	C	0.50813	0.42	0.482659	0.202899	0.201923	0.202479	0.28018	3.41033e-08	FBgn0264001	bru-3	INTRON
25° male	3L_13826855_SNP	A	G	A	0.71978	0.88	0.73913	0.438356	0.382979	0.416667	0.322464	3.37219e-08	Intergenic
25° male	3L_13826861_SNP	A	T	A	0.728723	0.88	0.746479	0.447368	0.382022	0.423237	0.323242	2.64465e-08	Intergenic
25° male	3L_13837618_SNP	A	A	C	0.435407	0.487179	0.449477	0.164062	0.166667	0.165094	0.284383	3.49971e-08	FBgn0043550	Tsp68C	SYNONYMOUS_CODING
25° male	3L_13881396_SNP	G	A	G	0.719424	0.62963	0.704819	0.347826	0.401709	0.368771	0.336049	9.0152e-09	FBgn0264006	dysc	INTRON
25° male	3L_13928552_SNP	T	C	T	0.567742	0.469388	0.544118	0.216418	0.258427	0.233184	0.310934	6.14919e-08	FBgn0001108	Gl	796 bp DOWNSTREAM
25° male	3L_13982639_SNP	C	A	C	0.740964	0.777778	0.746114	0.39801	0.421488	0.406832	0.339282	1.51461e-09	FBgn0036391	CG17364	INTRON	FBgn0036394	CG9040	913 bp DOWNSTREAM
25° male	3L_13982641_SNP	A	G	A	0.742515	0.777778	0.747423	0.40796	0.422764	0.41358	0.333842	2.60889e-09	FBgn0036391	CG17364	INTRON	FBgn0036394	CG9040	915 bp DOWNSTREAM
25° male	3L_14010639_SNP	A	G	A	0.676991	0.462264	0.608434	0.346457	0.242424	0.300885	0.307549	7.06618e-09	FBgn0036398	upSET	NON_SYNONYMOUS_CODING
25° male	3L_14090187_SNP	T	T	G	0.316279	0.304348	0.31338	0.0791367	0.0747664	0.0772358	0.236145	8.7233e-08	FBgn0000639	Fbp1	SYNONYMOUS_CODING
25° male	3L_14096566_SNP	C	A	C	0.709459	0.631579	0.700599	0.448276	0.236842	0.378613	0.321986	4.09709e-08	FBgn0036411	Sox21a	15 bp DOWNSTREAM
25° male	3L_14105147_SNP	G	G	A	0.5	0.350649	0.459649	0.20122	0.0952381	0.155172	0.304477	6.60891e-10	FBgn0042630	Sox21b	358 bp DOWNSTREAM
25° male	3L_14118738_SNP	G	A	G	0.727848	0.677419	0.719577	0.358491	0.391304	0.371429	0.348148	1.50633e-08	FBgn0042630	Sox21b	SYNONYMOUS_CODING
25° male	3L_14137364_SNP	C	T	C	0.731429	0.583333	0.713568	0.347826	0.397959	0.365248	0.34832	1.32336e-09	Intergenic
25° male	3L_1417156_SNP	A	A	G	0.292887	0.547619	0.359133	0.125874	0.0786517	0.107759	0.251375	2.55623e-08	FBgn0035217	FucTD	NON_SYNONYMOUS_CODING	FBgn0003138	Ptp61F	INTRON
25° male	3L_14172314_SNP	C	T	C	0.778481	0.702128	0.760976	0.459459	0.467213	0.462541	0.298435	4.06707e-08	FBgn0000411	D	594 bp UPSTREAM
25° male	3L_14265792_SNP	A	T	A	0.660714	0.8	0.681818	0.37037	0.252747	0.328063	0.353755	1.95766e-08	Intergenic
25° male	3L_14265827_SNP	G	A	G	0.661765	0.72	0.670807	0.358824	0.207207	0.298932	0.371875	3.74975e-10	Intergenic
25° male	3L_14292194_SNP	A	A	G	0.569149	0.4	0.542601	0.242038	0.234234	0.238806	0.303795	7.88897e-08	FBgn0001085	fz	INTRON
25° male	3L_14292224_SNP	T	T	C	0.48538	0.290323	0.455446	0.113924	0.211009	0.153558	0.301887	2.99889e-08	FBgn0001085	fz	INTRON
25° male	3L_14295653_SNP	C	C	A	0.704545	0.571429	0.691781	0.295775	0.304348	0.299145	0.392636	2.04463e-10	FBgn0001085	fz	INTRON
25° male	3L_14474139_SNP	A	C	A	0.470968	0.454545	0.468927	0.16129	0.159091	0.160279	0.308648	5.98493e-08	FBgn0087007	bbg	INTRON
25° male	3L_14478541_SNP	T	T	C	0.0243902	0.166667	0.0358744	0.280952	0.374194	0.320548	-0.284674	3.95017e-14	FBgn0087007	bbg	INTRON
25° male	3L_14506429_SNP	A	A	T	0.526316	0.388889	0.502415	0.205357	0.210938	0.207386	0.295029	8.91895e-08	FBgn0087007	bbg	INTRON
25° male	3L_14558886_SNP	C	G	C	0.866667	0.961538	0.883562	0.519737	0.545455	0.529167	0.354395	2.94958e-11	Intergenic
25° male	3L_14558890_SNP	C	T	C	0.865546	0.958333	0.881119	0.516779	0.54023	0.525424	0.355695	3.97221e-11	Intergenic
25° male	3L_14558892_SNP	A	C	A	0.859649	0.958333	0.876812	0.526667	0.547619	0.534188	0.342624	3.24735e-10	Intergenic
25° male	3L_14617612_SNP	C	G	C	0.461165	0.297297	0.436214	0.124031	0.175258	0.146018	0.290196	4.76706e-08	FBgn0036433	CG9628	INTRON
25° male	3L_14665676_SNP	G	A	G	0.109244	0.1875	0.118519	0.409396	0.402174	0.406639	-0.28812	6.39523e-08	FBgn0262581	CG43121	139 bp UPSTREAM	FBgn0259175	ome	263 bp UPSTREAM	FBgn0041604	dlp	967 bp DOWNSTREAM
25° male	3L_14665683_SNP	A	T	A	0.106061	0.217391	0.122581	0.403846	0.42268	0.411067	-0.288487	2.53296e-08	FBgn0262581	CG43121	146 bp UPSTREAM	FBgn0259175	ome	256 bp UPSTREAM	FBgn0041604	dlp	974 bp DOWNSTREAM
25° male	3L_14665695_SNP	T	G	T	0.104575	0.275862	0.131868	0.388889	0.421569	0.401515	-0.269647	8.95769e-08	FBgn0262581	CG43121	158 bp UPSTREAM	FBgn0259175	ome	244 bp UPSTREAM	FBgn0041604	dlp	986 bp DOWNSTREAM
25° male	3L_14724318_SNP	G	G	A	0.0322581	0.166667	0.0441176	0.261538	0.364486	0.308017	-0.263899	1.12061e-09	FBgn0259175	ome	INTRON
25° male	3L_14799863_SNP	C	A	C	0.886792	0.976744	0.901961	0.625	0.666667	0.64127	0.260691	9.73519e-09	FBgn0036454	CG17839	INTRON
25° male	3L_14799943_SNP	A	T	A	0.868644	0.938462	0.883721	0.596154	0.676056	0.628571	0.25515	1.27555e-08	FBgn0036454	CG17839	INTRON
25° male	3L_14800026_SNP	C	T	C	0.771084	0.761905	0.769231	0.474747	0.491803	0.48125	0.287981	2.34548e-08	FBgn0036454	CG17839	INTRON
25° male	3L_14808124_SNP	C	A	C	0.845833	0.784615	0.832787	0.517007	0.513761	0.515625	0.317162	3.51442e-10	FBgn0036454	CG17839	INTRON
25° male	3L_14861862_SNP	G	T	G	0.87619	1	0.888889	0.520548	0.67033	0.578059	0.31083	1.08947e-08	FBgn0036454	CG17839	INTRON
25° male	3L_14861865_SNP	T	A	T	0.867347	1	0.881818	0.532847	0.663043	0.585153	0.296665	9.98929e-08	FBgn0036454	CG17839	INTRON
25° male	3L_14861867_SNP	G	A	G	0.872549	1	0.885965	0.52518	0.681319	0.586957	0.299008	5.208e-08	FBgn0036454	CG17839	INTRON
25° male	3L_14938403_SNP	C	T	C	0.838323	0.625	0.819672	0.47619	0.417582	0.453782	0.365891	5.11798e-11	FBgn0040487	BobA	196 bp DOWNSTREAM	FBgn0040809	CG13465	972 bp UPSTREAM
25° male	3L_14938410_SNP	G	A	G	0.827381	0.769231	0.823204	0.503448	0.450549	0.483051	0.340154	1.68679e-09	FBgn0040487	BobA	189 bp DOWNSTREAM	FBgn0040809	CG13465	979 bp UPSTREAM
25° male	3L_14994994_SNP	A	T	A	0.813725	0.615385	0.781893	0.514563	0.401575	0.471471	0.310422	2.12234e-09	FBgn0036463	Reck	SYNONYMOUS_CODING	FBgn0023174	Prosbeta2	575 bp DOWNSTREAM
25° male	3L_15057220_SNP	A	G	A	0.662162	0.533333	0.62963	0.339286	0.267857	0.310714	0.318915	2.35543e-09	FBgn0261090	Sytbeta	INTRON
25° male	3L_15137554_SNP	A	A	C	0.497436	0.256757	0.431227	0.176871	0.106383	0.149378	0.281849	1.82378e-08	FBgn0036484	Pex3	UTR_5_PRIME	FBgn0266946	CR45397	284 bp DOWNSTREAM	FBgn0047178	CG32147	395 bp UPSTREAM
25° male	3L_15496983_SNP	C	T	C	0.766798	0.677966	0.75	0.451613	0.442308	0.447876	0.302124	1.74398e-08	FBgn0026738	CG7857	SYNONYMOUS_CODING	FBgn0036501	CG7272	114 bp DOWNSTREAM
25° male	3L_16190459_SNP	G	G	C	0.116129	0.166667	0.11976	0.398876	0.39604	0.397849	-0.278089	5.69779e-08	FBgn0266986	CR45437	140 bp UPSTREAM	FBgn0053687	CG33687	509 bp UPSTREAM
25° male	3L_16267950_SNP	G	G	A	0.0884956	0.125	0.0930233	0.416244	0.337209	0.392226	-0.299203	2.95881e-09	Intergenic
25° male	3L_16267955_SNP	C	C	T	0.0825688	0.0625	0.08	0.409091	0.354839	0.391753	-0.311753	2.23642e-10	Intergenic
25° male	3L_1662701_SNP	T	T	A	0.0555556	0	0.0449438	0.208861	0.401961	0.284615	-0.239672	4.33672e-08	FBgn0035253	CG7971	INTRON
25° male	3L_16904227_SNP	C	T	C	0.125683	0.32	0.167382	0.441558	0.433333	0.437956	-0.270574	7.27518e-08	FBgn0261565	Lmpt	INTRON
25° male	3L_16904319_SNP	A	T	A	0.0817308	0.291667	0.135714	0.408451	0.427273	0.416667	-0.280952	4.07937e-09	FBgn0261565	Lmpt	INTRON
25° male	3L_17540860_SNP	T	C	T	0.649425	0.466667	0.622549	0.265734	0.251852	0.258993	0.363556	1.41491e-10	FBgn0023197	Jon74E	317 bp DOWNSTREAM
25° male	3L_18176892_SNP	T	T	C	0.180723	0.133333	0.173469	0.40678	0.551402	0.461268	-0.287798	6.172e-08	FBgn0003997	W	INTRON
25° male	3L_18192126_SNP	T	C	T	0.0114286	0.1	0.0243902	0.212903	0.333333	0.259843	-0.235452	3.53354e-10	Intergenic
25° male	3L_18218426_SNP	T	T	C	0.276423	0.347826	0.287671	0.594771	0.7	0.636364	-0.348692	9.97665e-09	Intergenic
25° male	3L_18218434_SNP	T	C	T	0.453782	0.541667	0.468531	0.159236	0.122449	0.145098	0.323433	4.50397e-08	Intergenic
25° male	3L_18326512_SNP	G	G	A	0.201342	0	0.180723	0.445312	0.546392	0.488889	-0.308166	8.1166e-08	Intergenic
25° male	3L_18343233_SNP	C	C	T	0.109195	0.176471	0.120192	0.36478	0.405405	0.381481	-0.261289	8.69008e-08	Intergenic
25° male	3L_18364450_SNP	C	T	C	0.484375	0.411765	0.473451	0.823944	0.722222	0.78	-0.306549	5.51213e-08	Intergenic
25° male	3L_1862051_SNP	G	A	G	0.672316	0.694444	0.678715	0.391304	0.307692	0.361111	0.317604	7.02249e-08	FBgn0004636	R	INTRON	FBgn0042712	HBS1	830 bp DOWNSTREAM
25° male	3L_2173032_SNP	T	T	A	0.395833	0.380952	0.392739	0.158371	0.0601504	0.121469	0.27127	9.13272e-09	FBgn0035312	CG15820	UTR_3_PRIME	FBgn0035311	CR15821	259 bp UPSTREAM
25° male	3L_22313079_SNP	A	A	C	0.20339	0.115385	0.181529	0.51049	0.390909	0.458498	-0.276969	5.44028e-08	FBgn0004449	Ten-m	INTRON
25° male	3L_6249973_SNP	T	C	T	0.25	0.097561	0.21547	0.487952	0.539683	0.510274	-0.294804	8.70398e-08	FBgn0035696	Best2	208 bp UPSTREAM	FBgn0035697	CG10163	550 bp DOWNSTREAM
25° male	3L_6251920_SNP	C	T	C	0.362445	0.321839	0.351266	0.635135	0.692308	0.65873	-0.307464	1.36506e-08	FBgn0035697	CG10163	60 bp UPSTREAM	FBgn0001258	ImpL3	285 bp DOWNSTREAM
25° male	3L_7363296_SNP	T	G	T	0.404348	0.381443	0.397554	0.765363	0.57377	0.687708	-0.290154	2.14804e-08	FBgn0082598	akirin	INTRON	FBgn0035772	Sh3beta	936 bp UPSTREAM
25° male	3L_7549018_SNP	T	G	T	0.222857	0.304348	0.239819	0.597345	0.437037	0.537396	-0.297577	1.61912e-08	FBgn0035797	CG14837	NON_SYNONYMOUS_CODING
25° male	3L_7690330_SNP	G	G	A	0.751131	0.7125	0.740864	0.4	0.55	0.455556	0.285308	7.30343e-08	FBgn0052373	CG32373	INTRON	FBgn0261788	Ank2	SYNONYMOUS_CODING
25° male	3L_980494_SNP	C	C	T	0.230337	0.180328	0.217573	0.584615	0.365385	0.508361	-0.290788	3.04245e-08	FBgn0264574	Glut1	INTRON
25° male	3R_10098059_SNP	G	T	G	0.425926	0.37	0.408228	0.114458	0.123967	0.118467	0.289761	3.10663e-10	FBgn0003862	trx	SYNONYMOUS_CODING
25° male	3R_10447161_SNP	G	G	A	0.2723	0.166667	0.243986	0.557047	0.6125	0.576419	-0.332433	1.20041e-09	FBgn0003169	put	SYNONYMOUS_CODING
25° male	3R_10457355_SNP	T	C	T	0.318584	0.275362	0.308475	0.640845	0.564356	0.609053	-0.300579	5.17219e-08	FBgn0038248	CG7886	INTRON	FBgn0038247	Cad88C	INTRON
25° male	3R_10459538_SNP	T	C	T	0.303483	0.271739	0.293515	0.617647	0.556391	0.587361	-0.293845	3.76674e-08	FBgn0038247	Cad88C	INTRON	FBgn0038248	CG7886	INTRON
25° male	3R_10479369_SNP	T	T	A	0.251337	0.230769	0.246032	0.594406	0.54878	0.577778	-0.331746	2.51169e-09	FBgn0086686	l_3_L1231	INTRON
25° male	3R_10501588_SNP	T	T	C	0.457983	0.402778	0.445161	0.141104	0.157407	0.147601	0.29756	1.53776e-09	FBgn0265140	Meltrin	INTRON
25° male	3R_10506622_SNP	A	C	A	0.19802	0.304348	0.217742	0.591837	0.504673	0.561056	-0.343314	4.87424e-09	FBgn0265140	Meltrin	INTRON
25° male	3R_10622491_SNP	T	T	G	0.475	0.444444	0.46729	0.202614	0.142857	0.175627	0.291662	4.78007e-09	FBgn0038260	CG14855	SYNONYMOUS_CODING	FBgn0263929	jvl	901 bp DOWNSTREAM
25° male	3R_10798418_SNP	T	T	C	0.27619	0.084507	0.227758	0.535484	0.494737	0.52	-0.292242	5.48108e-08	Intergenic
25° male	3R_10857055_SNP	G	G	A	0.286385	0.14	0.239617	0.578125	0.470085	0.526531	-0.286914	5.06357e-08	Intergenic
25° male	3R_10971330_SNP	C	C	T	0.465517	0.346154	0.443662	0.0714286	0.0972222	0.0815217	0.36214	1.88476e-10	FBgn0266064	GlyS	INTRON
25° male	3R_11959958_SNP	T	T	A	0.180723	0.153846	0.177083	0.539394	0.574713	0.551587	-0.374504	1.19438e-09	FBgn0003319	Sb	INTRON
25° male	3R_19066076_SNP	G	G	A	0.0902778	0.192308	0.105882	0.413534	0.315789	0.368421	-0.262539	9.07247e-08	FBgn0039064	CG4467	INTRON
25° male	3R_19066093_SNP	T	T	G	0.0822785	0.192308	0.0978261	0.372549	0.327586	0.35316	-0.255334	6.51282e-08	FBgn0039064	CG4467	INTRON
25° male	3R_19435135_SNP	G	A	G	0.569672	0.567797	0.569061	0.244792	0.319588	0.269896	0.299165	5.19305e-09	FBgn0051145	CG31145	INTRON
25° male	3R_20257274_SNP	C	A	C	0.229437	0.311111	0.242754	0.505682	0.572581	0.533333	-0.29058	4.68332e-08	FBgn0000036	nAChRalpha1	INTRON
25° male	3R_20313081_SNP	A	A	G	0.440367	0.431818	0.437908	0.204225	0.125	0.170732	0.267177	9.93296e-08	FBgn0000039	nAChRalpha2	INTRON
25° male	3R_20313105_SNP	A	A	G	0.508547	0.380435	0.472393	0.213793	0.133333	0.18	0.292393	5.24954e-09	FBgn0000039	nAChRalpha2	INTRON
25° male	3R_20377330_SNP	C	T	C	0.348936	0.516484	0.395706	0.683761	0.716049	0.69697	-0.301264	5.36444e-08	FBgn0266758	Esyt2	SYNONYMOUS_CODING
25° male	3R_20382380_SNP	A	T	A	0.487437	0.382353	0.472103	0.166667	0.193277	0.176849	0.295254	4.21631e-08	FBgn0004189	snRNA:U6:96Ab	34 bp UPSTREAM	FBgn0266758	Esyt2	109 bp DOWNSTREAM	FBgn0004188	snRNA:U6:96Aa	464 bp DOWNSTREAM	FBgn0004190	snRNA:U6:96Ac	557 bp UPSTREAM	FBgn0039209	CG13624	710 bp DOWNSTREAM
25° male	3R_21132082_SNP	T	T	C	0.439114	0.352941	0.425466	0.152709	0.156463	0.154286	0.27118	3.43052e-08	FBgn0039321	CG10550	47 bp DOWNSTREAM	FBgn0051436	CG31436	709 bp DOWNSTREAM
25° male	3R_21219092_SNP	G	G	A	0.493274	0.414286	0.474403	0.173653	0.237113	0.19697	0.277433	9.09549e-08	FBgn0004509	Fur1	INTRON
25° male	3R_21822268_SNP	G	G	T	0.013245	0.0410959	0.0223214	0.226994	0.211111	0.221344	-0.199022	4.2787e-08	FBgn0262576	CG43116	INTRON	FBgn0015269	Nf1	809 bp DOWNSTREAM
25° male	3R_25097384_SNP	T	T	C	0.907692	1	0.92	0.555556	0.625	0.577889	0.342111	1.79562e-09	Intergenic
25° male	3R_25316952_SNP	G	A	G	0.273292	0.4	0.313559	0.0694444	0.0598291	0.0651341	0.248425	1.19769e-08	FBgn0040623	Spase12	80 bp UPSTREAM	FBgn0039665	CG2310	294 bp DOWNSTREAM	FBgn0039664	CG2006	624 bp DOWNSTREAM
25° male	3R_4401273_SNP	T	T	A	0.0451977	0	0.0377358	0.229665	0.25641	0.239264	-0.201528	6.54391e-08	Intergenic
25° male	3R_5269446_SNP	G	G	A	0.292079	0.3125	0.297872	0.608696	0.576471	0.596413	-0.29854	9.14533e-08	FBgn0261552	ps	INTRON
25° male	3R_6303095_SNP	C	C	A	0.104396	0.0612245	0.0952381	0.351759	0.346939	0.350168	-0.25493	2.97394e-08	Intergenic
25° male	3R_6438133_SNP	C	C	T	0.0897436	0	0.0828402	0.352941	0.295455	0.329154	-0.246313	7.27422e-08	FBgn0001235	hth	INTRON
25° male	3R_7823242_SNP	A	C	A	0.312821	0.3125	0.312741	0.0522876	0.0630631	0.0568182	0.255923	3.47463e-09	FBgn0037976	Tk	INTRON
25° male	3R_8492987_SNP	T	T	A	0.30531	0.177419	0.277778	0.0731707	0	0.0471204	0.230657	4.48003e-08	FBgn0038073	CG14395	INTRON
25° male	3R_8656359_SNP	A	G	A	0.454545	0.607595	0.501961	0.169355	0.181818	0.174528	0.327432	4.54283e-10	Intergenic
25° male	3R_8730871_SNP	C	A	C	0.528796	0.696429	0.566802	0.262376	0.240876	0.253687	0.313114	5.34024e-09	Intergenic
25° male	3R_8736665_SNP	A	T	A	0.556054	0.605634	0.568027	0.280822	0.240964	0.266376	0.301652	4.7016e-08	FBgn0038090	CG10909	NON_SYNONYMOUS_CODING
25° male	3R_8818969_SNP	C	T	C	0.509434	0.377358	0.483019	0.176101	0.228571	0.200669	0.28235	7.80576e-08	FBgn0041710	yellow-f	46 bp UPSTREAM	FBgn0038105	yellow-f2	148 bp DOWNSTREAM
25° male	3R_9078578_SNP	A	G	A	0.45933	0.494118	0.469388	0.168831	0.16129	0.165992	0.303396	1.92098e-09	FBgn0000024	Ace	INTRON
25° male	3R_9321863_SNP	T	T	C	0.204301	0.273973	0.223938	0.543046	0.47619	0.519149	-0.295211	5.29503e-08	Intergenic
25° male	3R_9321866_SNP	C	C	A	0.213483	0.293333	0.237154	0.554795	0.488372	0.530172	-0.293018	8.59648e-08	Intergenic
25° male	3R_9661312_SNP	T	T	C	0.428571	0.709677	0.496124	0.130435	0.294118	0.2	0.296124	3.22976e-08	FBgn0266464	Nsf2	INTRON
25° male	3R_9770180_SNP	G	G	T	0.178404	0.265957	0.205212	0.439716	0.526316	0.478431	-0.27322	8.98957e-08	FBgn0038189	Art6	196 bp DOWNSTREAM	FBgn0038188	Art9	998 bp UPSTREAM
25° male	3R_9910711_SNP	C	C	T	0.445	0.395833	0.429054	0.113333	0.142857	0.122727	0.306327	2.42186e-10	FBgn0038197	foxo	INTRON
25° male	3R_9910716_SNP	G	G	A	0.439394	0.402174	0.427586	0.112583	0.121622	0.115556	0.312031	8.92405e-11	FBgn0038197	foxo	INTRON
25° male	3R_9910718_SNP	G	G	C	0.441176	0.391304	0.425676	0.11465	0.138889	0.122271	0.303405	3.32501e-10	FBgn0038197	foxo	INTRON
25° male	X_11308170_SNP	G	G	T	0	0	0	0.689189	0	0.520408	-0.520408	6.39168e-30	FBgn0045502	Gr10a	INTRON	FBgn0030297	Gr10b	947 bp UPSTREAM
25° male	X_11308199_SNP	T	T	C	0	0	0	0.656716	0	0.488889	-0.488889	4.45764e-25	FBgn0045502	Gr10a	INTRON	FBgn0030297	Gr10b	976 bp UPSTREAM
25° male	X_12246853_SNP	T	T	A	0.205128	0.142857	0.185841	0.6875	0.511628	0.604396	-0.418555	6.69771e-08	Intergenic
25° male	X_12739720_SNP	T	T	C	0.253333	0.428571	0.280899	0.75	0.656716	0.709677	-0.428779	3.72368e-08	FBgn0259171	Pde9	INTRON
25° male	X_15573735_SNP	C	A	C	0	0	0	0.333333	0.166667	0.267974	-0.267974	2.58284e-08	Intergenic
25° male	X_18253095_SNP	T	T	C	0.42735	0.215686	0.363095	0.05	0.0363636	0.0444444	0.318651	2.48247e-08	FBgn0030914	CG6106	INTRON
25° male	X_19870085_SNP	G	G	A	0.0875	0	0.0707071	0.504132	0.229508	0.412088	-0.341381	2.95471e-08	Intergenic
25° male	X_21375360_SNP	G	G	C	0.126761	0.666667	0.25	0.742857	0.794118	0.768116	-0.518116	9.60731e-12	FBgn0266457	CR45082	INTRON
25° male	X_21375361_SNP	A	A	C	0.140845	0.666667	0.26087	0.722222	0.84375	0.779412	-0.518542	9.91676e-12	FBgn0266457	CR45082	INTRON
25° male	X_21375366_SNP	C	C	A	0.149254	0.666667	0.272727	0.714286	0.8	0.753846	-0.481119	1.79897e-09	FBgn0266457	CR45082	INTRON
25° male	X_3896020_SNP	C	C	T	0.474359	0	0.313559	0	0	0	0.313559	4.60949e-10	FBgn0262990	CR43298	380 bp UPSTREAM
25° male	X_5450797_SNP	C	A	C	0.386364	0.607143	0.439655	0.030303	0.142857	0.0693069	0.370348	3.45767e-08	FBgn0263512	Vsx2	INTRON
25° male	X_8642096_SNP	T	T	C	0.422222	0.645161	0.479339	0	0.0217391	0.00952381	0.469815	9.42189e-15	Intergenic
25° male	X_8642099_SNP	C	C	G	0.4	0.633333	0.458333	0	0.0217391	0.00909091	0.449242	1.12851e-13	Intergenic
25° male	X_8966484_SNP	T	T	G	0.0909091	0.0454545	0.0818182	0.426471	0.615385	0.508333	-0.426515	2.44889e-10	FBgn0265413	CG44325	369 bp DOWNSTREAM
25° male	X_8966503_SNP	A	A	G	0.22619	0.125	0.21	0.583333	0.722222	0.642857	-0.432857	2.03821e-08	FBgn0265413	CG44325	350 bp DOWNSTREAM
25° male	X_8966560_SNP	C	C	T	0.297872	0.15	0.27193	0.61039	0.763158	0.686275	-0.414345	3.97573e-08	FBgn0265413	CG44325	293 bp DOWNSTREAM
25° male	X_9850899_SNP	C	T	C	0.672414	0.705882	0.68	0.209302	0.142857	0.183099	0.496901	6.10055e-09	Intergenic
25° male	X_9850900_SNP	G	T	G	0.684211	0.705882	0.689189	0.222222	0.148148	0.194444	0.494745	8.63229e-09	Intergenic
28° female	2L_11491010_SNP	G	A	G	0.642857	0.677419	0.659091	0.242424	0.287037	0.276596	0.382495	2.71043e-08	Intergenic
28° female	2L_11491012_SNP	A	A	G	0.652174	0.711864	0.679688	0.242424	0.294643	0.282759	0.396929	6.97354e-09	Intergenic
28° female	2L_12087036_SNP	C	C	T	0.381818	0	0.184211	0.627907	0.494737	0.558011	-0.373801	1.72401e-10	FBgn0265804	CR44593	EXON	FBgn0265803	CR44592	623 bp DOWNSTREAM
28° female	2L_12672149_SNP	A	A	G	0	0	0	0.486486	0.1	0.264368	-0.264368	1.81454e-08	FBgn0004394	pdm2	INTRON
28° female	2L_12687513_SNP	T	A	T	0.935484	0.416667	0.790698	0.2	0.268293	0.245902	0.544796	1.88543e-11	Intergenic
28° female	2L_13171106_SNP	G	A	G	0.186047	0.411765	0.308511	0	0	0	0.308511	1.71037e-08	FBgn0032475	Sfmbt	INTRON
28° female	2L_13352142_SNP	A	A	G	0.708333	0.702128	0.704819	0.365385	0.358779	0.361702	0.343117	1.90802e-08	FBgn0032506	CG9395	SYNONYMOUS_CODING
28° female	2L_13848391_SNP	A	G	A	0.59375	0.505495	0.541935	0.193182	0.210084	0.202899	0.339037	4.90864e-08	FBgn0028533	CG7953	SYNONYMOUS_CODING	FBgn0028509	CenG1A	INTRON	FBgn0028534	CG7916	592 bp DOWNSTREAM
28° female	2L_15396098_SNP	A	T	A	0.333333	0.487805	0.426471	0.888889	0.887097	0.8875	-0.461029	4.12248e-09	FBgn0266153	CR44859	236 bp UPSTREAM
28° female	2L_15396107_SNP	T	C	T	0.3	0.48	0.4125	0.8	0.838235	0.829545	-0.417045	8.48012e-08	FBgn0266153	CR44859	227 bp UPSTREAM
28° female	2L_15616877_SNP	G	T	G	0.125	0.25	0.178571	0.7	0.648148	0.65625	-0.477679	3.67506e-08	FBgn0028947	CG11865	120 bp UPSTREAM	FBgn0028948	CG15253	526 bp UPSTREAM
28° female	2L_16084724_SNP	A	A	C	0	0	0	0	0.333333	0.243697	-0.243697	4.46663e-08	Intergenic
28° female	2L_16122519_SNP	A	A	C	0.02	0.097561	0.0549451	0.350649	0.368421	0.358209	-0.303264	4.60736e-08	Intergenic
28° female	2L_1636401_SNP	C	T	C	0.3	0.415385	0.355556	0.0810811	0.0405405	0.0540541	0.301502	9.95853e-08	Intergenic
28° female	2L_16428767_SNP	A	A	G	0.257143	0.241379	0.25	0.8	0.68	0.729412	-0.479412	3.00094e-09	FBgn0028523	CG5888	INTRON
28° female	2L_16588449_SNP	G	G	T	0.692308	0.923077	0.807692	0.333333	0.172414	0.227273	0.58042	1.20046e-08	FBgn0259735	CG42389	INTRON
28° female	2L_16605715_SNP	C	T	C	0.1875	0.392857	0.283333	0.866667	0.714286	0.754386	-0.471053	9.51473e-08	FBgn0259735	CG42389	INTRON	FBgn0051815	CG31815	107 bp UPSTREAM
28° female	2L_19214627_SNP	C	C	T	0.468085	0.681159	0.594828	0.254545	0.221154	0.232704	0.362123	8.97526e-08	Intergenic
28° female	2L_19257818_SNP	T	T	G	0	0	0	0.666667	0.215686	0.318182	-0.318182	3.53923e-08	Intergenic
28° female	2L_19529082_SNP	T	T	C	0.212121	0.421053	0.323944	0.755102	0.683761	0.704819	-0.380876	4.9152e-09	FBgn0032800	CG10137	INTRON	FBgn0032801	CG10165	INTRON
28° female	2L_19691435_SNP	T	T	C	0.0909091	0	0.0526316	0.647059	0.428571	0.5	-0.447368	5.79912e-08	FBgn0000464	Lar	INTRON
28° female	2L_19821255_SNP	A	T	A	0.016129	0.0294118	0.0230769	0.285714	0.305085	0.300654	-0.277577	1.06208e-08	FBgn0263873	sick	INTRON
28° female	2L_19959055_SNP	T	T	C	0.471429	0.6	0.54375	0.190476	0.197917	0.195652	0.348098	7.02879e-08	FBgn0032833	CoIV	INTRON	FBgn0263873	sick	631 bp DOWNSTREAM
28° female	2L_22125440_SNP	G	T	G	0	0	0	0.272727	0.255102	0.258333	-0.258333	6.77193e-08	FBgn0025674	CycK	UTR_3_PRIME	FBgn0032974	CG3651	289 bp DOWNSTREAM
28° female	2L_22347808_SNP	A	A	G	0.025974	0	0.0130719	0.0985915	0.286822	0.22	-0.206928	5.83757e-08	FBgn0039972	CG17018	INTRON
28° female	2L_22464609_SNP	G	T	G	0.714286	0.897436	0.810811	0.410256	0.4	0.40404	0.40677	6.08336e-08	Intergenic
28° female	2L_5093767_SNP	T	T	A	0	0	0	0.277778	0.344262	0.329114	-0.329114	3.17919e-08	FBgn0031681	pgant5	175 bp UPSTREAM	FBgn0031682	CG5828	209 bp UPSTREAM
28° female	2L_8336854_SNP	G	A	G	0.217391	0.446154	0.328358	0.744681	0.681818	0.703704	-0.375345	2.5987e-08	Intergenic
28° female	2L_9750258_SNP	G	C	G	0.369863	0.0843373	0.217949	0	0	0	0.217949	3.78521e-08	FBgn0015035	Cyp4e3	187 bp UPSTREAM
28° female	2R_11346011_SNP	A	C	A	0.6	0.327273	0.484615	0.166667	0.135417	0.144928	0.339688	8.88991e-08	FBgn0263980	CG43729	INTRON
28° female	2R_11410983_SNP	A	A	G	0.0377358	0.109589	0.0670391	0.43617	0.281818	0.352941	-0.285902	1.70468e-09	FBgn0019968	Khc-73	SYNONYMOUS_CODING
28° female	2R_11411043_SNP	G	G	A	0.0873786	0.123077	0.10119	0.465347	0.293478	0.38342	-0.282229	5.94434e-08	FBgn0019968	Khc-73	SYNONYMOUS_CODING
28° female	2R_11566617_SNP	A	T	A	0.894737	0.84	0.863636	0.538462	0.338462	0.371795	0.491841	3.51854e-09	FBgn0034035	CG8207	156 bp UPSTREAM	FBgn0262512	Vha14-1	314 bp DOWNSTREAM
28° female	2R_11610356_SNP	A	A	T	0.394737	0.537037	0.478261	0.0714286	0.0927835	0.088	0.390261	9.91124e-09	Intergenic
28° female	2R_11716887_SNP	A	A	T	0	0	0	0.294118	0.428571	0.389831	-0.389831	1.32102e-08	FBgn0034046	tun	INTRON	FBgn0003130	Poxn	INTRON
28° female	2R_1417785_SNP	G	C	G	0.0625	0.0769231	0.07	0.533333	0.369565	0.409836	-0.339836	1.72042e-08	FBgn0050438	CG30438	INTRON
28° female	2R_14370889_SNP	T	T	C	0.258824	0.0568182	0.156069	0.491803	0.393443	0.442623	-0.286554	7.61846e-08	FBgn0028496	CG30116	INTRON
28° female	2R_14596642_SNP	G	G	A	0.626667	0	0.303226	0.464286	0.674074	0.612565	-0.30934	2.2987e-08	FBgn0034380	CG15087	INTRON	FBgn0034379	CG15073	911 bp DOWNSTREAM
28° female	2R_14762345_SNP	C	A	C	0.355932	0.428571	0.397059	0.122642	0.0583333	0.0884956	0.308563	8.57813e-08	Intergenic
28° female	2R_14775748_SNP	G	A	G	0.097561	0.115385	0.107527	0.46875	0.4625	0.464286	-0.356759	8.22654e-08	FBgn0034408	sano	INTRON
28° female	2R_14814110_SNP	T	A	T	0.1	0	0.0571429	0.25	0.5625	0.458333	-0.40119	7.0263e-08	FBgn0034408	sano	INTRON
28° female	2R_14897666_SNP	A	A	T	0.172414	0.120879	0.146067	0.480519	0.446809	0.458716	-0.312648	1.51196e-08	Intergenic
28° female	2R_14897672_SNP	C	C	A	0.172414	0.117021	0.143646	0.486842	0.452555	0.464789	-0.321142	6.01077e-09	Intergenic
28° female	2R_14948716_SNP	T	T	A	0.0882353	0.0909091	0.0896552	0.36	0.495575	0.453988	-0.364333	7.93342e-11	FBgn0034416	CG15109	146 bp DOWNSTREAM
28° female	2R_14964298_SNP	C	C	T	0	0.0357143	0.0178571	0.323529	0.380952	0.360825	-0.342968	4.21458e-09	FBgn0004168	5-HT1A	INTRON
28° female	2R_14968002_SNP	G	G	A	0.169014	0.168831	0.168919	0.464286	0.523364	0.503067	-0.334149	5.39545e-08	FBgn0004168	5-HT1A	INTRON
28° female	2R_14978073_SNP	A	A	G	0.62963	0.888889	0.759259	0.2	0.375	0.299213	0.460047	2.14591e-09	FBgn0004168	5-HT1A	INTRON
28° female	2R_14978074_SNP	C	C	T	0.607143	0.888889	0.745455	0.222222	0.369863	0.307087	0.438368	1.52056e-08	FBgn0004168	5-HT1A	INTRON
28° female	2R_14978123_SNP	T	T	G	0.555556	0.9375	0.735294	0.232558	0.186047	0.209302	0.525992	1.98711e-09	FBgn0004168	5-HT1A	INTRON
28° female	2R_15099417_SNP	T	T	C	0.290698	0.0945946	0.2	0.595506	0.472	0.523364	-0.323364	2.8953e-08	FBgn0263395	hppy	SYNONYMOUS_CODING
28° female	2R_15316475_SNP	T	A	T	0.5	0.8	0.625	0	0.030303	0.0227273	0.602273	3.3999e-09	FBgn0012051	CalpA	INTRON
28° female	2R_15407439_SNP	G	A	G	0.155844	0.114943	0.134146	0.5	0.427419	0.446429	-0.312282	9.90059e-08	FBgn0003435	sm	UTR_3_PRIME
28° female	2R_15408886_SNP	T	T	C	0.116667	0.117647	0.117188	0.5	0.560976	0.542373	-0.425185	2.77963e-11	FBgn0003435	sm	UTR_3_PRIME
28° female	2R_15456313_SNP	C	C	T	0.101695	0.16129	0.132231	0.433333	0.478632	0.469388	-0.337156	9.30187e-08	FBgn0003435	sm	INTRON
28° female	2R_15506885_SNP	A	A	G	0.0625	0.153846	0.0945946	0.36	0.514706	0.473118	-0.378524	6.06662e-08	FBgn0003435	sm	INTRON
28° female	2R_15506923_SNP	A	A	T	0.0769231	0.0666667	0.0731707	0.411765	0.516667	0.493506	-0.420336	6.25512e-08	FBgn0003435	sm	INTRON
28° female	2R_15508078_SNP	T	T	G	0.0731707	0	0.0454545	0.5	0.544118	0.532609	-0.487154	1.53572e-13	FBgn0003435	sm	INTRON
28° female	2R_15508094_SNP	A	A	G	0.0540541	0	0.0338983	0.5	0.558824	0.544444	-0.510546	5.60705e-15	FBgn0003435	sm	INTRON
28° female	2R_15508132_SNP	A	A	T	0.0714286	0.0714286	0.0714286	0.25	0.529412	0.465909	-0.394481	2.11361e-08	FBgn0003435	sm	INTRON
28° female	2R_16097273_SNP	C	C	G	0.135135	0.0181818	0.0769231	0.416667	0.461538	0.438819	-0.361895	2.87968e-14	Intergenic
28° female	2R_16138671_SNP	G	G	T	0.297619	0.308511	0.303371	0.644737	0.625	0.631356	-0.327985	8.22793e-08	FBgn0034490	CG9864	INTRON
28° female	2R_16421008_SNP	A	T	A	0.517647	0.424242	0.467391	0.21978	0.110294	0.154185	0.313206	4.18518e-08	FBgn0050154	CG30154	INTRON	FBgn0265862	CR44651	534 bp DOWNSTREAM	FBgn0034512	CG18067	742 bp UPSTREAM
28° female	2R_16421011_SNP	T	C	T	0.494505	0.43299	0.462766	0.215054	0.103704	0.149123	0.313643	3.08948e-08	FBgn0050154	CG30154	INTRON	FBgn0265862	CR44651	537 bp DOWNSTREAM	FBgn0034512	CG18067	739 bp UPSTREAM
28° female	2R_16706083_SNP	T	T	A	0.125	0.105263	0.116279	0.538462	0.595745	0.575342	-0.459063	2.88184e-08	Intergenic
28° female	2R_16708255_SNP	T	T	G	0.236364	0.223404	0.230392	0.530864	0.554217	0.546559	-0.316167	4.41786e-08	FBgn0011674	insc	512 bp DOWNSTREAM
28° female	2R_16729927_SNP	G	C	G	0.142857	0.285714	0.214286	0.541667	0.534483	0.537736	-0.32345	9.41396e-08	Intergenic
28° female	2R_16748598_SNP	C	C	T	0.241379	0.177778	0.202703	0.521739	0.531469	0.528302	-0.325599	7.78002e-08	Intergenic
28° female	2R_16958483_SNP	A	T	A	0.138889	0.316667	0.202381	0.530303	0.581081	0.557143	-0.354762	1.72419e-08	FBgn0034583	CG10527	SYNONYMOUS_CODING	FBgn0265915	CR44704	EXON
28° female	2R_17406852_SNP	G	G	A	0.111111	0.173077	0.147727	0.576923	0.552239	0.55914	-0.411413	2.10582e-08	FBgn0050288	CG30288	SYNONYMOUS_CODING	FBgn0034634	CG10494	222 bp UPSTREAM
28° female	2R_17789327_SNP	A	T	A	0.455696	0.466667	0.461039	0.0769231	0.159292	0.129213	0.331825	3.2352e-08	FBgn0085397	Fili	INTRON
28° female	2R_17799165_SNP	T	T	A	0.281553	0.386667	0.325843	0.101449	0.0325203	0.0572917	0.268551	9.80955e-08	FBgn0085397	Fili	INTRON
28° female	2R_17994767_SNP	G	A	G	0.493333	0.488889	0.491667	0.128205	0.127907	0.128	0.363667	4.40216e-08	FBgn0243516	Vrp1	319 bp DOWNSTREAM
28° female	2R_18024329_SNP	A	C	A	0.565217	0.633333	0.603774	0.153846	0.113208	0.121212	0.482561	2.36708e-08	FBgn0000008	a	144 bp UPSTREAM
28° female	2R_18255690_SNP	T	A	T	0.555556	0.387097	0.457944	0.111111	0.1	0.103448	0.354496	7.79279e-08	FBgn0034720	Liprin-gamma	INTRON
28° female	2R_18423862_SNP	A	A	G	0.142857	0.217391	0.189189	0.5625	0.780488	0.719298	-0.530109	1.42801e-08	FBgn0003175	px	INTRON
28° female	2R_18423863_SNP	A	A	G	0.142857	0.208333	0.184211	0.5625	0.775	0.714286	-0.530075	1.23259e-08	FBgn0003175	px	INTRON
28° female	2R_18423867_SNP	G	G	A	0.142857	0.217391	0.189189	0.5	0.780488	0.694915	-0.505726	5.56664e-08	FBgn0003175	px	INTRON
28° female	2R_18423869_SNP	G	G	A	0.142857	0.217391	0.189189	0.5	0.780488	0.694915	-0.505726	5.56664e-08	FBgn0003175	px	INTRON
28° female	2R_18466558_SNP	G	G	A	0.618421	0.46875	0.55	0.0714286	0.2	0.147059	0.402941	1.70105e-10	FBgn0260866	dnr1	INTRON
28° female	2R_18504273_SNP	C	C	T	0.311688	0.185714	0.251701	0.7	0.614679	0.648045	-0.396344	2.44382e-10	FBgn0053143	CG33143	INTRON
28° female	2R_18504333_SNP	G	G	C	0.305882	0.193548	0.258503	0.62	0.631148	0.627907	-0.369404	1.09656e-08	FBgn0053143	CG33143	INTRON
28° female	2R_18542942_SNP	G	C	G	0.415385	0.59375	0.521739	0.109589	0.178082	0.155251	0.366488	7.13796e-10	FBgn0050196	CG30196	45 bp UPSTREAM	FBgn0263031	CG43326	112 bp DOWNSTREAM	FBgn0263030	CG43325	112 bp DOWNSTREAM	FBgn0266806	CR45268	198 bp UPSTREAM	FBgn0034756	Cyp6d2	907 bp UPSTREAM
28° female	2R_18544434_SNP	A	A	T	0.26087	0.147059	0.223301	0.62963	0.6	0.612403	-0.389102	3.3474e-08	FBgn0263030	CG43325	NON_SYNONYMOUS_CODING	FBgn0266806	CR45268	433 bp DOWNSTREAM	FBgn0263031	CG43326	849 bp UPSTREAM	FBgn0034758	CG13510	972 bp UPSTREAM	FBgn0260767	CG42565	972 bp UPSTREAM
28° female	2R_18582661_SNP	T	G	T	0.244186	0.308824	0.272727	0.606742	0.697917	0.654054	-0.381327	1.03534e-09	FBgn0005631	robo	SYNONYMOUS_CODING
28° female	2R_18594227_SNP	G	A	G	0.44186	0.317308	0.373684	0.816327	0.696552	0.726804	-0.35312	1.25096e-08	FBgn0034769	Obp58c	44 bp UPSTREAM	FBgn0034770	Obp58d	212 bp UPSTREAM
28° female	2R_18594247_SNP	C	T	C	0.443182	0.323232	0.379679	0.791667	0.713333	0.732323	-0.352644	1.33621e-08	FBgn0034769	Obp58c	64 bp UPSTREAM	FBgn0034770	Obp58d	192 bp UPSTREAM
28° female	2R_18609492_SNP	G	G	A	0.634409	0.567308	0.598985	0.149425	0.20438	0.183036	0.415949	4.30124e-13	FBgn0028371	jbug	602 bp DOWNSTREAM
28° female	2R_18609507_SNP	C	C	T	0.642857	0.583333	0.613402	0.1375	0.202899	0.178899	0.434503	3.64996e-14	FBgn0028371	jbug	587 bp DOWNSTREAM
28° female	2R_18609513_SNP	A	A	T	0.628866	0.565217	0.597884	0.125	0.19708	0.170507	0.427377	1.15987e-13	FBgn0028371	jbug	581 bp DOWNSTREAM
28° female	2R_20106328_SNP	G	C	G	0.782609	0.659091	0.734513	0.272727	0.313131	0.29697	0.437544	3.0637e-11	FBgn0050419	CG30419	INTRON
28° female	2R_3397914_SNP	T	G	T	0.338983	0.236842	0.298969	0	0	0	0.298969	6.40055e-08	FBgn0033184	CG12736	52 bp UPSTREAM	FBgn0025185	az2	213 bp DOWNSTREAM
28° female	2R_4067686_SNP	T	T	G	0.0416667	0.08	0.0612245	0.545455	0.465116	0.492308	-0.431083	2.246e-08	FBgn0053087	LRP1	INTRON
28° female	2R_7316259_SNP	C	C	T	0	0.0344828	0.0192308	0.444444	0.278689	0.340206	-0.320975	2.11504e-08	FBgn0015872	Drip	INTRON
28° female	2R_7316268_SNP	T	T	C	0	0	0	0.424242	0.253731	0.31	-0.31	1.79661e-09	FBgn0015872	Drip	INTRON
28° female	2R_7318908_SNP	T	G	T	0	0	0	0.533333	0.363636	0.416667	-0.416667	2.81473e-08	Intergenic
28° female	2R_7910158_SNP	G	G	C	0.0843373	0.0879121	0.0862069	0.426471	0.32	0.357513	-0.271306	9.88872e-08	FBgn0033674	CG8964	493 bp DOWNSTREAM
28° female	2R_8001732_SNP	A	A	T	0.368421	0.0434783	0.190476	0.722222	0.724138	0.723404	-0.532928	5.54071e-09	FBgn0086677	jeb	INTRON
28° female	2R_8001736_SNP	T	T	A	0.368421	0.0416667	0.186047	0.684211	0.689655	0.6875	-0.501453	4.89983e-08	FBgn0086677	jeb	INTRON
28° female	2R_8001738_SNP	G	G	A	0.3125	0.0416667	0.15	0.705882	0.633333	0.659574	-0.509574	3.50077e-08	FBgn0086677	jeb	INTRON
28° female	2R_8128249_SNP	A	A	T	0.142857	0.246575	0.195804	0.733333	0.468468	0.544872	-0.349068	3.01194e-08	FBgn0033703	CG13170	SYNONYMOUS_CODING	FBgn0263020	CG43315	474 bp UPSTREAM
28° female	2R_8706868_SNP	A	G	A	0.25	0.166667	0.204545	0.8	0.655738	0.691358	-0.486813	2.50262e-08	Intergenic
28° female	2R_9586417_SNP	C	C	A	0.0795455	0.168831	0.121212	0.444444	0.452632	0.45	-0.328788	3.52451e-08	FBgn0000633	fas	INTRON
28° female	3L_10106331_SNP	A	G	A	0.175676	0.163043	0.168675	0.45	0.512605	0.49162	-0.322945	5.8251e-08	FBgn0040823	dpr6	INTRON
28° female	3L_10157626_SNP	C	C	T	0.490566	0.55102	0.519608	0.157895	0.137255	0.142857	0.376751	4.2838e-08	FBgn0052057	dpr10	INTRON
28° female	3L_10283219_SNP	C	C	A	0	0	0	0.625	0.25	0.386364	-0.386364	8.55589e-08	Intergenic
28° female	3L_10340858_SNP	T	T	A	0.417582	0.37931	0.398876	0.140625	0.0782609	0.100559	0.298318	7.61635e-08	FBgn0265415	CR44327	422 bp UPSTREAM
28° female	3L_10462464_SNP	G	G	A	0.677419	0.684211	0.681159	0.275862	0.240964	0.25	0.431159	5.92914e-08	FBgn0045770	S-Lap3	390 bp DOWNSTREAM
28° female	3L_10898119_SNP	C	C	T	0.0697674	0.0882353	0.0779221	0.471698	0.416667	0.442478	-0.364556	1.01468e-08	Intergenic
28° female	3L_11101095_SNP	T	A	T	0	0.0909091	0.027027	0.8	0	0.461538	-0.434511	1.19636e-10	FBgn0036131	CG12522	240 bp UPSTREAM	FBgn0052073	CG32073	413 bp UPSTREAM	FBgn0054012	CG34012	825 bp DOWNSTREAM
28° female	3L_13192742_SNP	A	G	A	0.5	0.305085	0.394495	0.0869565	0.0298507	0.0444444	0.350051	6.44327e-09	Intergenic
28° female	3L_13192758_SNP	T	C	T	0.44	0.353846	0.391304	0.08	0.0441176	0.0537634	0.337541	3.4247e-08	Intergenic
28° female	3L_13986847_SNP	G	A	G	0.580645	0.68	0.625	0	0.204545	0.15	0.475	4.77019e-08	FBgn0036391	CG17364	347 bp UPSTREAM	FBgn0250848	26-29-p	484 bp UPSTREAM
28° female	3L_14151094_SNP	G	T	G	0.535714	0.487805	0.507246	0	0.12766	0.0759494	0.431297	1.23152e-08	Intergenic
28° female	3L_14506757_SNP	G	G	A	0.636364	0.727273	0.681818	0.142857	0.0384615	0.075	0.606818	5.67394e-08	FBgn0087007	bbg	INTRON
28° female	3L_15312022_SNP	A	T	A	0	0	0	0.37037	0.545455	0.44898	-0.44898	1.52879e-09	Intergenic
28° female	3L_16509193_SNP	A	A	C	0.590909	0.611111	0.601449	0.37931	0.170732	0.225225	0.376224	4.32822e-08	FBgn0263131	CG43373	INTRON
28° female	3L_16822654_SNP	T	T	A	0.12	0	0.0833333	0.916667	0.517241	0.634146	-0.550813	7.34064e-10	FBgn0036665	CG13024	480 bp UPSTREAM
28° female	3L_16973182_SNP	A	A	C	0.391304	0.175	0.253968	0.722222	0.72	0.720588	-0.46662	3.70678e-08	FBgn0261547	Exn	INTRON
28° female	3L_19106180_SNP	C	T	C	0.258824	0.294118	0.276471	0.666667	0.577982	0.618812	-0.342341	2.57769e-08	FBgn0036851	CG14082	INTRON
28° female	3L_19509873_SNP	G	G	A	0.512195	0.611111	0.568421	0.242424	0.107527	0.142857	0.425564	1.05837e-09	FBgn0036878	Cpr76Ba	779 bp DOWNSTREAM
28° female	3L_20705788_SNP	C	G	C	0.210526	0.157895	0.189474	0.615385	0.56	0.578947	-0.389474	8.8066e-09	FBgn0037015	cmpy	150 bp DOWNSTREAM
28° female	3L_22955699_SNP	T	A	T	0.55	0.775	0.6625	0.214286	0.217949	0.216981	0.445519	3.18643e-09	FBgn0267322	CR45758	931 bp DOWNSTREAM
28° female	3L_393380_SNP	G	G	A	0	0	0	0.5	0.608696	0.586207	-0.586207	1.01678e-16	FBgn0266927	CR45378	125 bp UPSTREAM	FBgn0264700	CR43969	214 bp UPSTREAM	FBgn0262139	trh	747 bp UPSTREAM
28° female	3L_4135101_SNP	C	C	T	0.163636	0.173469	0.168269	0.529412	0.456	0.481865	-0.313596	3.73023e-08	FBgn0260985	RfC4	SYNONYMOUS_CODING	FBgn0264693	ens	551 bp UPSTREAM
28° female	3L_432650_SNP	T	T	C	0.0454545	0.142857	0.0833333	0.875	0.403846	0.514706	-0.431373	4.284e-08	FBgn0035139	CG13891	496 bp DOWNSTREAM
28° female	3L_432651_SNP	T	T	C	0.0454545	0.142857	0.0833333	0.833333	0.403846	0.514286	-0.430952	3.93587e-08	FBgn0035139	CG13891	495 bp DOWNSTREAM
28° female	3L_5993446_SNP	T	A	T	0.147059	0.1	0.127119	0.517241	0.427536	0.454082	-0.326963	2.25346e-08	FBgn0052406	PVRAP	INTRON
28° female	3L_5993482_SNP	T	C	T	0.156863	0.05	0.10989	0.5	0.411765	0.442308	-0.332418	5.28321e-08	FBgn0052406	PVRAP	INTRON
28° female	3L_6075697_SNP	A	A	T	0.8	0.75	0.771429	0.5	0.177778	0.254237	0.517191	6.8155e-08	FBgn0035676	CG6619	106 bp DOWNSTREAM	FBgn0035677	CG13293	286 bp UPSTREAM
28° female	3L_6075704_SNP	A	A	G	0.842105	0.863636	0.853659	0.47619	0.26087	0.328358	0.5253	8.01451e-10	FBgn0035676	CG6619	113 bp DOWNSTREAM	FBgn0035677	CG13293	279 bp UPSTREAM
28° female	3L_6075711_SNP	A	A	T	0.875	0.833333	0.854167	0.421053	0.32	0.347826	0.506341	1.64711e-09	FBgn0035676	CG6619	120 bp DOWNSTREAM	FBgn0035677	CG13293	272 bp UPSTREAM
28° female	3L_6268853_SNP	C	C	T	0.729167	0.575	0.659091	0.194444	0.228571	0.216981	0.44211	2.43259e-09	FBgn0262787	CG43168	34 bp UPSTREAM
28° female	3L_6268856_SNP	C	C	A	0.76	0.560976	0.67033	0.179487	0.219178	0.205357	0.464973	8.18686e-11	FBgn0262787	CG43168	31 bp UPSTREAM
28° female	3L_6268880_SNP	T	T	A	0.804348	0.5	0.652174	0.210526	0.265306	0.25	0.402174	1.43054e-08	FBgn0262787	CG43168	7 bp UPSTREAM
28° female	3L_6303536_SNP	G	G	T	0.866667	0.913043	0.894737	0.545455	0.425532	0.448276	0.446461	5.30444e-08	Intergenic
28° female	3L_6303545_SNP	G	A	G	0.09375	0.125	0.1125	0.5	0.568627	0.552239	-0.439739	2.21592e-08	Intergenic
28° female	3L_6303546_SNP	T	T	C	0.90625	0.875	0.8875	0.5	0.392157	0.41791	0.46959	1.71547e-09	Intergenic
28° female	3L_6364207_SNP	C	C	T	0.72	0.676471	0.694915	0.354167	0.376068	0.366197	0.328718	9.77317e-08	FBgn0266968	CR45419	516 bp UPSTREAM
28° female	3L_6473098_SNP	A	A	G	0.0531915	0.235294	0.12963	0.35	0.457516	0.420601	-0.290971	3.49315e-08	FBgn0261801	CG42747	INTRON
28° female	3L_6575779_SNP	C	G	C	0.159091	0.28125	0.210526	0.83871	0.615385	0.698795	-0.488269	1.38554e-10	FBgn0263973	jv	INTRON	FBgn0042185	CG18769	INTRON
28° female	3L_6593069_SNP	T	T	C	0.0779221	0.0909091	0.0848485	0.423913	0.418605	0.420814	-0.335966	2.91474e-11	FBgn0002926	ndl	NON_SYNONYMOUS_CODING
28° female	3L_6641475_SNP	C	G	C	0.0434783	0.210526	0.119048	0.75	0.585366	0.631579	-0.512531	2.795e-09	Intergenic
28° female	3L_6641482_SNP	A	T	A	0.0769231	0.210526	0.133333	0.733333	0.595238	0.631579	-0.498246	1.31842e-08	Intergenic
28° female	3L_6668031_SNP	G	G	C	0.271845	0.427083	0.346734	0.663636	0.666667	0.665414	-0.31868	5.99195e-08	Intergenic
28° female	3L_6675546_SNP	C	C	T	0.268817	0.409639	0.335227	0.742857	0.652893	0.685864	-0.350637	1.73047e-08	Intergenic
28° female	3L_6681536_SNP	G	G	A	0.138462	0.0983607	0.119048	0.3	0.524272	0.441718	-0.32267	2.78808e-08	FBgn0035710	SP1173	891 bp DOWNSTREAM
28° female	3L_6698247_SNP	T	T	A	0.41791	0.285714	0.347222	0.761194	0.654545	0.694915	-0.347693	9.3814e-08	FBgn0035711	CG8519	UTR_5_PRIME
28° female	3L_6760804_SNP	G	G	A	0.0357143	0	0.0181818	0.285714	0.413333	0.378641	-0.360459	6.12925e-10	Intergenic
28° female	3L_6965262_SNP	G	G	A	0.11236	0.0810811	0.0981595	0.342857	0.394958	0.370536	-0.272376	7.5158e-08	FBgn0035727	CG10063	SYNONYMOUS_CODING	FBgn0035726	CG9953	496 bp DOWNSTREAM	FBgn0001104	Galphai	588 bp DOWNSTREAM
28° female	3L_6977411_SNP	A	A	G	0.813559	0.80303	0.808	0.333333	0.483221	0.438679	0.369321	1.83489e-09	FBgn0250849	CG32388	INTRON	FBgn0263387	CG43439	INTRON
28° female	3L_7001609_SNP	T	C	T	0.8125	0.583333	0.714286	0.2	0.232143	0.225352	0.488934	9.84121e-09	FBgn0260660	Mp	INTRON
28° female	3L_7001611_SNP	T	A	T	0.818182	0.615385	0.728814	0.222222	0.186441	0.194805	0.534008	3.45933e-11	FBgn0260660	Mp	INTRON
28° female	3L_7001666_SNP	A	G	A	1	0.833333	0.914286	0.117647	0.371429	0.288462	0.625824	1.52053e-14	FBgn0260660	Mp	INTRON
28° female	3L_7001673_SNP	A	T	A	1	0.947368	0.972973	0.0666667	0.366667	0.266667	0.706306	2.39276e-22	FBgn0260660	Mp	INTRON
28° female	3L_7001680_SNP	T	G	T	1	0.954545	0.97561	0.0666667	0.357143	0.255814	0.719796	1.83122e-23	FBgn0260660	Mp	INTRON
28° female	3L_7001683_SNP	G	T	G	1	0.954545	0.974359	0.0714286	0.344828	0.255814	0.718545	9.74823e-23	FBgn0260660	Mp	INTRON
28° female	3L_7001694_SNP	T	G	T	0.863636	0.777778	0.816327	0.0454545	0.177778	0.134328	0.681998	1.71029e-19	FBgn0260660	Mp	INTRON
28° female	3L_7001711_SNP	T	C	T	0.714286	0.678571	0.693878	0.08	0.145833	0.123288	0.57059	9.98937e-12	FBgn0260660	Mp	INTRON
28° female	3L_7059431_SNP	C	C	G	0.258824	0.186047	0.222222	0.505155	0.686869	0.596939	-0.374717	2.49566e-10	FBgn0035734	CG14823	UTR_5_PRIME	FBgn0035733	CG8641	INTRON
28° female	3L_7059471_SNP	A	A	G	0.674419	0.759494	0.715152	0.424242	0.313953	0.372973	0.342179	4.69963e-08	FBgn0035734	CG14823	UTR_5_PRIME	FBgn0035733	CG8641	INTRON
28° female	3L_7131897_SNP	G	A	G	0.545455	0.522388	0.532787	0.258065	0.12	0.152672	0.380115	1.09707e-08	FBgn0023001	melt	INTRON
28° female	3L_7131902_SNP	A	G	A	0.526316	0.545455	0.536585	0.266667	0.118812	0.152672	0.383914	7.06651e-09	FBgn0023001	melt	INTRON
28° female	3L_7163857_SNP	T	T	A	0.0113636	0	0.00549451	0	0.285714	0.166008	-0.160513	6.19084e-08	FBgn0265296	Dscam2	14 bp DOWNSTREAM
28° female	3L_7448373_SNP	C	T	C	0.467742	0.567568	0.522059	0.0851064	0.202247	0.161765	0.360294	3.09513e-08	FBgn0259935	CG42458	556 bp DOWNSTREAM	FBgn0035785	ppk26	876 bp UPSTREAM
28° female	3L_7448375_SNP	G	A	G	0.45	0.569444	0.515152	0.047619	0.170732	0.129032	0.386119	1.85822e-09	FBgn0259935	CG42458	558 bp DOWNSTREAM	FBgn0035785	ppk26	874 bp UPSTREAM
28° female	3L_7448376_SNP	T	C	T	0.459016	0.550725	0.507692	0.0697674	0.180723	0.142857	0.364835	2.33351e-08	FBgn0259935	CG42458	559 bp DOWNSTREAM	FBgn0035785	ppk26	873 bp UPSTREAM
28° female	3L_7448378_SNP	A	G	A	0.47541	0.557143	0.519084	0.0697674	0.180723	0.142857	0.376227	8.02143e-09	FBgn0259935	CG42458	561 bp DOWNSTREAM	FBgn0035785	ppk26	871 bp UPSTREAM
28° female	3L_7459887_SNP	G	G	A	0.809524	0.727273	0.78125	0.0714286	0.288889	0.237288	0.543962	2.85535e-08	FBgn0261537	CG42661	INTRON	FBgn0261536	CG42660	INTRON	FBgn0035786	Tsp66A	INTRON
28° female	3L_7903610_SNP	G	A	G	0.107143	0.115385	0.111111	0.133333	0.681818	0.542373	-0.431262	3.79108e-08	FBgn0003041	pbl	INTRON
28° female	3L_9312964_SNP	C	C	T	0.0491803	0.0540541	0.0510204	0.438596	0.263158	0.328947	-0.277927	8.17235e-08	Intergenic
28° female	3L_9716377_SNP	T	C	T	0.923077	0.833333	0.88	0.333333	0.190476	0.25	0.63	3.75036e-10	FBgn0261530	nbs	83 bp UPSTREAM	FBgn0036038	defl	146 bp UPSTREAM
28° female	3L_9716422_SNP	C	T	C	1	0.7	0.884615	0.142857	0.129032	0.133333	0.751282	2.39018e-21	FBgn0036038	defl	101 bp UPSTREAM	FBgn0261530	nbs	128 bp UPSTREAM
28° female	3L_9716433_SNP	A	T	A	1	0.666667	0.851852	0.0769231	0.151515	0.130435	0.721417	2.69875e-18	FBgn0036038	defl	90 bp UPSTREAM	FBgn0261530	nbs	139 bp UPSTREAM
28° female	3R_10414833_SNP	C	C	T	0.0555556	0.0833333	0.0740741	0.52	0.432836	0.456522	-0.382448	7.44247e-08	FBgn0020299	stumps	INTRON
28° female	3R_13639672_SNP	A	A	G	0.5	0.304878	0.394737	0.0887097	0.0555556	0.0732759	0.321461	2.98885e-09	FBgn0261649	tinc	INTRON
28° female	3R_15658975_SNP	G	G	T	0.533333	0.702703	0.626866	0.26087	0.160714	0.189873	0.436992	9.17839e-08	FBgn0014135	bnl	INTRON
28° female	3R_15658996_SNP	T	T	C	0.5	0.782609	0.644444	0.238095	0.127273	0.157895	0.48655	2.436e-08	FBgn0014135	bnl	INTRON
28° female	3R_17067778_SNP	T	T	C	0.631579	0.85	0.74359	0.15	0.193548	0.176471	0.567119	8.92665e-10	FBgn0038873	CG5892	562 bp UPSTREAM
28° female	3R_18637889_SNP	A	T	A	0.211268	0.3	0.26087	0	0.0172414	0.00995025	0.250919	3.77443e-08	Intergenic
28° female	3R_19569801_SNP	G	A	G	0.133333	0.290323	0.197368	0.5625	0.708333	0.671875	-0.474507	6.69975e-09	FBgn0263782	Hmgcr	INTRON
28° female	3R_19744131_SNP	C	C	A	0.193548	0.285714	0.242424	0.714286	0.66129	0.682692	-0.440268	2.13904e-08	FBgn0016754	sba	INTRON
28° female	3R_2532755_SNP	C	T	C	0.025	0.333333	0.140625	0.789474	0.464286	0.546667	-0.406042	7.43232e-08	FBgn0051481	pb	767 bp DOWNSTREAM
28° female	3R_25461261_SNP	C	C	A	0.473118	0.643678	0.555556	0.117647	0.295082	0.222222	0.333333	2.7437e-08	FBgn0266137	Dop1R2	INTRON
28° female	3R_25473913_SNP	G	G	A	0.8	0.833333	0.816092	0.394366	0.507246	0.4689	0.347192	2.30007e-09	FBgn0266137	Dop1R2	INTRON
28° female	3R_25519836_SNP	G	G	A	0.358974	0.207792	0.283871	0.0151515	0.0190476	0.0175439	0.266327	1.93919e-08	FBgn0039683	dmrt99B	INTRON
28° female	3R_25546335_SNP	G	G	A	0.690141	0.833333	0.762238	0.428571	0.40625	0.414141	0.348096	2.23131e-08	FBgn0039686	CG15506	INTRON
28° female	3R_25556639_SNP	A	A	G	0.673913	0.846847	0.768473	0.453333	0.451852	0.452381	0.316092	6.38408e-08	FBgn0039688	Kul	NON_SYNONYMOUS_CODING
28° female	3R_25735268_SNP	G	G	A	0.760563	0.704545	0.72956	0.395604	0.372549	0.381148	0.348412	9.63061e-09	FBgn0051036	CG31036	SYNONYMOUS_CODING
28° female	3R_25806647_SNP	G	G	C	0.822785	0.714286	0.777778	0.418605	0.406977	0.410853	0.366925	5.22327e-08	Intergenic
28° female	3R_26115713_SNP	A	A	C	0	0	0	0.327586	0.194444	0.240964	-0.240964	1.09329e-09	FBgn0010113	hdc	INTRON
28° female	3R_26220519_SNP	T	T	A	0.404494	0.493827	0.447059	0.123596	0.131579	0.128079	0.31898	2.97385e-08	Intergenic
28° female	3R_26312221_SNP	T	T	A	0.578947	0.55	0.564103	0.0526316	0.116667	0.101266	0.462837	7.1775e-10	FBgn0039777	Jon99Fii	517 bp DOWNSTREAM	FBgn0039776	PH4alphaEFB	700 bp DOWNSTREAM
28° female	3R_26355095_SNP	G	G	A	0.313559	0.294118	0.306452	0.5875	0.695312	0.653846	-0.347395	1.5654e-08	FBgn0267112	CR45552	205 bp DOWNSTREAM	FBgn0267113	CR45553	982 bp UPSTREAM
28° female	3R_26355097_SNP	T	T	G	0.307692	0.289855	0.301075	0.584416	0.700787	0.656863	-0.355787	6.60792e-09	FBgn0267112	CR45552	203 bp DOWNSTREAM	FBgn0267113	CR45553	980 bp UPSTREAM
28° female	3R_26390429_SNP	T	C	T	0.658537	0.428571	0.552632	0.190476	0.0377358	0.0810811	0.47155	5.28255e-11	FBgn0082582	tmod	INTRON
28° female	3R_26417374_SNP	G	G	T	0.0597015	0.0454545	0.0526316	0.264706	0.371134	0.327273	-0.274641	3.7691e-08	Intergenic
28° female	3R_26421407_SNP	A	A	G	0.395349	0.385965	0.391608	0.742424	0.775362	0.764706	-0.373097	5.66089e-09	FBgn0039790	CG2246	INTRON
28° female	3R_26436279_SNP	G	G	T	0.115385	0.166667	0.136364	0.375	0.64	0.575758	-0.439394	3.73332e-10	FBgn0051016	CG31016	101 bp DOWNSTREAM
28° female	3R_4742323_SNP	T	G	T	0.631579	0.461538	0.5625	0.242424	0.1	0.141593	0.420907	7.37359e-08	FBgn0262614	pyd	INTRON
28° female	3R_6038279_SNP	A	A	C	0.0983607	0.0631579	0.0769231	0.444444	0.341935	0.361257	-0.284333	6.44465e-08	FBgn0004575	Syn	INTRON	FBgn0025879	Timp	INTRON
28° female	3R_6314764_SNP	T	T	C	0.189873	0.11	0.145251	0.406977	0.451613	0.435685	-0.290433	6.95753e-08	FBgn0267136	CR45576	EXON
28° female	3R_6531272_SNP	T	G	T	0.256757	0.107692	0.18705	0.506329	0.572816	0.543956	-0.356906	4.22803e-09	FBgn0051467	CG31467	SYNONYMOUS_CODING	FBgn0051391	CG31391	475 bp UPSTREAM
28° female	3R_6544046_SNP	T	T	G	0.0106383	0.0117647	0.0111732	0.324675	0.154362	0.212389	-0.201216	1.2145e-08	Intergenic
28° female	3R_7374371_SNP	G	G	A	0.27027	0.108696	0.180723	0.566667	0.666667	0.635417	-0.454694	4.96407e-10	Intergenic
28° female	3R_7712201_SNP	G	G	A	0.0350877	0.0315789	0.0334928	0.205128	0.287582	0.25974	-0.226247	3.46244e-08	FBgn0051368	CG31368	INTRON	FBgn0037960	mthl5	INTRON
28° female	3R_811832_SNP	C	C	G	0.4	0.538462	0.460674	0.12	0.0677966	0.0833333	0.377341	6.62896e-08	FBgn0263343	CR43424	EXON	FBgn0037292	CG2022	390 bp DOWNSTREAM
28° female	3R_9682621_SNP	T	T	A	0.777778	0.381818	0.56	0.192308	0.164706	0.171171	0.388829	1.43477e-08	Intergenic
28° female	3R_9682638_SNP	T	C	T	0.72093	0.423729	0.54902	0.222222	0.156627	0.172727	0.376292	8.42774e-08	Intergenic
28° female	3R_9924745_SNP	A	T	A	0.717949	0.722222	0.72	0.0555556	0.352941	0.275362	0.444638	7.64833e-08	FBgn0038201	PK1-R	809 bp DOWNSTREAM	FBgn0038200	CG9920	943 bp UPSTREAM
28° female	3R_9924921_SNP	A	T	A	0.75	0.826087	0.787234	0.125	0.410256	0.301587	0.485647	4.06949e-08	FBgn0038201	PK1-R	633 bp DOWNSTREAM
28° female	3R_9994118_SNP	A	G	A	0	0.125	0.0512821	0.611111	0.396552	0.447368	-0.396086	4.49398e-08	FBgn0011582	Dop1R1	UTR_3_PRIME
28° female	3R_9994124_SNP	G	T	G	0	0.1	0.0465116	0.611111	0.389831	0.441558	-0.395047	2.45988e-08	FBgn0011582	Dop1R1	UTR_3_PRIME
28° female	X_11154853_SNP	T	T	G	0	0	0	0.153846	0.213675	0.189744	-0.189744	4.75244e-08	FBgn0265595	CG44422	INTRON
28° female	X_11177740_SNP	T	T	C	0	0.010101	0.00483092	0.145161	0.194969	0.173145	-0.168314	3.29245e-08	FBgn0265595	CG44422	INTRON
28° female	X_11232526_SNP	C	C	T	0	0	0	0.222222	0.44	0.382353	-0.382353	2.29172e-09	FBgn0028421	Kap3	INTRON
28° female	X_11306086_SNP	T	C	T	0.08	0.208333	0.155738	0.477273	0.530612	0.514085	-0.358347	2.40615e-08	FBgn0030297	Gr10b	SYNONYMOUS_CODING	FBgn0030296	CG15196	386 bp DOWNSTREAM
28° female	X_11829610_SNP	G	A	G	0.225352	0.345455	0.277778	0.645161	0.628571	0.634731	-0.356953	7.85973e-08	FBgn0263111	cac	UTR_3_PRIME
28° female	X_13001502_SNP	G	T	G	0.0465116	0.108108	0.0854701	0.447761	0.356322	0.396104	-0.310634	3.9294e-08	FBgn0263005	CG43313	INTRON	FBgn0030449	Fer3HCH	UTR_3_PRIME
28° female	X_13001504_SNP	T	G	T	0.05	0.109589	0.0884956	0.4375	0.37931	0.403974	-0.315478	4.41132e-08	FBgn0030449	Fer3HCH	UTR_3_PRIME	FBgn0263005	CG43313	INTRON
28° female	X_13674880_SNP	A	G	A	0.45098	0.25	0.386667	0	0	0	0.386667	2.02529e-09	FBgn0030521	CtsB1	INTRON
28° female	X_15009263_SNP	C	C	T	0.745763	0.685714	0.723404	0.480519	0.330189	0.393443	0.329962	9.43239e-08	FBgn0030615	Cyp4s3	STOP_GAINED
28° female	X_15999359_SNP	T	T	C	0.632653	0.468085	0.552083	0.294118	0.123288	0.155556	0.396528	5.53006e-08	FBgn0259699	CG42353	380 bp UPSTREAM	FBgn0259700	CG42354	380 bp UPSTREAM
28° female	X_16005791_SNP	C	C	T	0.5	0.483146	0.489362	0.194805	0.130081	0.155	0.334362	7.91177e-08	Intergenic
28° female	X_16062437_SNP	A	A	G	0.3125	0.363636	0.335616	0.56	0.75	0.689873	-0.354257	7.6584e-08	Intergenic
28° female	X_16401489_SNP	C	C	G	0.218182	0.236111	0.228346	0.625	0.586207	0.601399	-0.373052	2.36707e-08	FBgn0264255	para	INTRON
28° female	X_17077904_SNP	C	T	C	0.16129	0.31068	0.239796	0.516129	0.6	0.572917	-0.333121	3.12905e-08	FBgn0000163	baz	INTRON	FBgn0264818	CR44026	629 bp UPSTREAM
28° female	X_17077961_SNP	C	G	C	0.0581395	0.152174	0.106742	0.366667	0.479167	0.435897	-0.329156	4.37878e-09	FBgn0000163	baz	INTRON	FBgn0264818	CR44026	686 bp UPSTREAM
28° female	X_17077965_SNP	C	A	C	0.0588235	0.16092	0.110465	0.415094	0.5	0.467626	-0.357161	1.00058e-09	FBgn0000163	baz	INTRON	FBgn0264818	CR44026	690 bp UPSTREAM
28° female	X_17077975_SNP	A	G	A	0.0675676	0.17284	0.122581	0.387755	0.482759	0.448529	-0.325949	5.97655e-08	FBgn0000163	baz	INTRON	FBgn0264818	CR44026	700 bp UPSTREAM
28° female	X_17077992_SNP	A	C	A	0.0632911	0.183099	0.12	0.377778	0.494118	0.453846	-0.333846	3.77293e-08	FBgn0000163	baz	INTRON	FBgn0264818	CR44026	717 bp UPSTREAM
28° female	X_19563617_SNP	C	C	T	0.031746	0.103448	0.0661157	0.28169	0.415094	0.361582	-0.295466	9.47698e-09	FBgn0004057	Zw	INTRON
28° female	X_19601928_SNP	T	C	T	0.619048	0.771429	0.714286	0.111111	0.222222	0.185185	0.529101	1.27977e-09	FBgn0040089	meso18E	INTRON
28° female	X_19794529_SNP	T	T	C	0.944444	0.866667	0.909091	0.428571	0.396226	0.405405	0.503686	1.39905e-11	FBgn0052529	Hers	INTRON
28° female	X_19794533_SNP	C	C	A	0.941176	0.851852	0.901639	0.409091	0.38	0.388889	0.51275	1.52781e-11	FBgn0052529	Hers	INTRON
28° female	X_19942700_SNP	T	T	G	0.0121951	0.105263	0.0503597	0.361111	0.322034	0.336842	-0.286482	1.9901e-09	FBgn0053517	Dop2R	INTRON
28° female	X_19942704_SNP	G	G	A	0.025	0.111111	0.0597015	0.394737	0.327586	0.354167	-0.294465	2.01162e-09	FBgn0053517	Dop2R	INTRON
28° female	X_20150795_SNP	A	T	A	0.68	0.636364	0.659574	0	0.185185	0.131579	0.527996	2.26865e-08	Intergenic
28° female	X_20215445_SNP	T	T	A	1	0.9	0.961538	0.318182	0.4375	0.388889	0.57265	8.77569e-13	Intergenic
28° female	X_20578893_SNP	A	A	T	0.539474	0.517647	0.52795	0.0512821	0.224	0.182927	0.345023	5.02547e-08	Intergenic
28° female	X_21377092_SNP	A	A	T	0.45	0.630435	0.528302	0.186047	0.148936	0.160584	0.367718	7.46302e-08	FBgn0266457	CR45082	INTRON
28° female	X_21643619_SNP	C	C	T	0.653846	0.88	0.764706	0.466667	0.1875	0.276596	0.48811	9.64002e-08	Intergenic
28° female	X_22010770_SNP	A	A	G	0.102041	0.060241	0.0828729	0.4	0.325397	0.353234	-0.270361	6.17346e-08	FBgn0052499	Cda4	INTRON
28° female	X_22125001_SNP	T	G	T	0.394366	0.423529	0.410256	0.780488	0.728814	0.75	-0.339744	8.04532e-08	FBgn0266348	CR44997	INTRON
28° female	X_22125020_SNP	A	G	A	0.418919	0.428571	0.424051	0.831325	0.743802	0.779412	-0.355361	1.12024e-08	FBgn0266348	CR44997	INTRON
28° female	X_22125022_SNP	C	A	C	0.444444	0.433735	0.43871	0.835294	0.766667	0.795122	-0.356412	9.27649e-09	FBgn0266348	CR44997	INTRON
28° female	X_3097439_SNP	A	A	G	0.2	0.309524	0.254438	0.780822	0.503448	0.59633	-0.341892	1.12168e-08	FBgn0000479	dnc	INTRON
28° female	X_5331032_SNP	A	G	A	0.774648	0.589041	0.680556	0.37037	0.301075	0.333333	0.347222	7.5352e-08	Intergenic
28° female	X_9322479_SNP	T	T	C	0.0232558	0.0714286	0.0448718	0.351351	0.20339	0.275109	-0.230237	5.26237e-08	FBgn0261260	mgl	INTRON
28° male	2L_11937306_SNP	G	G	A	0.272222	0.242647	0.259494	0.0357143	0.0588235	0.0436242	0.21587	5.50434e-09	FBgn0026391	Or33b	SYNONYMOUS_CODING	FBgn0026390	Or33c	663 bp UPSTREAM
28° male	2L_12953707_SNP	C	C	T	0.0764331	0.0357143	0.0594796	0.238095	0.407407	0.285223	-0.225744	2.32133e-08	Intergenic
28° male	2L_13111630_SNP	C	C	A	0.116129	0.0486111	0.083612	0.262774	0.408602	0.321739	-0.238127	6.54501e-08	Intergenic
28° male	2L_14006397_SNP	T	C	T	0.134409	0.207407	0.165109	0.362637	0.47619	0.413374	-0.248265	7.76579e-08	Intergenic
28° male	2L_15336455_SNP	T	T	C	0.325203	0.412698	0.369478	0	0.2	0.0601504	0.309328	3.07764e-12	FBgn0001981	esg	317 bp DOWNSTREAM
28° male	2L_1615976_SNP	A	G	A	0.20904	0.305556	0.252336	0.518519	0.617021	0.551237	-0.2989	6.26228e-09	Intergenic
28° male	2L_16427154_SNP	C	A	C	0.121547	0.0661157	0.0993377	0.30625	0.392857	0.341912	-0.242574	4.24855e-08	FBgn0028523	CG5888	INTRON
28° male	2L_1649136_SNP	T	T	C	0.335938	0.418605	0.369159	0.648045	0.689076	0.66443	-0.295271	9.15678e-08	Intergenic
28° male	2L_17042215_SNP	A	G	A	0.0482759	0.0674157	0.0555556	0.15894	0.396552	0.262172	-0.206617	8.97827e-08	FBgn0264346	CR43802	266 bp DOWNSTREAM
28° male	2L_17455261_SNP	C	C	T	0.538462	0.631068	0.581818	0.0344828	0.412371	0.18595	0.395868	1.80381e-15	FBgn0032637	CG5050	INTRON	FBgn0032638	CG6639	NON_SYNONYMOUS_CODING
28° male	2L_17455270_SNP	C	C	A	0.551724	0.615385	0.581818	0.0359712	0.393939	0.184874	0.396944	2.44087e-15	FBgn0032637	CG5050	INTRON	FBgn0032638	CG6639	NON_SYNONYMOUS_CODING
28° male	2L_17646995_SNP	A	T	A	0.109375	0.037037	0.0762712	0.333333	0.391892	0.35468	-0.278409	3.94967e-09	FBgn0015609	CadN	58 bp DOWNSTREAM
28° male	2L_17646996_SNP	G	T	G	0.112	0.036036	0.0762712	0.328125	0.4	0.35468	-0.278409	3.62906e-09	FBgn0015609	CadN	57 bp DOWNSTREAM
28° male	2L_18951140_SNP	T	G	T	0.44878	0.398693	0.427374	0.159794	0.183908	0.16726	0.260115	3.77655e-08	FBgn0032725	Nedd8	7 bp DOWNSTREAM	FBgn0032724	CG10428	167 bp DOWNSTREAM
28° male	2L_19987174_SNP	C	C	T	0.563063	0.495146	0.541538	0.240437	0.297297	0.261905	0.279634	6.1747e-08	FBgn0264443	CG43861	INTRON
28° male	2L_19987220_SNP	T	T	G	0.550239	0.454545	0.517241	0.220994	0.228571	0.223776	0.293465	7.24722e-09	FBgn0264443	CG43861	INTRON
28° male	2L_19987255_SNP	T	T	C	0.534562	0.40678	0.489552	0.21978	0.214286	0.217857	0.271695	6.51875e-08	FBgn0264443	CG43861	INTRON
28° male	2L_2722817_SNP	G	G	A	0.572254	0.592105	0.578313	0.207254	0.347826	0.25974	0.318573	2.00566e-09	Intergenic
28° male	2L_3662840_SNP	A	A	C	0.981707	0.23622	0.656357	0.1875	0.184466	0.18638	0.469977	2.55137e-34	FBgn0085369	CG34340	UTR_5_PRIME
28° male	2L_4033066_SNP	C	C	G	0.232394	0.402062	0.301255	0.641379	0.560748	0.607143	-0.305888	1.82334e-08	FBgn0000547	ed	INTRON
28° male	2L_4040968_SNP	G	G	C	0.656566	0.380531	0.55627	0.313609	0.216981	0.276364	0.279906	5.38156e-08	FBgn0000547	ed	INTRON
28° male	2L_7153107_SNP	T	G	T	0.552885	0.428571	0.507645	0.211055	0.246154	0.224924	0.282721	1.04657e-08	FBgn0085407	Pvf3	INTRON
28° male	2L_7199699_SNP	T	T	G	0.34375	0.421488	0.377224	0.640625	0.807692	0.688889	-0.311665	5.26786e-08	FBgn0031896	CG4502	INTRON
28° male	2L_7199707_SNP	A	A	G	0.323699	0.416667	0.361775	0.641667	0.755102	0.674556	-0.312781	6.77853e-08	FBgn0031896	CG4502	INTRON
28° male	2L_8742132_SNP	G	G	A	0.236111	0.207143	0.221831	0.0243902	0	0.0153846	0.206446	1.93803e-09	Intergenic
28° male	2L_927175_SNP	G	G	A	0.606218	0.528455	0.575949	0.262626	0.22549	0.25	0.325949	1.59717e-10	FBgn0028481	CG4341	INTRON
28° male	2R_10255073_SNP	T	C	T	0.142857	0.0833333	0.117834	0.318841	0.441176	0.359223	-0.241389	6.48499e-08	FBgn0085471	CG34442	SYNONYMOUS_CODING	FBgn0085472	CG34443	411 bp UPSTREAM	FBgn0085213	CG34184	910 bp DOWNSTREAM
28° male	2R_10442812_SNP	G	T	G	0.166667	0.161972	0.164596	0.408759	0.462687	0.435424	-0.270828	2.06142e-08	FBgn0265974	ttv	INTRON	FBgn0264540	CG43919	998 bp UPSTREAM
28° male	2R_10735981_SNP	C	C	A	0.181818	0.134921	0.16358	0.435294	0.408602	0.425856	-0.262275	9.93752e-08	FBgn0033971	CG10209	110 bp UPSTREAM	FBgn0027783	SMC2	145 bp DOWNSTREAM
28° male	2R_11436837_SNP	G	G	A	0.53125	0.608333	0.560897	0.281915	0.258929	0.273333	0.287564	2.69254e-08	FBgn0034030	CG8192	INTRON
28° male	2R_11538785_SNP	T	T	A	0.196319	0.195804	0.196078	0.487342	0.448276	0.473469	-0.277391	6.98986e-08	FBgn0260429	CG42524	970 bp DOWNSTREAM
28° male	2R_11553050_SNP	T	A	T	0.247368	0.217391	0.234756	0.556098	0.46	0.52459	-0.289834	1.01533e-08	FBgn0023441	fus	INTRON
28° male	2R_11648310_SNP	T	G	T	0.355422	0.247788	0.311828	0.699422	0.475	0.628458	-0.316631	3.25738e-09	FBgn0050089	CG30089	NON_SYNONYMOUS_CODING
28° male	2R_11648339_SNP	T	C	T	0.402439	0.234783	0.333333	0.676829	0.513158	0.625	-0.291667	9.0866e-08	FBgn0050089	CG30089	SYNONYMOUS_CODING
28° male	2R_11850885_SNP	T	T	C	0.292517	0.270588	0.284483	0.625731	0.575342	0.610656	-0.326173	5.6276e-09	FBgn0265045	Strn-Mlck	INTRON
28° male	2R_14596642_SNP	G	G	A	0.638418	0.0208333	0.421245	0.00621118	0.0190476	0.0112782	0.409967	2.53286e-33	FBgn0034380	CG15087	INTRON	FBgn0034379	CG15073	911 bp DOWNSTREAM
28° male	2R_16097273_SNP	C	C	G	0.31677	0.368932	0.337121	0.0744681	0.147368	0.0989399	0.238181	9.39055e-08	Intergenic
28° male	2R_18433085_SNP	A	A	G	0.443299	0.410448	0.429878	0.710843	0.755556	0.726562	-0.296684	1.53277e-08	FBgn0003175	px	INTRON
28° male	2R_18450037_SNP	G	G	A	0.452991	0.383562	0.426316	0.16092	0.185185	0.171521	0.254795	3.74455e-08	FBgn0034737	CG11362	NON_SYNONYMOUS_CODING	FBgn0003175	px	467 bp UPSTREAM	FBgn0260866	dnr1	620 bp DOWNSTREAM
28° male	2R_18465814_SNP	A	A	G	0.297872	0.333333	0.312102	0.608247	0.670455	0.62766	-0.315558	2.2354e-09	FBgn0260866	dnr1	INTRON
28° male	2R_18466464_SNP	T	T	G	0.491803	0.393701	0.451613	0.172414	0.190476	0.177215	0.274398	4.77011e-08	FBgn0260866	dnr1	INTRON
28° male	2R_18553321_SNP	C	T	C	0.412844	0.404255	0.409471	0.206452	0.0952381	0.152318	0.257153	1.72876e-08	FBgn0262141	CG42867	INTRON	FBgn0266807	CR45269	309 bp DOWNSTREAM	FBgn0262142	CR42868	543 bp UPSTREAM
28° male	2R_20106328_SNP	G	C	G	0.75	0.64	0.717647	0.142857	0.59322	0.304878	0.412769	2.92282e-13	FBgn0050419	CG30419	INTRON
28° male	2R_2613155_SNP	C	C	T	0.238806	0.25	0.242812	0.0266667	0.056	0.0371429	0.205669	1.10092e-08	FBgn0010482	l_2_01289	INTRON
28° male	2R_2792814_SNP	T	T	C	0.518919	0.0877193	0.354515	0.0380435	0.09	0.056338	0.298177	1.23853e-14	FBgn0050158	CG30158	INTRON
28° male	2R_7948054_SNP	G	T	G	0.300518	0.34965	0.321429	0.125	0.0425532	0.092437	0.228992	2.67184e-08	FBgn0028407	Drep-3	INTRON
28° male	2R_9821988_SNP	A	A	G	0.459184	0.442029	0.452096	0.779817	0.583333	0.725166	-0.27307	8.7516e-08	FBgn0013733	shot	INTRON
28° male	3L_10505356_SNP	A	T	A	0.350877	0.483871	0.397727	0.0408163	0.0465116	0.0434783	0.354249	1.38075e-08	FBgn0052062	A2bp1	INTRON
28° male	3L_10505391_SNP	C	A	C	0.488889	0.458333	0.478261	0.0869565	0.0285714	0.0617284	0.416532	7.34812e-09	FBgn0052062	A2bp1	INTRON
28° male	3L_10505393_SNP	T	A	T	0.478261	0.5	0.485714	0.108696	0	0.0625	0.423214	3.62327e-09	FBgn0052062	A2bp1	INTRON
28° male	3L_10980222_SNP	C	C	T	0.0316456	0.0430108	0.0358566	0.24183	0.275	0.253219	-0.217362	4.32491e-08	FBgn0013469	klu	INTRON
28° male	3L_11133161_SNP	T	T	G	0.196891	0.2	0.198171	0.431694	0.561905	0.479167	-0.280996	1.37095e-08	FBgn0052082	CG32082	INTRON
28° male	3L_11134364_SNP	C	C	A	0.152672	0.193182	0.16895	0.466667	0.5375	0.491304	-0.322355	1.12437e-09	FBgn0052082	CG32082	INTRON
28° male	3L_11312771_SNP	T	A	T	0.0422535	0.100917	0.0677291	0.287425	0.340909	0.305882	-0.238153	2.6294e-08	FBgn0036154	CG6168	991 bp DOWNSTREAM
28° male	3L_11340192_SNP	T	C	T	0.0645161	0.0849057	0.0719178	0.29703	0.291667	0.295031	-0.223113	3.34954e-08	Intergenic
28° male	3L_11340264_SNP	G	A	G	0.0726257	0.140187	0.0979021	0.35	0.363636	0.354839	-0.256937	4.26691e-09	Intergenic
28° male	3L_11340270_SNP	G	A	G	0.0804598	0.166667	0.113475	0.361257	0.382353	0.368601	-0.255126	1.85386e-08	Intergenic
28° male	3L_11340277_SNP	T	G	T	0.0920245	0.18	0.125475	0.398907	0.393258	0.397059	-0.271584	1.17114e-08	Intergenic
28° male	3L_13695204_SNP	T	T	C	0.235294	0.333333	0.282209	0.0918919	0.0347222	0.0668693	0.215339	2.47552e-08	FBgn0264001	bru-3	INTRON
28° male	3L_14186565_SNP	C	A	C	0.310345	0.284483	0.30094	0.0769231	0.0677083	0.0723514	0.228589	1.08507e-08	FBgn0013718	nuf	INTRON
28° male	3L_14938403_SNP	C	T	C	0.243421	0.353383	0.294737	0.0833333	0.0253165	0.0603015	0.234435	1.25677e-08	FBgn0040487	BobA	196 bp DOWNSTREAM	FBgn0040809	CG13465	972 bp UPSTREAM
28° male	3L_14938410_SNP	G	A	G	0.272109	0.346154	0.306859	0.0840336	0.0232558	0.0585366	0.248323	2.45643e-09	FBgn0040487	BobA	189 bp DOWNSTREAM	FBgn0040809	CG13465	979 bp UPSTREAM
28° male	3L_14938430_SNP	A	T	A	0.27907	0.350427	0.313008	0.110092	0.0246914	0.0736842	0.239324	6.74989e-08	FBgn0040487	BobA	169 bp DOWNSTREAM	FBgn0040809	CG13465	999 bp UPSTREAM
28° male	3L_14938431_SNP	A	C	A	0.28125	0.361345	0.319838	0.111111	0.025	0.0744681	0.24537	3.66333e-08	FBgn0040487	BobA	168 bp DOWNSTREAM	FBgn0040809	CG13465	1000 bp UPSTREAM
28° male	3L_15055828_SNP	A	G	A	0.273973	0.359281	0.310881	0.128319	0.0217391	0.0879121	0.222969	1.67962e-08	FBgn0261090	Sytbeta	INTRON	FBgn0263767	CR43684	106 bp UPSTREAM
28° male	3L_15180063_SNP	A	T	A	0.281081	0.317241	0.29697	0.0710383	0.0932203	0.0797342	0.217235	6.66392e-08	Intergenic
28° male	3L_15470547_SNP	T	T	A	0.236111	0.316667	0.272727	0	0	0	0.272727	1.10037e-09	Intergenic
28° male	3L_15588832_SNP	T	C	T	0.474178	0.411348	0.449153	0.172249	0.226667	0.18662	0.262533	6.71204e-08	FBgn0036518	RhoGAP71E	INTRON
28° male	3L_15750092_SNP	A	A	G	0.14557	0.252174	0.190476	0.0194805	0	0.012766	0.17771	3.68232e-08	Intergenic
28° male	3L_15845944_SNP	C	T	C	0.156863	0.238095	0.189922	0.0149254	0	0.00896861	0.180954	2.57605e-08	FBgn0264908	pHCl	INTRON
28° male	3L_16318984_SNP	G	G	C	0.314286	0.238532	0.285211	0.0874317	0.0186916	0.062069	0.223142	4.09575e-08	FBgn0036608	CG13040	START_GAINED	FBgn0036609	CG13039	173 bp DOWNSTREAM
28° male	3L_16456310_SNP	T	T	A	0.133333	0.240385	0.183036	0.0108696	0	0.00657895	0.176457	9.80363e-08	FBgn0053158	CG33158	INTRON
28° male	3L_16461356_SNP	C	C	T	0.113475	0.12605	0.119231	0.406417	0.32381	0.376712	-0.257482	2.59827e-08	FBgn0053158	CG33158	INTRON
28° male	3L_16798522_SNP	A	A	G	0.301775	0.245283	0.27439	0.0696203	0.0620155	0.0662021	0.208188	7.74044e-08	FBgn0021768	nudC	INTRON	FBgn0036663	CG9674	INTRON
28° male	3L_16814989_SNP	G	G	A	0.287234	0.314286	0.296928	0.0849673	0.0412371	0.068	0.228928	3.69395e-08	FBgn0036665	CG13024	INTRON
28° male	3L_16814996_SNP	A	A	C	0.286458	0.320388	0.298305	0.0839161	0.0319149	0.0632911	0.235014	1.40593e-08	FBgn0036665	CG13024	INTRON
28° male	3L_17176479_SNP	G	G	C	0.366834	0.331034	0.351744	0.1375	0.07	0.111538	0.240206	4.66082e-08	FBgn0260943	Rbp6	INTRON
28° male	3L_17239440_SNP	C	G	C	0.243523	0.225564	0.236196	0.0497238	0.0347826	0.0439189	0.192277	9.7773e-08	FBgn0264462	CR43870	INTRON
28° male	3L_17239451_SNP	T	G	T	0.248756	0.230159	0.24159	0.0511364	0.0353982	0.0449827	0.196608	7.34236e-08	FBgn0264462	CR43870	INTRON
28° male	3L_17239504_SNP	A	G	A	0.306931	0.229508	0.277778	0.08	0.0138889	0.0585586	0.219219	4.35014e-08	FBgn0264462	CR43870	INTRON
28° male	3L_17281938_SNP	A	A	C	0.205714	0.224138	0.213058	0.0263158	0.0176991	0.0231023	0.189956	2.69212e-08	Intergenic
28° male	3L_17337674_SNP	C	C	G	0.335052	0.346939	0.339041	0.0938967	0.114035	0.100917	0.238124	6.51406e-08	FBgn0036712	brv2	SYNONYMOUS_CODING	FBgn0036713	Mip	373 bp DOWNSTREAM
28° male	3L_17414577_SNP	G	A	G	0.329268	0.38843	0.354386	0.115789	0.0849057	0.10473	0.249656	2.2109e-08	FBgn0027660	blot	START_GAINED	FBgn0266669	Sec3	310 bp DOWNSTREAM
28° male	3L_17581455_SNP	G	A	G	0.209302	0.401961	0.281022	0.0571429	0.029703	0.0471014	0.23392	1.83038e-09	FBgn0000567	Eip74EF	INTRON
28° male	3L_17581478_SNP	T	C	T	0.2	0.404494	0.276151	0.047619	0.0212766	0.0373444	0.238806	1.32292e-09	FBgn0000567	Eip74EF	INTRON
28° male	3L_17581490_SNP	T	A	T	0.208861	0.361702	0.265873	0.0466667	0.0361446	0.0429185	0.222955	1.5472e-08	FBgn0000567	Eip74EF	INTRON
28° male	3L_17616056_SNP	G	G	A	0.5	0.341463	0.425287	0.721519	0.97561	0.808333	-0.383046	2.05928e-10	FBgn0036741	CG7510	INTRON
28° male	3L_17690102_SNP	C	C	T	0.360656	0.335106	0.347709	0.651741	0.643411	0.648485	-0.300776	1.97361e-09	FBgn0052183	Ccn	INTRON
28° male	3L_17694294_SNP	G	C	G	0.269231	0.353659	0.301887	0.0381679	0.0243902	0.0328638	0.269023	2.01858e-10	FBgn0052183	Ccn	INTRON
28° male	3L_18026333_SNP	A	A	G	0.308458	0.291667	0.301449	0.101449	0.0517241	0.0835913	0.217858	7.3353e-08	FBgn0000568	Eip75B	INTRON
28° male	3L_18026338_SNP	G	G	A	0.296117	0.313725	0.303621	0.109524	0.0336134	0.0820669	0.221554	3.16333e-08	FBgn0000568	Eip75B	INTRON
28° male	3L_18026837_SNP	G	C	G	0.275	0.452632	0.341176	0.0822785	0.0842105	0.083004	0.258173	5.08148e-09	FBgn0000568	Eip75B	INTRON
28° male	3L_18051100_SNP	G	G	T	0.326633	0.328244	0.327273	0.118644	0.0379747	0.09375	0.233523	6.63814e-08	FBgn0000568	Eip75B	INTRON
28° male	3L_18214035_SNP	A	G	A	0.28	0.326531	0.295302	0.0333333	0.0285714	0.0315789	0.263723	7.25593e-08	Intergenic
28° male	3L_18324398_SNP	G	A	G	0.189349	0.310924	0.239583	0.0483092	0	0.0315457	0.208038	6.29998e-09	Intergenic
28° male	3L_18324431_SNP	T	A	T	0.197452	0.336066	0.258065	0.0656566	0	0.0422078	0.215857	9.32888e-09	Intergenic
28° male	3L_18654079_SNP	T	T	A	0.52093	0.415929	0.484756	0.197368	0.226804	0.208835	0.275921	5.28822e-08	FBgn0036801	MYPT-75D	INTRON
28° male	3L_18803600_SNP	C	T	C	0.308901	0.402597	0.350725	0.133333	0.0714286	0.109589	0.241136	2.1545e-08	FBgn0036814	CG14073	INTRON
28° male	3L_18844742_SNP	G	G	A	0.133333	0.305556	0.209877	0	0	0	0.209877	1.6556e-08	Intergenic
28° male	3L_18863933_SNP	G	A	G	0.374384	0.343066	0.361765	0.134259	0.0194175	0.0971787	0.264586	8.32132e-10	FBgn0085284	Blos3	NON_SYNONYMOUS_CODING	FBgn0025807	Rad9	63 bp DOWNSTREAM	FBgn0036820	CG6852	776 bp DOWNSTREAM
28° male	3L_19004028_SNP	T	C	T	0.290503	0.425743	0.339286	0.0699301	0.141026	0.0950226	0.244263	4.50695e-08	FBgn0002945	nkd	SYNONYMOUS_CODING
28° male	3L_19059839_SNP	G	G	A	0.232704	0.223301	0.229008	0.519553	0.524752	0.521429	-0.292421	2.4215e-08	FBgn0036843	CG6812	588 bp DOWNSTREAM	FBgn0036844	Mkp3	993 bp DOWNSTREAM
28° male	3L_19120340_SNP	T	A	T	0.335106	0.310924	0.325733	0.586538	0.653846	0.608974	-0.283241	7.38564e-08	FBgn0036851	CG14082	INTRON
28° male	3L_19209098_SNP	C	C	T	0.173077	0.280992	0.212766	0.510204	0.481481	0.5	-0.287234	7.3929e-09	FBgn0016797	fz2	INTRON
28° male	3L_19274644_SNP	A	A	T	0.19403	0.360248	0.267956	0.0787037	0.034188	0.0630631	0.204893	3.02239e-08	FBgn0036862	Gbs-76A	384 bp DOWNSTREAM	FBgn0036861	CG14089	744 bp UPSTREAM
28° male	3L_19277155_SNP	T	T	A	0.32093	0.26087	0.3	0.659574	0.454545	0.58885	-0.28885	2.77233e-08	FBgn0036862	Gbs-76A	NON_SYNONYMOUS_CODING
28° male	3L_19277229_SNP	A	A	T	0.327273	0.338462	0.332203	0.678161	0.527273	0.619718	-0.287515	4.66868e-08	FBgn0036862	Gbs-76A	SYNONYMOUS_CODING
28° male	3L_19277239_SNP	G	G	A	0.309091	0.344262	0.324042	0.677596	0.537037	0.62543	-0.301388	9.63367e-09	FBgn0036862	Gbs-76A	NON_SYNONYMOUS_CODING
28° male	3L_19277301_SNP	A	G	A	0.293023	0.420635	0.340176	0.111675	0.102804	0.108553	0.231623	6.89876e-08	FBgn0036862	Gbs-76A	SYNONYMOUS_CODING
28° male	3L_19289105_SNP	C	A	C	0.293333	0.44	0.36	0.0839695	0.0704225	0.0792079	0.280792	2.67873e-10	FBgn0028380	fal	INTRON
28° male	3L_19322819_SNP	G	A	G	0.299435	0.375	0.32872	0.1125	0.0707965	0.0952381	0.233482	8.71735e-08	FBgn0003089	pip	INTRON
28° male	3L_19328670_SNP	T	T	G	0.342342	0.390977	0.360563	0.643243	0.65	0.645902	-0.285338	3.03847e-08	FBgn0003089	pip	INTRON
28° male	3L_19352966_SNP	A	G	A	0.333333	0.422764	0.368254	0.135135	0.0636364	0.108475	0.259779	4.52101e-09	FBgn0052206	CG32206	INTRON
28° male	3L_19449163_SNP	G	G	A	0.268519	0.338129	0.295775	0.537975	0.609375	0.56993	-0.274155	9.35588e-08	FBgn0266983	CR45434	391 bp DOWNSTREAM
28° male	3L_19462209_SNP	A	A	C	0.264249	0.216418	0.244648	0.494565	0.564815	0.520548	-0.2759	6.54661e-08	FBgn0052214	CG32214	949 bp DOWNSTREAM
28° male	3L_19776460_SNP	A	A	G	0.368715	0.372727	0.370242	0.659091	0.65	0.655405	-0.285163	7.86358e-08	FBgn0266136	Gyc76C	INTRON	FBgn0261360	CG42637	INTRON
28° male	3L_19854737_SNP	C	C	T	0.231527	0.230769	0.23125	0.460317	0.59596	0.506944	-0.275694	6.83509e-08	FBgn0266982	CR45433	EXON	FBgn0020389	Papss	712 bp DOWNSTREAM
28° male	3L_20036769_SNP	T	T	C	0.267857	0.38125	0.323171	0.104167	0.0818182	0.0960265	0.227144	5.78074e-08	Intergenic
28° male	3L_20037122_SNP	C	T	C	0.25	0.255435	0.2525	0.480392	0.577586	0.515625	-0.263125	9.71166e-08	Intergenic
28° male	3L_20041305_SNP	T	T	G	0.209877	0.193182	0.204	0.557576	0.511111	0.541176	-0.337176	1.66027e-10	Intergenic
28° male	3L_20273394_SNP	G	G	C	0.224359	0.234694	0.228346	0.540541	0.5	0.525424	-0.297077	3.83786e-08	FBgn0052227	gogo	INTRON
28° male	3L_20318243_SNP	G	A	G	0.518519	0.4	0.468085	0.135922	0.0588235	0.11039	0.357695	3.42877e-08	Intergenic
28° male	3L_20530349_SNP	G	T	G	0.370861	0.578947	0.46831	0.219101	0.169811	0.200704	0.267606	7.53115e-08	FBgn0037012	Rcd2	INTRON
28° male	3L_20530438_SNP	T	T	C	0.262069	0.251969	0.257353	0.566964	0.462963	0.533133	-0.27578	9.16122e-08	FBgn0037012	Rcd2	INTRON
28° male	3L_2117281_SNP	T	T	G	0.258824	0.289256	0.271478	0.613861	0.428571	0.547771	-0.276293	7.64573e-08	FBgn0052311	zormin	185 bp DOWNSTREAM
28° male	3L_2117283_SNP	C	C	T	0.252874	0.268908	0.259386	0.615	0.421053	0.544586	-0.2852	2.24482e-08	FBgn0052311	zormin	183 bp DOWNSTREAM
28° male	3L_21179845_SNP	C	G	C	0.502646	0.443478	0.480263	0.154255	0.307692	0.208904	0.271359	4.92524e-08	FBgn0259239	CG42337	INTRON
28° male	3L_21549325_SNP	C	C	T	0.65	0.603604	0.630996	0.320442	0.365591	0.335766	0.29523	4.81237e-08	FBgn0037099	CG7173	INTRON
28° male	3L_21814738_SNP	A	A	C	0.393258	0.361446	0.377907	0.0597015	0.0566038	0.0583333	0.319574	3.17058e-10	FBgn0022936	CycH	359 bp UPSTREAM
28° male	3L_22239308_SNP	A	G	A	0.295238	0.280822	0.289326	0.548837	0.592593	0.565714	-0.276388	3.36419e-08	FBgn0037153	olf413	UTR_3_PRIME
28° male	3L_22403052_SNP	A	A	G	0.64467	0.603774	0.630363	0.322981	0.268817	0.30315	0.327213	8.73256e-10	Intergenic
28° male	3L_22403053_SNP	A	A	G	0.64467	0.6	0.628664	0.310559	0.270833	0.29572	0.332945	3.15058e-10	Intergenic
28° male	3L_22405385_SNP	G	A	G	0.0963855	0.037037	0.0729927	0.319767	0.316456	0.318725	-0.245732	2.58101e-08	Intergenic
28° male	3L_22405481_SNP	A	A	G	0.107527	0.0852713	0.0984127	0.367347	0.380435	0.372385	-0.273972	3.20509e-09	Intergenic
28° male	3L_22414059_SNP	C	C	T	0.243243	0.228758	0.236686	0.510638	0.543689	0.522337	-0.28565	1.77067e-08	FBgn0266772	CR45237	EXON
28° male	3L_22447087_SNP	T	T	A	0.289017	0.464646	0.352941	0.129252	0.0176991	0.0807692	0.272172	4.09718e-10	FBgn0037162	CG11449	386 bp UPSTREAM
28° male	3L_22482782_SNP	C	C	A	0.31383	0.448	0.367412	0.126316	0.0824742	0.111498	0.255914	8.81559e-09	Intergenic
28° male	3L_22484688_SNP	C	C	A	0.227273	0.414286	0.310127	0.0888889	0.0740741	0.0842912	0.225835	4.81864e-08	Intergenic
28° male	3L_22586364_SNP	G	C	G	0.282443	0.43038	0.338095	0.663102	0.614286	0.649805	-0.31171	4.02143e-08	FBgn0037171	CG14459	INTRON
28° male	3L_22625799_SNP	C	T	C	0.72	0.703125	0.71223	0.325581	0.388235	0.346304	0.365927	4.59414e-12	FBgn0037171	CG14459	INTRON
28° male	3L_22626885_SNP	A	A	T	0.232143	0.217949	0.226316	0.493274	0.5	0.495441	-0.269125	4.65358e-08	FBgn0037171	CG14459	INTRON
28° male	3L_22957850_SNP	C	C	A	0.215569	0.25	0.229682	0.515924	0.525773	0.519685	-0.290003	3.46445e-08	Intergenic
28° male	3L_22975625_SNP	A	A	T	0.34058	0.372093	0.355805	0.110294	0.039604	0.0801688	0.275636	4.99896e-10	Intergenic
28° male	3L_23194763_SNP	C	C	A	0.277419	0.389474	0.32	0.555556	0.74	0.623616	-0.303616	1.96876e-08	Intergenic
28° male	3L_23244686_SNP	G	G	A	0.312169	0.442478	0.360927	0.131707	0.0560748	0.105769	0.255158	8.0346e-09	FBgn0266347	nAChRalpha4	INTRON
28° male	3L_23682712_SNP	C	C	A	0.314815	0.392857	0.346715	0.0846154	0.11236	0.0958904	0.250825	2.90304e-08	FBgn0250816	AGO3	UTR_3_PRIME
28° male	3L_23735341_SNP	G	A	G	0.404494	0.42029	0.411392	0.712042	0.720339	0.71521	-0.303818	3.05885e-09	FBgn0040056	CG17698	INTRON
28° male	3L_24146463_SNP	T	A	T	0.597222	0.595745	0.596639	0.225806	0	0.181818	0.41482	6.19301e-09	FBgn0011288	Snap25	INTRON
28° male	3L_3361917_SNP	C	T	C	0.528571	0.590476	0.549206	0.274854	0.26087	0.269231	0.279976	8.00276e-08	FBgn0004167	kst	SYNONYMOUS_CODING
28° male	3L_3533793_SNP	T	T	A	0.331492	0.41791	0.368254	0.659864	0.686567	0.668224	-0.29997	5.30744e-08	FBgn0005640	Eip63E	INTRON
28° male	3L_3588176_SNP	T	T	C	0.303571	0.258503	0.28254	0.60101	0.496124	0.559633	-0.277093	4.85197e-08	FBgn0005640	Eip63E	INTRON
28° male	3L_3588186_SNP	T	T	C	0.285714	0.243243	0.266667	0.578125	0.483607	0.541401	-0.274735	5.72725e-08	FBgn0005640	Eip63E	INTRON
28° male	3L_3681378_SNP	C	C	A	0.316092	0.287671	0.303125	0.590164	0.61194	0.596	-0.292875	6.65063e-08	Intergenic
28° male	3L_3681410_SNP	G	G	T	0.273885	0.22963	0.253425	0.509091	0.662162	0.556485	-0.303061	1.69187e-08	Intergenic
28° male	3L_3681411_SNP	A	A	T	0.26875	0.204545	0.239726	0.494048	0.628571	0.533613	-0.293887	4.46042e-08	Intergenic
28° male	3L_3681415_SNP	A	A	C	0.272152	0.204724	0.242105	0.482353	0.648649	0.532787	-0.290682	5.52588e-08	Intergenic
28° male	3L_3734839_SNP	G	G	A	0.525641	0.526316	0.525926	0.21547	0.247191	0.225926	0.3	9.74727e-09	FBgn0052264	CG32264	INTRON
28° male	3L_3734845_SNP	G	G	A	0.512821	0.544643	0.526119	0.216216	0.247312	0.226619	0.299501	9.6086e-09	FBgn0052264	CG32264	INTRON
28° male	3L_3752689_SNP	G	G	A	0.171271	0.232759	0.195286	0.475177	0.566038	0.51417	-0.318884	4.14843e-10	FBgn0052264	CG32264	INTRON
28° male	3L_3754733_SNP	A	A	G	0.307317	0.254902	0.284916	0.633333	0.486726	0.576792	-0.291876	8.95452e-09	FBgn0052264	CG32264	INTRON	FBgn0035458	ppk27	SYNONYMOUS_CODING
28° male	3L_3754734_SNP	T	T	A	0.307317	0.253247	0.284123	0.63388	0.487179	0.576667	-0.292544	6.98425e-09	FBgn0052264	CG32264	INTRON	FBgn0035458	ppk27	NON_SYNONYMOUS_CODING
28° male	3L_3779378_SNP	C	A	C	0.512658	0.409091	0.465517	0.160714	0.206612	0.179931	0.285586	5.23486e-09	FBgn0052264	CG32264	INTRON
28° male	3L_3796253_SNP	A	A	G	0.469613	0.428571	0.453925	0.171779	0.209302	0.184739	0.269186	9.78518e-08	FBgn0052264	CG32264	INTRON
28° male	3L_3849558_SNP	C	C	A	0.158228	0.182692	0.167939	0.397351	0.541176	0.449153	-0.281214	3.79517e-08	FBgn0013751	Awh	INTRON
28° male	3L_3904464_SNP	T	T	C	0.41	0.421488	0.41433	0.160584	0.122449	0.144681	0.269649	1.70781e-08	FBgn0035471	Sc2	INTRON	FBgn0041147	ida	880 bp UPSTREAM
28° male	3L_3904465_SNP	T	A	T	0.440594	0.483051	0.45625	0.161765	0.125	0.146552	0.309698	1.53489e-10	FBgn0035471	Sc2	INTRON	FBgn0041147	ida	879 bp UPSTREAM
28° male	3L_3906204_SNP	A	G	A	0.502762	0.5	0.501597	0.27381	0.139535	0.215488	0.286109	8.53037e-09	FBgn0041147	ida	SYNONYMOUS_CODING
28° male	3L_3908355_SNP	G	G	A	0.24183	0.197917	0.2249	0.449704	0.666667	0.516393	-0.291494	5.94019e-08	FBgn0035473	mge	SYNONYMOUS_CODING	FBgn0041147	ida	542 bp DOWNSTREAM
28° male	3L_3912795_SNP	C	A	C	0.408537	0.408602	0.40856	0.132948	0.111111	0.125	0.28356	4.25036e-09	FBgn0004910	Eip63F-1	INTRON
28° male	3L_4208093_SNP	C	C	T	0.202073	0.211538	0.205387	0.0201005	0.0310078	0.0243902	0.180997	8.84764e-08	FBgn0035510	Cpr64Aa	UTR_3_PRIME	FBgn0263110	CG43367	INTRON
28° male	3L_4338699_SNP	T	T	C	0.577181	0.318182	0.481013	0.196721	0.152381	0.180556	0.300457	3.29775e-09	FBgn0035533	Cip4	INTRON
28° male	3L_4526538_SNP	T	T	C	0.275424	0.255319	0.267905	0.528037	0.589286	0.54908	-0.281175	2.28171e-08	FBgn0014073	Tie	INTRON
28° male	3L_4526571_SNP	C	C	G	0.290909	0.240876	0.271709	0.557143	0.55303	0.555556	-0.283847	1.36369e-08	FBgn0014073	Tie	INTRON
28° male	3L_4530734_SNP	C	C	T	0.564972	0.690476	0.617162	0.265306	0.376812	0.300926	0.316236	5.90121e-09	FBgn0014073	Tie	INTRON
28° male	3L_5021426_SNP	T	C	T	0.267943	0.230769	0.253687	0.0473684	0.0661765	0.0552147	0.198473	8.90666e-08	FBgn0005775	Con	INTRON
28° male	3L_5871245_SNP	A	T	A	0.264	0.236842	0.253731	0.656566	0.423077	0.576159	-0.322428	9.78374e-08	Intergenic
28° male	3L_6249052_SNP	G	G	A	0.423841	0.267606	0.348123	0.102326	0.0891089	0.0981013	0.250022	7.79766e-09	FBgn0035696	Best2	INTRON
28° male	3L_6321340_SNP	G	G	A	0.591549	0.616883	0.60218	0.275701	0.411215	0.320872	0.281308	2.72507e-08	FBgn0041623	Or65c	SYNONYMOUS_CODING
28° male	3L_6463453_SNP	C	C	T	0.113636	0.142857	0.125	0.39	0.460526	0.420455	-0.295455	9.66366e-08	FBgn0261801	CG42747	INTRON
28° male	3L_6492040_SNP	G	G	T	0.278947	0.179104	0.237654	0.497354	0.534351	0.5125	-0.274846	3.72434e-08	FBgn0020251	sfl	INTRON
28° male	3L_6528716_SNP	T	T	A	0.351759	0.373333	0.361032	0.699482	0.6875	0.695082	-0.33405	3.90952e-11	FBgn0020251	sfl	INTRON
28° male	3L_6533973_SNP	T	T	C	0.391304	0.438776	0.409266	0.722513	0.688889	0.711744	-0.302477	2.18068e-08	FBgn0020251	sfl	INTRON
28° male	3L_6573911_SNP	G	G	T	0.359756	0.34	0.352273	0.685897	0.609195	0.658436	-0.306163	2.75118e-08	FBgn0263973	jv	INTRON	FBgn0042185	CG18769	INTRON
28° male	3L_6641760_SNP	G	A	G	0.365169	0.376147	0.369338	0.630542	0.733333	0.671598	-0.30226	5.89174e-09	Intergenic
28° male	3L_6648982_SNP	T	C	T	0.307292	0.376068	0.333333	0.627778	0.592308	0.612903	-0.27957	8.0602e-08	Intergenic
28° male	3L_6649142_SNP	C	T	C	0.389744	0.359155	0.376855	0.646766	0.660256	0.652661	-0.275806	4.9735e-08	Intergenic
28° male	3L_6651489_SNP	C	C	A	0.182927	0.217822	0.196226	0.488372	0.516129	0.495726	-0.2995	2.43684e-08	Intergenic
28° male	3L_6663042_SNP	G	G	A	0.178378	0.292857	0.227692	0.45	0.646018	0.520767	-0.293074	2.74377e-09	Intergenic
28° male	3L_6663078_SNP	G	G	T	0.216867	0.251908	0.232323	0.490476	0.640351	0.54321	-0.310887	5.54873e-10	Intergenic
28° male	3L_6676635_SNP	C	G	C	0.242152	0.233577	0.238889	0.480663	0.593985	0.528662	-0.289774	4.71221e-09	Intergenic
28° male	3L_6719881_SNP	A	A	T	0.242647	0.295775	0.269784	0.565476	0.540541	0.555556	-0.285771	5.68837e-08	Intergenic
28° male	3L_6719884_SNP	T	T	G	0.242647	0.295775	0.269784	0.576687	0.570093	0.574074	-0.30429	8.24995e-09	Intergenic
28° male	3L_6719886_SNP	T	T	A	0.25	0.298611	0.274648	0.592593	0.564815	0.581481	-0.306834	5.73345e-09	Intergenic
28° male	3L_6719889_SNP	T	T	G	0.253521	0.286667	0.270548	0.586826	0.579439	0.583942	-0.313394	2.11332e-09	Intergenic
28° male	3L_6722065_SNP	T	T	C	0.325301	0.381679	0.350168	0.634328	0.666667	0.647059	-0.29689	6.42717e-08	FBgn0261934	dikar	UTR_3_PRIME	FBgn0266966	CR45417	264 bp DOWNSTREAM
28° male	3L_6749927_SNP	G	A	G	0.128492	0.0934579	0.115385	0.358491	0.367925	0.361635	-0.246251	4.93903e-08	FBgn0052392	CG32392	UTR_3_PRIME	FBgn0035715	CG10103	330 bp UPSTREAM
28° male	3L_6757811_SNP	A	T	A	0.370732	0.365079	0.36858	0.687805	0.630435	0.664723	-0.296143	5.81826e-09	Intergenic
28° male	3L_6758378_SNP	T	A	T	0.275229	0.318182	0.294416	0.574713	0.729167	0.62963	-0.335213	9.32027e-08	Intergenic
28° male	3L_6801049_SNP	C	C	G	0.259434	0.185185	0.230548	0.519337	0.521008	0.52	-0.289452	7.56543e-09	Intergenic
28° male	3L_6810264_SNP	C	C	T	0.320261	0.308219	0.314381	0.647959	0.536082	0.610922	-0.29654	1.6349e-08	Intergenic
28° male	3L_6814530_SNP	A	A	G	0.326531	0.288591	0.310145	0.609302	0.55814	0.594684	-0.284539	5.00624e-08	Intergenic
28° male	3L_6817218_SNP	G	G	T	0.286624	0.204082	0.254902	0.570621	0.526316	0.555147	-0.300245	2.11491e-08	Intergenic
28° male	3L_6824018_SNP	G	G	A	0.350282	0.362205	0.355263	0.666667	0.591667	0.637255	-0.281992	7.05438e-08	Intergenic
28° male	3L_6830415_SNP	G	C	G	0.368421	0.422414	0.390244	0.737864	0.545455	0.670886	-0.280642	7.454e-08	Intergenic
28° male	3L_6837471_SNP	G	G	A	0.244792	0.346154	0.280405	0.636905	0.523077	0.587248	-0.306843	2.6393e-09	Intergenic
28° male	3L_6845741_SNP	C	C	G	0.296703	0.317757	0.304498	0.566879	0.614754	0.587814	-0.283315	9.82142e-08	Intergenic
28° male	3L_6879805_SNP	G	G	A	0.307692	0.335821	0.319149	0.630542	0.659341	0.639456	-0.320307	7.96709e-10	Intergenic
28° male	3L_6879837_SNP	C	C	T	0.334862	0.336	0.335277	0.61991	0.618182	0.619335	-0.284058	3.80612e-08	Intergenic
28° male	3L_6888457_SNP	A	A	C	0.312883	0.333333	0.322034	0.668449	0.647619	0.660959	-0.338925	7.33997e-11	Intergenic
[truncated: 101 more rows]

## Sheet: B. Common SNPs
Experiment	SNP	Reference Allele	Major Allele	Minor Allele	Old Rep1 Frequency	Old Rep2 Frequency	Old Average Frequency	Young Rep1 Frequency	Young Rep2 Frequency	Young Average Frequency	Old - Young Frequency Difference	P-value	Gene 1 FlyBase ID	Gene 1 Symbol	Gene 1 Site Class	Gene 2 FlyBase ID	Gene 2 Symbol	Gene 2 Site Class	Gene 3 FlyBase ID	Gene 3 Symbol	Gene 3 Site Class	Gene 4 FlyBase ID	Gene 4 Symbol	Gene 4 Site Class	Gene 5 FlyBase ID	Gene 5 Symbol	Gene 5 Site Class
18° male	2L_15336455_SNP	T	T	C	0	0	0	0.278481	0.428571	0.324561	-0.324561	7.87832e-11	FBgn0001981	esg	317 bp DOWNSTREAM
28° male	2L_15336455_SNP	T	T	C	0.325203	0.412698	0.369478	0	0.2	0.0601504	0.309328	3.07764e-12	FBgn0001981	esg	317 bp DOWNSTREAM
18° male	2L_1548073_SNP	C	C	T	0.707746	0.605634	0.687324	0.197183	0.486486	0.296296	0.391028	1.62349e-15	Intergenic
25° male	2L_1548073_SNP	C	C	T	0.582857	0.535211	0.569106	0.163934	0.185185	0.172414	0.396692	8.77128e-14	Intergenic
18° male	2L_19383350_SNP	T	T	C	0.487047	0.302326	0.430108	0.036036	0.204819	0.108247	0.32186	1.00375e-11	FBgn0032773	fon	37 bp DOWNSTREAM	FBgn0032772	CG17350	257 bp DOWNSTREAM
25° female	2L_19383350_SNP	T	T	C	0.4	0.341176	0.366667	0	0.0384615	0.032	0.334667	2.92914e-11	FBgn0032773	fon	37 bp DOWNSTREAM	FBgn0032772	CG17350	257 bp DOWNSTREAM
25° female	2L_21788328_SNP	A	A	T	0.7625	0.12844	0.396825	0.791045	0.664336	0.704762	-0.307937	3.323e-09	FBgn0051612	CG31612	INTRON
25° male	2L_21788328_SNP	A	A	T	0.0894737	0.676471	0.178571	0.63	0.679389	0.649547	-0.470975	7.88316e-25	FBgn0051612	CG31612	INTRON
18° female	2L_3662840_SNP	A	A	C	0.986667	0.487805	0.726115	0.214286	0.204819	0.208	0.518115	5.47898e-21	FBgn0085369	CG34340	UTR_5_PRIME
18° male	2L_3662840_SNP	A	A	C	0.292857	0.227273	0.280347	0.173267	0.993333	0.522727	-0.24238	1.05056e-08	FBgn0085369	CG34340	UTR_5_PRIME
28° male	2L_3662840_SNP	A	A	C	0.981707	0.23622	0.656357	0.1875	0.184466	0.18638	0.469977	2.55137e-34	FBgn0085369	CG34340	UTR_5_PRIME
25° male	2L_8742132_SNP	G	G	A	0	0	0	0.248555	0	0.156364	-0.156364	4.1014e-08	Intergenic
28° male	2L_8742132_SNP	G	G	A	0.236111	0.207143	0.221831	0.0243902	0	0.0153846	0.206446	1.93803e-09	Intergenic
18° female	2R_14596642_SNP	G	G	A	0	0.442857	0.22963	0.54	0.673684	0.627586	-0.397957	2.03642e-11	FBgn0034380	CG15087	INTRON	FBgn0034379	CG15073	911 bp DOWNSTREAM
18° male	2R_14596642_SNP	G	G	A	0.528875	0.5	0.523227	0.0508475	0.522388	0.221622	0.301606	3.58597e-11	FBgn0034380	CG15087	INTRON	FBgn0034379	CG15073	911 bp DOWNSTREAM
28° female	2R_14596642_SNP	G	G	A	0.626667	0	0.303226	0.464286	0.674074	0.612565	-0.30934	2.2987e-08	FBgn0034380	CG15087	INTRON	FBgn0034379	CG15073	911 bp DOWNSTREAM
28° male	2R_14596642_SNP	G	G	A	0.638418	0.0208333	0.421245	0.00621118	0.0190476	0.0112782	0.409967	2.53286e-33	FBgn0034380	CG15087	INTRON	FBgn0034379	CG15073	911 bp DOWNSTREAM
25° female	2R_16097273_SNP	C	C	G	0	0.0232558	0.00757576	0.256757	0.5	0.336364	-0.328788	2.70762e-16	Intergenic
28° female	2R_16097273_SNP	C	C	G	0.135135	0.0181818	0.0769231	0.416667	0.461538	0.438819	-0.361895	2.87968e-14	Intergenic
28° male	2R_16097273_SNP	C	C	G	0.31677	0.368932	0.337121	0.0744681	0.147368	0.0989399	0.238181	9.39055e-08	Intergenic
18° male	2R_20106328_SNP	G	C	G	0.10119	0.181818	0.117925	0.566176	0.0933333	0.398104	-0.28018	4.34144e-09	FBgn0050419	CG30419	INTRON
25° female	2R_20106328_SNP	G	C	G	0.698113	0.619048	0.675676	0.197802	0.355556	0.25	0.425676	7.98654e-09	FBgn0050419	CG30419	INTRON
28° female	2R_20106328_SNP	G	C	G	0.782609	0.659091	0.734513	0.272727	0.313131	0.29697	0.437544	3.0637e-11	FBgn0050419	CG30419	INTRON
28° male	2R_20106328_SNP	G	C	G	0.75	0.64	0.717647	0.142857	0.59322	0.304878	0.412769	2.92282e-13	FBgn0050419	CG30419	INTRON
25° male	2R_8001732_SNP	A	A	T	0.252336	0.0645161	0.210145	0.55	0.538462	0.546341	-0.336197	3.32806e-08	FBgn0086677	jeb	INTRON
28° female	2R_8001732_SNP	A	A	T	0.368421	0.0434783	0.190476	0.722222	0.724138	0.723404	-0.532928	5.54071e-09	FBgn0086677	jeb	INTRON
25° male	2R_8001738_SNP	G	G	A	0.22549	0	0.179688	0.537931	0.507463	0.528302	-0.348614	5.52632e-09	FBgn0086677	jeb	INTRON
28° female	2R_8001738_SNP	G	G	A	0.3125	0.0416667	0.15	0.705882	0.633333	0.659574	-0.509574	3.50077e-08	FBgn0086677	jeb	INTRON
25° female	3L_13381670_SNP	A	A	G	0.607143	0.473684	0.565574	0.228571	0.150943	0.189573	0.376	1.14325e-09	FBgn0036354	Poc1	SYNONYMOUS_CODING	FBgn0036353	CG10171	663 bp UPSTREAM
25° male	3L_13381670_SNP	A	A	G	0.463687	0.38961	0.441406	0.124031	0.223684	0.160976	0.280431	6.77526e-08	FBgn0036354	Poc1	SYNONYMOUS_CODING	FBgn0036353	CG10171	663 bp UPSTREAM
25° male	3L_14938403_SNP	C	T	C	0.838323	0.625	0.819672	0.47619	0.417582	0.453782	0.365891	5.11798e-11	FBgn0040487	BobA	196 bp DOWNSTREAM	FBgn0040809	CG13465	972 bp UPSTREAM
28° male	3L_14938403_SNP	C	T	C	0.243421	0.353383	0.294737	0.0833333	0.0253165	0.0603015	0.234435	1.25677e-08	FBgn0040487	BobA	196 bp DOWNSTREAM	FBgn0040809	CG13465	972 bp UPSTREAM
25° male	3L_14938410_SNP	G	A	G	0.827381	0.769231	0.823204	0.503448	0.450549	0.483051	0.340154	1.68679e-09	FBgn0040487	BobA	189 bp DOWNSTREAM	FBgn0040809	CG13465	979 bp UPSTREAM
28° male	3L_14938410_SNP	G	A	G	0.272109	0.346154	0.306859	0.0840336	0.0232558	0.0585366	0.248323	2.45643e-09	FBgn0040487	BobA	189 bp DOWNSTREAM	FBgn0040809	CG13465	979 bp UPSTREAM
18° male	3R_10978071_SNP	G	G	T	0.0933333	0.118812	0.101227	0.39819	0.2	0.332326	-0.231099	5.80157e-08	FBgn0038295	Gyc88E	INTRON
28° male	3R_10978071_SNP	G	G	T	0.177778	0.130769	0.158065	0.442786	0.436508	0.440367	-0.282302	2.0393e-09	FBgn0038295	Gyc88E	INTRON
25° male	X_11308170_SNP	G	G	T	0	0	0	0.689189	0	0.520408	-0.520408	6.39168e-30	FBgn0045502	Gr10a	INTRON	FBgn0030297	Gr10b	947 bp UPSTREAM
28° male	X_11308170_SNP	G	G	T	0	0.71831	0.414634	0	0	0	0.414634	1.94639e-24	FBgn0045502	Gr10a	INTRON	FBgn0030297	Gr10b	947 bp UPSTREAM
18° male	X_11308199_SNP	T	T	C	0.0106383	0.380282	0.169697	0.647959	0	0.520492	-0.350795	1.63618e-09	FBgn0045502	Gr10a	INTRON	FBgn0030297	Gr10b	976 bp UPSTREAM
25° male	X_11308199_SNP	T	T	C	0	0	0	0.656716	0	0.488889	-0.488889	4.45764e-25	FBgn0045502	Gr10a	INTRON	FBgn0030297	Gr10b	976 bp UPSTREAM
28° male	X_11308199_SNP	T	T	C	0	0.650794	0.347458	0	0	0	0.347458	3.77993e-17	FBgn0045502	Gr10a	INTRON	FBgn0030297	Gr10b	976 bp UPSTREAM
18° female	X_3896020_SNP	C	C	T	0.544304	0.534247	0.539474	0.65	0.0131579	0.232759	0.306715	6.21566e-08	FBgn0262990	CR43298	380 bp UPSTREAM
18° male	X_3896020_SNP	C	C	T	0.661157	0.692308	0.66875	0	0.0508475	0.0191083	0.649642	2.12944e-32	FBgn0262990	CR43298	380 bp UPSTREAM
25° male	X_3896020_SNP	C	C	T	0.474359	0	0.313559	0	0	0	0.313559	4.60949e-10	FBgn0262990	CR43298	380 bp UPSTREAM

## Sheet: C. GSI Sex Difference
Comparison	SNP	Reference Allele	Major Allele	Minor Allele	Old Rep 1 Frequency (Male)	Old Rep 2 Frequency (Male)	Old Average Frequency (Male)	Young Rep 1 Frequency (Male)	Young Rep 2 Frequency (Male)	Young Average Frequency (Male)	Old - Young Frequency Difference (Male)	P-value (Male)	Old Rep 1 Frequency (Female)	Old Rep 2 Frequency (Female)	Old Average Frequency (Female)	Young Rep 1 Frequency (Female)	Young Rep 2 Frequency (Female)	Young Average Frequency (Female)	Old - Young Frequency Difference (Female)	P-value (Female)	Sex Difference in Old - Young (Male - Female)	P-value (Sex Difference)	Gene 1 FlyBase ID	Gene 1 Symbol	Gene 1 Site Class	Gene 2 FlyBase ID	Gene 2 Symbol	Gene 2 Site Class	Gene 3 FlyBase ID	Gene 3 Symbol	Gene 3 Site Class	Gene 4 FlyBase ID	Gene 4 Symbol	Gene 4 Site Class	Gene 5 FlyBase ID	Gene 5 Symbol	Gene 5 Site Class
18°	2L_3662840_SNP	A	A	C	0.292857	0.227273	0.280347	0.173267	0.993333	0.522727	-0.24238	1.05056e-08	0.986667	0.487805	0.726115	0.214286	0.204819	0.208	0.518115	5.47898e-21	0.760495	7.42795e-28	FBgn0085369	CG34340	UTR_5_PRIME
18°	2L_6505439_SNP	A	A	C	0.0299401	0	0.0200803	0.0104712	0.0365854	0.018315	0.0017653	0.911511	0.736842	0	0.428571	0	0	0	0.428571	1.3495e-28	0.426806	1.65078e-24	FBgn0051637	CG31637	INTRON
18°	2R_14596642_SNP	G	G	A	0.528875	0.5	0.523227	0.0508475	0.522388	0.221622	0.301606	3.58597e-11	0	0.442857	0.22963	0.54	0.673684	0.627586	-0.397957	2.03642e-11	-0.699562	8.90146e-21	FBgn0034380	CG15087	INTRON	FBgn0034379	CG15073	911 bp DOWNSTREAM
18°	X_4278711_SNP	G	T	G	0.62963	0.375	0.571429	0.0888889	0	0.0555556	0.515873	9.09026e-14	0.0666667	0	0.0352941	0.214286	0.0454545	0.111111	-0.075817	0.0874918	-0.59169	6.15297e-13	Intergenic
18°	X_18256834_SNP	A	T	A	0.508475	0.3	0.446429	0.855556	0.867925	0.86014	-0.413711	3.82241e-10	0.733333	0.689655	0.714286	0.48	0.421875	0.438202	0.276083	0.000218625	0.689795	4.60715e-12	FBgn0030914	CG6106	274 bp DOWNSTREAM
18°	3R_16575017_SNP	T	T	C	0.611888	0.505618	0.586667	0.168269	0.522936	0.290221	0.296446	1.89797e-09	0.190476	0.255814	0.223529	0.272727	0.609375	0.438462	-0.214932	0.000415204	-0.511378	6.8144e-11	FBgn0259222	CG42322	SYNONYMOUS_CODING	FBgn0265606	Prosalpha4T1	221 bp UPSTREAM
18°	X_6334564_SNP	A	A	G	0.480263	0.658537	0.518135	0.172131	0.136986	0.158974	0.35916	5.57435e-08	0.141304	0.492063	0.283871	0.229167	0.670732	0.507692	-0.223821	0.000238921	-0.582982	8.92017e-11	FBgn0259242	CG42340	INTRON
18°	3L_11307595_SNP	A	A	G	0.362694	0.368421	0.363636	0.266187	0.727273	0.396907	-0.0332709	0.571724	0.0847458	0.291667	0.144578	0.384615	0.909091	0.76087	-0.616291	3.46142e-19	-0.58302	1.20695e-10	FBgn0265468	CR44361	804 bp UPSTREAM
18°	3R_10978071_SNP	G	G	T	0.0933333	0.118812	0.101227	0.39819	0.2	0.332326	-0.231099	5.80157e-08	0.392157	0.128571	0.284884	0.162162	0.0555556	0.0917431	0.193141	0.000135826	0.42424	1.43197e-10	FBgn0038295	Gyc88E	INTRON
18°	3L_11307587_SNP	T	T	A	0.376884	0.325581	0.367769	0.30303	0.732143	0.430851	-0.0630825	0.287961	0.0847458	0.318182	0.148148	0.384615	0.918919	0.78	-0.631852	9.64377e-22	-0.568769	1.45722e-10	FBgn0265468	CR44361	812 bp UPSTREAM
18°	3R_27696486_SNP	A	A	C	0.476454	0.827957	0.548458	0.734597	0.856115	0.782857	-0.234399	8.78944e-07	0.802326	0.782609	0.791045	0.438356	0.632653	0.549708	0.241337	2.56485e-05	0.475736	1.77102e-10	FBgn0011224	heph	INTRON
18°	3R_16574987_SNP	T	T	C	0.598662	0.506849	0.580645	0.169014	0.48062	0.28655	0.294095	3.57199e-09	0.229885	0.296296	0.261905	0.316667	0.630769	0.48	-0.218095	0.000591649	-0.512191	2.19801e-10	FBgn0259222	CG42322	SYNONYMOUS_CODING	FBgn0265606	Prosalpha4T1	191 bp UPSTREAM
18°	X_6334545_SNP	A	A	T	0.482014	0.6	0.51087	0.181818	0.16	0.173469	0.3374	4.30086e-07	0.146067	0.509434	0.28169	0.243243	0.652778	0.513761	-0.232071	0.000348802	-0.569472	9.51958e-10	FBgn0259242	CG42340	INTRON
18°	X_17726163_SNP	G	G	A	0.336207	0.357143	0.340278	0.65	0.478261	0.60241	-0.262132	0.00222824	0.564516	0.5	0.546512	0.0833333	0.1	0.09375	0.452762	2.11079e-08	0.714893	1.29237e-09	FBgn0030870	CG6398	INTRON
18°	X_14661820_SNP	G	A	G	0.391608	0.465517	0.412935	0.0701754	0.222222	0.124294	0.288642	2.26755e-06	0.0240964	0.0972222	0.0580645	0.0625	0.341772	0.23622	-0.178156	0.000170117	-0.466797	1.53911e-09	Intergenic
18°	X_18256847_SNP	A	A	C	0.495652	0.285714	0.432927	0.837838	0.854167	0.844262	-0.411335	1.71741e-09	0.634921	0.64	0.637168	0.434783	0.41791	0.422222	0.214946	0.00611036	0.626281	1.70801e-09	FBgn0030914	CG6106	287 bp DOWNSTREAM
18°	X_18249226_SNP	C	T	C	0.488636	0.571429	0.508621	0.135593	0.166667	0.147368	0.361252	1.86548e-06	0.313725	0.415094	0.365385	0.875	0.571429	0.648936	-0.283552	0.000192664	-0.644804	1.89949e-09	FBgn0030913	CG6123	INTRON
18°	3R_26989300_SNP	T	C	T	0.434505	0.756757	0.496124	0.638298	0.827815	0.712435	-0.216311	1.61029e-05	0.791667	0.868966	0.843318	0.628205	0.616071	0.621053	0.222265	2.96169e-05	0.438577	2.00468e-09	FBgn0013973	Gycbeta100B	INTRON	FBgn0086704	stops	SYNONYMOUS_CODING
18°	X_17228718_SNP	A	A	T	0.391304	0.1	0.325843	0.11194	0.25	0.160194	0.165649	0.00842426	0.170213	0.132231	0.148837	0.488372	0.530303	0.513761	-0.364924	4.62888e-09	-0.530573	2.02804e-09	Intergenic
18°	X_18256848_SNP	C	C	A	0.495652	0.297872	0.438272	0.835616	0.847826	0.840336	-0.402065	6.18982e-09	0.622951	0.653061	0.636364	0.434783	0.402985	0.411111	0.225253	0.00414192	0.627317	2.06608e-09	FBgn0030914	CG6106	288 bp DOWNSTREAM
18°	X_6360070_SNP	T	T	G	0.54918	0.54717	0.548571	0.239437	0.111111	0.196262	0.35231	1.15182e-06	0.135593	0.391304	0.207317	0	0.604167	0.5	-0.292683	0.000285901	-0.644993	2.70228e-09	FBgn0259242	CG42340	INTRON
18°	X_4278723_SNP	C	A	C	0.494118	0.30303	0.440678	0.0645161	0	0.037037	0.403641	2.17245e-10	0.103448	0	0.0504202	0.117647	0.0757576	0.09	-0.0395798	0.311045	-0.443221	2.86183e-09	Intergenic
18°	X_10177492_SNP	A	A	G	0.141935	0.075	0.128205	0.412587	0.238806	0.357143	-0.228938	0.000197119	0.419753	0.38806	0.405405	0.130435	0.12987	0.130081	0.275324	3.24151e-06	0.504262	3.42375e-09	FBgn0259170	alpha-Man-I	INTRON
18°	2R_13144835_SNP	C	T	C	0.0565371	0.0215054	0.0478723	0.210728	0.105634	0.173697	-0.125825	0.00010084	0.173913	0.287879	0.221519	0.0454545	0.0188679	0.0266667	0.194852	9.18747e-06	0.320677	4.16769e-09	FBgn0265487	mbl	INTRON	FBgn0262568	CG43108	UTR_3_PRIME
18°	2L_9713712_SNP	G	A	G	0.295567	0.391892	0.3213	0.169725	0.45	0.244966	0.0763332	0.125525	0.171875	0.36	0.224719	0.347826	0.826087	0.666667	-0.441948	1.26368e-09	-0.518281	4.20827e-09	FBgn0028704	Nckx30C	UTR_3_PRIME
18°	X_6334470_SNP	A	A	G	0.454545	0.575758	0.478788	0.204724	0.246377	0.219388	0.2594	0.000251474	0.164384	0.470588	0.261682	0.304348	0.686567	0.588889	-0.327207	5.07963e-06	-0.586607	5.96336e-09	FBgn0259242	CG42340	INTRON
18°	3L_14368375_SNP	G	G	A	0.136628	0.22619	0.154206	0.251046	0.0851064	0.189474	-0.0352681	0.369791	0.385965	0.327273	0.357143	0.177778	0.00746269	0.0502793	0.306864	2.99731e-12	0.342132	6.6549e-09	Intergenic
18°	X_6093362_SNP	A	G	A	0.413793	0.392857	0.40796	0.258929	0.347826	0.28481	0.12315	0.0857608	0.15534	0.289474	0.191489	0.478261	0.674419	0.633028	-0.441538	2.1099e-11	-0.564688	6.67377e-09	FBgn0262536	CG43090	NON_SYNONYMOUS_CODING	FBgn0052751	CG32751	675 bp UPSTREAM	Bgn0040069	vanin-like	859 bp DOWNSTREAM
18°	2L_2592122_SNP	C	C	A	0.533981	0.471154	0.51816	0.682008	0.560976	0.640884	-0.122724	0.0170862	0.717647	0.447761	0.598684	0.65	0.154762	0.25	0.348684	3.11299e-08	0.471408	6.81974e-09	FBgn0250835	CG15394	6 bp UPSTREAM
18°	X_18249223_SNP	G	A	G	0.523256	0.607143	0.54386	0.177419	0.176471	0.177083	0.366776	2.57912e-06	0.320755	0.45283	0.386792	0.913043	0.56338	0.648936	-0.262144	0.000540203	-0.62892	7.31919e-09	FBgn0030913	CG6123	INTRON
18°	3R_16104718_SNP	A	A	G	0.575397	0.44	0.536932	0.748148	0.669355	0.72335	-0.186418	0.000194951	0.730769	0.762712	0.742331	0.722222	0.333333	0.45614	0.286191	1.10796e-05	0.472609	8.67097e-09	FBgn0262582	cic	INTRON
18°	3R_15568752_SNP	T	T	C	0.408602	0.52809	0.43167	0.634043	0.66	0.644156	-0.212486	2.94921e-05	0.766667	0.625	0.706731	0.373494	0.555556	0.472527	0.234203	6.78581e-05	0.446689	9.14684e-09	FBgn0024963	GluClalpha	INTRON	FBgn0263499	CR43488	759 bp DOWNSTREAM
18°	3L_7643416_SNP	A	C	A	0.443223	0.5125	0.458924	0.686992	0.415094	0.605114	-0.14619	0.00575262	0.488889	0.517857	0.5	0.296296	0.123288	0.17	0.33	2.8085e-07	0.47619	1.06627e-08	FBgn0052373	CG32373	232 bp UPSTREAM	FBgn0035806	PGRP-SD	864 bp UPSTREAM
18°	3R_27712953_SNP	T	T	G	0.509434	0.833333	0.572668	0.733624	0.797468	0.75969	-0.187022	9.75257e-05	0.727273	0.887931	0.809735	0.531646	0.619048	0.581522	0.228213	2.89737e-05	0.415235	1.10863e-08	FBgn0011224	heph	INTRON
18°	3L_3289962_SNP	C	C	A	0.535032	0.481928	0.523929	0.635036	0.552632	0.605634	-0.0817043	0.114748	0.721649	0.671429	0.700599	0.5	0.22619	0.31746	0.383138	1.04545e-09	0.464843	1.12483e-08	FBgn0035429	CG12017	INTRON
18°	3R_16568190_SNP	C	C	A	0.177177	0.166667	0.175182	0.40553	0.277027	0.353425	-0.178242	9.4153e-05	0.447619	0.388889	0.423729	0.173913	0.178947	0.177305	0.246424	3.06524e-05	0.424666	1.29954e-08	FBgn0259222	CG42322	INTRON	FBgn0051199	CG31199	332 bp DOWNSTREAM
18°	3R_25950247_SNP	C	C	A	0.570175	0.785714	0.612676	0.701613	0.824242	0.750605	-0.137929	0.00424363	0.805825	0.894231	0.850242	0.557377	0.581818	0.573099	0.277142	5.01672e-07	0.415071	1.46715e-08	FBgn0266443	CG45073	NON_SYNONYMOUS_CODING
18°	3R_16104729_SNP	C	C	T	0.515837	0.425287	0.49026	0.742081	0.637168	0.706587	-0.216327	3.55468e-05	0.712644	0.735849	0.721429	0.676471	0.342466	0.448598	0.27283	7.29245e-05	0.489158	1.512e-08	FBgn0262582	cic	INTRON
18°	X_17202487_SNP	A	A	G	0.277311	0.384615	0.296552	0.227273	0.030303	0.161616	0.134936	0.0561918	0.146341	0.411765	0.224138	0.666667	0.809524	0.74359	-0.519452	1.48552e-08	-0.654387	1.58908e-08	Intergenic
18°	3R_16104712_SNP	T	T	A	0.56705	0.441176	0.53168	0.743682	0.672	0.721393	-0.189713	0.000144366	0.740741	0.725806	0.735294	0.684211	0.35443	0.461538	0.273756	2.74295e-05	0.463468	1.70002e-08	FBgn0262582	cic	INTRON
18°	3L_11307568_SNP	T	T	A	0.273256	0.166667	0.254808	0.269841	0.66	0.380682	-0.125874	0.0306352	0.05	0.117647	0.0649351	0.25	0.888889	0.692308	-0.627373	1.04942e-20	-0.501499	1.71678e-08	FBgn0265468	CR44361	831 bp UPSTREAM
18°	X_17934054_SNP	G	G	A	0.322034	0.282609	0.310976	0.691589	0.536585	0.648649	-0.337673	4.88544e-06	0.623377	0.487179	0.577586	0.277778	0.306122	0.298507	0.279079	0.000556676	0.616752	1.79286e-08	FBgn0003380	Sh	INTRON
18°	3R_16104754_SNP	G	G	A	0.565611	0.438776	0.526646	0.742739	0.6	0.695291	-0.168645	0.00101874	0.719626	0.78	0.738854	0.606061	0.333333	0.424242	0.314611	4.955e-06	0.483256	1.85669e-08	FBgn0262582	cic	INTRON
18°	X_18249254_SNP	T	G	T	0.344828	0.473684	0.371585	0.0940171	0.0972222	0.0952381	0.276347	6.16843e-06	0.166667	0.305882	0.232044	0.469388	0.428571	0.441558	-0.209514	0.000596521	-0.485861	1.8573e-08	FBgn0030913	CG6123	INTRON
18°	3R_15569054_SNP	C	C	T	0.587814	0.580247	0.586111	0.870293	0.634615	0.777215	-0.191104	6.25925e-05	0.903226	0.790123	0.850575	0.638889	0.584416	0.60177	0.248805	6.04073e-05	0.439909	1.90781e-08	FBgn0024963	GluClalpha	INTRON	FBgn0263499	CR43488	457 bp DOWNSTREAM
18°	X_17983668_SNP	C	C	A	0.45509	0.333333	0.429245	0.777778	0.777778	0.777778	-0.348532	3.63175e-07	0.666667	0.542857	0.595041	0.406977	0.458716	0.435897	0.159144	0.00739548	0.507676	2.16571e-08	FBgn0030892	CG7206	NON_SYNONYMOUS_CODING
18°	3L_14321218_SNP	C	G	C	0.158915	0.0948276	0.139037	0.218045	0.195402	0.212465	-0.0734272	0.0750006	0.478873	0.150943	0.33871	0.0625	0.031746	0.0421053	0.296604	9.62223e-09	0.370032	2.20195e-08	FBgn0001085	fz	INTRON
18°	2L_2592127_SNP	G	G	C	0.539936	0.486239	0.526066	0.678715	0.546218	0.63587	-0.109803	0.0323345	0.695122	0.486842	0.594937	0.666667	0.151163	0.252336	0.3426	4.21328e-08	0.452403	2.207e-08	FBgn0250835	CG15394	1 bp UPSTREAM
18°	X_14817456_SNP	C	T	C	0.544944	0.466667	0.529148	0.184211	0.157143	0.173913	0.355235	8.32677e-08	0.284211	0.232394	0.253165	0.47619	0.338843	0.38587	-0.132705	0.019386	-0.48794	2.24683e-08	FBgn0264078	Flo2	INTRON	FBgn0030598	CG9503	UTR_5_PRIME
18°	X_14817533_SNP	G	A	G	0.554913	0.409091	0.525346	0.165138	0.217949	0.187166	0.33818	3.72165e-07	0.206186	0.176991	0.190476	0.303571	0.366667	0.342466	-0.15199	0.00804557	-0.490169	2.40331e-08	FBgn0264078	Flo2	INTRON	FBgn0030598	CG9503	7 bp UPSTREAM
18°	X_17673341_SNP	A	A	C	0.27907	0.4375	0.322034	0.681818	0.5	0.619403	-0.297369	0.000130483	0.410256	0.484848	0.444444	0.307692	0.122449	0.16129	0.283154	4.7031e-05	0.580523	2.62411e-08	FBgn0024184	unc-4	600 bp DOWNSTREAM
18°	X_17870990_SNP	G	G	A	0.226744	0.320755	0.248889	0.697917	0.371429	0.560241	-0.311352	3.15617e-06	0.392857	0.458333	0.416667	0.2	0.213333	0.208	0.208667	0.00140971	0.520019	2.63675e-08	FBgn0003380	Sh	INTRON
18°	3R_16500473_SNP	G	G	T	0.405488	0.411765	0.406566	0.182648	0.313725	0.224299	0.182267	0.000256122	0.221053	0.142857	0.181347	0.435897	0.404762	0.419753	-0.238406	3.08773e-05	-0.420673	2.96629e-08	Intergenic
18°	3L_9393298_SNP	C	C	A	0.246667	0.259259	0.248588	0.0597015	0.08	0.0661578	0.18243	3.84369e-06	0.0319149	0.0547945	0.0419162	0.163265	0.202532	0.1875	-0.145584	0.00097152	-0.328014	3.04773e-08	FBgn0015218	eIF-4E	INTRON	FBgn0035983	CG4080	971 bp UPSTREAM
18°	X_17927233_SNP	A	A	G	0.410448	0.452381	0.420455	0.756757	0.895522	0.808989	-0.388534	1.28742e-08	0.688312	0.529412	0.659574	0.5	0.440678	0.461538	0.198036	0.0144185	0.58657	3.05681e-08	FBgn0003380	Sh	INTRON
18°	X_10177505_SNP	A	A	T	0.152318	0.0555556	0.13369	0.419847	0.246154	0.362245	-0.228555	0.000278063	0.394737	0.4	0.397351	0.195652	0.112676	0.145299	0.252052	2.53893e-05	0.480607	3.08765e-08	FBgn0259170	alpha-Man-I	INTRON
18°	X_5362172_SNP	C	C	T	0.392857	0.642857	0.461039	0.766355	0.491228	0.670732	-0.209693	0.00404953	0.645833	0.557895	0.602094	0.354167	0.254717	0.285714	0.31638	2.47909e-07	0.526073	3.39125e-08	FBgn0029768	SPR	INTRON
18°	X_17938087_SNP	G	G	A	0.375	0.457143	0.387665	0.662651	0.514706	0.619658	-0.231993	0.00124516	0.544715	0.48855	0.515748	0.269841	0.226415	0.242604	0.273144	1.48386e-06	0.505137	3.45496e-08	FBgn0003380	Sh	INTRON	FBgn0030889	CG15373	17 bp UPSTREAM
18°	3R_15811480_SNP	G	C	G	0.697872	0.62931	0.675214	0.416667	0.397959	0.410072	0.265142	4.83916e-07	0.365591	0.487805	0.402985	0.444444	0.709677	0.65	-0.247015	0.00125937	-0.512157	3.60299e-08	FBgn0038755	Hs6st	INTRON
18°	3R_15156597_SNP	T	T	A	0.217791	0.276596	0.230952	0.141176	0.100917	0.125448	0.105504	0.01024	0.0632911	0.0461538	0.0555556	0.266667	0.403846	0.340206	-0.284651	8.39211e-07	-0.390155	3.74457e-08	FBgn0262903	CR43258	39 bp DOWNSTREAM
18°	3R_16104738_SNP	T	T	A	0.522523	0.393258	0.485531	0.74569	0.626087	0.706052	-0.220521	2.14432e-05	0.708333	0.744186	0.719424	0.648649	0.362319	0.462264	0.25716	0.000229693	0.477682	3.98231e-08	FBgn0262582	cic	INTRON
18°	X_5922105_SNP	G	A	G	0.287879	0.411765	0.313253	0.0181818	0.4	0.110345	0.202908	0.000548912	0.0705882	0.242424	0.118644	0	0.613636	0.375	-0.256356	1.71223e-05	-0.459264	4.06237e-08	Intergenic
18°	3L_13458868_SNP	C	C	A	0.186869	0.218391	0.196491	0.234146	0.268293	0.243902	-0.0474112	0.311981	0.376812	0.263158	0.336449	0	0	0	0.336449	9.50814e-11	0.38386	4.15403e-08	FBgn0036368	CG10738	229 bp DOWNSTREAM	FBgn0036369	CG10089	701 bp DOWNSTREAM
18°	3R_9439488_SNP	A	G	A	0.595668	0.574257	0.589947	0.498113	0.533784	0.510896	0.0790512	0.126843	0.375	0.509804	0.417178	0.8	0.797468	0.79798	-0.380802	8.17328e-09	-0.459853	4.28013e-08	Intergenic
18°	2R_9407126_SNP	G	G	C	0.223242	0.153846	0.209877	0.108871	0.260417	0.151163	0.0587138	0.154727	0.0740741	0.197368	0.125	0.307692	0.527473	0.447552	-0.322552	9.27333e-09	-0.381266	4.4714e-08	FBgn0260964	Vmat	INTRON
18°	X_15149206_SNP	A	A	C	0.386555	0.354839	0.38	0.045045	0.173077	0.0858896	0.29411	3.35452e-06	0.0581395	0	0.0328947	0	0.245902	0.166667	-0.133772	0.00371875	-0.427882	4.63331e-08	Intergenic
18°	X_17726186_SNP	A	A	G	0.321739	0.375	0.330935	0.661765	0.44	0.602151	-0.271215	0.00124761	0.640625	0.52381	0.611765	0.133333	0.259259	0.214286	0.397479	8.05255e-06	0.668694	4.71337e-08	FBgn0030870	CG6398	INTRON
18°	3L_11307566_SNP	C	C	T	0.287356	0.181818	0.270531	0.263566	0.666667	0.377778	-0.107246	0.066908	0.0677966	0.117647	0.0789474	0.25	0.884615	0.684211	-0.605263	5.85993e-18	-0.498017	4.93309e-08	FBgn0265468	CR44361	833 bp UPSTREAM
18°	3L_14321145_SNP	C	T	C	0.13615	0.152174	0.140984	0.230453	0.153061	0.208211	-0.0672275	0.107381	0.324324	0.2	0.280702	0	0	0	0.280702	5.9749e-09	0.347929	4.96272e-08	FBgn0001085	fz	INTRON
18°	2L_1768043_SNP	A	A	T	0.263158	0.52381	0.328063	0.203791	0.470588	0.255725	0.0723381	0.165972	0.173333	0.241379	0.192308	0.384615	0.826087	0.666667	-0.474359	3.0183e-08	-0.546697	4.99933e-08	Intergenic
18°	3L_4763075_SNP	G	T	G	0.260355	0.25	0.258373	0.123967	0.211538	0.150289	0.108084	0.0364965	0.0638298	0.3	0.134328	0.45	0.695652	0.581395	-0.447067	3.5468e-07	-0.555151	5.0673e-08	FBgn0035574	RhoGEF64C	INTRON
18°	3L_4763072_SNP	A	C	A	0.270588	0.268293	0.270142	0.122951	0.211538	0.149425	0.120717	0.0200159	0.0851064	0.285714	0.147059	0.428571	0.708333	0.577778	-0.430719	7.50323e-07	-0.551436	5.29727e-08	FBgn0035574	RhoGEF64C	INTRON
18°	3R_25075808_SNP	C	C	A	0.0394737	0.342105	0.140351	0.0361446	0.583333	0.105263	0.0350877	0.419911	0.0454545	0.047619	0.0461538	0	0.666667	0.486486	-0.440333	7.23768e-09	-0.47542	5.85966e-08	FBgn0263236	SP1029	INTRON
18°	X_10177502_SNP	A	A	G	0.14	0.0588235	0.125	0.404412	0.211268	0.338164	-0.213164	0.000479445	0.410256	0.371795	0.391026	0.146341	0.141026	0.142857	0.248168	2.92816e-05	0.461333	6.06116e-08	FBgn0259170	alpha-Man-I	INTRON
18°	2L_6805219_SNP	A	G	A	0.228723	0.137255	0.209205	0.484043	0.0752688	0.348754	-0.139549	0.00578162	0.301205	0.244898	0.280303	0.117647	0	0.0322581	0.248045	1.11226e-06	0.387594	6.62919e-08	FBgn0031861	CG17375	INTRON	FBgn0031860	CG11236	847 bp DOWNSTREAM
18°	X_18266992_SNP	T	T	C	0.561224	0.481481	0.544	0.171429	0.209302	0.185841	0.358159	2.44526e-06	0.202899	0.357143	0.272	0.416667	0.516129	0.479592	-0.207592	0.00415093	-0.565751	7.07944e-08	FBgn0265784	CrebB	INTRON
18°	X_18361274_SNP	T	T	C	0.324841	0.288889	0.316832	0.56701	0.457627	0.525641	-0.208809	0.00462997	0.62	0.6125	0.616667	0.142857	0.352941	0.29927	0.317397	7.22538e-07	0.526206	7.15111e-08	FBgn0052547	CG32547	INTRON
18°	X_17979766_SNP	C	C	T	0.333333	0.409091	0.343558	0.83	0.746269	0.796407	-0.452849	1.02545e-10	0.590909	0.58209	0.587097	0.519231	0.51087	0.513889	0.0732079	0.282383	0.526057	7.28902e-08	FBgn0030890	CG7536	INTRON	FBgn0030891	dik	28 bp UPSTREAM
18°	3R_16142836_SNP	T	T	C	0.127341	0.180851	0.141274	0.219512	0.137097	0.191892	-0.0506177	0.200734	0.352941	0.274194	0.323171	0.0645161	0.025974	0.037037	0.286134	3.80262e-09	0.336751	7.59597e-08	FBgn0261550	CG42668	INTRON
18°	X_18249293_SNP	A	T	A	0.408759	0.392857	0.406061	0.106195	0.106061	0.106145	0.299915	4.54513e-06	0.195876	0.302632	0.242775	0.403846	0.436893	0.425806	-0.183032	0.00296333	-0.482947	7.65941e-08	FBgn0030913	CG6123	INTRON
18°	X_17949626_SNP	A	A	T	0.363128	0.487179	0.385321	0.62037	0.417722	0.534759	-0.149438	0.0395418	0.612903	0.531915	0.585714	0.590909	0.129032	0.217391	0.368323	6.64196e-09	0.517761	7.96146e-08	FBgn0003380	Sh	INTRON
18°	3L_15304670_SNP	A	G	A	0.122881	0.0821918	0.113269	0.111111	0.266667	0.155556	-0.0422869	0.259459	0.37037	0.267857	0.328467	0.0769231	0.0147059	0.0319149	0.296552	5.30763e-09	0.338839	8.04558e-08	FBgn0036493	CG7255	375 bp DOWNSTREAM
18°	3R_16026077_SNP	G	C	G	0.486239	0.547619	0.503311	0.190476	0.340909	0.234899	0.268412	2.63003e-05	0.242424	0.25	0.246154	0.2	0.709677	0.585366	-0.339212	0.000287253	-0.607624	8.09075e-08	Intergenic
18°	3L_14855651_SNP	A	A	T	0.0659898	0.0533333	0.0625	0.177143	0.100917	0.147887	-0.0853873	0.0132867	0.319149	0.183333	0.266234	0.08	0.029703	0.0396825	0.226551	1.31824e-06	0.311939	8.18026e-08	FBgn0036454	CG17839	INTRON
18°	X_17673330_SNP	C	C	A	0.256098	0.37931	0.288288	0.6	0.5	0.566176	-0.277888	0.000417226	0.415584	0.5	0.454545	0.2	0.152174	0.163934	0.290611	4.25789e-05	0.568499	8.24195e-08	FBgn0024184	unc-4	589 bp DOWNSTREAM
18°	2R_13221079_SNP	T	T	C	0	0.0128205	0.00381679	0.145161	0.0882353	0.125	-0.121183	5.43319e-05	0.191781	0	0.109375	0	0	0	0.109375	0.000396142	0.230558	8.62041e-08	FBgn0265487	mbl	INTRON
18°	X_18361280_SNP	C	C	T	0.342857	0.295455	0.331522	0.59375	0.47541	0.547771	-0.216249	0.00359414	0.598039	0.617284	0.606557	0.114286	0.361905	0.3	0.306557	1.4873e-06	0.522806	9.11811e-08	FBgn0052547	CG32547	INTRON
18°	2L_7942495_SNP	C	A	C	0.232759	0.333333	0.258065	0.457746	0.166667	0.398876	-0.140812	0.0243326	0.571429	0.333333	0.493151	0	0.125	0.0952381	0.397913	4.98638e-07	0.538724	9.27397e-08	FBgn0085450	Snoo	INTRON
18°	X_18256874_SNP	C	C	T	0.603774	0.461538	0.565517	0.896552	0.943396	0.914286	-0.348768	6.2734e-08	0.686567	0.604167	0.652174	0.571429	0.424242	0.45977	0.192404	0.014263	0.541172	9.96476e-08	FBgn0030914	CG6106	314 bp DOWNSTREAM
18°	3L_2361905_SNP	A	A	G	0.288066	0.333333	0.296667	0.504673	0.540984	0.512727	-0.216061	0.000122554	0.52381	0.581395	0.557047	0.375	0.276596	0.309859	0.247188	0.00019356	0.463248	9.98415e-08	FBgn0035332	CG13801	NON_SYNONYMOUS_CODING
25°	3L_14478541_SNP	T	T	C	0.0243902	0.166667	0.0358744	0.280952	0.374194	0.320548	-0.284674	3.95017e-14	0.0952381	0.0808081	0.0864198	0	0.0186335	0.014218	0.0722017	0.0117391	0.356875	4.56173e-14	FBgn0087007	bbg	INTRON
25°	X_11308170_SNP	G	G	T	0	0	0	0.689189	0	0.520408	-0.520408	6.39168e-30	0.522388	0.666667	0.603896	0.591549	0.65587	0.632391	-0.0284946	0.577171	0.491914	7.61468e-13	FBgn0045502	Gr10a	INTRON	FBgn0030297	Gr10b	947 bp UPSTREAM
25°	2L_17753005_SNP	T	A	T	0.354067	0.338235	0.350181	0.0828402	0.147541	0.109966	0.240215	2.22793e-07	0.126761	0.0869565	0.111111	0.39	0.341463	0.363229	-0.252118	1.57544e-06	-0.492332	2.10489e-12	FBgn0015609	CadN	INTRON
25°	2L_1548073_SNP	C	C	T	0.582857	0.535211	0.569106	0.163934	0.185185	0.172414	0.396692	8.77128e-14	0.287356	0.23913	0.270677	0.11828	0.678571	0.42439	-0.153714	0.00757283	-0.550405	2.17079e-12	Intergenic
25°	2L_8742132_SNP	G	G	A	0	0	0	0.248555	0	0.156364	-0.156364	4.1014e-08	0.157895	0.241379	0.2	0	0	0	0.2	2.25994e-06	0.356364	2.80149e-12	Intergenic
25°	2R_18399972_SNP	T	T	G	0.293478	0.119048	0.261062	0.582857	0.556452	0.571906	-0.310844	1.73265e-08	0.563218	0.678571	0.608392	0.227273	0.360759	0.331683	0.276708	1.75631e-05	0.587553	4.29098e-12	FBgn0003175	px	INTRON
25°	3R_21649183_SNP	A	A	C	0.224242	0.333333	0.238095	0.444444	0.445378	0.444853	-0.206758	0.000270679	0.567164	0.745763	0.650794	0.366667	0.248	0.270968	0.379826	5.80942e-09	0.586584	1.17928e-11	FBgn0266254	CR44949	245 bp DOWNSTREAM
25°	3R_18126628_SNP	G	G	T	0.0540541	0.103448	0.0630915	0.170213	0.214815	0.188854	-0.125763	0.000384596	0.268293	0.323077	0.292517	0	0.0437956	0.0287081	0.263809	1.4716e-08	0.389572	2.77195e-11	FBgn0038938	CG7084	INTRON
25°	2R_11066722_SNP	A	A	T	0.533019	0.54878	0.537415	0.377778	0.36	0.370492	0.166923	0.00235484	0.25	0.181818	0.217391	0.606383	0.561151	0.579399	-0.362008	4.49246e-10	-0.528931	3.57269e-11	FBgn0013467	igl	INTRON
25°	X_11308199_SNP	T	T	C	0	0	0	0.656716	0	0.488889	-0.488889	4.45764e-25	0.439655	0.626667	0.545113	0.512397	0.589372	0.560976	-0.0158628	0.770512	0.473026	5.18919e-11	FBgn0045502	Gr10a	INTRON	FBgn0030297	Gr10b	976 bp UPSTREAM
25°	2R_20106328_SNP	G	C	G	0.291667	0.166667	0.262821	0.223881	0.733333	0.464567	-0.201746	0.0011109	0.698113	0.619048	0.675676	0.197802	0.355556	0.25	0.425676	7.98654e-09	0.627422	7.24078e-11	FBgn0050419	CG30419	INTRON
25°	2L_12134237_SNP	C	G	C	0.275641	0.5	0.315789	0.547009	0.449275	0.510753	-0.194963	0.00170192	0.476923	0.666667	0.582192	0.155556	0.234234	0.211538	0.370653	1.91325e-09	0.565617	1.0592e-10	FBgn0032415	rho-6	826 bp UPSTREAM
25°	3R_22735545_SNP	C	C	T	0.313253	0.355932	0.324444	0.62766	0.539683	0.592357	-0.267912	1.51838e-05	0.671642	0.65625	0.666667	0.320312	0.384615	0.341969	0.324698	2.13854e-06	0.59261	1.38851e-10	FBgn0004359	T48	SYNONYMOUS_CODING	FBgn0004510	Ets97D	952 bp DOWNSTREAM
25°	3R_22735535_SNP	C	C	T	0.338983	0.359375	0.344398	0.627451	0.545455	0.595238	-0.25084	3.94159e-05	0.7	0.612903	0.673267	0.325926	0.366667	0.338462	0.334806	8.24877e-07	0.585646	1.41536e-10	FBgn0004359	T48	SYNONYMOUS_CODING	FBgn0004510	Ets97D	962 bp DOWNSTREAM
25°	2R_20106336_SNP	C	C	G	0.0748299	0.113208	0.085	0.123288	0.34	0.248555	-0.163555	0.000385839	0.428571	0.222222	0.362832	0.0654206	0.0652174	0.0653266	0.297505	9.77104e-08	0.46106	1.88068e-10	FBgn0050419	CG30419	INTRON
25°	2L_12134238_SNP	T	C	T	0.275641	0.485714	0.314136	0.552632	0.449275	0.513661	-0.199525	0.00133044	0.46875	0.6625	0.576389	0.170732	0.234234	0.217105	0.359284	9.21761e-09	0.558809	2.34778e-10	FBgn0032415	rho-6	827 bp UPSTREAM
25°	2L_12134240_SNP	A	T	A	0.275641	0.485714	0.314136	0.552632	0.455882	0.516484	-0.202347	0.00115423	0.461538	0.670886	0.576389	0.170732	0.241071	0.222222	0.354167	1.5234e-08	0.556514	2.90214e-10	FBgn0032415	rho-6	829 bp UPSTREAM
25°	2R_8835172_SNP	T	T	C	0.457627	0.235294	0.42963	0.240741	0.184615	0.215753	0.213876	0.000523683	0.232558	0.08	0.125874	0.380952	0.473684	0.459259	-0.333385	6.20437e-08	-0.547261	3.40535e-10	FBgn0265186	CG44251	681 bp DOWNSTREAM
25°	2R_8835178_SNP	A	A	T	0.445378	0.235294	0.419118	0.232258	0.188976	0.212766	0.206352	0.000801473	0.243902	0.0666667	0.116438	0.35	0.469027	0.451128	-0.334689	4.00702e-08	-0.541041	4.22804e-10	FBgn0265186	CG44251	675 bp DOWNSTREAM
25°	2R_7849877_SNP	C	C	T	0.439024	0.344444	0.410169	0.41358	0.451327	0.429091	-0.0189214	0.733492	0.698925	0.741935	0.709677	0.194631	0.27619	0.228346	0.481331	3.49645e-16	0.500252	6.79687e-10	FBgn0033668	CG13188	INTRON
25°	3R_19111926_SNP	C	G	C	0.189542	0.147059	0.181818	0.427807	0.469388	0.442105	-0.260287	1.44414e-06	0.575	0.651515	0.609589	0.370968	0.34188	0.351955	0.257634	6.53134e-05	0.517921	7.51859e-10	FBgn0039070	CG17083	UTR_3_PRIME	FBgn0039069	CG6763	163 bp DOWNSTREAM
25°	X_8832629_SNP	C	C	T	0.25	0.257143	0.251969	0.0540541	0.0888889	0.0672269	0.184742	0.00182267	0.0266667	0.111111	0.0620155	0.268908	0.412844	0.337719	-0.275704	1.76985e-09	-0.460445	7.88197e-10	FBgn0261549	rdgA	INTRON
25°	2R_8835215_SNP	C	C	T	0.5	0.285714	0.478261	0.234177	0.211382	0.224199	0.254062	4.95549e-05	0.139535	0.0860215	0.102941	0.277778	0.4	0.382812	-0.279871	4.25396e-06	-0.533933	9.66296e-10	FBgn0265186	CG44251	638 bp DOWNSTREAM
25°	2R_17649060_SNP	T	G	T	0.211538	0	0.192982	0.539773	0.38843	0.478114	-0.285132	1.64289e-06	0.369863	0.52439	0.451613	0.030303	0.267327	0.208955	0.242658	0.000109977	0.52779	1.03258e-09	Intergenic
25°	2L_5127585_SNP	T	T	C	0.401235	0.394737	0.39916	0.113636	0.11215	0.112971	0.286189	5.07121e-09	0.0724638	0.142857	0.0961538	0.236364	0.190476	0.220884	-0.12473	0.00847376	-0.410919	1.62957e-09	FBgn0261836	Msp300	INTRON
25°	2R_3180492_SNP	G	G	A	0.27027	0.305085	0.278689	0.0792683	0.11215	0.0922509	0.186438	3.1478e-05	0.0923077	0.0649351	0.0774648	0.294118	0.266667	0.276596	-0.199131	1.34836e-05	-0.385569	1.72463e-09	FBgn0003174	pwn	INTRON
25°	3R_18126608_SNP	A	T	A	0.198502	0.454545	0.242236	0.322404	0.465116	0.38141	-0.139174	0.00539591	0.529412	0.462687	0.5	0.180328	0.172662	0.175	0.325	3.11167e-08	0.464174	1.76829e-09	FBgn0038938	CG7084	INTRON
25°	3R_18207386_SNP	C	T	C	0.0769231	0.0588235	0.0714286	0.222222	0.125984	0.178571	-0.107143	0.00348402	0.294118	0.326923	0.308333	0.0629921	0.0152672	0.0387597	0.269574	1.07779e-07	0.376717	1.77237e-09	FBgn0263047	CG43342	NON_SYNONYMOUS_CODING	FBgn0263048	CG43343	371 bp UPSTREAM	FBgn0083985	CG34149	411 bp DOWNSTREAM
25°	2R_10963282_SNP	A	A	G	0.34717	0.607843	0.389241	0.220859	0.204918	0.214035	0.175205	0.000626112	0.0653595	0.0782609	0.0708955	0.262069	0.343434	0.295082	-0.224186	1.40627e-07	-0.399392	2.03123e-09	Intergenic
25°	X_21375360_SNP	G	G	C	0.126761	0.666667	0.25	0.742857	0.794118	0.768116	-0.518116	9.60731e-12	0.195652	0.541667	0.314286	0.234375	0.142857	0.20202	0.112266	0.122297	0.630381	2.05678e-09	FBgn0266457	CR45082	INTRON
25°	2R_17649071_SNP	A	G	A	0.212121	0	0.190909	0.515337	0.349057	0.449814	-0.258905	1.72641e-05	0.342466	0.545455	0.446667	0	0.242718	0.18797	0.258697	2.99493e-05	0.517602	2.1193e-09	Intergenic
25°	2L_3697317_SNP	T	T	C	0.151351	0	0.130233	0.259887	0.198276	0.235495	-0.105262	0.0221222	0.3125	0.421488	0.378109	0.046875	0.0992366	0.0820513	0.296058	1.65177e-09	0.40132	2.45742e-09	FBgn0031562	CG3604	UTR_3_PRIME	FBgn0031561	CG16712	659 bp UPSTREAM
25°	X_21375361_SNP	A	A	C	0.140845	0.666667	0.26087	0.722222	0.84375	0.779412	-0.518542	9.91676e-12	0.340426	0.541667	0.408451	0.338462	0.142857	0.27	0.138451	0.0832866	0.656993	2.68122e-09	FBgn0266457	CR45082	INTRON
25°	2L_9582181_SNP	G	G	A	0.26087	0.402778	0.309524	0.149254	0.146067	0.147982	0.161542	0.00119211	0.117647	0.147059	0.12605	0.377778	0.45122	0.40553	-0.27948	3.60748e-07	-0.441021	2.74664e-09	FBgn0014179	gcm	436 bp UPSTREAM
25°	2R_18729217_SNP	C	C	A	0.365297	0.117647	0.296053	0.69697	0.428571	0.585799	-0.289746	3.61156e-07	0.494737	0.772727	0.547009	0.348993	0.27451	0.318725	0.228283	0.000542319	0.51803	2.80039e-09	FBgn0034784	CG9826	SYNONYMOUS_CODING
25°	2R_8150263_SNP	A	A	T	0.0472441	0	0.041958	0.162791	0.201613	0.179054	-0.137096	0.000187012	0.287234	0.22619	0.258427	0.06	0.0495868	0.0526316	0.205795	4.45801e-06	0.342891	3.27317e-09	FBgn0000253	Cam	INTRON
25°	2R_8835144_SNP	T	T	A	0.40678	0.176471	0.377778	0.217105	0.165414	0.192982	0.184795	0.00213872	0.219512	0.0891089	0.126761	0.5	0.447154	0.453237	-0.326477	1.42456e-07	-0.511272	3.32537e-09	FBgn0265186	CG44251	709 bp DOWNSTREAM
25°	2L_1459463_SNP	C	C	G	0.562791	0.739726	0.607639	0.436893	0.651685	0.501695	0.105944	0.0583824	0.401361	0.288889	0.35865	0.764706	0.672566	0.716279	-0.357629	9.90539e-11	-0.463573	3.80867e-09	Intergenic
25°	3R_6158942_SNP	G	G	C	0.169675	0.340206	0.213904	0.104972	0.0733945	0.0931034	0.1208	0.00149398	0.0566038	0.0537634	0.0555556	0.247863	0.279661	0.26383	-0.208274	3.91889e-07	-0.329075	4.11157e-09	FBgn0037810	sle	177 bp UPSTREAM	FBgn0037809	CG12818	525 bp DOWNSTREAM
25°	2R_8835220_SNP	A	A	C	0.488372	0.25	0.468085	0.22561	0.195312	0.212329	0.255756	3.73282e-05	0.136364	0.0860215	0.10219	0.25	0.376238	0.358974	-0.256785	3.08628e-05	-0.512541	4.57084e-09	FBgn0265186	CG44251	633 bp DOWNSTREAM
25°	3L_11555691_SNP	A	A	C	0.575472	0.366667	0.529412	0.270936	0.193548	0.25283	0.276582	1.12279e-05	0.132353	0.238806	0.185185	0.431818	0.431818	0.431818	-0.246633	0.00010649	-0.523215	5.0992e-09	FBgn0036173	CG7394	INTRON	FBgn0259481	Mob2	358 bp UPSTREAM
25°	2L_5127582_SNP	G	G	A	0.375	0.368421	0.372881	0.0977444	0.0841121	0.0916667	0.281215	2.93926e-09	0.0724638	0.147059	0.0970874	0.222222	0.172414	0.204819	-0.107732	0.0213601	-0.388947	5.23083e-09	FBgn0261836	Msp300	INTRON
25°	2R_10963284_SNP	C	C	G	0.337037	0.588235	0.376947	0.216867	0.193548	0.206897	0.17005	0.000784997	0.0653595	0.0884956	0.075188	0.262069	0.333333	0.291498	-0.21631	3.90214e-07	-0.38636	5.33012e-09	Intergenic
25°	2L_17843726_SNP	A	A	G	0.408046	0.45098	0.417778	0.133333	0.141176	0.13617	0.281608	6.92601e-08	0.15	0.259259	0.17757	0.291667	0.403361	0.353488	-0.175918	0.00265077	-0.457526	5.44323e-09	FBgn0262018	CadN2	INTRON
25°	2L_17231499_SNP	A	G	A	0.512821	0.5	0.510563	0.240876	0.314286	0.272727	0.237836	2.15419e-05	0.168675	0.212121	0.181034	0.424779	0.405172	0.414847	-0.233813	6.2401e-05	-0.471649	5.54407e-09	FBgn0032629	beat-IIIc	INTRON
25°	2L_5127594_SNP	A	A	C	0.385965	0.405063	0.392	0.124088	0.12037	0.122449	0.269551	3.25993e-08	0.0704225	0.147059	0.0952381	0.236364	0.190476	0.220884	-0.125645	0.00774616	-0.395196	5.7529e-09	FBgn0261836	Msp300	INTRON
25°	X_8966484_SNP	T	T	G	0.0909091	0.0454545	0.0818182	0.426471	0.615385	0.508333	-0.426515	2.44889e-10	0.257576	0.282353	0.271523	0.274725	0.137097	0.195349	0.0761743	0.15964	0.502689	6.07473e-09	FBgn0265413	CG44325	369 bp DOWNSTREAM
25°	2R_18652393_SNP	A	G	A	0.5671	0.679012	0.596154	0.360759	0.330275	0.348315	0.247839	6.11306e-06	0.378947	0.279412	0.337423	0.516393	0.603306	0.559671	-0.222247	0.000211685	-0.470087	7.23486e-09	FBgn0259145	CG42260	INTRON	FBgn0034776	CG13527	32 bp DOWNSTREAM
25°	2L_2674765_SNP	G	G	A	0.410959	0.53012	0.443709	0.231293	0.2	0.216028	0.227681	7.98175e-06	0.166667	0.232143	0.195312	0.325843	0.46	0.410042	-0.214729	0.000180977	-0.44241	8.14981e-09	Intergenic
25°	4_965726_SNP	A	A	T	0.686869	0.666667	0.683128	0.485507	0.345455	0.423387	0.25974	5.62936e-06	0.433735	0.361111	0.4	0.561983	0.664474	0.619048	-0.219048	0.000278427	-0.478788	8.33136e-09	FBgn0019985	mGluR	614 bp DOWNSTREAM
25°	3L_9234239_SNP	A	A	G	0.137097	0.125	0.135135	0.430657	0.235294	0.355856	-0.220721	3.58794e-05	0.381818	0.413793	0.401408	0.132075	0.175	0.16185	0.239559	5.78612e-05	0.460279	8.77552e-09	Intergenic
25°	2R_1421872_SNP	A	A	T	0.29108	0.3	0.293515	0.08	0.115385	0.0935961	0.199919	7.70737e-06	0.0727273	0.108108	0.0816327	0.257353	0.231579	0.246753	-0.165121	0.000258677	-0.36504	9.29605e-09	FBgn0050438	CG30438	INTRON
25°	2R_8150254_SNP	T	T	A	0.0569106	0.0666667	0.057971	0.172414	0.207407	0.187702	-0.129731	0.000852624	0.240964	0.220779	0.23125	0	0.0420168	0.0295858	0.201664	2.68287e-06	0.331395	1.07841e-08	FBgn0000253	Cam	INTRON
25°	3L_9234238_SNP	C	C	G	0.138211	0.2	0.148649	0.462585	0.228916	0.378261	-0.229612	2.14649e-05	0.381818	0.418605	0.404255	0.132075	0.190083	0.172414	0.231842	0.000117395	0.461454	1.16654e-08	Intergenic
25°	X_20401117_SNP	C	C	T	0.112903	0	0.0945946	0.470588	0.366667	0.432099	-0.337504	9.13774e-07	0.212121	0.254902	0.238095	0.117647	0.0920245	0.0964467	0.141649	0.00335514	0.479153	1.17525e-08	Intergenic
25°	X_8943057_SNP	G	G	T	0.721154	0.53125	0.676471	0.508197	0.422535	0.462121	0.214349	0.00602224	0.213483	0.338983	0.263514	0.666667	0.552239	0.603306	-0.339792	5.30598e-09	-0.554142	1.25835e-08	FBgn0259734	CG42388	INTRON	FBgn0264384	CR43836	33 bp UPSTREAM
25°	2R_18428594_SNP	A	G	A	0.547945	0.550725	0.548611	0.393064	0.251969	0.333333	0.215278	8.32987e-05	0.306818	0.25641	0.283133	0.554545	0.496183	0.522822	-0.239689	4.30772e-05	-0.454967	1.38697e-08	FBgn0003175	px	INTRON
25°	3L_19293305_SNP	G	G	T	0.0714286	0.375	0.122881	0.403587	0.0137931	0.25	-0.127119	0.00127666	0.32967	0.508197	0.401316	0.428571	0.00666667	0.15812	0.243196	3.17868e-06	0.370315	1.52288e-08	FBgn0003089	pip	196 bp DOWNSTREAM
25°	2R_10369524_SNP	C	C	G	0.540426	0.491228	0.530822	0.274074	0.396694	0.332031	0.198791	0.000403505	0.336364	0.393939	0.34965	0.678571	0.578947	0.628319	-0.278668	9.61102e-06	-0.477459	1.53483e-08	FBgn0001332	L	INTRON
25°	3R_24997181_SNP	G	G	C	0.0693642	0.0526316	0.0677083	0.212871	0.183333	0.201863	-0.134155	0.000670443	0.213115	0.333333	0.292135	0	0.0921053	0.0725389	0.219596	6.10445e-06	0.353751	1.55778e-08	FBgn0039647	CG14509	UTR_3_PRIME	FBgn0039645	CG11898	UTR_3_PRIME
25°	2R_8835221_SNP	G	G	T	0.469231	0.307692	0.454545	0.237805	0.220472	0.230241	0.224305	0.000316451	0.139535	0.0869565	0.103704	0.294118	0.386792	0.373984	-0.27028	1.08092e-05	-0.494585	1.56716e-08	FBgn0265186	CG44251	632 bp DOWNSTREAM
25°	X_7779257_SNP	A	G	A	0.3125	0.377778	0.333333	0.508197	0.695652	0.588785	-0.255452	0.00128035	0.638554	0.602564	0.621118	0.273381	0.368421	0.319853	0.301265	2.61886e-07	0.556717	1.62293e-08	FBgn0029968	Ir7g	INTRON
25°	2L_3703855_SNP	A	T	A	0.581498	0.6	0.584559	0.310345	0.247788	0.285714	0.298845	7.17257e-08	0.347107	0.283019	0.327586	0.450704	0.535088	0.488281	-0.160695	0.00701658	-0.45954	1.66543e-08	FBgn0031564	CG2816	INTRON	FBgn0051778	CG31778	251 bp DOWNSTREAM	FBgn0265370	CR44311	908 bp DOWNSTREAM
25°	2L_1603483_SNP	C	C	T	0.238889	0.175439	0.223629	0.513514	0.557143	0.530387	-0.306758	1.28673e-07	0.617647	0.333333	0.543478	0.304054	0.40625	0.334906	0.208573	0.00309111	0.515331	1.68699e-08	FBgn0051935	CG31935	INTRON	FBgn0261509	haf	SYNONYMOUS_CODING
25°	2L_17429563_SNP	T	T	A	0.304965	0.6	0.324503	0.141026	0.176991	0.156134	0.168369	0.0030005	0.166667	0.0410959	0.0825688	0.4	0.354545	0.365517	-0.282948	5.44037e-07	-0.451318	1.72207e-08	FBgn0011274	Dif	INTRON	FBgn0265582	CR44409	143 bp UPSTREAM
25°	2L_16810282_SNP	T	T	A	0.324444	0.481928	0.366883	0.205882	0.378378	0.274021	0.0928618	0.0700409	0.121951	0.166667	0.140845	0.459854	0.458333	0.459075	-0.31823	8.76525e-10	-0.411091	1.74995e-08	FBgn0032609	CG13280	INTRON	FBgn0086673	CG13272	INTRON
25°	2L_3703851_SNP	T	G	T	0.580247	0.574468	0.57931	0.276596	0.252174	0.267327	0.311984	9.40898e-09	0.347107	0.3	0.333333	0.446809	0.512605	0.476923	-0.14359	0.0165214	-0.455573	1.77164e-08	FBgn0031564	CG2816	INTRON	0;FBgn0051778	CG31778	DOWNSTREAM	255;FBgn0265370	CR44311	DOWNSTREAM	904
25°	2L_16774992_SNP	C	C	A	0.336493	0.393617	0.354098	0.174194	0.2	0.185185	0.168913	0.000533317	0.113924	0.195122	0.141667	0.355769	0.416667	0.386792	-0.245126	9.19731e-06	-0.414039	1.94104e-08	FBgn0264695	Mhc	INTRON
25°	3L_7635124_SNP	A	A	T	0.0828025	0	0.0755814	0.172414	0.114286	0.152597	-0.077016	0.049261	0.430769	0.289157	0.351351	0.125	0.042735	0.0666667	0.284685	2.56723e-08	0.361701	1.95102e-08	FBgn0035805	CG7506	376 bp UPSTREAM
25°	2R_8329375_SNP	T	T	C	0.276151	0.326923	0.291545	0.0529801	0.128	0.0869565	0.204589	6.54301e-07	0.168675	0	0.122807	0.19375	0.411215	0.280899	-0.158092	0.00153858	-0.362681	2.04998e-08	FBgn0033739	Dyb	INTRON	FBgn0050334	CG30334	550 bp UPSTREAM
25°	2L_17266867_SNP	A	A	T	0.235808	0.432836	0.280405	0.0714286	0.16129	0.112195	0.16821	0.000175626	0.0987654	0.0333333	0.0810811	0.275591	0.294737	0.283784	-0.202703	3.20887e-05	-0.370913	2.14082e-08	Intergenic
25°	2L_16754218_SNP	C	T	C	0.5	0.477612	0.494737	0.215909	0.475728	0.311828	0.182909	0.00075999	0.262626	0.254545	0.25974	0.572581	0.472727	0.525641	-0.265901	6.78654e-06	-0.44881	2.24858e-08	FBgn0032601	yellow-b	118 bp UPSTREAM	FBgn0032600	CG17912	514 bp DOWNSTREAM
25°	3L_2908278_SNP	G	G	T	0.373563	0.512195	0.4	0.59322	0.574257	0.586331	-0.186331	0.00162967	0.507463	0.661765	0.585185	0.346667	0.252101	0.28866	0.296525	2.47866e-06	0.482856	2.27219e-08	FBgn0262593	Shab	INTRON
25°	2R_18407451_SNP	C	C	A	0.125749	0.134831	0.128906	0.504854	0.325581	0.42328	-0.294374	9.37299e-09	0.28866	0.272727	0.283688	0.124138	0.226667	0.159091	0.124597	0.0228487	0.418971	2.32359e-08	FBgn0003175	px	INTRON
25°	2L_17429558_SNP	A	A	C	0.304348	0.5	0.32	0.133758	0.156863	0.142857	0.177143	0.00166618	0.162162	0.0405405	0.0810811	0.428571	0.318182	0.344828	-0.263747	1.99169e-06	-0.440889	2.46145e-08	FBgn0011274	Dif	INTRON	FBgn0265582	CR44409	148 bp UPSTREAM
25°	2L_17098261_SNP	A	A	G	0.357576	0.25	0.341969	0.0776699	0.244898	0.131579	0.21039	4.83438e-05	0.0625	0.0273973	0.0413223	0.275862	0.212121	0.226562	-0.18524	0.0001377	-0.39563	2.52072e-08	Intergenic
25°	2L_16812745_SNP	T	T	A	0.543379	0.546875	0.54417	0.270073	0.222222	0.251101	0.293068	1.15926e-07	0.25	0.241379	0.248227	0.458333	0.313953	0.409449	-0.161222	0.00727171	-0.45429	2.63162e-08	FBgn0086673	CG13272	INTRON	FBgn0032609	CG13280	INTRON
25°	3L_80194_SNP	G	A	G	0.891386	0.75	0.874587	0.736842	0.70229	0.722741	0.151846	0.000527615	0.613636	0.541667	0.58125	0.888889	0.768707	0.82197	-0.24072	1.43005e-05	-0.392566	2.79758e-08	Intergenic
25°	2R_12550743_SNP	T	T	A	0.0886076	0.2	0.101124	0.440415	0.270833	0.384083	-0.282959	1.05292e-07	0.292683	0.555556	0.442105	0.0625	0.25	0.2125	0.229605	0.00234159	0.512565	2.83234e-08	FBgn0024315	Picot	INTRON
25°	2R_10456099_SNP	A	A	T	0.39738	0.28169	0.37	0.156425	0.194175	0.170213	0.199787	5.24206e-05	0.197674	0.133333	0.171233	0.40625	0.343949	0.37193	-0.200697	0.000140877	-0.400484	2.96983e-08	FBgn0265974	ttv	INTRON
25°	X_21375366_SNP	C	C	A	0.149254	0.666667	0.272727	0.714286	0.8	0.753846	-0.481119	1.79897e-09	0.25	0.52	0.347826	0.245902	0.166667	0.216495	0.131331	0.085333	0.61245	3.03596e-08	FBgn0266457	CR45082	INTRON
25°	2R_4079968_SNP	A	A	G	0.712963	0.775	0.722656	0.484694	0.464286	0.477273	0.245384	9.4707e-06	0.4	0.419355	0.410112	0.655738	0.611111	0.62439	-0.214278	0.000550504	-0.459661	3.25525e-08	FBgn0053087	LRP1	INTRON
25°	3L_5626905_SNP	A	A	G	0.207865	0.111111	0.191589	0.417582	0.357798	0.395189	-0.2036	0.000121729	0.384615	0.516667	0.448	0.0759494	0.30303	0.202247	0.245753	7.06032e-05	0.449353	3.42571e-08	FBgn0035625	Blimp-1	INTRON
25°	2L_9397303_SNP	G	G	T	0.225166	0.24359	0.228947	0.47929	0.507812	0.491582	-0.262635	2.36175e-07	0.357724	0.536232	0.421875	0.18239	0.389831	0.270758	0.151117	0.00617985	0.413752	3.48624e-08	FBgn0085395	Shawl	INTRON	FBgn0032115	CG4438	SYNONYMOUS_CODING
25°	3R_21906480_SNP	T	C	T	0.50625	0.789474	0.536313	0.278788	0.424242	0.333333	0.20298	0.00100379	0.260274	0.243243	0.251701	0.576923	0.536232	0.542683	-0.290982	7.71546e-06	-0.493962	3.60829e-08	FBgn0039411	dys	INTRON
25°	2R_12676097_SNP	C	C	T	0.0976744	0.104167	0.0996785	0.296774	0.130435	0.245536	-0.145857	0.000903804	0.321429	0.479167	0.378788	0.0413223	0.245098	0.134529	0.244259	1.1839e-05	0.390116	3.91121e-08	FBgn0034158	CG5522	SYNONYMOUS_CODING
25°	2R_10369585_SNP	A	A	G	0.553719	0.685185	0.577703	0.277027	0.316667	0.294776	0.282927	2.76768e-07	0.384615	0.325581	0.365672	0.54902	0.547619	0.548246	-0.182574	0.0045958	-0.465501	3.95109e-08	FBgn0001332	L	INTRON
25°	2R_8835153_SNP	T	T	G	0.401786	0.125	0.367188	0.221519	0.137405	0.183391	0.183796	0.00226678	0.205128	0.0679612	0.105634	0.315789	0.4	0.38806	-0.282426	2.39854e-06	-0.466222	4.00565e-08	FBgn0265186	CG44251	700 bp DOWNSTREAM
25°	2L_4333153_SNP	T	T	C	0.221719	0.193878	0.213166	0.0685714	0.0884956	0.0763889	0.136777	0.000353225	0.0105263	0	0.00666667	0.0866142	0.169118	0.129278	-0.122611	1.11887e-05	-0.259388	4.37818e-08	FBgn0020762	Atet	760 bp UPSTREAM
25°	3R_19673881_SNP	A	C	A	0.563433	0.510417	0.549451	0.694737	0.708661	0.700315	-0.150865	0.00365929	0.851064	0.782609	0.828571	0.56338	0.598131	0.578313	0.250258	1.4038e-06	0.401123	4.60734e-08	FBgn0085384	CG34355	INTRON
25°	3R_13298473_SNP	C	C	T	0.139175	0.16	0.141553	0.263158	0.336449	0.289562	-0.14801	0.0020555	0.240741	0.382353	0.319672	0.101449	0.059322	0.0748663	0.244806	4.68988e-06	0.392816	4.61402e-08	Intergenic
25°	X_9626437_SNP	T	C	T	0.148649	0.333333	0.174419	0.44186	0.636364	0.526316	-0.351897	2.89812e-05	0.431034	0.173913	0.317308	0.194444	0.0657895	0.107143	0.210165	0.000399159	0.562062	4.82474e-08	FBgn0020378	Sp1	INTRON
25°	2R_13088902_SNP	C	C	A	0.617978	0.544118	0.597561	0.378238	0.385246	0.380952	0.216609	0.000102449	0.453488	0.204545	0.327586	0.556522	0.542636	0.54918	-0.221594	0.000135081	-0.438203	5.21356e-08	Intergenic
25°	2L_17085980_SNP	G	G	A	0.26009	0.318681	0.27707	0.0921986	0.0952381	0.0934959	0.183574	1.55965e-05	0.131579	0.0222222	0.0909091	0.283019	0.254545	0.273292	-0.182383	0.000466231	-0.365957	5.26479e-08	FBgn0264367	CR43819	EXON
25°	3L_14558886_SNP	C	G	C	0.866667	0.961538	0.883562	0.519737	0.545455	0.529167	0.354395	2.94958e-11	0.709091	0.740741	0.724771	0.64	0.864583	0.818182	-0.0934112	0.136856	-0.447806	5.42144e-08	Intergenic
25°	3L_5947141_SNP	G	A	G	0.414634	0.358491	0.400922	0.198718	0.157895	0.183267	0.217655	5.49684e-05	0.0869565	0.0882353	0.0875	0.317308	0.236842	0.283333	-0.195833	0.00025939	-0.413488	5.4539e-08	Intergenic
25°	2R_10369537_SNP	C	C	A	0.55336	0.465517	0.536977	0.269231	0.369748	0.317269	0.219708	8.1354e-05	0.407407	0.333333	0.388889	0.672566	0.584071	0.628319	-0.23943	0.000168567	-0.459138	5.7553e-08	FBgn0001332	L	INTRON
25°	3R_21654173_SNP	G	C	G	0.636816	0.517857	0.610895	0.859459	0.672897	0.791096	-0.180201	0.000474596	0.901408	0.857143	0.883333	0.612403	0.738318	0.669492	0.213842	2.94829e-05	0.394043	5.85359e-08	FBgn0011670	Mst57Dc	870 bp DOWNSTREAM
25°	3L_5947106_SNP	A	T	A	0.411765	0.306122	0.388128	0.187135	0.166667	0.179775	0.208353	9.82177e-05	0.127273	0.125	0.126582	0.326733	0.391892	0.354286	-0.227703	0.00015967	-0.436056	6.33449e-08	Intergenic
25°	2L_17531590_SNP	C	C	T	0.351852	0.172414	0.313869	0.0945946	0.185185	0.126638	0.187231	9.36829e-05	0.0873786	0.08	0.0859375	0.218543	0.326316	0.260163	-0.174225	0.000186697	-0.361456	6.46666e-08	FBgn0032649	CG15145	NON_SYNONYMOUS_CODING
25°	2L_17429577_SNP	A	A	T	0.296774	0.333333	0.299401	0.106509	0.2	0.144366	0.155035	0.00423016	0.190476	0.0405405	0.0948276	0.444444	0.333333	0.358025	-0.263197	1.89764e-06	-0.418232	6.51818e-08	FBgn0011274	Dif	INTRON	FBgn0265582	CR44409	129 bp UPSTREAM
25°	2L_17321492_SNP	A	A	G	0.28821	0.2	0.272401	0.0961538	0.13253	0.108787	0.163615	0.000382994	0.0851064	0.0909091	0.0869565	0.175926	0.362903	0.275862	-0.188906	4.40581e-05	-0.35252	6.64129e-08	FBgn0267255	CG45691	780 bp UPSTREAM
25°	3L_5889457_SNP	A	G	A	0.631579	0.48	0.591549	0.491525	0.406593	0.454545	0.137004	0.0190215	0.252747	0.307692	0.264957	0.640288	0.512821	0.59447	-0.329513	2.35509e-07	-0.466517	6.84685e-08	FBgn0035644	Pole2	SYNONYMOUS_CODING
25°	3R_16205676_SNP	A	T	A	0.112903	0.217391	0.129252	0.27957	0.417476	0.32872	-0.199468	6.46057e-05	0.279412	0.392405	0.340136	0	0.142857	0.125	0.215136	0.000231239	0.414604	6.85722e-08	FBgn0262869	Gfrl	UTR_3_PRIME
25°	2L_1446099_SNP	T	T	G	0.169811	0.1	0.162011	0.22449	0.443182	0.306383	-0.144372	0.00574817	0.488889	0.612903	0.560748	0.25	0.240741	0.24375	0.316998	2.96222e-06	0.461369	7.14149e-08	Intergenic
25°	3L_4884988_SNP	A	G	A	0.617188	0.666667	0.629738	0.55	0.49635	0.526814	0.102924	0.0551839	0.394231	0.275	0.361111	0.75	0.626087	0.694118	-0.333007	3.88617e-08	-0.43593	7.23292e-08	FBgn0035581	CG17150	SYNONYMOUS_CODING
25°	2R_8835142_SNP	A	A	C	0.376068	0.125	0.345865	0.223684	0.179688	0.203571	0.142293	0.0178586	0.219512	0.0891089	0.126761	0.5	0.440945	0.447552	-0.320792	1.9423e-07	-0.463085	7.4334e-08	FBgn0265186	CG44251	711 bp DOWNSTREAM
25°	X_8642096_SNP	T	T	C	0.422222	0.645161	0.479339	0	0.0217391	0.00952381	0.469815	9.42189e-15	0.435484	0.482759	0.450549	0.51087	0.474138	0.490385	-0.0398352	0.584252	-0.50965	7.49775e-08	Intergenic
25°	2R_18729250_SNP	A	T	A	0.425926	0.546512	0.460265	0.216667	0.328767	0.259067	0.201198	0.000272087	0.189189	0.4	0.234043	0.427586	0.572917	0.485477	-0.251435	7.92534e-05	-0.452632	8.01444e-08	FBgn0034784	CG9826	SYNONYMOUS_CODING
25°	3L_6386588_SNP	T	G	T	0.189427	0.177778	0.18612	0.161972	0.425743	0.271605	-0.0854851	0.065564	0.473684	0.564516	0.521008	0.220183	0.158416	0.190476	0.330532	1.02373e-07	0.416017	8.07282e-08	Intergenic
25°	3L_6669173_SNP	C	T	C	0.16	0	0.147239	0.311258	0.32967	0.318182	-0.170943	0.00135171	0.473684	0.421053	0.447368	0.0645161	0.197531	0.160714	0.286654	1.66803e-05	0.457597	8.15317e-08	Intergenic
25°	2L_20137675_SNP	C	C	G	0.193717	0.157895	0.183521	0.0839695	0.0617284	0.0754717	0.108049	0.00619635	0.0151515	0.0344828	0.0210526	0.198276	0.217822	0.207373	-0.186321	1.04187e-06	-0.29437	8.22689e-08	Intergenic
25°	2L_16019403_SNP	A	G	A	0.342105	0.333333	0.341014	0.533784	0.733333	0.623134	-0.282121	1.26844e-06	0.587302	0.660714	0.621849	0.383562	0.454545	0.430556	0.191293	0.00398451	0.473414	8.38227e-08	FBgn0028644	beat-Ic	INTRON
25°	2R_17996730_SNP	A	A	T	0.527027	0.53012	0.527869	0.359477	0.311927	0.339695	0.188174	0.000666188	0.298851	0.102041	0.227941	0.464567	0.472441	0.468504	-0.240563	3.37393e-05	-0.428737	8.81639e-08	FBgn0243516	Vrp1	INTRON
25°	2R_18460898_SNP	G	G	T	0.176471	0.103448	0.153285	0.45	0.513514	0.480519	-0.327235	1.33221e-10	0.308511	0.413043	0.342857	0.231405	0.274336	0.252137	0.0907204	0.126386	0.417955	9.11622e-08	FBgn0260866	dnr1	INTRON
25°	2L_16519844_SNP	T	T	C	0.33121	0.358209	0.339286	0.114943	0.168539	0.13308	0.206206	2.82893e-05	0.2125	0.0980392	0.167939	0.433333	0.335616	0.364078	-0.196139	0.000573792	-0.402345	9.11997e-08	FBgn0032587	CG5953	INTRON
25°	3R_21375718_SNP	A	T	A	0.269767	0.337662	0.287671	0.231884	0.210145	0.223188	0.0644828	0.179751	0.0894309	0.141176	0.110577	0.382979	0.42963	0.405797	-0.29522	3.77025e-10	-0.359703	9.13836e-08	FBgn0011666	msi	INTRON
25°	3L_5502234_SNP	G	G	C	0.628743	0.836735	0.675926	0.421488	0.435897	0.427136	0.24879	3.71045e-05	0.367816	0.340426	0.358209	0.566879	0.59	0.575875	-0.217667	0.000566025	-0.466457	9.19266e-08	FBgn0085371	CG34342	INTRON
25°	2L_17592197_SNP	A	A	G	0.331429	0.283582	0.318182	0.395161	0.382979	0.389908	-0.0717264	0.211936	0.583333	0.575	0.580645	0.197531	0.192771	0.195122	0.385523	1.33784e-09	0.45725	9.54493e-08	FBgn0032652	CG6870	START_GAINED	FBgn0261089	Sytalpha	63 bp UPSTREAM	FBgn0032651	Oli	930 bp DOWNSTREAM
25°	2L_16769030_SNP	T	T	A	0.236111	0	0.223684	0.402516	0.352941	0.383142	-0.159458	0.00444703	0.294118	0.6	0.449275	0.0172414	0.267327	0.176101	0.273175	3.33184e-06	0.432632	9.95964e-08	FBgn0264695	Mhc	INTRON
28°	2R_14596642_SNP	G	G	A	0.638418	0.0208333	0.421245	0.00621118	0.0190476	0.0112782	0.409967	2.53286e-33	0.626667	0	0.303226	0.464286	0.674074	0.612565	-0.30934	2.2987e-08	-0.719307	1.86607e-28	FBgn0034380	CG15087	INTRON	FBgn0034379	CG15073	911 bp DOWNSTREAM
28°	2R_16097273_SNP	C	C	G	0.31677	0.368932	0.337121	0.0744681	0.147368	0.0989399	0.238181	9.39055e-08	0.135135	0.0181818	0.0769231	0.416667	0.461538	0.438819	-0.361895	2.87968e-14	-0.600077	3.64271e-20	Intergenic
28°	2L_3662840_SNP	A	A	C	0.981707	0.23622	0.656357	0.1875	0.184466	0.18638	0.469977	2.55137e-34	0.205882	0.135802	0.167785	0.259259	0.180851	0.209459	-0.0416742	0.450886	-0.511652	3.02205e-14	FBgn0085369	CG34340	UTR_5_PRIME
28°	3L_9716422_SNP	C	T	C	0.530435	0.602151	0.5625	0.466102	0.559322	0.497175	0.0653249	0.298204	1	0.7	0.884615	0.142857	0.129032	0.133333	0.751282	2.39018e-21	0.685957	1.14504e-11	FBgn0036038	defl	101 bp UPSTREAM	FBgn0261530	nbs	128 bp UPSTREAM
28°	3L_9716433_SNP	A	T	A	0.504425	0.63	0.56338	0.496	0.573529	0.523316	0.0400642	0.513523	1	0.666667	0.851852	0.0769231	0.151515	0.130435	0.721417	2.69875e-18	0.681353	3.63786e-11	FBgn0036038	defl	90 bp UPSTREAM	FBgn0261530	nbs	139 bp UPSTREAM
28°	2L_17455261_SNP	C	C	T	0.538462	0.631068	0.581818	0.0344828	0.412371	0.18595	0.395868	1.80381e-15	0.08	0.0757576	0.0780142	0.0776699	0.0793651	0.0786026	-0.000588436	0.98707	-0.396456	1.23226e-10	FBgn0032637	CG5050	INTRON	FBgn0032638	CG6639	NON_SYNONYMOUS_CODING
28°	2L_17455270_SNP	C	C	A	0.551724	0.615385	0.581818	0.0359712	0.393939	0.184874	0.396944	2.44087e-15	0.0779221	0.0909091	0.0839161	0.0754717	0.0952381	0.0862069	-0.00229081	0.951267	-0.399235	1.80223e-10	FBgn0032637	CG5050	INTRON	FBgn0032638	CG6639	NON_SYNONYMOUS_CODING
28°	2L_12687513_SNP	T	A	T	0.252874	0.285714	0.266667	0.356164	0.277778	0.335	-0.0683333	0.211414	0.935484	0.416667	0.790698	0.2	0.268293	0.245902	0.544796	1.88543e-11	0.613129	3.69103e-10	Intergenic
28°	X_19794529_SNP	T	T	C	0.555556	0.516667	0.537879	0.616279	0.833333	0.69403	-0.156151	0.0418364	0.944444	0.866667	0.909091	0.428571	0.396226	0.405405	0.503686	1.39905e-11	0.659837	6.89101e-10	FBgn0052529	Hers	INTRON
28°	X_19794533_SNP	C	C	A	0.557143	0.508475	0.534884	0.613636	0.829787	0.688889	-0.154005	0.0460967	0.941176	0.851852	0.901639	0.409091	0.38	0.388889	0.51275	1.52781e-11	0.666756	7.58014e-10	FBgn0052529	Hers	INTRON
28°	2R_8706868_SNP	A	G	A	0.486486	0.555556	0.52193	0.310345	0.416667	0.353741	0.168188	0.00688937	0.25	0.166667	0.204545	0.8	0.655738	0.691358	-0.486813	2.50262e-08	-0.655001	1.01658e-09	Intergenic
28°	3R_15658996_SNP	T	T	C	0.231214	0.235294	0.232727	0.362069	0.363636	0.3625	-0.129773	0.0147274	0.5	0.782609	0.644444	0.238095	0.127273	0.157895	0.48655	2.436e-08	0.616322	1.62006e-09	FBgn0014135	bnl	INTRON
28°	3L_7001683_SNP	G	T	G	0.554688	0.545455	0.55122	0.4	0.461538	0.421053	0.130167	0.0441067	1	0.954545	0.974359	0.0714286	0.344828	0.255814	0.718545	9.74823e-23	0.588378	1.70545e-09	FBgn0260660	Mp	INTRON
28°	3L_7001680_SNP	T	G	T	0.555556	0.55	0.553398	0.397959	0.45098	0.416107	0.137291	0.0339779	1	0.954545	0.97561	0.0666667	0.357143	0.255814	0.719796	1.83122e-23	0.582505	1.84968e-09	FBgn0260660	Mp	INTRON
28°	X_17819740_SNP	C	C	G	0.369863	0.3125	0.343066	0.693878	0.796296	0.730263	-0.387197	8.5983e-08	0.705882	0.617021	0.663265	0.458333	0.386667	0.40404	0.259225	0.00118132	0.646422	2.00677e-09	FBgn0003380	Sh	UTR_3_PRIME
28°	3L_7001673_SNP	A	T	A	0.546875	0.560976	0.552381	0.387755	0.481481	0.421053	0.131328	0.0407752	1	0.947368	0.972973	0.0666667	0.366667	0.266667	0.706306	2.39276e-22	0.574978	3.00509e-09	FBgn0260660	Mp	INTRON
28°	3R_26436279_SNP	G	G	T	0.463918	0.424	0.448276	0.322835	0.410714	0.349727	0.0985491	0.088567	0.115385	0.166667	0.136364	0.375	0.64	0.575758	-0.439394	3.73332e-10	-0.537943	3.29567e-09	FBgn0051016	CG31016	101 bp DOWNSTREAM
28°	2L_8742132_SNP	G	G	A	0.236111	0.207143	0.221831	0.0243902	0	0.0153846	0.206446	1.93803e-09	0	0	0	0	0.0227273	0.015625	-0.015625	0.361557	-0.222071	7.45825e-09	Intergenic
28°	3L_14020864_SNP	T	T	C	0.130769	0.361702	0.19209	0.0860927	0.0819672	0.0849057	0.107185	0.0122015	0.15625	0.106667	0.129496	0.405405	0.486486	0.445946	-0.31645	1.17318e-07	-0.423634	8.09622e-09	FBgn0052133	ptip	SYNONYMOUS_CODING
28°	3R_10414833_SNP	C	C	T	0.171233	0.175	0.172932	0.0490196	0.157895	0.0880503	0.084882	0.0332877	0.0555556	0.0833333	0.0740741	0.52	0.432836	0.456522	-0.382448	7.44247e-08	-0.46733	9.8277e-09	FBgn0020299	stumps	INTRON
28°	3R_26157076_SNP	C	C	T	0.195652	0.297297	0.240964	0.0913706	0.1	0.0940767	0.146887	0.000427722	0	0.0877193	0.0328947	0.230769	0.223301	0.22619	-0.193296	5.56498e-06	-0.340183	1.1326e-08	FBgn0010113	hdc	INTRON
28°	2L_11784629_SNP	C	A	C	0.316092	0.227273	0.277778	0.48503	0.350877	0.430605	-0.152827	0.00324333	0.520833	0.46875	0.5	0.105263	0.129032	0.123457	0.376543	9.52343e-07	0.52937	1.13552e-08	Intergenic
28°	X_17432208_SNP	A	T	A	0.388889	0.360656	0.37594	0.721519	0.586207	0.685185	-0.309245	9.27681e-05	0.764706	1	0.857143	0.5	0.458333	0.472973	0.38417	3.16204e-05	0.693415	1.17443e-08	FBgn0263706	CG43658	INTRON
28°	3L_7001694_SNP	T	G	T	0.416149	0.390476	0.406015	0.214286	0.354839	0.25463	0.151385	0.00544666	0.863636	0.777778	0.816327	0.0454545	0.177778	0.134328	0.681998	1.71029e-19	0.530613	1.20882e-08	FBgn0260660	Mp	INTRON
28°	2R_15316475_SNP	T	A	T	0.307692	0.210938	0.264085	0.292398	0.345238	0.309804	-0.0457194	0.373155	0.5	0.8	0.625	0	0.030303	0.0227273	0.602273	3.3999e-09	0.647992	1.35043e-08	FBgn0012051	CalpA	INTRON
28°	3R_2532755_SNP	C	T	C	0.403226	0.369748	0.390164	0.295567	0.247423	0.28	0.110164	0.0339421	0.025	0.333333	0.140625	0.789474	0.464286	0.546667	-0.406042	7.43232e-08	-0.516206	1.75654e-08	FBgn0051481	pb	767 bp DOWNSTREAM
28°	2R_7450304_SNP	G	G	C	0.561856	0	0.382456	0.451613	0.709302	0.557143	-0.174687	0.00120342	0.736842	0.466667	0.617647	0.777778	0	0.202899	0.414749	3.73516e-06	0.589435	1.77231e-08	Intergenic
28°	X_16401489_SNP	C	C	G	0.602941	0.52381	0.572727	0.344828	0.38	0.357664	0.215063	0.00761207	0.218182	0.236111	0.228346	0.625	0.586207	0.601399	-0.373052	2.36707e-08	-0.588115	1.93233e-08	FBgn0264255	para	INTRON
28°	3L_393380_SNP	G	G	A	0.426136	0.587413	0.498433	0.604167	0.542169	0.585455	-0.0870219	0.112669	0	0	0	0.5	0.608696	0.586207	-0.586207	1.01678e-16	-0.499185	2.3632e-08	FBgn0266927	CR45378	125 bp UPSTREAM	FBgn0264700	CR43969	214 bp UPSTREAM	FBgn0262139	trh	747 bp UPSTREAM
28°	3R_26312221_SNP	T	T	A	0.253968	0.30814	0.279778	0.352601	0.264151	0.318996	-0.039218	0.428547	0.578947	0.55	0.564103	0.0526316	0.116667	0.101266	0.462837	7.1775e-10	0.502055	2.40598e-08	FBgn0039777	Jon99Fii	517 bp DOWNSTREAM	FBgn0039776	PH4alphaEFB	700 bp DOWNSTREAM
28°	4_320536_SNP	C	G	C	0.703883	0.6	0.662757	0.564593	0.547945	0.560284	0.102473	0.057192	0.5	0.363636	0.451613	0.933333	1	0.973684	-0.522071	1.08301e-07	-0.624544	2.51291e-08	FBgn0039900	Syt7	INTRON
28°	3L_15312022_SNP	A	T	A	0.288462	0.289474	0.288889	0.166667	0.233333	0.192308	0.0965812	0.130466	0	0	0	0.37037	0.545455	0.44898	-0.44898	1.52879e-09	-0.545561	2.58375e-08	Intergenic
28°	3R_26199702_SNP	A	G	A	0.527027	0.483607	0.511628	0.338798	0.238636	0.306273	0.205355	0.000115552	0.137255	0.152542	0.145455	0.448276	0.4125	0.422018	-0.276564	5.07366e-05	-0.481919	2.59907e-08	Intergenic
28°	2L_16084724_SNP	A	A	C	0.00704225	0	0.0044843	0	0	0	0.0044843	0.446733	0	0	0	0	0.333333	0.243697	-0.243697	4.46663e-08	-0.248182	3.31624e-08	Intergenic
28°	3L_3912795_SNP	C	A	C	0.408537	0.408602	0.40856	0.132948	0.111111	0.125	0.28356	4.25036e-09	0.147059	0.131148	0.139535	0.354839	0.254902	0.278195	-0.138661	0.0204081	-0.422221	3.93043e-08	FBgn0004910	Eip63F-1	INTRON
28°	3R_25735268_SNP	G	G	A	0.477528	0.390411	0.438272	0.565934	0.488189	0.533981	-0.095709	0.073621	0.760563	0.704545	0.72956	0.395604	0.372549	0.381148	0.348412	9.63061e-09	0.444121	4.07771e-08	FBgn0051036	CG31036	SYNONYMOUS_CODING
28°	3R_26474542_SNP	T	G	T	0.459596	0.562963	0.501502	0.328042	0.395833	0.350877	0.150624	0.00480094	0.366667	0.135593	0.252101	0.473684	0.612613	0.565476	-0.313375	1.91455e-06	-0.464	4.38052e-08	FBgn0051015	PH4alphaPV	269 bp UPSTREAM	FBgn0085461	CG34432	331 bp UPSTREAM
28°	2L_16588461_SNP	G	G	A	0.331361	0.259259	0.303249	0.454545	0.309524	0.411348	-0.108098	0.0779736	0.6	0.857143	0.75	0.230769	0.16129	0.181818	0.568182	1.36741e-07	0.67628	4.98382e-08	FBgn0259735	CG42389	INTRON
28°	2R_18542942_SNP	G	C	G	0.281407	0.240741	0.267101	0.382775	0.215517	0.323077	-0.0559759	0.260135	0.415385	0.59375	0.521739	0.109589	0.178082	0.155251	0.366488	7.13796e-10	0.422464	5.01638e-08	FBgn0050196	CG30196	45 bp UPSTREAM	FBgn0263031	CG43326	112 bp DOWNSTREAM	FBgn0263030	CG43325	112 bp DOWNSTREAM	FBgn0266806	CR45268	198 bp UPSTREAM	FBgn0034756	Cyp6d2	907 bp UPSTREAM
28°	3R_18119025_SNP	A	A	T	0.490909	0.481132	0.487085	0.367021	0.306306	0.344482	0.142603	0.00906887	0.183673	0.242857	0.218487	0.241379	0.642857	0.551181	-0.332694	1.08364e-06	-0.475297	5.42108e-08	FBgn0051163	SKIP	INTRON	FBgn0262382	mir-1010	354 bp DOWNSTREAM
28°	2R_2792814_SNP	T	T	C	0.518919	0.0877193	0.354515	0.0380435	0.09	0.056338	0.298177	1.23853e-14	0.0588235	0.410526	0.244444	0.6	0.0300752	0.281513	-0.0370682	0.441892	-0.335245	5.78711e-08	FBgn0050158	CG30158	INTRON
28°	2L_11491012_SNP	A	A	G	0.313187	0.224719	0.284133	0.297872	0.424242	0.35	-0.0658672	0.199749	0.652174	0.711864	0.679688	0.242424	0.294643	0.282759	0.396929	6.97354e-09	0.462796	6.53937e-08	Intergenic
28°	2L_16588449_SNP	G	G	T	0.333333	0.303571	0.321033	0.420561	0.285714	0.378205	-0.0571719	0.338933	0.692308	0.923077	0.807692	0.333333	0.172414	0.227273	0.58042	1.20046e-08	0.637591	6.68878e-08	FBgn0259735	CG42389	INTRON
28°	3R_15632200_SNP	A	A	G	0.202381	0.358974	0.266667	0.473684	0.284314	0.411576	-0.144909	0.00458658	0.550459	0.455882	0.514124	0.191176	0.246154	0.227273	0.286852	4.1411e-06	0.43176	8.43915e-08	FBgn0014135	bnl	INTRON
28°	3L_18418676_SNP	A	A	C	0.462963	0.413043	0.44	0.634921	0.648148	0.639731	-0.199731	0.000200839	0.725	0.610169	0.656566	0.37037	0.342105	0.349515	0.307051	9.00641e-05	0.506782	9.72303e-08	Intergenic

## Sheet: D. GEI Temp Difference
Comparison	SNP	Reference Allele	Major Allele	Minor Allele	Old Rep 1 Frequency (Temp 1)	Old Rep 2 Frequency (Temp 1)	Old Average Frequency (Temp 1)	Young Rep 1 Frequency (Temp 1)	Young Rep 2 Frequency (Temp 1)	Young Average Frequency (Temp 1)	Old - Young Frequency Difference (Temp 1)	P-Value (Temp 1)	Old Rep 1 Frequency (Temp 2)	Old Rep 2 Frequency (Temp 2)	Old Average Frequency (Temp 2)	Young Rep 1 Frequency (Temp 2)	Young Rep 2 Frequency (Temp 2)	Young Average Frequency (Temp 2)	Old - Young Frequency Difference (Temp 2)	P-Value (Temp 2)	Temp Difference in Old - Young (Temp 1 - Temp 2)	P-Value (Temp Difference)	Gene 1 FlyBase ID	Gene 1 Symbol	Gene 1 Site Class	Gene 2 FlyBase ID	Gene 2 Symbol	Gene 2 Site Class	Gene 3 FlyBase ID	Gene 3 Symbol	Gene 3 Site Class	Gene 4 FlyBase ID	Gene 4 Symbol	Gene 4 Site Class	Gene 5 FlyBase ID	Gene 5 Symbol	Gene 5 Site Class
25° - 18° female	2L_10410587_SNP	C	T	C	0.942857	1	0.966102	0.717391	0.774436	0.751111	0.214991	1.71815e-07	0.0721649	0.0930233	0.0785714	0.209302	0.241379	0.227723	-0.149151	0.00583599	0.364142	8.40309e-08	FBgn0032242	CG5355	UTR_3_PRIME	FBgn0003942	RpS27A	131 bp DOWNSTREAM	FBgn0025366	Ip259	977 bp DOWNSTREAM
25° - 18° female	2L_10411057_SNP	T	A	T	0.271739	0.470588	0.342657	0.0535714	0.0833333	0.0663265	0.276331	5.24215e-08	0	0	0	0	0	0	0	NA	0.276331	5.24215e-08	FBgn0032242	CG5355	INTRON	FBgn0003942	RpS27A	601 bp DOWNSTREAM
25° - 18° female	2L_1043735_SNP	T	T	C	0.111111	0.105263	0.108108	0.390977	0.572816	0.470339	-0.362231	6.27531e-12	0.186667	0.308824	0.244755	0.0909091	0.234694	0.190141	0.0546144	0.340039	-0.416845	8.44615e-08	FBgn0031294	IA-2	INTRON
25° - 18° female	2L_1052140_SNP	A	A	G	0.194444	0.378378	0.256881	0.570248	0.643678	0.600962	-0.344081	4.67079e-08	0.724771	0.442308	0.586854	0.453125	0.453608	0.453416	0.133438	0.0311697	-0.477519	6.42529e-08	FBgn0003310	S	SYNONYMOUS_CODING
25° - 18° female	2L_10592392_SNP	G	G	A	0.0377358	0.0357143	0.037037	0.240876	0.275862	0.256917	-0.21988	2.98425e-08	0.369565	0.32	0.347305	0.139535	0.15534	0.150685	0.19662	0.000533543	-0.4165	1.81507e-09	FBgn0051721	Trim9	INTRON
25° - 18° female	2L_10622994_SNP	T	C	T	0.261905	0.189655	0.232394	0.343284	0.482456	0.430939	-0.198545	0.00116796	0.482353	0.362319	0.428571	0.166667	0.112903	0.125	0.303571	1.23957e-06	-0.502116	9.61103e-09	FBgn0051721	Trim9	INTRON
25° - 18° female	2L_10644183_SNP	C	A	C	0.0897436	0	0.0538462	0.220588	0.220588	0.220588	-0.166742	0.000115537	0.540541	0.421053	0.5	0.333333	0.155556	0.192982	0.307018	1.11558e-06	-0.47376	5.75777e-10	FBgn0043825	CG18284	INTRON	FBgn0051872	CG31872	644 bp DOWNSTREAM
25° - 18° female	2L_10671089_SNP	A	A	C	0.0963855	0.0833333	0.0934579	0.261261	0.197531	0.234375	-0.140917	0.00480061	0.514563	0.216216	0.389831	0.144578	0.109589	0.128205	0.261625	8.55959e-07	-0.402542	3.43115e-08	FBgn0051871	CG31871	SYNONYMOUS_CODING
25° - 18° female	2L_10698211_SNP	T	T	C	0.0641026	0.16092	0.115152	0.24	0.310606	0.291209	-0.176057	0.000634633	0.629032	0.333333	0.526316	0.416667	0.111111	0.175439	0.350877	3.45213e-06	-0.526934	8.42018e-09	FBgn0265070	CR44181	16 bp DOWNSTREAM	FBgn0032286	CG7300	168 bp UPSTREAM
25° - 18° female	2L_10715234_SNP	G	G	T	0.06	0.101266	0.0852713	0.229167	0.234375	0.232955	-0.147683	0.00258103	0.523077	0.321429	0.462366	0	0.0862069	0.0694444	0.392921	4.10118e-09	-0.540604	6.85127e-11	Intergenic
25° - 18° female	2L_10715243_SNP	C	C	A	0.0384615	0.121951	0.0895522	0.244898	0.226562	0.231638	-0.142086	0.00365793	0.462687	0.266667	0.402062	0	0.102041	0.0793651	0.322697	1.61882e-06	-0.464783	2.29361e-08	Intergenic
25° - 18° female	2L_10715569_SNP	T	C	T	0.13253	0.1625	0.147239	0.173333	0.310127	0.266094	-0.118855	0.0175679	0.725	0.432432	0.584416	0.171429	0.295918	0.263158	0.321258	5.06623e-07	-0.440113	5.97119e-08	Intergenic
25° - 18° female	2L_10725276_SNP	C	G	C	0.172414	0.131148	0.155405	0.325926	0.195876	0.271552	-0.116146	0.0229322	0.494382	0.428571	0.457711	0.229885	0.113402	0.168478	0.289233	1.2006e-07	-0.40538	5.94338e-08	FBgn0032289	CG6431	INTRON
25° - 18° female	2L_10725290_SNP	A	C	A	0.156627	0.12069	0.141844	0.32	0.192308	0.262009	-0.120165	0.0167695	0.458824	0.417391	0.435	0.206897	0.114583	0.15847	0.27653	3.49306e-07	-0.396695	8.16224e-08	FBgn0032289	CG6431	INTRON
25° - 18° female	2L_10791103_SNP	T	C	T	0.164384	0.125	0.150442	0.283019	0.415842	0.334615	-0.184173	0.000659734	0.402299	0.39604	0.398936	0.185185	0.109756	0.139706	0.25923	3.16853e-06	-0.443403	1.09648e-08	FBgn0051869	CG31869	INTRON	FBgn0051870	CG31870	345 bp DOWNSTREAM
25° - 18° female	2L_10791120_SNP	A	T	A	0.164557	0.139535	0.155738	0.285714	0.373737	0.317518	-0.161781	0.00236363	0.428571	0.435185	0.431925	0.180328	0.113924	0.142857	0.289068	1.18441e-07	-0.450848	3.33166e-09	FBgn0051869	CG31869	INTRON	FBgn0051870	CG31870	362 bp DOWNSTREAM
25° - 18° female	2L_10813229_SNP	A	A	G	0.0736842	0.047619	0.0632911	0.197531	0.258993	0.236364	-0.173072	6.20684e-05	0.416667	0.404255	0.412903	0.185185	0.148649	0.158416	0.254487	5.9468e-05	-0.42756	2.5e-08	FBgn0011676	Nos	INTRON
25° - 18° female	2L_10815146_SNP	G	G	T	0.528736	0.3625	0.449102	0.387097	0.266187	0.303483	0.145619	0.0167977	0.4375	0.645161	0.495495	0.866667	0.87234	0.870968	-0.375472	1.5014e-07	0.521091	2.87579e-08	FBgn0011676	Nos	INTRON
25° - 18° female	2L_10835193_SNP	A	A	G	0.184615	0.322581	0.251969	0.465517	0.544828	0.522167	-0.270199	1.5557e-05	0.45122	0.326531	0.40458	0.235294	0.111111	0.145161	0.259419	0.000172567	-0.529618	1.31315e-08	FBgn0011676	Nos	INTRON
25° - 18° female	2L_10838838_SNP	A	G	A	0.471698	0.507246	0.491803	0.780822	0.751724	0.761468	-0.269665	2.36756e-05	0.42268	0.403509	0.415584	0.380952	0.152941	0.198113	0.217471	0.000739293	-0.487136	7.78448e-08	FBgn0032305	CG6700	UTR_3_PRIME
25° - 18° female	2L_10838905_SNP	T	A	T	0.568966	0.5	0.536364	0.765957	0.714286	0.727273	-0.190909	0.00492154	0.541284	0.258065	0.478571	0.24	0.1	0.141176	0.337395	1.97012e-07	-0.528304	1.83493e-08	FBgn0032305	CG6700	UTR_3_PRIME
25° - 18° female	2L_10842915_SNP	C	C	T	0.157895	0.0526316	0.115789	0.5	0.230769	0.285714	-0.169925	0.00680666	0.568627	0.235294	0.485294	0.0909091	0.0625	0.0740741	0.41122	6.80497e-07	-0.581145	2.23543e-08	FBgn0260454	CG17139	99 bp DOWNSTREAM	FBgn0260453	CG17140	99 bp DOWNSTREAM	FBgn0032305	CG6700	318 bp UPSTREAM
25° - 18° female	2L_10842927_SNP	C	C	T	0.160714	0.047619	0.112245	0.5625	0.231884	0.294118	-0.181873	0.00480679	0.5625	0.235294	0.476923	0.0833333	0.0555556	0.0666667	0.410256	3.69983e-07	-0.592129	9.94547e-09	FBgn0260453	CG17140	87 bp DOWNSTREAM	FBgn0260454	CG17139	87 bp DOWNSTREAM	FBgn0032305	CG6700	330 bp UPSTREAM
25° - 18° female	2L_10902618_SNP	A	G	A	0.0379747	0.0405405	0.0392157	0	0.0234375	0.0153846	0.0238311	0.273075	0.214286	0.384615	0.268293	0.484848	0.716418	0.64	-0.371707	1.01e-07	0.395538	6.30473e-08	FBgn0032313	CG14070	833 bp UPSTREAM
25° - 18° female	2L_11230487_SNP	T	C	T	0.425287	0.255814	0.369231	0.141791	0.220183	0.176955	0.192276	0.000953749	0.483871	0.622807	0.560386	0.647059	0.942529	0.833333	-0.272947	4.91109e-07	0.465223	5.02035e-09	FBgn0264442	ab	INTRON
25° - 18° female	2L_11329185_SNP	A	G	A	0.382353	0.241935	0.315385	0.209302	0.248062	0.232558	0.0828265	0.161085	0.351351	0.5	0.41129	0.806452	0.839286	0.827586	-0.416296	7.58365e-10	0.499122	2.758e-08	Intergenic
25° - 18° female	2L_11406427_SNP	A	A	C	0.195122	0.301205	0.248485	0.046729	0.193548	0.125541	0.122944	0.0108687	0.338235	0.416667	0.375	0.55814	0.779221	0.7	-0.325	1.72963e-06	0.447944	7.70064e-08	Intergenic
25° - 18° female	2L_11413485_SNP	G	A	G	0.471264	0.673077	0.546763	0.835165	0.811189	0.820513	-0.27375	2.83679e-06	0.435897	0.435484	0.435714	0.368421	0.136986	0.216216	0.219498	0.000742577	-0.493248	1.71355e-08	Intergenic
25° - 18° female	2L_11447487_SNP	G	A	G	0.440476	0.44	0.440367	0.781955	0.728571	0.763547	-0.32318	1.37864e-06	0.5125	0.384	0.434146	0.196721	0.275	0.241135	0.193012	0.00133849	-0.516191	9.75485e-09	Intergenic
25° - 18° female	2L_11459189_SNP	C	C	A	0.371795	0.481132	0.434783	0.671429	0.575758	0.608911	-0.174128	0.00484083	0.573333	0.175	0.434783	0.115385	0.0923077	0.0989011	0.335882	3.34772e-08	-0.51001	4.06449e-09	Intergenic
25° - 18° female	2L_11465461_SNP	A	A	G	0.565789	0.425	0.517241	0.917293	0.705128	0.838863	-0.321621	1.29226e-07	0.505495	0.337349	0.425287	0.243902	0.198113	0.210884	0.214403	0.000366314	-0.536024	3.83996e-10	Intergenic
25° - 18° female	2L_11502779_SNP	G	G	T	0.320388	0.433333	0.361963	0.0490798	0.168142	0.0978261	0.264137	1.58841e-07	0.445312	0.398374	0.422311	0.444444	0.656863	0.583333	-0.161023	0.00857168	0.42516	8.31269e-08	FBgn0032362	spz4	INTRON
25° - 18° female	2L_11505909_SNP	T	T	G	0.321429	0.153846	0.268293	0.0784314	0.0840336	0.081448	0.186845	0.000306712	0.266667	0.403226	0.317365	0.37931	0.681159	0.591837	-0.274471	7.18728e-05	0.461316	9.22714e-08	FBgn0032362	spz4	INTRON
25° - 18° female	2L_11506216_SNP	A	C	A	0.557143	0.272727	0.48913	0.174312	0.177215	0.175532	0.313599	3.05532e-06	0.435484	0.517647	0.482993	0.512195	0.827586	0.726562	-0.243569	0.000176923	0.557168	2.49456e-09	FBgn0032362	spz4	SYNONYMOUS_CODING
25° - 18° female	2L_11506218_SNP	G	A	G	0.529412	0.272727	0.466667	0.160714	0.160494	0.160622	0.306045	4.95718e-06	0.435484	0.505882	0.47619	0.512821	0.809524	0.715447	-0.239257	0.00029344	0.545302	6.86825e-09	FBgn0032362	spz4	SYNONYMOUS_CODING
25° - 18° female	2L_11506233_SNP	T	C	T	0.540541	0.36	0.494949	0.144144	0.157895	0.150485	0.344464	1.12718e-07	0.507937	0.47619	0.489796	0.525	0.817204	0.729323	-0.239527	0.000225576	0.583991	2.02723e-10	FBgn0032362	spz4	SYNONYMOUS_CODING
25° - 18° female	2L_11550096_SNP	A	A	C	0.220588	0.140625	0.181818	0.0594059	0.0661157	0.0630631	0.118755	0.00675792	0.277108	0.42	0.355191	0.514706	0.715596	0.638418	-0.283227	2.89974e-06	0.401982	7.55983e-08	FBgn0265687	CR44494	61 bp UPSTREAM
25° - 18° female	2L_11640099_SNP	G	G	C	0.196721	0.135593	0.166667	0.0227273	0.146853	0.117647	0.0490196	0.320832	0.204819	0.425532	0.284615	0.65	0.723077	0.705882	-0.421267	3.55814e-09	0.470287	5.97643e-08	Intergenic
25° - 18° female	2L_11648342_SNP	C	C	T	0.412844	0.5	0.437908	0.168067	0.139344	0.153527	0.284382	5.46664e-07	0.309091	0.5	0.40367	0.391304	0.677778	0.580882	-0.177213	0.00486735	0.461594	5.15431e-08	FBgn0032369	CG6614	SYNONYMOUS_CODING
25° - 18° female	2L_11648767_SNP	T	C	T	0.336735	0.185714	0.27381	0.115854	0.203704	0.150735	0.123074	0.0133488	0.322222	0.441176	0.385417	0.8	0.640449	0.701389	-0.315972	3.22829e-07	0.439046	3.16109e-08	FBgn0032369	CG6614	NON_SYNONYMOUS_CODING
25° - 18° female	2L_11648781_SNP	G	G	A	0.290323	0.222222	0.260606	0.120253	0.192982	0.150735	0.109871	0.0269791	0.344828	0.395833	0.371585	0.745098	0.666667	0.697674	-0.32609	3.36887e-07	0.43596	7.22844e-08	FBgn0032369	CG6614	UTR_5_PRIME
25° - 18° female	2L_11648876_SNP	T	T	G	0.266667	0.217391	0.245283	0.0234375	0.215517	0.114754	0.130529	0.00608507	0.373626	0.433735	0.402299	0.744681	0.717172	0.726027	-0.323729	2.60604e-07	0.454257	8.32238e-09	FBgn0032369	CG6614	37 bp UPSTREAM
25° - 18° female	2L_11648887_SNP	A	G	A	0.28125	0.3	0.289157	0.0155039	0.2	0.102459	0.186698	0.000111255	0.411765	0.47619	0.44086	0.642857	0.717172	0.690323	-0.249462	6.78977e-05	0.43616	3.49527e-08	FBgn0032369	CG6614	48 bp UPSTREAM
25° - 18° female	2L_11648922_SNP	T	T	C	0.351852	0.214286	0.297753	0.0384615	0.211679	0.127341	0.170412	0.000483786	0.390909	0.464286	0.42268	0.634921	0.735294	0.69697	-0.274289	6.89994e-06	0.444701	1.26103e-08	FBgn0032369	CG6614	83 bp UPSTREAM
25° - 18° female	2L_11676745_SNP	G	A	G	0.473684	0.0909091	0.387755	0.0243902	0.0681818	0.0470588	0.340696	7.23798e-06	0.448276	0.433962	0.439024	0.578947	0.820513	0.741379	-0.302355	0.00039428	0.643051	1.80113e-08	Intergenic
25° - 18° female	2L_11681258_SNP	T	G	T	0.193548	0.233333	0.203252	0.0514706	0.0634921	0.0572519	0.146	0.00176788	0.339806	0.414634	0.372973	0.459016	0.77	0.652174	-0.279201	4.12555e-06	0.425201	2.75742e-08	Intergenic
25° - 18° female	2L_11706449_SNP	G	A	G	0.375	0.311111	0.353383	0.0703125	0.105691	0.0876494	0.265734	7.94619e-07	0.358025	0.544304	0.45	0.528302	0.724138	0.662722	-0.212722	0.000778148	0.478456	8.51071e-09	Intergenic
25° - 18° female	2L_11706484_SNP	A	C	A	0.341176	0.297872	0.325758	0.0740741	0.150794	0.115385	0.210373	0.000117453	0.315217	0.430769	0.363057	0.45098	0.712871	0.625	-0.261943	4.40415e-05	0.472316	2.05487e-08	Intergenic
25° - 18° female	2L_11706493_SNP	A	C	A	0.345679	0.297872	0.328125	0.049505	0.172414	0.115207	0.212918	0.000116978	0.37931	0.492308	0.427632	0.545455	0.731959	0.673759	-0.246127	0.000187791	0.459045	9.438e-08	Intergenic
25° - 18° female	2L_11728007_SNP	C	C	T	0.220779	0.166667	0.20354	0.0945946	0.119048	0.11	0.0935398	0.0710504	0.357895	0.4	0.378947	0.770833	0.728261	0.742857	-0.36391	3.0169e-09	0.45745	1.22791e-08	Intergenic
25° - 18° female	2L_1180652_SNP	G	G	T	0.196581	0.0434783	0.153374	0.423358	0.45122	0.43379	-0.280416	3.1685e-07	0.412844	0.483051	0.449339	0.329268	0.255814	0.28436	0.164979	0.00371896	-0.445395	1.72437e-08	FBgn0031319	CG4896	SYNONYMOUS_CODING
25° - 18° female	2L_11884331_SNP	G	G	T	0.0877193	0.107143	0.0941176	0.0457516	0.107143	0.0716981	0.0224195	0.50946	0.428571	0.292683	0.361446	0.737705	0.723404	0.729032	-0.367586	2.10225e-09	0.390006	2.70602e-08	FBgn0264815	Pde1c	INTRON
25° - 18° female	2L_11893866_SNP	G	G	A	0.310811	0.390244	0.352564	0.621622	0.493333	0.535714	-0.18315	0.00319225	0.38961	0.346154	0.372093	0.157895	0.0588235	0.0804598	0.291633	7.80518e-07	-0.474783	3.01456e-08	FBgn0264815	Pde1c	INTRON
25° - 18° female	2L_11893870_SNP	C	C	G	0.246575	0.39759	0.326923	0.619718	0.472973	0.520548	-0.193625	0.00163464	0.375	0.327273	0.355556	0.176471	0.0606061	0.0843373	0.271218	3.752e-06	-0.464843	4.47012e-08	FBgn0264815	Pde1c	INTRON
25° - 18° female	2L_1191707_SNP	C	C	T	0.165049	0.0243902	0.125	0.414894	0.360656	0.384259	-0.259259	1.06542e-06	0.5625	0.524752	0.541436	0.581395	0.185567	0.307143	0.234294	0.000147607	-0.493553	1.36761e-09	FBgn0031322	CG5001	SYNONYMOUS_CODING
25° - 18° female	2L_11941024_SNP	C	T	C	0.319328	0.581395	0.388889	0.769697	0.65812	0.723404	-0.334515	5.80859e-09	0.0625	0.125	0.09375	0.05	0.0232558	0.0334928	0.0602572	0.0368812	-0.394773	8.28363e-10	Intergenic
25° - 18° female	2L_11947441_SNP	A	A	G	0.476744	0.409639	0.443787	0.130435	0.276786	0.234177	0.20961	0.000646158	0.306667	0.95	0.442105	0.8	0.827586	0.820513	-0.378408	4.47488e-06	0.588017	1.08209e-08	FBgn0005664	Cry	310 bp DOWNSTREAM	FBgn0032385	CG16964	500 bp UPSTREAM
25° - 18° female	2L_11960461_SNP	A	A	T	0.0326087	0.0394737	0.0357143	0.359551	0.198473	0.263636	-0.227922	1.79781e-08	0	0.0444444	0.0153846	0	0	0	0.0153846	0.194695	-0.243307	8.02791e-09	FBgn0263019	CR43314	EXON
25° - 18° female	2L_12033089_SNP	C	C	T	0.494382	0.294118	0.462264	0.188312	0.350877	0.232227	0.230037	0.000667572	0.344086	0.645161	0.494624	0.729412	0.747664	0.739583	-0.24496	2.16175e-05	0.474996	9.02964e-08	FBgn0010497	dmGlut	SYNONYMOUS_CODING
25° - 18° female	2L_12083305_SNP	C	T	C	0.305882	0.548387	0.37069	0.771654	0.577982	0.682203	-0.311514	8.78143e-07	0.452174	0.291667	0.390374	0.166667	0.2	0.188406	0.201969	0.000567331	-0.513482	2.678e-09	FBgn0003145	prd	UTR_3_PRIME
25° - 18° female	2L_12083323_SNP	T	G	T	0.309524	0.363636	0.324786	0.801802	0.5625	0.681614	-0.356828	1.52482e-08	0.434343	0.277778	0.368421	0.183673	0.184211	0.184	0.184421	0.00196683	-0.541249	4.4086e-10	FBgn0003145	prd	SYNONYMOUS_CODING
25° - 18° female	2L_12086284_SNP	G	G	A	0.392405	0.490566	0.431818	0.797297	0.635593	0.697917	-0.266098	3.55748e-05	0.154762	0.116667	0.138889	0	0.0151515	0.00909091	0.129798	0.000264274	-0.395896	7.31124e-08	FBgn0265803	CR44592	EXON	FBgn0265804	CR44593	337 bp UPSTREAM	FBgn0003145	prd	457 bp UPSTREAM
25° - 18° female	2L_12090828_SNP	T	T	G	0.109091	0.232143	0.162371	0.480315	0.34104	0.4	-0.237629	1.93872e-07	0.418367	0.270588	0.349727	0.125	0.16092	0.149606	0.20012	0.000392086	-0.437749	1.64106e-09	FBgn0032407	Pex19	994 bp UPSTREAM
25° - 18° female	2L_12112558_SNP	T	T	C	0.191176	0.207547	0.198347	0.654206	0.401575	0.517094	-0.318747	3.59246e-08	0.153153	0.228571	0.18232	0.147059	0.0869565	0.103175	0.0791458	0.0918843	-0.397893	9.28411e-08	FBgn0263235	Phae2	302 bp DOWNSTREAM
25° - 18° female	2L_12122811_SNP	C	C	T	0.54321	0.613636	0.568	0.158621	0.327434	0.232558	0.335442	4.37553e-08	0.475	0.708333	0.615	0.712329	0.777778	0.752632	-0.137632	0.0148773	0.473073	1.38215e-08	FBgn0032414	CG17211	INTRON
25° - 18° female	2L_12128814_SNP	G	G	A	0.547368	0.322034	0.461039	0.792899	0.760417	0.781132	-0.320093	2.64333e-08	0.144231	0.168539	0.15544	0.0983607	0.079646	0.0862069	0.0692335	0.0925123	-0.389327	3.71683e-08	FBgn0032414	CG17211	NON_SYNONYMOUS_CODING
25° - 18° female	2L_12134237_SNP	C	G	C	0.476923	0.666667	0.582192	0.155556	0.234234	0.211538	0.370653	1.91325e-09	0.0166667	0	0.00909091	0	0	0	0.00909091	0.378731	0.361562	7.58607e-09	FBgn0032415	rho-6	826 bp UPSTREAM
25° - 18° female	2L_12134238_SNP	T	C	T	0.46875	0.6625	0.576389	0.170732	0.234234	0.217105	0.359284	9.21761e-09	0.0163934	0	0.00909091	0.0714286	0	0.0166667	-0.00757576	0.698858	0.366859	2.17224e-08	FBgn0032415	rho-6	827 bp UPSTREAM
25° - 18° female	2L_12134240_SNP	A	T	A	0.461538	0.670886	0.576389	0.170732	0.241071	0.222222	0.354167	1.5234e-08	0.0163934	0	0.00917431	0	0	0	0.00917431	0.379741	0.344992	5.41472e-08	FBgn0032415	rho-6	829 bp UPSTREAM
25° - 18° female	2L_12444571_SNP	G	G	A	0.214286	0.3	0.230769	0.601449	0.526316	0.56746	-0.336691	7.46287e-08	0.168831	0.169811	0.169231	0.0638298	0.0729167	0.0699301	0.0993007	0.0305682	-0.435992	1.9453e-08	FBgn0032433	Oatp33Ea	INTRON
25° - 18° female	2L_1248996_SNP	G	G	T	0.1125	0	0.0810811	0.276786	0.263636	0.27027	-0.189189	8.578e-05	0.303371	0.155556	0.22905	0.0877193	0.038961	0.0597015	0.169349	0.00013074	-0.358538	4.24874e-08	Intergenic
25° - 18° female	2L_12548639_SNP	T	T	G	0.342466	0.226667	0.283784	0.6	0.531532	0.561224	-0.277441	6.26179e-06	0.0461538	0.279412	0.165414	0.047619	0.0363636	0.0394737	0.12594	0.00373595	-0.403381	8.20799e-08	Intergenic
25° - 18° female	2L_12553131_SNP	G	A	G	0.2875	0.5	0.380282	0.771429	0.574803	0.663793	-0.283511	2.76877e-06	0.592593	0.32	0.461538	0.315789	0.205357	0.233333	0.228205	0.000213378	-0.511717	3.10883e-09	Intergenic
25° - 18° female	2L_12553622_SNP	T	T	C	0.376238	0.455882	0.408284	0.715447	0.669173	0.691406	-0.283122	1.45225e-06	0.704545	0.341772	0.532934	0.305556	0.297872	0.301205	0.231729	0.00013416	-0.514852	1.09617e-09	Intergenic
25° - 18° female	2L_12554570_SNP	A	C	A	0.138889	0.166667	0.150794	0.451613	0.336	0.385321	-0.234527	2.0992e-05	0.386139	0.204545	0.331034	0.264706	0.0833333	0.135593	0.195441	0.000768599	-0.429969	7.94676e-08	Intergenic
25° - 18° female	2L_12610022_SNP	T	C	T	0.32381	0.5	0.366906	0.653061	0.578947	0.61658	-0.249674	0.000114326	0.699029	0.393939	0.549505	0.353846	0.168539	0.246753	0.302752	1.3988e-07	-0.552426	1.75572e-10	FBgn0085424	nub	INTRON	FBgn0032439	Ref2	495 bp DOWNSTREAM
25° - 18° female	2L_12632423_SNP	C	C	T	0.21519	0.327273	0.261194	0.546875	0.386364	0.438776	-0.177581	0.00416796	0.566265	0.25	0.450382	0.25	0.0816327	0.148148	0.302234	2.53862e-06	-0.479815	7.64465e-08	FBgn0032439	Ref2	INTRON
25° - 18° female	2L_12636901_SNP	T	T	C	0.37234	0.283019	0.340136	0.211864	0.0851064	0.15566	0.184476	0.00092178	0.244898	0.442623	0.354545	0.642857	0.611111	0.625	-0.270455	8.05043e-06	0.45493	3.22511e-08	FBgn0032439	Ref2	INTRON
25° - 18° female	2L_1265543_SNP	G	G	T	0.106796	0	0.0679012	0.2	0.29771	0.246377	-0.178476	1.63159e-05	0.252632	0.165138	0.205882	0.122807	0.0185185	0.0545455	0.151337	0.000171691	-0.329812	1.1333e-08	FBgn0041097	robo3	INTRON
25° - 18° female	2L_12677157_SNP	G	G	A	0.295775	0.257143	0.276596	0.704545	0.487179	0.580488	-0.303892	5.6886e-07	0.486486	0.428571	0.456954	0.363636	0.184615	0.210526	0.246427	0.000503504	-0.550319	3.70501e-09	FBgn0004394	pdm2	INTRON
25° - 18° female	2L_12677235_SNP	A	A	G	0.32967	0.367647	0.345912	0.642202	0.519084	0.575	-0.229088	0.000151407	0.528846	0.425532	0.479798	0.307692	0.178571	0.209091	0.270707	1.37887e-05	-0.499795	8.5029e-09	FBgn0004394	pdm2	INTRON
25° - 18° female	2L_12691383_SNP	G	G	A	0.102273	0.0989011	0.100559	0.177419	0.216216	0.198529	-0.0979708	0.0189676	0.509615	0.315789	0.440994	0	0.181818	0.123894	0.3171	5.82105e-08	-0.415071	7.58018e-09	FBgn0032444	CG5525	SYNONYMOUS_CODING
25° - 18° female	2L_12801692_SNP	A	A	C	0.197674	0.169014	0.184713	0.536364	0.410448	0.467213	-0.2825	2.5321e-07	0.15534	0.0757576	0.12426	0.102041	0	0.0387597	0.0855007	0.0170336	-0.368	1.90394e-08	Intergenic
25° - 18° female	2L_12809271_SNP	T	T	C	0.181818	0.113208	0.148148	0.515152	0.405941	0.432836	-0.284688	8.57944e-06	0.138462	0.0833333	0.123596	0	0	0	0.123596	0.00182487	-0.408283	5.80095e-08	FBgn0264366	CR43818	931 bp UPSTREAM
25° - 18° female	2L_13060557_SNP	C	C	A	0.105882	0.0714286	0.0973451	0.477876	0.267606	0.396739	-0.299394	3.76949e-08	0.209877	0.130952	0.169697	0.0877193	0	0.0362319	0.133465	0.000624091	-0.432859	1.01794e-10	FBgn0262160	CG9932	417 bp UPSTREAM
25° - 18° female	2L_13062515_SNP	A	A	T	0.259843	0.403846	0.301676	0.521212	0.555556	0.535461	-0.233785	4.83986e-05	0.71875	0.398148	0.54902	0.521739	0.19084	0.305	0.24402	1.21864e-05	-0.477805	2.49059e-09	Intergenic
25° - 18° female	2L_13240467_SNP	A	A	C	0.104348	0.107143	0.104895	0.355372	0.427273	0.38961	-0.284715	2.84105e-08	0	0.0175439	0.00952381	0	0	0	0.00952381	0.262229	-0.294239	1.51773e-08	FBgn0032494	CG5945	NON_SYNONYMOUS_CODING
25° - 18° female	2L_13389804_SNP	G	A	G	0.692308	0.830189	0.727273	0.275362	0.508475	0.382812	0.34446	4.33655e-10	0.0962963	0.134503	0.117647	0.165138	0.130952	0.150259	-0.032612	0.417547	0.377072	3.3658e-08	FBgn0032517	CG7099	SYNONYMOUS_CODING
25° - 18° female	2L_13420402_SNP	A	T	A	0.5	0.523364	0.509434	0.166667	0.217877	0.192201	0.317233	1.46914e-10	0.101266	0.0416667	0.0705521	0.0428571	0.141732	0.106599	-0.0360468	0.282254	0.35328	3.43803e-09	FBgn0264432	CG43850	NON_SYNONYMOUS_CODING	FBgn0263354	CG42784	INTRON
25° - 18° female	2L_1351593_SNP	T	T	C	0.189189	0.042735	0.0994764	0.166667	0.306358	0.27907	-0.179593	0.000185246	0.302083	0.0810811	0.240602	0	0.0322581	0.0227273	0.217874	1.22603e-05	-0.397468	9.31613e-09	FBgn0031332	CG5556	135 bp DOWNSTREAM
25° - 18° female	2L_1363655_SNP	C	G	C	0.146341	0.264151	0.192593	0.1	0.0679612	0.0829016	0.109691	0.0169919	0.254902	0.208955	0.236686	0.4	0.629213	0.578947	-0.342261	2.56178e-07	0.451952	2.19664e-08	Intergenic
25° - 18° female	2L_1379037_SNP	T	C	T	0.354839	0.513514	0.4	0.25	0.161905	0.211618	0.188382	0.0018249	0.410256	0.43299	0.422857	0.491525	0.819048	0.70122	-0.278362	4.14988e-06	0.466744	4.76346e-08	Intergenic
25° - 18° female	2L_1390684_SNP	C	C	T	0.0652174	0.0666667	0.0661765	0.225806	0.222222	0.222973	-0.156797	0.00138994	0.408163	0.206897	0.333333	0	0.0384615	0.0222222	0.311111	6.00158e-07	-0.467908	3.65184e-09	FBgn0002543	lea	INTRON
25° - 18° female	2L_1401201_SNP	A	A	C	0.311688	0.164557	0.237179	0.244444	0.438095	0.38	-0.142821	0.0207436	0.742857	0.34	0.575	0.625	0	0.15873	0.41627	3.63688e-13	-0.55909	3.17885e-11	FBgn0002543	lea	INTRON
25° - 18° female	2L_1401209_SNP	C	C	T	0.3125	0.166667	0.240506	0.288889	0.442478	0.398734	-0.158228	0.0104306	0.697368	0.375	0.572581	0.705882	0	0.218182	0.354399	4.38864e-09	-0.512627	2.95792e-09	FBgn0002543	lea	INTRON
25° - 18° female	2L_1402720_SNP	T	T	C	0.0126582	0.190476	0.0915493	0.0362319	0.0283688	0.0322581	0.0592912	0.0483551	0.114286	0.272727	0.191176	0.12766	0.662921	0.477941	-0.286765	1.93778e-07	0.346056	3.48417e-08	FBgn0002543	lea	INTRON
25° - 18° female	2L_14078599_SNP	G	T	G	0.325	0.241935	0.288732	0.666667	0.518797	0.550296	-0.261563	6.37842e-05	0.180556	0.342857	0.233645	0.142857	0	0.0333333	0.200312	8.80444e-05	-0.461875	2.62423e-08	FBgn0028875	nAChRalpha5	INTRON
25° - 18° female	2L_1408892_SNP	C	A	C	0.336957	0.46875	0.370968	0.122807	0.193548	0.154589	0.216378	0.000276993	0.21	0.449541	0.334928	0.368421	0.733333	0.566265	-0.231337	6.97689e-05	0.447715	7.44479e-08	FBgn0002543	lea	INTRON
25° - 18° female	2L_14131378_SNP	T	T	C	0.0235294	0.0384615	0.0291971	0.25	0.241071	0.24537	-0.216173	7.84024e-08	0.133333	0.038961	0.0855263	0.142857	0	0.0298507	0.0556756	0.0659602	-0.271849	6.76693e-08	Intergenic
25° - 18° female	2L_14322456_SNP	G	G	A	0.0340909	0	0.0265487	0.262774	0.150685	0.22381	-0.197261	1.23772e-06	0.156863	0.0485437	0.102439	0.0909091	0	0.0306748	0.0717642	0.0159814	-0.269025	9.49654e-08	FBgn0261563	wb	NON_SYNONYMOUS_CODING
25° - 18° female	2L_14325099_SNP	G	G	A	0.108108	0	0.0774194	0.236364	0.268519	0.249084	-0.171665	7.88492e-05	0.219048	0.0438596	0.127854	0.0181818	0	0.00591716	0.121937	1.3446e-05	-0.293602	1.37775e-08	FBgn0261563	wb	NON_SYNONYMOUS_CODING
25° - 18° female	2L_14325152_SNP	G	G	A	0.0825688	0.0350877	0.0662651	0.245283	0.282258	0.261484	-0.195219	3.03559e-06	0.247706	0.0592593	0.143443	0.037037	0.013986	0.0203046	0.123138	4.26191e-05	-0.318357	6.41815e-10	FBgn0261563	wb	SYNONYMOUS_CODING
25° - 18° female	2L_14325180_SNP	C	C	A	0.0697674	0.0416667	0.0597015	0.25625	0.237288	0.248201	-0.1885	6.72794e-06	0.221239	0.0495868	0.132479	0.0178571	0.016129	0.0166667	0.115812	9.08315e-05	-0.304312	2.9298e-09	FBgn0261563	wb	NON_SYNONYMOUS_CODING
25° - 18° female	2L_14325203_SNP	G	G	A	0.0666667	0.0545455	0.062069	0.214724	0.22549	0.218868	-0.156799	0.000128599	0.19469	0.101695	0.147186	0.0181818	0.017094	0.0174419	0.129744	4.36307e-05	-0.286543	3.1932e-08	FBgn0261563	wb	SYNONYMOUS_CODING
25° - 18° female	2L_14333505_SNP	C	G	C	0.68	0.721519	0.701299	0.282609	0.516779	0.404181	0.297118	2.19774e-07	0.148649	0.294118	0.21831	0.302326	0.471429	0.40708	-0.18877	0.00408839	0.485887	2.55015e-08	FBgn0261529	ms_2_34Fe	SYNONYMOUS_CODING	FBgn0028916	CG33090	653 bp UPSTREAM
25° - 18° female	2L_14365714_SNP	C	C	A	0.608696	0.545455	0.580645	0.147541	0.246377	0.21608	0.364565	6.93925e-09	0.0266667	0.127273	0.0692308	0.1	0.181818	0.152941	-0.0837104	0.0948018	0.448275	2.51624e-08	FBgn0015546	spel1	15 bp DOWNSTREAM
25° - 18° female	2L_14475811_SNP	T	T	A	0.0909091	0.12069	0.10274	0.387755	0.172414	0.271028	-0.168288	0.000355359	0.22973	0.0566038	0.15748	0	0	0	0.15748	1.82888e-05	-0.325769	5.00482e-08	Intergenic
25° - 18° female	2L_14495795_SNP	C	C	A	0.03125	0.0540541	0.0411765	0.26875	0.100775	0.193772	-0.152595	1.67013e-05	0.125	0.0964912	0.110619	0.0576923	0	0.0186335	0.0919859	0.00143581	-0.244581	8.75575e-08	FBgn0028882	tRNA:P:35Bd	83 bp UPSTREAM
25° - 18° female	2L_14535975_SNP	T	T	C	0.092437	0	0.0674847	0.27044	0.221154	0.250951	-0.183466	1.86446e-05	0.176471	0.0902256	0.12766	0.0694444	0	0.0251256	0.102534	0.000686864	-0.286	4.91051e-08	Intergenic
25° - 18° female	2L_14592318_SNP	G	G	T	0.0581395	0.0612245	0.0592593	0.271523	0.284483	0.277154	-0.217894	4.00282e-07	0.130435	0.109589	0.119718	0.0526316	0	0.0172414	0.102477	0.0029612	-0.320371	6.12229e-09	Intergenic
25° - 18° female	2L_1543478_SNP	T	T	G	0.25	0.152174	0.211864	0.0724638	0.023622	0.0490566	0.162808	0.000456845	0.183908	0.223529	0.203488	0.388889	0.550562	0.478261	-0.274772	3.50225e-06	0.43758	6.13083e-09	Intergenic
25° - 18° female	2L_16403505_SNP	G	G	C	0.168831	0.0892857	0.135338	0.514286	0.344828	0.420382	-0.285044	7.39519e-07	0.0864198	0.125	0.100775	0	0	0	0.100775	0.00103957	-0.385819	3.38498e-09	FBgn0028523	CG5888	INTRON
25° - 18° female	2L_16418657_SNP	G	G	A	0.0617284	0	0.0364964	0.347458	0.160305	0.248996	-0.2125	5.58374e-08	0	0	0	0	0	0	0	NA	-0.2125	5.58374e-08	FBgn0028523	CG5888	INTRON	FBgn0086037	snoRNA:Me28S-A2958	773 bp UPSTREAM
25° - 18° female	2L_16519447_SNP	G	G	T	0.149254	0.182692	0.169591	0.47541	0.434426	0.448087	-0.278497	1.1302e-06	0.176471	0.137255	0.161765	0.0967742	0.0153846	0.0416667	0.120098	0.00539913	-0.398595	2.6774e-08	FBgn0032587	CG5953	INTRON
25° - 18° female	2L_1699192_SNP	A	A	G	0.0972222	0	0.0534351	0.154545	0.129496	0.140562	-0.0871271	0.0159385	0.506024	0.471429	0.490196	0.323529	0.113636	0.172131	0.318065	2.04002e-07	-0.405192	1.20189e-08	FBgn0086758	chinmo	575 bp DOWNSTREAM
25° - 18° female	2L_17239939_SNP	G	G	T	0.573333	0.875	0.70229	0.267606	0.375	0.333333	0.368957	1.7589e-09	0.196429	0.204082	0.2	0.269231	0.393258	0.365217	-0.165217	0.016211	0.534174	6.61135e-09	FBgn0032629	beat-IIIc	INTRON
25° - 18° female	2L_17592197_SNP	A	A	G	0.583333	0.575	0.580645	0.197531	0.192771	0.195122	0.385523	1.33784e-09	0.0865385	0.205128	0.137363	0.3	0.25641	0.271186	-0.133824	0.0170871	0.519347	9.13582e-10	FBgn0032652	CG6870	START_GAINED	FBgn0261089	Sytalpha	63 bp UPSTREAM	FBgn0032651	Oli	930 bp DOWNSTREAM
25° - 18° female	2L_1762040_SNP	T	T	A	0.224719	0.206897	0.215909	0.0683761	0.125874	0.1	0.115909	0.00929458	0.317757	0.339286	0.328767	0.217391	0.8	0.622517	-0.293749	1.66487e-07	0.409659	1.09088e-08	Intergenic
25° - 18° female	2L_1830217_SNP	T	T	A	0.321429	0.25	0.290541	0.151899	0.173077	0.160305	0.130235	0.0139772	0.408333	0.527778	0.464912	0.672727	0.796296	0.754601	-0.289689	5.25317e-07	0.419924	8.40678e-08	Intergenic
25° - 18° female	2L_1886436_SNP	C	C	T	0.5	0.577778	0.547297	0.753968	0.778689	0.766129	-0.218832	0.000226884	0.453488	0.384615	0.418079	0.357143	0.101852	0.173333	0.244746	1.58097e-05	-0.463577	1.62251e-08	FBgn0031374	CG7337	INTRON
25° - 18° female	2L_1886646_SNP	T	T	A	0.474359	0.592593	0.522727	0.727941	0.787611	0.75502	-0.232293	0.000150086	0.390244	0.363636	0.378378	0.236842	0.0833333	0.126866	0.251513	1.64841e-06	-0.483806	2.01414e-09	FBgn0031374	CG7337	INTRON
25° - 18° female	2L_1990828_SNP	A	A	G	0.3125	0.222222	0.28	0.168067	0.12766	0.150235	0.129765	0.0285011	0.219512	0.191489	0.204545	0.363636	0.642857	0.553398	-0.348853	8.86134e-08	0.478618	5.5773e-08	FBgn0262148	CR42874	EXON	FBgn0043539	Obp22a	553 bp DOWNSTREAM
25° - 18° female	2L_19929414_SNP	G	G	A	0.00990099	0	0.00694444	0.224299	0.164384	0.189723	-0.182779	2.56797e-08	0	0	0	0	0	0	0	NA	-0.182779	2.56797e-08	FBgn0263873	sick	INTRON
25° - 18° female	2L_20087910_SNP	C	C	T	0.0106383	0	0.00847458	0.166667	0.287234	0.208955	-0.200481	3.19547e-09	0	0	0	0	0	0	0	NA	-0.200481	3.19547e-09	FBgn0004374	neb	SYNONYMOUS_CODING
25° - 18° female	2L_2235993_SNP	G	G	T	0.245614	0.0652174	0.165049	0.573171	0.513514	0.53886	-0.373812	3.77087e-10	0	0	0	0	0	0	0	NA	-0.373812	3.77087e-10	FBgn0262126	Sec24CD	INTRON	FBgn0264946	CR44115	354 bp UPSTREAM
25° - 18° female	2L_22481862_SNP	A	G	A	0.651408	0.607595	0.635747	0.210046	0.242268	0.225182	0.410565	1.11138e-19	0.35443	0.302326	0.327273	0.25	0.433824	0.363636	-0.0363636	0.498301	0.446929	1.94436e-10	Intergenic
25° - 18° female	2L_2306743_SNP	G	G	A	0.301205	0.227273	0.268456	0.535433	0.567901	0.553633	-0.285177	7.87394e-07	0.123711	0.144231	0.134328	0.0833333	0.03	0.05	0.0843284	0.0190923	-0.369505	5.60874e-08	Intergenic
25° - 18° female	2L_3107857_SNP	A	A	G	0.428571	0.189655	0.339744	0.580952	0.388889	0.47619	-0.136447	0.0236642	0.465909	0.418182	0.447552	0.133333	0.0666667	0.0833333	0.364219	1.74512e-10	-0.500666	1.63869e-09	FBgn0015600	toc	INTRON
25° - 18° female	2L_3107858_SNP	C	C	T	0.386139	0.180328	0.308642	0.567308	0.376	0.462882	-0.15424	0.00931674	0.471264	0.410714	0.447552	0.125	0.0666667	0.0819672	0.365585	1.23423e-10	-0.519825	2.46934e-10	FBgn0015600	toc	INTRON
25° - 18° female	2L_3107930_SNP	C	C	T	0.353982	0.203125	0.299435	0.541176	0.408451	0.45815	-0.158715	0.0073044	0.506024	0.375	0.453237	0.115385	0.130435	0.127119	0.326119	9.72343e-08	-0.484834	1.2162e-08	FBgn0015600	toc	INTRON
25° - 18° female	2L_325087_SNP	T	T	C	0.35514	0.361702	0.357143	0.109589	0.19802	0.145749	0.211394	0.000110923	0.333333	0.519608	0.430769	0.591837	0.71	0.671141	-0.240372	0.000122112	0.451766	5.43525e-08	FBgn0004611	Plc21C	INTRON	FBgn0264086	CG43755	435 bp DOWNSTREAM
25° - 18° female	2L_3620165_SNP	A	A	G	0.222222	0.160714	0.202312	0.421053	0.361111	0.387597	-0.185285	0.000649398	0.292035	0.565789	0.402116	0.175	0.170732	0.171779	0.230337	3.58133e-05	-0.415622	9.30484e-08	FBgn0015663	Dot	NON_SYNONYMOUS_CODING	FBgn0031554	CG15418	945 bp DOWNSTREAM
25° - 18° female	2L_3662840_SNP	A	A	C	0.0163934	0.075	0.039604	0.166667	0.129032	0.146893	-0.107289	0.00538683	0.986667	0.487805	0.726115	0.214286	0.204819	0.208	0.518115	5.47898e-21	-0.625403	1.43695e-20	FBgn0085369	CG34340	UTR_5_PRIME
25° - 18° female	2L_3763494_SNP	C	C	A	0.208791	0.243902	0.219697	0.168539	0.0921053	0.120332	0.099365	0.0470943	0.0786517	0.0512821	0.0658683	0.302326	0.427083	0.388489	-0.322621	2.30618e-09	0.421986	9.94679e-09	FBgn0263846	CG43707	INTRON
25° - 18° female	2L_427512_SNP	T	T	C	0.0990099	0.0512821	0.0857143	0.294964	0.366906	0.330935	-0.245221	1.53411e-07	0.252252	0.166667	0.207792	0.0943396	0.0656934	0.0736842	0.134108	0.00110675	-0.379329	1.09453e-09	Intergenic
25° - 18° female	2L_4870409_SNP	C	C	T	0.441176	0.3125	0.387931	0.6875	0.678571	0.68125	-0.293319	1.73103e-05	0.48913	0.26	0.408451	0.333333	0.12963	0.180556	0.227895	0.000815329	-0.521214	6.42976e-08	FBgn0051660	pog	INTRON
25° - 18° female	2L_5417810_SNP	A	A	G	0.191781	0.323529	0.255319	0.633333	0.589744	0.608696	-0.353377	3.48395e-09	0.303922	0.216667	0.271605	0.294118	0.0847458	0.131579	0.140026	0.0174246	-0.493402	4.16549e-09	Intergenic
25° - 18° female	2L_556188_SNP	G	G	C	0.0537634	0.0425532	0.05	0.335526	0.263158	0.307692	-0.257692	4.32853e-09	0.211111	0.0993377	0.141079	0.26087	0	0.0932642	0.0478146	0.182327	-0.305507	7.02109e-08	FBgn0260933	rempA	SYNONYMOUS_CODING
25° - 18° female	2L_6010235_SNP	C	C	G	0.293333	0.24	0.28	0.561151	0.588889	0.572052	-0.292052	1.10049e-05	0.620253	0.3625	0.490566	0.321429	0.252632	0.278146	0.21242	0.000719412	-0.504473	3.42564e-08	FBgn0031762	CG9098	SYNONYMOUS_CODING
25° - 18° female	2L_6086585_SNP	C	C	T	0.0740741	0.195402	0.136905	0.163636	0.212121	0.2	-0.0630952	0.182836	0.580247	0.25	0.504762	0.25	0.0877193	0.115942	0.38882	1.65009e-08	-0.451915	6.43608e-08	FBgn0266450	Kr-h1	INTRON
25° - 18° female	2L_6395106_SNP	C	C	T	0.220339	0.310345	0.273973	0.515625	0.478571	0.490196	-0.216223	0.00049652	0.419355	0.25	0.357143	0.2	0	0.0714286	0.285714	7.03346e-06	-0.501938	1.62743e-08	FBgn0259714	CG42368	INTRON	FBgn0259715	CG42369	747 bp DOWNSTREAM
25° - 18° female	2L_6505439_SNP	A	A	C	0.366667	0.217391	0.286822	0.659091	0.117647	0.280822	0.00599979	0.917909	0.736842	0	0.428571	0	0	0	0.428571	1.3495e-28	-0.422572	1.4627e-09	FBgn0051637	CG31637	INTRON
25° - 18° female	2L_6550797_SNP	G	G	A	0.0612245	0.0909091	0.0687023	0.355932	0.26087	0.318493	-0.249791	2.57342e-08	0	0	0	0	0	0	0	NA	-0.249791	2.57342e-08	Intergenic
25° - 18° female	2L_6550808_SNP	T	T	A	0.0686275	0.111111	0.0816327	0.375	0.263636	0.332168	-0.250535	4.34714e-08	0	0	0	0	0	0	0	NA	-0.250535	4.34714e-08	Intergenic
25° - 18° female	2L_660881_SNP	T	T	C	0.56338	0.333333	0.485981	0.825243	0.747368	0.787879	-0.301897	3.06356e-06	0.350649	0.383178	0.369565	0.322581	0.0697674	0.175676	0.19389	0.000484318	-0.495787	6.11888e-09	FBgn0000497	ds	INTRON
25° - 18° female	2L_6671172_SNP	T	T	C	0.236842	0.25	0.243421	0.766667	0.446602	0.518797	-0.275376	2.41384e-05	0.344262	0	0.28	0.2	0	0.047619	0.232381	0.00032484	-0.507757	3.20989e-08	FBgn0000392	cup	INTRON	FBgn0085339	CG34310	INTRON	FBgn0028990	Spn27A	607 bp DOWNSTREAM
25° - 18° female	2L_6776077_SNP	G	G	C	0.17284	0.333333	0.232558	0.413223	0.651685	0.514286	-0.281728	2.23106e-06	0.185714	0.278351	0.239521	0.157895	0	0.0604027	0.179118	6.89572e-05	-0.460846	6.65079e-10	FBgn0031858	CG17378	SPLICE_SITE_REGION
25° - 18° female	2L_6797678_SNP	A	A	T	0.148936	0.106061	0.13125	0.373984	0.427419	0.40081	-0.26956	1.35301e-07	0	0.0149254	0.00694444	0	0	0	0.00694444	0.388327	-0.276504	9.21619e-08	FBgn0015777	nrv2	INTRON
25° - 18° female	2L_6797716_SNP	T	T	A	0.11828	0.0655738	0.0974026	0.293578	0.451128	0.380165	-0.282763	6.39138e-09	0	0.016129	0.00746269	0	0	0	0.00746269	0.383257	-0.290225	4.37214e-09	FBgn0015777	nrv2	INTRON
25° - 18° female	2L_7078028_SNP	T	T	C	0.183333	0.189655	0.185393	0.337838	0.357664	0.347368	-0.161975	0.00173283	0.504762	0.535354	0.519608	0.245902	0.262295	0.256831	0.262777	8.21853e-06	-0.424752	6.02548e-08	FBgn0031888	Pvf2	INTRON	FBgn0265822	CR44611	867 bp DOWNSTREAM
25° - 18° female	2L_7107966_SNP	G	G	A	0.158537	0.314286	0.230263	0.518987	0.464567	0.485437	-0.255174	1.43515e-05	0.607143	0.352941	0.511111	0.391304	0.2	0.247312	0.263799	0.00015471	-0.518973	1.27618e-08	FBgn0085407	Pvf3	INTRON
25° - 18° female	2L_8449113_SNP	C	T	C	0.455556	0.414634	0.442748	0.210526	0.211382	0.210938	0.231811	0.000137986	0.0111111	0.027027	0.0182927	0.127273	0.192308	0.169811	-0.151519	6.64034e-05	0.383329	8.98936e-08	FBgn0027780	U26	INTRON	FBgn0026718	fu12	578 bp DOWNSTREAM
25° - 18° female	2L_9745165_SNP	C	C	G	0.326087	0.45098	0.370629	0.0540541	0.107843	0.0798122	0.290817	3.33219e-08	0	0	0	0	0	0	0	NA	0.290817	3.33219e-08	FBgn0028704	Nckx30C	INTRON
25° - 18° female	2L_9942410_SNP	G	A	G	0.627451	0.627451	0.627451	0.435374	0.580952	0.496032	0.131419	0.0337451	0.0784314	0.395062	0.218579	0.322581	0.726496	0.586592	-0.368013	7.29792e-12	0.499432	1.10083e-09	FBgn0032167	CG5853	INTRON	FBgn0032166	CG4619	UTR_3_PRIME
25° - 18° female	2R_11066722_SNP	A	A	T	0.25	0.181818	0.217391	0.606383	0.561151	0.579399	-0.362008	4.49246e-10	0.353535	0.213115	0.3	0.257143	0.160494	0.189655	0.110345	0.066033	-0.472353	1.54583e-08	FBgn0013467	igl	INTRON
25° - 18° female	2R_12702131_SNP	C	T	C	0.513514	0.369231	0.460227	0.596859	0.725806	0.647619	-0.187392	0.00131051	0.708738	0.45122	0.594595	0.428571	0.27619	0.319728	0.274867	1.02601e-05	-0.462258	6.06159e-08	FBgn0265530	CR44380	EXON
25° - 18° female	2R_13421392_SNP	A	A	G	0.142857	0.121951	0.130435	0.232143	0.313559	0.287356	-0.156922	0.00358828	0.56338	0.485714	0.537736	0.25	0.162791	0.190476	0.34726	6.12336e-06	-0.504181	7.68089e-08	FBgn0263197	Patronin	INTRON
25° - 18° female	2R_14011313_SNP	A	A	T	0	0	0	0.15	0.194805	0.179487	-0.179487	3.47234e-08	0	0	0	0	0	0	0	NA	-0.179487	3.47234e-08	FBgn0003520	stau	INTRON
25° - 18° female	2R_14446965_SNP	G	G	A	0.284314	0.229167	0.266667	0.648148	0.535714	0.590909	-0.324242	6.2471e-08	0.519481	0.456897	0.481865	0.37037	0.259615	0.308108	0.173757	0.00406152	-0.498	4.91637e-09	FBgn0050115	GEFmeso	SYNONYMOUS_CODING
25° - 18° female	2R_14596642_SNP	G	G	A	0.102564	0	0.0701754	0	0.0150376	0.00684932	0.0633261	0.0266304	0	0.442857	0.22963	0.54	0.673684	0.627586	-0.397957	2.03642e-11	0.461283	2.52844e-12	FBgn0034380	CG15087	INTRON	FBgn0034379	CG15073	911 bp DOWNSTREAM
25° - 18° female	2R_14667269_SNP	G	A	G	0.32	0.25	0.290076	0.529412	0.65812	0.598174	-0.308097	5.94181e-07	0.435897	0.453608	0.445714	0.216216	0.256757	0.243243	0.202471	0.00192947	-0.510568	1.32188e-08	Intergenic
25° - 18° female	2R_14762843_SNP	C	C	T	0.136986	0.0243902	0.0964912	0.0338983	0.032967	0.0334928	0.0629984	0.0745828	0.118421	0.184615	0.148936	0.342857	0.558442	0.491071	-0.342135	8.25667e-08	0.405134	2.78982e-08	Intergenic
25° - 18° female	2R_14762859_SNP	T	T	A	0.12987	0.0243902	0.0932203	0.0446429	0.043956	0.044335	0.0488854	0.171964	0.128205	0.191781	0.15894	0.378378	0.583333	0.513761	-0.354821	3.18661e-08	0.403706	3.89511e-08	Intergenic
25° - 18° female	2R_15401984_SNP	A	G	A	0.256757	0.24	0.25	0.479339	0.53211	0.504348	-0.254348	3.31305e-05	0.5	0.47541	0.486364	0.347826	0.219512	0.278146	0.208218	0.00053124	-0.462566	7.07418e-08	FBgn0034458	Ir56d	908 bp UPSTREAM
25° - 18° female	2R_16097273_SNP	C	C	G	0	0.0232558	0.00757576	0.256757	0.5	0.336364	-0.328788	2.70762e-16	0.305263	0.341463	0.325688	0.126761	0.0357143	0.0774194	0.248269	1.39134e-07	-0.577057	1.192e-20	Intergenic
25° - 18° female	2R_17406196_SNP	C	C	A	0	0	0	0.166667	0.222222	0.18638	-0.18638	1.64204e-09	0	0	0	0	0	0	0	NA	-0.18638	1.64204e-09	FBgn0034634	CG10494	NON_SYNONYMOUS_CODING	FBgn0050288	CG30288	552 bp DOWNSTREAM
25° - 18° female	2R_17406241_SNP	G	G	C	0	0	0	0.18239	0.196078	0.187739	-0.187739	2.7883e-09	0	0	0	0	0	0	0	NA	-0.187739	2.7883e-09	FBgn0034634	CG10494	NON_SYNONYMOUS_CODING	FBgn0050288	CG30288	507 bp DOWNSTREAM
25° - 18° female	2R_17593883_SNP	T	G	T	0.283951	0.142857	0.226277	0.107143	0.128378	0.12069	0.105588	0.0339494	0.505747	0.25	0.401361	0.833333	0.7	0.76087	-0.359509	9.73207e-08	0.465097	2.87654e-08	FBgn0004362	HmgD	INTRON	FBgn0010228	HmgZ	INTRON
25° - 18° female	2R_17735345_SNP	T	T	C	0.21978	0.25	0.232704	0.593023	0.423077	0.490741	-0.258036	8.99443e-06	0.295455	0.202703	0.253086	0.0238095	0.0434783	0.036036	0.21705	1.81544e-06	-0.475087	1.2099e-10	FBgn0050406	tRNA:CR30406	567 bp DOWNSTREAM
25° - 18° female	2R_17735353_SNP	G	G	A	0.252747	0.222222	0.24026	0.592593	0.423729	0.492462	-0.252203	2.33717e-05	0.298851	0.215385	0.263158	0.025641	0.030303	0.0285714	0.234586	3.74187e-07	-0.486789	1.07758e-10	FBgn0050406	tRNA:CR30406	559 bp DOWNSTREAM
25° - 18° female	2R_18779130_SNP	C	T	C	0.244444	0.405405	0.291339	0.625	0.602041	0.615385	-0.324046	1.55318e-07	0.346535	0.271739	0.310881	0.223881	0.132231	0.164894	0.145987	0.0053506	-0.470033	6.55037e-09	FBgn0034795	MED23	SYNONYMOUS_CODING
25° - 18° female	2R_18779189_SNP	G	G	A	0.08	0.109091	0.0903226	0.333333	0.303922	0.321569	-0.231246	8.20681e-07	0.302752	0.226804	0.26699	0.15	0.127119	0.134831	0.132159	0.00745717	-0.363405	9.53802e-08	FBgn0034795	MED23	SYNONYMOUS_CODING
25° - 18° female	2R_18781806_SNP	T	C	T	0.378049	0.666667	0.475806	0.608696	0.77193	0.710383	-0.234576	0.000271939	0.494737	0.4	0.45625	0.210526	0.156863	0.171429	0.284821	2.97324e-05	-0.519397	3.10527e-08	FBgn0034795	MED23	UTR_3_PRIME	FBgn0034796	CG3700	152 bp UPSTREAM
25° - 18° female	2R_18803411_SNP	A	A	G	0.229885	0.428571	0.257426	0.710843	0.59375	0.659864	-0.402438	3.43601e-09	0.46988	0.344828	0.405882	0.345455	0.214286	0.272	0.133882	0.0358372	-0.536321	9.05384e-09	FBgn0034797	nahoda	SYNONYMOUS_CODING	FBgn0050187	CG30187	955 bp DOWNSTREAM
25° - 18° female	2R_18872939_SNP	T	T	G	0.280899	0.25	0.266272	0.157895	0.12766	0.139831	0.126442	0.0113326	0.3625	0.371429	0.366667	0.741935	0.727273	0.731959	-0.365292	1.18212e-07	0.491734	7.69612e-09	FBgn0261706	CR42742	EXON	FBgn0003900	twi	START_GAINED	FBgn0034807	CG9897	4 bp DOWNSTREAM	FBgn0052833	CG32833	82 bp UPSTREAM	FBgn0263551	mir-4939	97 bp UPSTREAM
25° - 18° female	2R_18938354_SNP	C	C	T	0.176471	0.0895522	0.138158	0.391304	0.236641	0.300448	-0.162291	0.00128874	0.614583	0.151899	0.405714	0.236842	0.0958904	0.144144	0.26157	1.52186e-06	-0.423861	1.10132e-08	Intergenic
25° - 18° female	2R_18953949_SNP	G	T	G	0.758621	0.625	0.716535	0.3	0.491803	0.358209	0.358326	9.31158e-09	0.422222	0.684211	0.542169	0.670455	0.746269	0.703226	-0.161057	0.00984783	0.519384	3.95958e-09	FBgn0261363	PPO3	NON_SYNONYMOUS_CODING	FBgn0021979	l_2_k09913	770 bp UPSTREAM
25° - 18° female	2R_19215168_SNP	T	T	A	0.195402	0.142857	0.180328	0.564885	0.47619	0.525424	-0.345096	2.8583e-09	0.411111	0.213483	0.312849	0.230769	0.161616	0.176	0.136849	0.0175039	-0.481945	3.84209e-09	FBgn0050417	CG30417	64 bp UPSTREAM	FBgn0034844	CG9861	900 bp DOWNSTREAM
25° - 18° female	2R_19215173_SNP	A	A	G	0.197674	0.138889	0.180328	0.5625	0.5	0.534483	-0.354155	1.18525e-09	0.373494	0.197674	0.284024	0.258065	0.17	0.19084	0.093184	0.105672	-0.447339	4.70645e-08	FBgn0050417	CG30417	69 bp UPSTREAM	FBgn0034844	CG9861	905 bp DOWNSTREAM
25° - 18° female	2R_19243437_SNP	C	T	C	0.166667	0.333333	0.188889	0.466667	0.54902	0.496454	-0.307565	7.07511e-06	0.372093	0.180556	0.28481	0.214286	0.0789474	0.127119	0.157691	0.00355768	-0.465256	9.7515e-08	FBgn0050410	Rpi	SYNONYMOUS_CODING	FBgn0034849	CG3500	458 bp DOWNSTREAM	FBgn0050409	CG30409	593 bp DOWNSTREAM
25° - 18° female	2R_19243440_SNP	C	G	C	0.146667	0.333333	0.172414	0.466667	0.645833	0.528986	-0.356572	1.23772e-07	0.390805	0.173913	0.294872	0.214286	0.103896	0.142857	0.152015	0.00639914	-0.508586	6.14705e-09	FBgn0050410	Rpi	SYNONYMOUS_CODING	FBgn0034849	CG3500	455 bp DOWNSTREAM	FBgn0050409	CG30409	596 bp DOWNSTREAM
25° - 18° female	2R_19297676_SNP	G	G	T	0.0923077	0.118421	0.106383	0.382353	0.28169	0.301136	-0.194753	0.000259278	0.493151	0.121212	0.377358	0.111111	0.0769231	0.0857143	0.291644	3.57657e-06	-0.486398	3.69227e-09	Intergenic
25° - 18° female	2R_19487347_SNP	G	G	A	0.147059	0.0897436	0.122222	0.35	0.30625	0.320833	-0.198611	5.23173e-05	0.333333	0.209877	0.278689	0.0833333	0.09375	0.0909091	0.187779	0.000172036	-0.386391	3.49263e-08	FBgn0260761	CG42559	INTRON	FBgn0260762	CG42560	INTRON	FBgn0015903	apt	298 bp DOWNSTREAM
25° - 18° female	2R_19487897_SNP	T	T	A	0.173913	0.232143	0.205882	0.293333	0.410072	0.369159	-0.163277	0.00272287	0.469697	0.225806	0.391753	0.285714	0.0447761	0.102273	0.28948	6.65538e-06	-0.452756	7.69084e-08	FBgn0260761	CG42559	NON_SYNONYMOUS_CODING	FBgn0260762	CG42560	318 bp UPSTREAM	FBgn0260455	CG10332	540 bp DOWNSTREAM	FBgn0067903	IM18	540 bp DOWNSTREAM	FBgn0015903	apt	848 bp DOWNSTREAM
25° - 18° female	2R_19528576_SNP	A	A	G	0.387755	0.38806	0.387879	0.16129	0.144828	0.152416	0.235462	1.21272e-05	0.468468	0.608696	0.53202	0.795455	0.772277	0.77931	-0.247291	3.3458e-05	0.482753	1.84102e-09	FBgn0004795	retn	INTRON
25° - 18° female	2R_19838157_SNP	A	A	C	0.237288	0.37037	0.262069	0.536145	0.483871	0.513793	-0.251724	2.10783e-05	0.22	0.333333	0.280374	0.140845	0.118519	0.126214	0.15416	0.00131594	-0.405884	9.99104e-08	FBgn0034936	CG2970	INTRON	FBgn0034937	fzr2	13 bp UPSTREAM
25° - 18° female	2R_20162645_SNP	G	T	G	0.037037	0.210526	0.092437	0.396552	0.312	0.361204	-0.268767	1.06433e-08	0	0.0208333	0.0100503	0	0	0	0.0100503	0.246638	-0.278817	5.36542e-09	FBgn0005636	nvy	612 bp UPSTREAM
25° - 18° female	2R_3094921_SNP	C	G	C	0.73301	0.818182	0.756184	0.440678	0.272727	0.374359	0.381825	4.41078e-12	0.507246	0.485149	0.494118	0.6	0.581081	0.591195	-0.0970773	0.138842	0.478902	2.28936e-08	FBgn0003090	pk	INTRON
25° - 18° female	2R_3180492_SNP	G	G	A	0.0923077	0.0649351	0.0774648	0.294118	0.266667	0.276596	-0.199131	1.34836e-05	0.666667	0.474576	0.58209	0.181818	0.298507	0.252252	0.329837	1.0127e-06	-0.528968	8.63123e-11	FBgn0003174	pwn	INTRON
25° - 18° female	2R_6542959_SNP	A	A	C	0.0121951	0.106383	0.0465116	0.2	0.147059	0.175115	-0.128604	0.000762737	0.166667	0.1375	0.153409	0	0	0	0.153409	3.20732e-06	-0.282013	2.26686e-08	Intergenic
25° - 18° female	2R_6743150_SNP	T	T	C	0.0294118	0	0.016129	0.25	0.150943	0.185185	-0.169056	1.19814e-05	0.25	0.097561	0.188119	0	0	0	0.188119	1.43506e-05	-0.357175	7.67641e-10	FBgn0050015	CG30015	INTRON
25° - 18° female	2R_7594805_SNP	C	C	T	0.16092	0.0348837	0.0982659	0.227273	0.222222	0.223881	-0.125615	0.00587694	0.305882	0.36	0.325926	0	0.0952381	0.0659341	0.259992	3.00411e-06	-0.385607	8.38755e-08	Intergenic
25° - 18° female	2R_7837703_SNP	T	T	A	0.109091	0.176471	0.146341	0.236364	0.118644	0.156069	-0.0097279	0.843607	0.0757576	0.318182	0.172727	0.545455	0.702128	0.672414	-0.499687	9.97859e-11	0.489959	9.01577e-08	FBgn0033668	CG13188	INTRON
25° - 18° female	2R_8350537_SNP	T	T	C	0.313253	0.117647	0.238806	0.496454	0.405405	0.456349	-0.217543	0.000201458	0.324675	0.359551	0.343373	0.166667	0.091954	0.116279	0.227094	3.56673e-05	-0.444638	3.03414e-08	FBgn0010238	Lac	INTRON
25° - 18° female	2R_8368074_SNP	A	A	G	0.651685	0.595506	0.623596	0.416667	0.422819	0.420233	0.203362	0.000611212	0.237624	0.440678	0.3125	0.568627	0.609195	0.594203	-0.281703	1.51383e-05	0.485065	3.67198e-08	FBgn0033744	Dh44-R2	INTRON
25° - 18° female	2R_8368085_SNP	A	A	C	0.623529	0.646341	0.634731	0.394231	0.415493	0.406504	0.228226	0.000147232	0.22	0.410714	0.288462	0.581818	0.581395	0.58156	-0.293099	5.73693e-06	0.521325	3.49852e-09	FBgn0033744	Dh44-R2	INTRON
25° - 18° female	2R_8725689_SNP	G	G	T	0.191489	0.152174	0.178571	0.485294	0.357143	0.423664	-0.245093	8.3351e-06	0.173913	0.0769231	0.125683	0.0612245	0	0.020979	0.104704	0.00119525	-0.349797	4.16737e-08	Intergenic
25° - 18° female	2R_8848150_SNP	G	G	C	0.0892857	0.116279	0.105634	0.2	0.369427	0.309917	-0.204284	3.00614e-05	0.379747	0.272727	0.341463	0.25	0.0487805	0.0943396	0.247124	2.13526e-05	-0.451407	2.86756e-09	Intergenic
25° - 18° female	2R_8908146_SNP	T	C	T	0.584615	0.470588	0.545455	0.778481	0.804196	0.790698	-0.245243	5.61571e-06	0.409091	0.391753	0.4	0.282609	0.178295	0.205714	0.194286	0.000770324	-0.439529	2.73488e-08	Intergenic
25° - 18° female	2R_9361607_SNP	C	C	G	0.142857	0.0833333	0.115385	0.438356	0.344262	0.379487	-0.264103	4.8667e-07	0.490196	0.390244	0.445652	0.173913	0.173913	0.173913	0.271739	0.000361526	-0.535842	6.96881e-09	FBgn0000119	arr	INTRON
25° - 18° female	2R_9407112_SNP	G	G	A	0.426829	0.270833	0.369231	0.1875	0.189781	0.188755	0.180476	0.00200691	0.0754717	0.194805	0.125683	0.298246	0.484848	0.416667	-0.290984	1.17006e-07	0.471459	4.1099e-09	FBgn0260964	Vmat	INTRON
25° - 18° female	2R_9407113_SNP	T	T	G	0.406977	0.272727	0.361538	0.198276	0.188406	0.192913	0.168625	0.00400607	0.0747664	0.213333	0.131868	0.303571	0.49505	0.426752	-0.294883	9.43402e-08	0.463509	8.65201e-09	FBgn0260964	Vmat	INTRON
25° - 18° female	2R_9407126_SNP	G	G	C	0.406977	0.27907	0.364341	0.169492	0.218978	0.196078	0.168263	0.00429619	0.0740741	0.197368	0.125	0.307692	0.527473	0.447552	-0.322552	9.27333e-09	0.490815	1.64316e-09	FBgn0260964	Vmat	INTRON
25° - 18° female	3L_10465565_SNP	T	A	T	0.704918	0.821429	0.760684	0.483607	0.481203	0.482353	0.278331	3.80983e-06	0.0657895	0.254545	0.145038	0.297297	0.350649	0.333333	-0.188295	0.00212344	0.466626	5.61529e-08	Intergenic
25° - 18° female	3L_11307566_SNP	C	C	T	0.387097	0.695652	0.518519	0.529412	0.438202	0.45283	0.0656883	0.464466	0.0677966	0.117647	0.0789474	0.25	0.884615	0.684211	-0.605263	5.85993e-18	0.670951	3.86333e-09	FBgn0265468	CR44361	833 bp UPSTREAM
25° - 18° female	3L_11307568_SNP	T	T	A	0.363636	0.695652	0.5	0.555556	0.413793	0.438095	0.0619048	0.483759	0.05	0.117647	0.0649351	0.25	0.888889	0.692308	-0.627373	1.04942e-20	0.689277	5.43273e-10	FBgn0265468	CR44361	831 bp UPSTREAM
25° - 18° female	3L_12159046_SNP	A	G	A	0.595238	0.554054	0.575949	0.179775	0.276786	0.233831	0.342119	8.66969e-09	0.365591	0.27027	0.323353	0.307692	0.516129	0.470588	-0.147235	0.0325289	0.489353	7.50138e-08	FBgn0036260	Rh7	UTR_3_PRIME
25° - 18° female	3L_13604324_SNP	C	T	C	0.361702	0.27027	0.335878	0.0629371	0.0434783	0.0553191	0.280559	9.26997e-08	0	0	0	0	0	0	0	NA	0.280559	9.26997e-08	FBgn0264001	bru-3	INTRON
25° - 18° female	3L_14325525_SNP	C	C	T	0.1125	0.151515	0.123894	0.292135	0.348624	0.313589	-0.189695	0.000203482	0.278261	0.196262	0.238739	0.0441176	0.0544218	0.0511628	0.187576	4.17158e-06	-0.377271	7.72322e-09	FBgn0001085	fz	INTRON
25° - 18° female	3L_14350349_SNP	T	A	T	0.247934	0.205882	0.23871	0.403509	0.47619	0.441667	-0.202957	0.00056625	0.262626	0.254902	0.258706	0.0754717	0.025974	0.0461538	0.212553	1.10287e-06	-0.41551	1.42366e-08	FBgn0001085	fz	INTRON
25° - 18° female	3L_14357514_SNP	C	C	A	0.684615	0.575	0.658824	0.342105	0.265152	0.300813	0.358011	9.80975e-10	0.0520833	0.0869565	0.0691489	0.192308	0	0.0645161	0.00463281	0.879672	0.353378	8.92046e-08	FBgn0001085	fz	INTRON
25° - 18° female	3L_15614762_SNP	C	C	T	0.076087	0.0625	0.0714286	0.269939	0.217742	0.247387	-0.175958	3.5451e-05	0.190476	0.0967742	0.139738	0.0555556	0	0.0252525	0.114485	0.00029279	-0.290444	4.27151e-08	FBgn0259236	comm3	INTRON	FBgn0036522	CG7372	NON_SYNONYMOUS_CODING
25° - 18° female	3L_15715287_SNP	A	A	G	0.38843	0.185185	0.306931	0.1	0.183544	0.151163	0.155768	0.0015723	0.284091	0.389474	0.338798	0.534483	0.686047	0.625	-0.286202	5.86184e-06	0.44197	3.44781e-08	FBgn0010105	comm	141 bp DOWNSTREAM
[truncated: 1,406 more rows]

## Sheet: E. Common Genes
Experiment	SNP	Reference Allele	Major Allele	Minor Allele	Old Rep1 Frequency	Old Rep2 Frequency	Old Average Frequency	Young Rep1 Frequency	Young Rep2 Frequency	Young Average Frequency	Old - Young Frequency Difference	P-value	Gene 1 FlyBase ID	Gene 1 Symbol	Gene 1 Site Class	Gene 2 FlyBase ID	Gene 2 Symbol	Gene 2 Site Class	Gene 3 FlyBase ID	Gene 3 Symbol	Gene 3 Site Class	Gene 4 FlyBase ID	Gene 4 Symbol	Gene 4 Site Class	Gene 5 FlyBase ID	Gene 5 Symbol	Gene 5 Site Class
[truncated: 358 more rows]

[truncated: 1 more sheets: F. AIP & DGRP]
