# Supplementary material for: Context-dependent genetic architecture of Drosophila life span
Source: PLoS Biol. 2020 Mar 5;18(3):e3000645. doi: 10.1371/journal.pbio.3000645 (PMC7077879; doi:10.1371/journal.pbio.3000645)
Supplement: S6 Table — (A) Genes discovered by GWA analyses in the AIP and DGRP and their union. (B) GO enrichment analyses. (C) Comparison of genes discovered in this study and genes with mutations affecting life span. (XLSX) [file pbio.3000645.s006.xlsx]

## Sheet: A. AIP and DGRP Candidate Genes
DGRP Flybase ID	DGRP Gene Symbol		AIP FlyBase ID	AIPGene Symbol		All FlyBase ID	All Gene Symbol		DGRP/AIP Overlap FlyBase ID	DGRP/AIP Overlap Gene Symbol
FBgn0020238	14-3-3epsilon		FBgn0259923	2019-09-04		FBgn0259923	2019-09-04		FBgn0004168	5-HT1A
FBgn0004168	5-HT1A		FBgn0010339	128up		FBgn0010339	128up		FBgn0052062	A2bp1
FBgn0052062	A2bp1		FBgn0250848	26-29-p		FBgn0020238	14-3-3epsilon		FBgn0020510	Abi
FBgn0027086	Aats-ile		FBgn0004168	5-HT1A		FBgn0250848	26-29-p		FBgn0000017	Abl
FBgn0000017	Abl		FBgn0263116	5-HT1B		FBgn0004168	5-HT1A		FBgn0250816	AGO3
FBgn0022710	Ac13E		FBgn0000008	a		FBgn0263116	5-HT1B		FBgn0032536	Ance-3
FBgn0026086	Adar		FBgn0052062	A2bp1		FBgn0000008	a		FBgn0015904	ara
FBgn0020513	ade5		FBgn0005674	Aats-glupro		FBgn0052062	A2bp1		FBgn0000114	aret
FBgn0000055	Adh		FBgn0264442	ab		FBgn0005674	Aats-glupro		FBgn0000119	arr
FBgn0000056	Adhr		FBgn0000014	abd-A		FBgn0027086	Aats-ile		FBgn0034606	ASPP
FBgn0250816	AGO3		FBgn0000015	Abd-B		FBgn0264442	ab		FBgn0262870	axo
FBgn0029105	alpha-catenin-related		FBgn0020510	Abi		FBgn0000014	abd-A		FBgn0004870	bab1
FBgn0052626	AMPdeam		FBgn0004852	Ac76E		FBgn0000015	Abd-B		FBgn0034724	babos
FBgn0032536	Ance-3		FBgn0000024	Ace		FBgn0020510	Abi		FBgn0087007	bbg
FBgn0260642	Antp		FBgn0020509	Acp62F		FBgn0000017	Abl		FBgn0028645	beat-Ib
FBgn0000099	ap		FBgn0000042	Act5C		FBgn0022710	Ac13E		FBgn0250908	beat-VII
FBgn0029879	APC7		FBgn0040510	ACXA		FBgn0004852	Ac76E		FBgn0027660	blot
FBgn0032136	Apoltp		FBgn0040506	ACXE		FBgn0000024	Ace		FBgn0264001	bru-3
FBgn0015904	ara		FBgn0025115	Acyp		FBgn0020509	Acp62F		FBgn0040491	Buffy
FBgn0028646	aralar1		FBgn0038341	AdamTS-A		FBgn0000042	Act5C		FBgn0020556	bxd
FBgn0000114	aret		FBgn0038172	Adgf-D		FBgn0040510	ACXA		FBgn0264386	Ca-alpha1T
FBgn0025186	ari-2		FBgn0027493	AdSS		FBgn0040506	ACXE		FBgn0037963	Cad87A
FBgn0000119	arr		FBgn0038223	Afti		FBgn0025115	Acyp		FBgn0052183	Ccn
FBgn0000121	Arr2		FBgn0250816	AGO3		FBgn0038341	AdamTS-A		FBgn0031563	CG10031
FBgn0029095	aru		FBgn0027932	Akap200		FBgn0026086	Adar		FBgn0036353	CG10171
FBgn0034606	ASPP		FBgn0082598	akirin		FBgn0020513	ade5		FBgn0034731	CG10384
FBgn0033010	Atf6		FBgn0000064	Ald		FBgn0038172	Adgf-D		FBgn0034693	CG11073
FBgn0032422	atilla		FBgn0010215	alpha-Cat		FBgn0000055	Adh		FBgn0036330	CG11263
FBgn0016119	ATPsyn-Cf6		FBgn0259170	alpha-Man-I		FBgn0000056	Adhr		FBgn0038220	CG12207
FBgn0031420	Atxn7		FBgn0023179	amon		FBgn0027493	AdSS		FBgn0036799	CG13380
FBgn0262870	axo		FBgn0027356	Amph		FBgn0038223	Afti		FBgn0034723	CG13506
FBgn0004870	bab1		FBgn0012037	Ance		FBgn0250816	AGO3		FBgn0036773	CG13698
FBgn0034724	babos		FBgn0032535	Ance-2		FBgn0027932	Akap200		FBgn0036851	CG14082
FBgn0087007	bbg		FBgn0032536	Ance-3		FBgn0082598	akirin		FBgn0039647	CG14509
FBgn0028645	beat-Ib		FBgn0261788	Ank2		FBgn0000064	Ald		FBgn0029746	CG15465
FBgn0038087	beat-Va		FBgn0004569	aos		FBgn0010215	alpha-Cat		FBgn0031627	CG15630
FBgn0039584	beat-VI		FBgn0015903	apt		FBgn0029105	alpha-catenin-related		FBgn0036440	CG17177
FBgn0250908	beat-VII		FBgn0015904	ara		FBgn0259170	alpha-Man-I		FBgn0036454	CG17839
FBgn0036492	Best3		FBgn0000114	aret		FBgn0023179	amon		FBgn0265268	CG18234
FBgn0036491	Best4		FBgn0011745	Arp1		FBgn0052626	AMPdeam		FBgn0042185	CG18769
FBgn0000179	bi		FBgn0000119	arr		FBgn0027356	Amph		FBgn0050015	CG30015
FBgn0027660	blot		FBgn0038189	Art6		FBgn0012037	Ance		FBgn0051638	CG31638
FBgn0010300	brat		FBgn0038188	Art9		FBgn0032535	Ance-2		FBgn0051760	CG31760
FBgn0259246	brp		FBgn0039908	Asator		FBgn0032536	Ance-3		FBgn0051778	CG31778
FBgn0264001	bru-3		FBgn0034075	Asph		FBgn0261788	Ank2		0;FBgn0051778	CG31778
FBgn0000529	bsh		FBgn0034606	ASPP		FBgn0260642	Antp		FBgn0051814	CG31814
FBgn0005592	btl		FBgn0036790	AstC-R1		FBgn0004569	aos		FBgn0052073	CG32073
FBgn0040491	Buffy		FBgn0036789	AstC-R2		FBgn0000099	ap		FBgn0052206	CG32206
FBgn0000241	bw		FBgn0020762	Atet		FBgn0029879	APC7		FBgn0052547	CG32547
FBgn0265598	Bx		FBgn0032935	Atg18b		FBgn0032136	Apoltp		FBgn0053158	CG33158
FBgn0020556	bxd		FBgn0264325	Atg6		FBgn0015903	apt		FBgn0083945	CG34109
FBgn0264386	Ca-alpha1T		FBgn0013751	Awh		FBgn0015904	ara		FBgn0083950	CG34114
FBgn0259822	Ca-beta		FBgn0026597	Axn		FBgn0028646	aralar1		FBgn0085369	CG34340
FBgn0263111	cac		FBgn0262870	axo		FBgn0000114	aret		FBgn0085385	CG34356
FBgn0037963	Cad87A		FBgn0000152	Axs		FBgn0025186	ari-2		FBgn0085399	CG34370
FBgn0000256	capu		FBgn0025185	az2		FBgn0011745	Arp1		FBgn0031562	CG3604
FBgn0002022	Catsup		FBgn0023407	B4		FBgn0000119	arr		FBgn0036793	CG4174
FBgn0052183	Ccn		FBgn0004870	bab1		FBgn0000121	Arr2		FBgn0259224	CG42324
FBgn0263986	cd		FBgn0025525	bab2		FBgn0038189	Art6		FBgn0259735	CG42389
FBgn0261532	cdm		FBgn0034724	babos		FBgn0038188	Art9		FBgn0259935	CG42458
FBgn0031568	CG10019		FBgn0260960	Baldspot		FBgn0029095	aru		FBgn0261804	CG42750
FBgn0031563	CG10031		FBgn0027889	ball		FBgn0039908	Asator		FBgn0261999	CG42817
FBgn0036353	CG10171		FBgn0000163	baz		FBgn0034075	Asph		FBgn0262141	CG42867
FBgn0035690	CG10274		FBgn0087007	bbg		FBgn0034606	ASPP		FBgn0264339	CG43795
FBgn0034731	CG10384		FBgn0013433	beat-Ia		FBgn0036790	AstC-R1		FBgn0264542	CG43921
FBgn0034636	CG10440		FBgn0028645	beat-Ib		FBgn0036789	AstC-R2		FBgn0265002	CG44153
FBgn0033830	CG10814		FBgn0028644	beat-Ic		FBgn0020762	Atet		FBgn0265595	CG44422
FBgn0034356	CG10924		FBgn0032629	beat-IIIc		FBgn0033010	Atf6		FBgn0266354	CG45002
FBgn0034693	CG11073		FBgn0038084	beat-Vc		FBgn0032935	Atg18b		FBgn0266417	CG45057
FBgn0036332	CG11261		FBgn0250908	beat-VII		FBgn0264325	Atg6		FBgn0266696	CG45186
FBgn0036330	CG11263		FBgn0035696	Best2		FBgn0032422	atilla		FBgn0032166	CG4619
FBgn0034713	CG11291		FBgn0008635	betaCOP		FBgn0016119	ATPsyn-Cf6		FBgn0035587	CG4623
FBgn0030058	CG11294		FBgn0015000	betaggt-I		FBgn0031420	Atxn7		FBgn0030803	CG4880
FBgn0031835	CG11319		FBgn0030563	betaNACtes2		FBgn0013751	Awh		FBgn0036576	CG5151
FBgn0031857	CG11321		FBgn0052598	betaNACtes6		FBgn0026597	Axn		FBgn0030838	CG5445
FBgn0035346	CG1146		FBgn0000180	bib		FBgn0262870	axo		FBgn0039430	CG5455
FBgn0035437	CG11526		FBgn0039282	Bili		FBgn0000152	Axs		FBgn0032167	CG5853
FBgn0037562	CG11671		FBgn0035625	Blimp-1		FBgn0025185	az2		FBgn0038720	CG6231
FBgn0038683	CG11779		FBgn0085284	Blos3		FBgn0023407	B4		FBgn0032395	CG6734
FBgn0039616	CG11828		FBgn0027660	blot		FBgn0004870	bab1		FBgn0035253	CG7971
FBgn0039297	CG11852		FBgn0041161	blue		FBgn0025525	bab2		FBgn0035260	CG7991
FBgn0039656	CG11951		FBgn0011211	blw		FBgn0034724	babos		FBgn0033638	CG9005
FBgn0035285	CG12025		FBgn0036449	bmm		FBgn0260960	Baldspot		FBgn0030809	CG9086
FBgn0030099	CG12056		FBgn0014135	bnl		FBgn0027889	ball		FBgn0036663	CG9674
FBgn0030098	CG12057		FBgn0040487	BobA		FBgn0000163	baz		FBgn0034903	CG9850
FBgn0038220	CG12207		FBgn0023097	bon		FBgn0087007	bbg		FBgn0259236	comm3
FBgn0032295	CG12299		FBgn0264001	bru-3		FBgn0013433	beat-Ia		FBgn0005775	Con
FBgn0038590	CG12320		FBgn0036712	brv2		FBgn0028645	beat-Ib		FBgn0261708	CR42745
FBgn0040805	CG12355		FBgn0029848	Btd		FBgn0028644	beat-Ic		FBgn0262107	CR42860
FBgn0028857	CG12448		FBgn0025457	Bub3		FBgn0032629	beat-IIIc		FBgn0262142	CR42868
FBgn0029657	CG12535		FBgn0040491	Buffy		FBgn0038087	beat-Va		FBgn0263019	CR43314
FBgn0030181	CG12645		FBgn0259176	bun		FBgn0038084	beat-Vc		FBgn0264675	CR43960
FBgn0046294	CG12699		FBgn0031150	bves		FBgn0039584	beat-VI		FBgn0265370	CR44311
FBgn0030666	CG12708		FBgn0265598	Bx		FBgn0250908	beat-VII		255;FBgn0265370	CR44311
FBgn0033645	CG13196		FBgn0020556	bxd		FBgn0035696	Best2		FBgn0265415	CR44327
FBgn0035611	CG13285		FBgn0001991	Ca-alpha1D		FBgn0036492	Best3		FBgn0265664	CR44471
FBgn0035643	CG13287		FBgn0264386	Ca-alpha1T		FBgn0036491	Best4		FBgn0265981	CR44760
FBgn0036799	CG13380		FBgn0263111	cac		FBgn0008635	betaCOP		FBgn0266199	CR44894
FBgn0034723	CG13506		FBgn0037963	Cad87A		FBgn0015000	betaggt-I		FBgn0266207	CR44902
FBgn0034942	CG13566		FBgn0038247	Cad88C		FBgn0030563	betaNACtes2		FBgn0266315	CR44980
FBgn0036773	CG13698		FBgn0015609	CadN		FBgn0052598	betaNACtes6		FBgn0266588	CR45113
FBgn0039054	CG13830		FBgn0262018	CadN2		FBgn0000179	bi		FBgn0266589	CR45114
FBgn0035162	CG13900		FBgn0012051	CalpA		FBgn0000180	bib		FBgn0266807	CR45269
FBgn0035267	CG13921		FBgn0013995	Calx		FBgn0039282	Bili		FBgn0004198	ct
FBgn0031289	CG13950		FBgn0000253	Cam		FBgn0035625	Blimp-1		FBgn0022699	D19B
FBgn0036849	CG14079		FBgn0011569	can		FBgn0085284	Blos3		FBgn0261934	dikar
FBgn0036851	CG14082		FBgn0030758	CanA-14F		FBgn0027660	blot		FBgn0000479	dnc
FBgn0036352	CG14110		FBgn0042134	Capr		FBgn0041161	blue		FBgn0040823	dpr6
FBgn0036331	CG14117		FBgn0023095	caps		FBgn0011211	blw		FBgn0265296	Dscam2
FBgn0032022	CG14275		FBgn0052183	Ccn		FBgn0036449	bmm		FBgn0031464	Duox
FBgn0038159	CG14369		FBgn0052499	Cda4		FBgn0014135	bnl		FBgn0004511	dy
FBgn0038158	CG14370		FBgn0025781	Cdc16		FBgn0040487	BobA		FBgn0016930	Dyrk2
FBgn0039647	CG14509		FBgn0004876	cdi		FBgn0023097	bon		FBgn0039411	dys
FBgn0039617	CG14521		FBgn0027491	Cdk5alpha		FBgn0010300	brat		FBgn0000568	Eip75B
FBgn0039611	CG14528		FBgn0039056	CenB1A		FBgn0259246	brp		FBgn0027496	epsilonCOP
FBgn0039609	CG14529		FBgn0028509	CenG1A		FBgn0264001	bru-3		FBgn0000633	fas
FBgn0037127	CG14566		FBgn0037972	CG10005		FBgn0036712	brv2		FBgn0000636	Fas3
FBgn0037128	CG14572		FBgn0031563	CG10031		FBgn0000529	bsh		FBgn0011591	fng
FBgn0037822	CG14683		FBgn0035727	CG10063		FBgn0029848	Btd		FBgn0029769	frma
FBgn0035718	CG14820		FBgn0036369	CG10089		FBgn0005592	btl		FBgn0004509	Fur1
FBgn0032377	CG14937		FBgn0035715	CG10103		FBgn0025457	Bub3		FBgn0001085	fz
FBgn0030938	CG15047		FBgn0038088	CG10126		FBgn0040491	Buffy		FBgn0016797	fz2
FBgn0034397	CG15082		FBgn0036366	CG10133		FBgn0259176	bun		FBgn0260446	GABA-B-R1
FBgn0027580	CG1516		FBgn0032800	CG10137		FBgn0031150	bves		FBgn0267336	Glut4EF
FBgn0033108	CG15236		FBgn0035704	CG10144		FBgn0000241	bw		FBgn0010226	GstS1
FBgn0028879	CG15270		FBgn0035697	CG10163		FBgn0265598	Bx		FBgn0261509	haf
FBgn0028526	CG15293		FBgn0032801	CG10165		FBgn0020556	bxd		FBgn0030600	hiw
FBgn0031460	CG15399		FBgn0036353	CG10171		FBgn0001991	Ca-alpha1D		FBgn0263395	hppy
FBgn0029746	CG15465		FBgn0032796	CG10188		FBgn0264386	Ca-alpha1T		FBgn0001235	hth
FBgn0029697	CG15570		FBgn0039118	CG10208		FBgn0259822	Ca-beta		FBgn0086613	Ino80
FBgn0029696	CG15571		FBgn0033971	CG10209		FBgn0263111	cac		FBgn0263973	jv
FBgn0031627	CG15630		FBgn0027596	CG10249		FBgn0037963	Cad87A		FBgn0262127	kibra
FBgn0034622	CG15666		FBgn0035688	CG10289		FBgn0038247	Cad88C		FBgn0028369	kirre
FBgn0034093	CG15706		FBgn0034643	CG10321		FBgn0015609	CadN		FBgn0039688	Kul
FBgn0034099	CG15708		FBgn0260455	CG10332		FBgn0262018	CadN2		FBgn0010238	Lac
FBgn0029814	CG15765		FBgn0036208	CG10361		FBgn0012051	CalpA		FBgn0000464	Lar
FBgn0028476	CG15817		FBgn0034731	CG10384		FBgn0013995	Calx		FBgn0034720	Liprin-gamma
FBgn0035337	CG15877		FBgn0032724	CG10428		FBgn0000253	Cam		FBgn0032633	Lrch
FBgn0035316	CG15878		FBgn0037531	CG10445		FBgn0011569	can		FBgn0040765	luna
FBgn0031558	CG16704		FBgn0034634	CG10494		FBgn0030758	CanA-14F		FBgn0265487	mbl
FBgn0028904	CG16879		FBgn0039312	CG10514		FBgn0042134	Capr		FBgn0032694	MESR3
FBgn0040496	CG17104		FBgn0034583	CG10527		FBgn0023095	caps		FBgn0032456	MRP
FBgn0039048	CG17111		FBgn0039321	CG10550		FBgn0000256	capu		FBgn0052296	Mrtf
FBgn0036440	CG17177		FBgn0036289	CG10657		FBgn0002022	Catsup		FBgn0011666	msi
FBgn0032419	CG17217		FBgn0036288	CG10660		FBgn0052183	Ccn		FBgn0002945	nkd
FBgn0033802	CG17724		FBgn0035586	CG10671		FBgn0263986	cd		FBgn0011817	nmo
FBgn0036454	CG17839		FBgn0036368	CG10738		FBgn0052499	Cda4		FBgn0085424	nub
FBgn0034624	CG17974		FBgn0039235	CG10899		FBgn0025781	Cdc16		FBgn0038063	Octbeta2R
FBgn0036796	CG18231		FBgn0038090	CG10909		FBgn0004876	cdi		FBgn0037153	olf413
FBgn0036795	CG18233		FBgn0037514	CG10919		FBgn0027491	Cdk5alpha		FBgn0259175	ome
FBgn0265268	CG18234		FBgn0032857	CG10947		FBgn0261532	cdm		FBgn0003016	osp
FBgn0034206	CG18469		FBgn0036310	CG10969		FBgn0039056	CenB1A		FBgn0264255	para
FBgn0038589	CG18598		FBgn0031741	CG11034		FBgn0028509	CenG1A		FBgn0264815	Pde1c
FBgn0042185	CG18769		FBgn0034693	CG11073		FBgn0037972	CG10005		FBgn0264908	pHCl
FBgn0039773	CG2224		FBgn0030408	CG11085		FBgn0031568	CG10019		FBgn0041195	Pkd2
FBgn0033484	CG2269		FBgn0039241	CG11089		FBgn0031563	CG10031		FBgn0025574	Pli
FBgn0032864	CG2493		FBgn0030511	CG11158		FBgn0035727	CG10063		FBgn0051660	pog
FBgn0031459	CG2862		FBgn0030257	CG11160		FBgn0036369	CG10089		FBgn0052792	ppk8
FBgn0050015	CG30015		FBgn0031860	CG11236		FBgn0035715	CG10103		FBgn0003175	px
FBgn0050080	CG30080		FBgn0036330	CG11263		FBgn0038088	CG10126		FBgn0260943	Rbp6
FBgn0050273	CG30273		FBgn0034700	CG11269		FBgn0036366	CG10133		FBgn0261549	rdgA
FBgn0050394	CG30394		FBgn0035557	CG11353		FBgn0032800	CG10137		FBgn0004244	Rdl
FBgn0050457	CG30457		FBgn0035490	CG1136		FBgn0035704	CG10144		FBgn0243486	rdo
FBgn0031465	CG3123		FBgn0034737	CG11362		FBgn0035697	CG10163		FBgn0266098	rg
FBgn0051323	CG31323		FBgn0034200	CG11395		FBgn0032801	CG10165		FBgn0036518	RhoGAP71E
FBgn0051345	CG31345		FBgn0037021	CG11399		FBgn0036353	CG10171		FBgn0035574	RhoGEF64C
FBgn0051427	CG31427		FBgn0037162	CG11449		FBgn0032796	CG10188		FBgn0004842	RYa-R
FBgn0051445	CG31445		FBgn0034688	CG11474		FBgn0039118	CG10208		FBgn0032330	Samuel
FBgn0051475	CG31475		FBgn0030541	CG11584		FBgn0033971	CG10209		FBgn0016754	sba
FBgn0051638	CG31638		FBgn0035488	CG11593		FBgn0027596	CG10249		FBgn0010575	sbb
FBgn0051729	CG31729		FBgn0036836	CG11619		FBgn0035690	CG10274		FBgn0085387	shakB
FBgn0051760	CG31760		FBgn0037625	CG11768		FBgn0035688	CG10289		FBgn0015295	shark
FBgn0051769	CG31769		FBgn0028947	CG11865		FBgn0034643	CG10321		FBgn0085395	Shawl
FBgn0051814	CG31814		FBgn0039644	CG11897		FBgn0260455	CG10332		FBgn0263873	sick
FBgn0051832	CG31832		FBgn0039645	CG11898		FBgn0036208	CG10361		FBgn0029761	SK
FBgn0051862	CG31862		FBgn0036678	CG11905		FBgn0034731	CG10384		FBgn0051163	SKIP
FBgn0051909	CG31909		FBgn0031620	CG11929		FBgn0032724	CG10428		FBgn0086906	sls
FBgn0029888	CG3192		FBgn0035429	CG12017		FBgn0034636	CG10440		FBgn0264357	SNF4Agamma
FBgn0052073	CG32073		FBgn0039831	CG12054		FBgn0037531	CG10445		FBgn0085450	Snoo
FBgn0052103	CG32103		FBgn0037386	CG1208		FBgn0034634	CG10494		FBgn0042630	Sox21b
FBgn0052104	CG32104		FBgn0037325	CG12147		FBgn0039312	CG10514		FBgn0263236	SP1029
FBgn0052107	CG32107		FBgn0038220	CG12207		FBgn0034583	CG10527		FBgn0029768	SPR
FBgn0052192	CG32192		FBgn0038057	CG12267		FBgn0039321	CG10550		FBgn0024836	stan
FBgn0052204	CG32204		FBgn0030596	CG12398		FBgn0036289	CG10657		FBgn0004575	Syn
FBgn0052206	CG32206		FBgn0032465	CG12404		FBgn0036288	CG10660		FBgn0261090	Sytbeta
FBgn0052354	CG32354		FBgn0040871	CG12479		FBgn0035586	CG10671		FBgn0041092	tai
FBgn0052369	CG32369		FBgn0086604	CG12484		FBgn0036368	CG10738		FBgn0267001	Ten-a
FBgn0052461	CG32461		FBgn0036131	CG12522		FBgn0033830	CG10814		FBgn0004449	Ten-m
FBgn0052521	CG32521		FBgn0031070	CG12702		FBgn0039235	CG10899		FBgn0014073	Tie
FBgn0052523	CG32523		FBgn0029825	CG12728		FBgn0038090	CG10909		FBgn0261649	tinc
FBgn0052547	CG32547		FBgn0029771	CG12730		FBgn0037514	CG10919		FBgn0004885	tok
FBgn0052683	CG32683		FBgn0033184	CG12736		FBgn0034356	CG10924		FBgn0051721	Trim9
FBgn0052719	CG32719		FBgn0037809	CG12818		FBgn0032857	CG10947		FBgn0003900	twi
FBgn0052758	CG32758		FBgn0034022	CG12964		FBgn0036310	CG10969		FBgn0052311	zormin
FBgn0052791	CG32791		FBgn0030804	CG13002		FBgn0031741	CG11034
FBgn0052834	CG32834		FBgn0036665	CG13024		FBgn0034693	CG11073
FBgn0052982	CG32982		FBgn0036609	CG13039		FBgn0030408	CG11085
FBgn0053057	CG33057		FBgn0036608	CG13040		FBgn0039241	CG11089
FBgn0053158	CG33158		FBgn0036596	CG13045		FBgn0030511	CG11158
FBgn0053203	CG33203		FBgn0036595	CG13046		FBgn0030257	CG11160
FBgn0032120	CG33298		FBgn0036593	CG13048		FBgn0031860	CG11236
FBgn0035154	CG3344		FBgn0036592	CG13049		FBgn0036332	CG11261
FBgn0053462	CG33462		FBgn0036591	CG13050		FBgn0036330	CG11263
FBgn0053673	CG33673		FBgn0040796	CG13064		FBgn0034700	CG11269
FBgn0053696	CG33696		FBgn0036590	CG13065		FBgn0034713	CG11291
FBgn0053700	CG33700		FBgn0036563	CG13075		FBgn0030058	CG11294
FBgn0053970	CG33970		FBgn0032100	CG13108		FBgn0031835	CG11319
FBgn0054050	CG34050		FBgn0032175	CG13131		FBgn0031857	CG11321
FBgn0083945	CG34109		FBgn0033703	CG13170		FBgn0035557	CG11353
FBgn0083950	CG34114		FBgn0033680	CG13186		FBgn0035490	CG1136
FBgn0083960	CG34124		FBgn0033668	CG13188		FBgn0034737	CG11362
FBgn0085195	CG34166		FBgn0028903	CG13243		FBgn0034200	CG11395
FBgn0085282	CG34253		FBgn0036979	CG13247		FBgn0037021	CG11399
FBgn0085369	CG34340		FBgn0037016	CG13252		FBgn0037162	CG11449
FBgn0085382	CG34353		FBgn0086673	CG13272		FBgn0035346	CG1146
FBgn0085385	CG34356		FBgn0032609	CG13280		FBgn0034688	CG11474
FBgn0085399	CG34370		FBgn0035677	CG13293		FBgn0035437	CG11526
FBgn0085466	CG34437		FBgn0035699	CG13300		FBgn0030541	CG11584
FBgn0031562	CG3604		FBgn0035949	CG13314		FBgn0035488	CG11593
FBgn0031238	CG3645		FBgn0033851	CG13332		FBgn0036836	CG11619
FBgn0040397	CG3655		FBgn0036799	CG13380		FBgn0037562	CG11671
FBgn0023520	CG3857		FBgn0040809	CG13465		FBgn0037625	CG11768
FBgn0036423	CG3919		FBgn0036439	CG13474		FBgn0038683	CG11779
FBgn0031571	CG3921		FBgn0034684	CG13501		FBgn0039616	CG11828
FBgn0028888	CG4168		FBgn0034723	CG13506		FBgn0039297	CG11852
FBgn0036793	CG4174		FBgn0034758	CG13510		FBgn0028947	CG11865
FBgn0259224	CG42324		FBgn0034776	CG13527		FBgn0039644	CG11897
FBgn0259702	CG42356		FBgn0040660	CG13551		FBgn0039645	CG11898
FBgn0259735	CG42389		FBgn0039209	CG13624		FBgn0036678	CG11905
FBgn0259935	CG42458		FBgn0036773	CG13698		FBgn0031620	CG11929
FBgn0260487	CG42534		FBgn0036781	CG13699		FBgn0039656	CG11951
FBgn0260646	CG42538		FBgn0036705	CG13723		FBgn0035429	CG12017
FBgn0260755	CG42553		FBgn0031900	CG13786		FBgn0035285	CG12025
FBgn0260756	CG42554		FBgn0035332	CG13801		FBgn0039831	CG12054
FBgn0260955	CG42587		FBgn0039009	CG13842		FBgn0030099	CG12056
FBgn0261502	CG42650		FBgn0034506	CG13870		FBgn0030098	CG12057
FBgn0261538	CG42662		FBgn0035165	CG13887		FBgn0037386	CG1208
FBgn0261548	CG42666		FBgn0035139	CG13891		FBgn0037325	CG12147
FBgn0261554	CG42672		FBgn0035146	CG13893		FBgn0038220	CG12207
FBgn0261567	CG42681		FBgn0035158	CG13895		FBgn0038057	CG12267
FBgn0261628	CG42711		FBgn0030739	CG13957		FBgn0032295	CG12299
FBgn0261633	CG42716		FBgn0032313	CG14070		FBgn0038590	CG12320
FBgn0261634	CG42717		FBgn0032318	CG14072		FBgn0040805	CG12355
FBgn0261698	CG42732		FBgn0036814	CG14073		FBgn0030596	CG12398
FBgn0261705	CG42741		FBgn0036851	CG14082		FBgn0032465	CG12404
FBgn0261804	CG42750		FBgn0036861	CG14089		FBgn0028857	CG12448
FBgn0261999	CG42817		FBgn0036178	CG14137		FBgn0040871	CG12479
FBgn0262026	CG42837		FBgn0031045	CG14212		FBgn0086604	CG12484
FBgn0262141	CG42867		FBgn0031033	CG14219		FBgn0036131	CG12522
FBgn0262794	CG43175		FBgn0031062	CG14230		FBgn0029657	CG12535
FBgn0262816	CG43187		FBgn0038581	CG14314		FBgn0030181	CG12645
FBgn0262839	CG43203		FBgn0038208	CG14355		FBgn0046294	CG12699
FBgn0263004	CG43312		FBgn0038148	CG14377		FBgn0031070	CG12702
FBgn0263325	CG43406		FBgn0038102	CG14383		FBgn0030666	CG12708
FBgn0264090	CG43759		FBgn0038073	CG14395		FBgn0029825	CG12728
FBgn0264339	CG43795		FBgn0032914	CG14397		FBgn0029771	CG12730
FBgn0264489	CG43897		FBgn0032894	CG14402		FBgn0033184	CG12736
FBgn0264542	CG43921		FBgn0030595	CG14406		FBgn0037809	CG12818
FBgn0039073	CG4408		FBgn0029851	CG14445		FBgn0034022	CG12964
FBgn0265002	CG44153		FBgn0262730	CG14446		FBgn0030804	CG13002
FBgn0265178	CG44243		FBgn0037171	CG14459		FBgn0036665	CG13024
FBgn0265595	CG44422		FBgn0034327	CG14505		FBgn0036609	CG13039
FBgn0266354	CG45002		FBgn0039647	CG14509		FBgn0036608	CG13040
FBgn0266417	CG45057		FBgn0037123	CG14569		FBgn0036596	CG13045
FBgn0266489	CG45088		FBgn0037122	CG14570		FBgn0036595	CG13046
FBgn0266696	CG45186		FBgn0037487	CG14608		FBgn0036593	CG13048
FBgn0266801	CG45263		FBgn0037326	CG14669		FBgn0036592	CG13049
FBgn0032166	CG4619		FBgn0037988	CG14740		FBgn0036591	CG13050
FBgn0035587	CG4623		FBgn0037989	CG14741		FBgn0040796	CG13064
FBgn0030803	CG4880		FBgn0035734	CG14823		FBgn0036590	CG13065
FBgn0036576	CG5151		FBgn0035755	CG14830		FBgn0036563	CG13075
FBgn0032677	CG5790		FBgn0035797	CG14837		FBgn0032100	CG13108
FBgn0032167	CG5853		FBgn0038238	CG14854		FBgn0032175	CG13131
FBgn0038679	CG6040		FBgn0038260	CG14855		FBgn0033703	CG13170
FBgn0039420	CG6154		FBgn0038273	CG14860		FBgn0033680	CG13186
FBgn0027581	CG6191		FBgn0035482	CG14985		FBgn0033668	CG13188
FBgn0038072	CG6225		FBgn0035495	CG14989		FBgn0033645	CG13196
FBgn0038720	CG6231		FBgn0035497	CG14995		FBgn0028903	CG13243
FBgn0036731	CG6333		FBgn0035543	CG15020		FBgn0036979	CG13247
FBgn0031920	CG6441		FBgn0035547	CG15022		FBgn0037016	CG13252
FBgn0036085	CG6527		FBgn0035548	CG15023		FBgn0086673	CG13272
FBgn0032420	CG6583		FBgn0030928	CG15044		FBgn0032609	CG13280
FBgn0033889	CG6701		FBgn0034379	CG15073		FBgn0035611	CG13285
FBgn0032395	CG6734		FBgn0034380	CG15087		FBgn0035643	CG13287
FBgn0035896	CG6983		FBgn0034416	CG15109		FBgn0035677	CG13293
FBgn0035888	CG7120		FBgn0032647	CG15143		FBgn0035699	CG13300
FBgn0038575	CG7208		FBgn0032649	CG15145		FBgn0035949	CG13314
FBgn0031976	CG7367		FBgn0032692	CG15161		FBgn0033851	CG13332
FBgn0027525	CG7686		FBgn0030296	CG15196		FBgn0036799	CG13380
FBgn0033635	CG7777		FBgn0030331	CG15221		FBgn0040809	CG13465
FBgn0035253	CG7971		FBgn0028948	CG15253		FBgn0036439	CG13474
FBgn0035260	CG7991		FBgn0030183	CG15309		FBgn0034684	CG13501
FBgn0036410	CG8100		FBgn0030174	CG15312		FBgn0034723	CG13506
FBgn0034141	CG8311		FBgn0030889	CG15373		FBgn0034758	CG13510
FBgn0037720	CG8312		FBgn0031397	CG15385		FBgn0034776	CG13527
FBgn0033919	CG8547		FBgn0250835	CG15394		FBgn0040660	CG13551
FBgn0035781	CG8560		FBgn0031440	CG15395		FBgn0034942	CG13566
FBgn0035776	CG8564		FBgn0031542	CG15414		FBgn0039209	CG13624
FBgn0033763	CG8646		FBgn0031554	CG15418		FBgn0036773	CG13698
FBgn0031988	CG8668		FBgn0031596	CG15429		FBgn0036781	CG13699
FBgn0033760	CG8785		FBgn0031603	CG15432		FBgn0036705	CG13723
FBgn0030706	CG8909		FBgn0029746	CG15465		FBgn0031900	CG13786
FBgn0035336	CG9004		FBgn0032457	CG15483		FBgn0035332	CG13801
FBgn0033638	CG9005		FBgn0032442	CG15485		FBgn0039054	CG13830
FBgn0030809	CG9086		FBgn0039686	CG15506		FBgn0039009	CG13842
FBgn0030624	CG9106		FBgn0031627	CG15630		FBgn0034506	CG13870
FBgn0032910	CG9265		FBgn0038606	CG15803		FBgn0035165	CG13887
FBgn0034674	CG9304		FBgn0035312	CG15820		FBgn0035139	CG13891
FBgn0030569	CG9411		FBgn0033085	CG15908		FBgn0035146	CG13893
FBgn0031800	CG9497		FBgn0030286	CG1657		FBgn0035158	CG13895
FBgn0031818	CG9536		FBgn0030481	CG1662		FBgn0035162	CG13900
FBgn0032083	CG9541		FBgn0031561	CG16712		FBgn0035267	CG13921
FBgn0031824	CG9547		FBgn0042198	CG16741		FBgn0031289	CG13950
FBgn0031822	CG9548		FBgn0035343	CG16762		FBgn0030739	CG13957
FBgn0029950	CG9657		FBgn0038881	CG16791		FBgn0032313	CG14070
FBgn0031529	CG9662		FBgn0036574	CG16838		FBgn0032318	CG14072
FBgn0031516	CG9663		FBgn0028942	CG16852		FBgn0036814	CG14073
FBgn0036663	CG9674		FBgn0028941	CG16853		FBgn0036849	CG14079
FBgn0036659	CG9701		FBgn0032338	CG16854		FBgn0036851	CG14082
FBgn0034614	CG9752		FBgn0038809	CG16953		FBgn0036861	CG14089
FBgn0034861	CG9815		FBgn0032519	CG16957		FBgn0036352	CG14110
FBgn0034903	CG9850		FBgn0032385	CG16964		FBgn0036331	CG14117
FBgn0031413	CG9967		FBgn0039972	CG17018		FBgn0036178	CG14137
FBgn0035371	CG9977		FBgn0039070	CG17083		FBgn0031045	CG14212
FBgn0038142	CheA87a		FBgn0260454	CG17139		FBgn0031033	CG14219
FBgn0043002	Chrac-14		FBgn0260453	CG17140		FBgn0031062	CG14230
FBgn0022702	Cht2		FBgn0035581	CG17150		FBgn0032022	CG14275
FBgn0000317	ck		FBgn0036440	CG17177		FBgn0038581	CG14314
FBgn0044323	Cka		FBgn0032414	CG17211		FBgn0038208	CG14355
FBgn0020503	CLIP-190		FBgn0038828	CG17270		FBgn0038159	CG14369
FBgn0019830	colt		FBgn0032772	CG17350		FBgn0038158	CG14370
FBgn0259236	comm3		FBgn0036391	CG17364		FBgn0038148	CG14377
FBgn0005775	Con		FBgn0031861	CG17375		FBgn0038102	CG14383
FBgn0261269	conv		FBgn0031858	CG17378		FBgn0038073	CG14395
FBgn0263995	cpo		FBgn0032775	CG17544		FBgn0032914	CG14397
FBgn0015623	Cpr		FBgn0260000	CG17570		FBgn0032894	CG14402
FBgn0039805	Cpr100A		FBgn0033777	CG17574		FBgn0030595	CG14406
FBgn0052194	CR32194		FBgn0264494	CG17646		FBgn0029851	CG14445
FBgn0052773	CR32773		FBgn0034883	CG17664		FBgn0262730	CG14446
FBgn0052835	CR32835		FBgn0034352	CG17669		FBgn0037171	CG14459
FBgn0261708	CR42745		FBgn0040056	CG17698		FBgn0034327	CG14505
FBgn0262107	CR42860		FBgn0033710	CG17739		FBgn0039647	CG14509
FBgn0262142	CR42868		FBgn0036454	CG17839		FBgn0039617	CG14521
FBgn0262944	CR43263		FBgn0028480	CG17841		FBgn0039611	CG14528
FBgn0263019	CR43314		FBgn0030061	CG1785		FBgn0039609	CG14529
FBgn0263379	CR43431		FBgn0032600	CG17912		FBgn0037127	CG14566
FBgn0264372	CR43824		FBgn0034512	CG18067		FBgn0037123	CG14569
FBgn0264435	CR43853		FBgn0265268	CG18234		FBgn0037122	CG14570
FBgn0264447	CR43865		FBgn0043825	CG18284		FBgn0037128	CG14572
FBgn0264513	CR43912		FBgn0036873	CG18294		FBgn0037487	CG14608
FBgn0264675	CR43960		FBgn0028518	CG18480		FBgn0037326	CG14669
FBgn0264942	CR44111		FBgn0028527	CG18507		FBgn0037822	CG14683
FBgn0265079	CR44190		FBgn0031469	CG18558		FBgn0037988	CG14740
FBgn0265300	CR44273		FBgn0034279	CG18635		FBgn0037989	CG14741
FBgn0265301	CR44274		FBgn0042185	CG18769		FBgn0035718	CG14820
FBgn0265377	CR44318		FBgn0042126	CG18788		FBgn0035734	CG14823
FBgn0265379	CR44320		FBgn0030164	CG1889		FBgn0035755	CG14830
FBgn0265415	CR44327		FBgn0030485	CG1998		FBgn0035797	CG14837
FBgn0265664	CR44471		FBgn0039886	CG2003		FBgn0038238	CG14854
FBgn0265681	CR44488		FBgn0039664	CG2006		FBgn0038260	CG14855
FBgn0265797	CR44586		FBgn0037292	CG2022		FBgn0038273	CG14860
FBgn0265818	CR44607		FBgn0039790	CG2246		FBgn0032377	CG14937
FBgn0265981	CR44760		FBgn0039665	CG2310		FBgn0035482	CG14985
FBgn0265982	CR44761		FBgn0030407	CG2543		FBgn0035495	CG14989
FBgn0266005	CR44779		FBgn0037512	CG2616		FBgn0035497	CG14995
FBgn0266045	CR44810		FBgn0037541	CG2747		FBgn0035543	CG15020
FBgn0266096	CR44833		FBgn0031564	CG2816		FBgn0035547	CG15022
FBgn0266115	CR44841		FBgn0031646	CG2837		FBgn0035548	CG15023
FBgn0266199	CR44894		FBgn0030195	CG2898		FBgn0030928	CG15044
FBgn0266207	CR44902		FBgn0034689	CG2921		FBgn0030938	CG15047
FBgn0266214	CR44909		FBgn0034936	CG2970		FBgn0034379	CG15073
FBgn0266315	CR44980		FBgn0030177	CG2972		FBgn0034397	CG15082
FBgn0266350	CR44999		FBgn0031468	CG2975		FBgn0034380	CG15087
FBgn0266588	CR45113		FBgn0050015	CG30015		FBgn0034416	CG15109
FBgn0266589	CR45114		FBgn0050022	CG30022		FBgn0032647	CG15143
FBgn0266694	CR45184		FBgn0050083	CG30083		FBgn0032649	CG15145
FBgn0266804	CR45266		FBgn0050089	CG30089		FBgn0027580	CG1516
FBgn0266807	CR45269		FBgn0028496	CG30116		FBgn0032692	CG15161
FBgn0266855	CR45316		FBgn0050122	CG30122		FBgn0030296	CG15196
FBgn0266856	CR45317		FBgn0050154	CG30154		FBgn0030331	CG15221
FBgn0266939	CR45390		FBgn0050158	CG30158		FBgn0033108	CG15236
FBgn0267143	CR45583		FBgn0050184	CG30184		FBgn0028948	CG15253
FBgn0267270	CR45706		FBgn0050187	CG30187		FBgn0028879	CG15270
FBgn0046297	CR9284		FBgn0050196	CG30196		FBgn0028526	CG15293
FBgn0020309	crol		FBgn0050268	CG30268		FBgn0030183	CG15309
FBgn0262081	Csk		FBgn0050288	CG30288		FBgn0030174	CG15312
FBgn0004198	ct		FBgn0050325	CG30325		FBgn0030889	CG15373
FBgn0033890	Ctf4		FBgn0050334	CG30334		FBgn0031397	CG15385
FBgn0000395	cv-2		FBgn0031645	CG3036		FBgn0250835	CG15394
FBgn0038095	Cyp304a1		FBgn0050409	CG30409		FBgn0031440	CG15395
FBgn0033524	Cyp49a1		FBgn0050417	CG30417		FBgn0031460	CG15399
FBgn0030001	cyr		FBgn0050419	CG30419		FBgn0031542	CG15414
FBgn0022699	D19B		FBgn0050432	CG30432		FBgn0031554	CG15418
FBgn0085390	Dgk		FBgn0050438	CG30438		FBgn0031596	CG15429
FBgn0032048	Dh31		FBgn0050456	CG30456		FBgn0031603	CG15432
FBgn0052843	Dh31-R		FBgn0050463	CG30463		FBgn0029746	CG15465
FBgn0033932	Dh44-R1		FBgn0050466	CG30466		FBgn0032457	CG15483
FBgn0261797	Dhc64C		FBgn0051013	CG31013		FBgn0032442	CG15485
FBgn0027610	Dic1		FBgn0051016	CG31016		FBgn0039686	CG15506
FBgn0261934	dikar		FBgn0051036	CG31036		FBgn0029697	CG15570
FBgn0031820	DLP		FBgn0051077	CG31077		FBgn0029696	CG15571
FBgn0000479	dnc		FBgn0029807	CG3108		FBgn0031627	CG15630
FBgn0265998	Doa		FBgn0051087	CG31087		FBgn0034622	CG15666
FBgn0020306	dom		FBgn0051099	CG31099		FBgn0034093	CG15706
FBgn0040823	dpr6		FBgn0051121	CG31121		FBgn0034099	CG15708
FBgn0265296	Dscam2		FBgn0051145	CG31145		FBgn0029814	CG15765
FBgn0261046	Dscam3		FBgn0051191	CG31191		FBgn0038606	CG15803
FBgn0261799	dsx-c73A		FBgn0051199	CG31199		FBgn0028476	CG15817
FBgn0031464	Duox		FBgn0051321	CG31321		FBgn0035312	CG15820
FBgn0004511	dy		FBgn0051327	CG31327		FBgn0035337	CG15877
FBgn0016930	Dyrk2		FBgn0051342	CG31342		FBgn0035316	CG15878
FBgn0039411	dys		FBgn0051347	CG31347		FBgn0033085	CG15908
FBgn0020445	E23		FBgn0051368	CG31368		FBgn0030286	CG1657
FBgn0035153	ebd1		FBgn0043799	CG31381		FBgn0030481	CG1662
FBgn0000451	ect		FBgn0051391	CG31391		FBgn0031558	CG16704
FBgn0000568	Eip75B		FBgn0051404	CG31404		FBgn0031561	CG16712
FBgn0004875	enc		FBgn0051407	CG31407		FBgn0042198	CG16741
FBgn0036319	Ent3		FBgn0051436	CG31436		FBgn0035343	CG16762
FBgn0027496	epsilonCOP		FBgn0051467	CG31467		FBgn0038881	CG16791
FBgn0000588	esc		FBgn0051612	CG31612		FBgn0036574	CG16838
FBgn0266667	Exo70		FBgn0051637	CG31637		FBgn0028942	CG16852
FBgn0005558	ey		FBgn0051638	CG31638		FBgn0028941	CG16853
FBgn0031414	eys		FBgn0051646	CG31646		FBgn0032338	CG16854
FBgn0262111	f		FBgn0051664	CG31664		FBgn0028904	CG16879
FBgn0000633	fas		FBgn0051668	CG31668		FBgn0038809	CG16953
FBgn0000636	Fas3		FBgn0028490	CG31705		FBgn0032519	CG16957
FBgn0032820	fbp		FBgn0051735	CG31735		FBgn0032385	CG16964
FBgn0264606	Fife		FBgn0051741	CG31741		FBgn0039972	CG17018
FBgn0034943	Fmo-1		FBgn0051759	CG31759		FBgn0039070	CG17083
FBgn0035385	FMRFaR		FBgn0051760	CG31760		FBgn0040496	CG17104
FBgn0086675	fne		FBgn0051778	CG31778		FBgn0039048	CG17111
FBgn0011591	fng		0;FBgn0051778	CG31778		FBgn0260454	CG17139
FBgn0000721	for		FBgn0051798	CG31798		FBgn0260453	CG17140
FBgn0029769	frma		FBgn0051813	CG31813		FBgn0035581	CG17150
FBgn0016081	fry		FBgn0051814	CG31814		FBgn0036440	CG17177
FBgn0001077	ftz		FBgn0051815	CG31815		FBgn0032414	CG17211
FBgn0004509	Fur1		FBgn0051816	CG31816		FBgn0032419	CG17217
FBgn0001085	fz		FBgn0051821	CG31821		FBgn0038828	CG17270
FBgn0016797	fz2		FBgn0051848	CG31848		FBgn0032772	CG17350
FBgn0260446	GABA-B-R1		FBgn0051869	CG31869		FBgn0036391	CG17364
FBgn0001122	Galphao		FBgn0051870	CG31870		FBgn0031861	CG17375
FBgn0036850	Gem2		FBgn0051871	CG31871		FBgn0031858	CG17378
FBgn0004921	Ggamma1		FBgn0051872	CG31872		FBgn0032775	CG17544
FBgn0032135	GlcAT-S		FBgn0032122	CG31883		FBgn0260000	CG17570
FBgn0267336	Glut4EF		FBgn0031668	CG31917		FBgn0033777	CG17574
FBgn0027287	Gmap		FBgn0051922	CG31922		FBgn0264494	CG17646
FBgn0264495	gpp		FBgn0051935	CG31935		FBgn0034883	CG17664
FBgn0041238	Gr58b		FBgn0038210	CG3199		FBgn0034352	CG17669
FBgn0041237	Gr58c		FBgn0052017	CG32017		FBgn0040056	CG17698
FBgn0040493	grsm		FBgn0052026	CG32026		FBgn0033802	CG17724
FBgn0010226	GstS1		FBgn0052073	CG32073		FBgn0033710	CG17739
FBgn0261509	haf		FBgn0052082	CG32082		FBgn0036454	CG17839
FBgn0001186	Hex-A		FBgn0052085	CG32085		FBgn0028480	CG17841
FBgn0040318	HGTX		FBgn0052137	CG32137		FBgn0030061	CG1785
FBgn0030600	hiw		FBgn0047178	CG32147		FBgn0032600	CG17912
FBgn0263220	Hk		FBgn0052199	CG32199		FBgn0034624	CG17974
FBgn0030301	HP5		FBgn0052204	CG32204		FBgn0034512	CG18067
FBgn0263395	hppy		FBgn0052206	CG32206		FBgn0036796	CG18231
FBgn0264562	Hr4		FBgn0052214	CG32214		FBgn0036795	CG18233
FBgn0001235	hth		FBgn0052264	CG32264		FBgn0265268	CG18234
FBgn0001941	ifc		FBgn0052333	CG32333		FBgn0043825	CG18284
FBgn0031872	ihog		FBgn0052344	CG32344		FBgn0036873	CG18294
FBgn0040653	IM4		FBgn0052373	CG32373		FBgn0034206	CG18469
FBgn0086613	Ino80		FBgn0250849	CG32388		FBgn0028518	CG18480
FBgn0026679	IntS4		FBgn0052392	CG32392		FBgn0028527	CG18507
FBgn0001269	inv		FBgn0052432	CG32432		FBgn0031469	CG18558
FBgn0086655	jing		FBgn0052479	CG32479		FBgn0038589	CG18598
FBgn0001291	Jra		FBgn0052547	CG32547		FBgn0034279	CG18635
FBgn0263973	jv		FBgn0052572	CG32572		FBgn0042185	CG18769
FBgn0001297	kay		FBgn0052582	CG32582		FBgn0042126	CG18788
FBgn0053182	Kdm4B		FBgn0038221	CG3259		FBgn0030164	CG1889
FBgn0261955	kdn		FBgn0052591	CG32591		FBgn0030485	CG1998
FBgn0015400	kek2		FBgn0052645	CG32645		FBgn0039886	CG2003
FBgn0028370	kek3		FBgn0052668	CG32668		FBgn0039664	CG2006
FBgn0262127	kibra		FBgn0052681	CG32681		FBgn0037292	CG2022
FBgn0028369	kirre		FBgn0052686	CG32686		FBgn0039773	CG2224
FBgn0034098	krimp		FBgn0267253	CG32700		FBgn0039790	CG2246
FBgn0261574	kug		FBgn0052750	CG32750		FBgn0033484	CG2269
FBgn0039688	Kul		FBgn0052751	CG32751		FBgn0039665	CG2310
FBgn0027291	l_1_G0156		FBgn0052756	CG32756		FBgn0032864	CG2493
FBgn0265276	l_3_neo38		FBgn0052767	CG32767		FBgn0030407	CG2543
FBgn0010238	Lac		FBgn0052791	CG32791		FBgn0037512	CG2616
FBgn0034602	Lapsyn		FBgn0052833	CG32833		FBgn0037541	CG2747
FBgn0000464	Lar		FBgn0037030	CG3288		FBgn0031564	CG2816
FBgn0026411	Lim1		FBgn0034711	CG3290		FBgn0031646	CG2837
FBgn0023495	Lip3		FBgn0034710	CG3292		FBgn0031459	CG2862
FBgn0034720	Liprin-gamma		FBgn0053060	CG33060		FBgn0030195	CG2898
FBgn0032633	Lrch		FBgn0053061	CG33061		FBgn0034689	CG2921
FBgn0040765	luna		FBgn0028916	CG33090		FBgn0034936	CG2970
FBgn0265487	mbl		FBgn0053098	CG33098		FBgn0030177	CG2972
FBgn0025815	Mcm6		FBgn0053109	CG33109		FBgn0031468	CG2975
FBgn0262559	Mdh2		FBgn0053124	CG33124		FBgn0050015	CG30015
FBgn0013531	MED20		FBgn0053143	CG33143		FBgn0050022	CG30022
FBgn0032694	MESR3		FBgn0053158	CG33158		FBgn0050080	CG30080
FBgn0086442	mib2		FBgn0035802	CG33275		FBgn0050083	CG30083
FBgn0263556	mir-4940		FBgn0053310	CG33310		FBgn0050089	CG30089
FBgn0263517	mir-4976		FBgn0067628	CG33331		FBgn0028496	CG30116
FBgn0263543	mir-4979		FBgn0067629	CG33332		FBgn0050122	CG30122
FBgn0035889	mkg-p		FBgn0031513	CG3347		FBgn0050154	CG30154
FBgn0002772	Mlc1		FBgn0036459	CG3349		FBgn0050158	CG30158
FBgn0259110	mmd		FBgn0053493	CG33493		FBgn0050184	CG30184
FBgn0031885	Mnn1		FBgn0053514	CG33514		FBgn0050187	CG30187
FBgn0011661	Moe		FBgn0053687	CG33687		FBgn0050196	CG30196
FBgn0031640	Mon1		FBgn0053710	CG33710		FBgn0050268	CG30268
FBgn0034091	mrj		FBgn0053912	CG33912		FBgn0050273	CG30273
FBgn0032456	MRP		FBgn0053965	CG33965		FBgn0050288	CG30288
FBgn0052296	Mrtf		FBgn0053966	CG33966		FBgn0050325	CG30325
FBgn0036868	ms_3_76Ba		FBgn0053993	CG33993		FBgn0050334	CG30334
FBgn0011666	msi		FBgn0054012	CG34012		FBgn0031645	CG3036
FBgn0025390	Mur2B		FBgn0054027	CG34027		FBgn0050394	CG30394
FBgn0002887	mus201		FBgn0054040	CG34040		FBgn0050409	CG30409
FBgn0032151	nAChRalpha6		FBgn0054056	CG34056		FBgn0050417	CG30417
FBgn0086778	nAChRalpha7		FBgn0083945	CG34109		FBgn0050419	CG30419
FBgn0036414	nan		FBgn0083949	CG34113		FBgn0050432	CG30432
FBgn0029970	Nek2		FBgn0083950	CG34114		FBgn0050438	CG30438
FBgn0039478	Nep5		FBgn0083963	CG34127		FBgn0050456	CG30456
FBgn0028999	nerfin-1		FBgn0083971	CG34135		FBgn0050457	CG30457
FBgn0265416	Neto		FBgn0083985	CG34149		FBgn0050463	CG30463
FBgn0002945	nkd		FBgn0083991	CG34155		FBgn0050466	CG30466
FBgn0011817	nmo		FBgn0085201	CG34172		FBgn0051013	CG31013
FBgn0264975	Nrg		FBgn0085213	CG34184		FBgn0051016	CG31016
FBgn0013997	Nrx-IV		FBgn0085260	CG34231		FBgn0051036	CG31036
FBgn0085424	nub		FBgn0085285	CG34256		FBgn0051077	CG31077
FBgn0039004	Nup133		FBgn0085287	CG34258		FBgn0029807	CG3108
FBgn0263456	nwk		FBgn0085302	CG34273		FBgn0051087	CG31087
FBgn0011279	Obp69a		FBgn0085305	CG34276		FBgn0051099	CG31099
FBgn0038063	Octbeta2R		FBgn0085339	CG34310		FBgn0051121	CG31121
FBgn0250910	Octbeta3R		FBgn0085354	CG34325		FBgn0051145	CG31145
FBgn0027864	Ogg1		FBgn0085369	CG34340		FBgn0051191	CG31191
FBgn0037153	olf413		FBgn0085371	CG34342		FBgn0051199	CG31199
FBgn0259175	ome		FBgn0085380	CG34351		FBgn0031465	CG3123
FBgn0034865	Or59b		FBgn0085384	CG34355		FBgn0051321	CG31321
FBgn0034866	Or59c		FBgn0085385	CG34356		FBgn0051323	CG31323
FBgn0021767	org-1		FBgn0085391	CG34362		FBgn0051327	CG31327
FBgn0003016	osp		FBgn0085399	CG34370		FBgn0051342	CG31342
FBgn0264255	para		FBgn0085400	CG34371		FBgn0051345	CG31345
FBgn0264815	Pde1c		FBgn0085431	CG34402		FBgn0051347	CG31347
FBgn0016694	Pdp1		FBgn0085437	CG34408		FBgn0051368	CG31368
FBgn0035922	Pex7		FBgn0085461	CG34432		FBgn0043799	CG31381
FBgn0035975	PGRP-LA		FBgn0085471	CG34442		FBgn0051391	CG31391
FBgn0035976	PGRP-LC		FBgn0085472	CG34443		FBgn0051404	CG31404
FBgn0264908	pHCl		FBgn0034849	CG3500		FBgn0051407	CG31407
FBgn0035438	PHGPx		FBgn0038250	CG3505		FBgn0051427	CG31427
FBgn0029881	pigs		FBgn0038697	CG3581		FBgn0051436	CG31436
FBgn0004462	Pk17E		FBgn0031417	CG3597		FBgn0051445	CG31445
FBgn0041195	Pkd2		FBgn0031562	CG3604		FBgn0051467	CG31467
FBgn0025574	Pli		FBgn0031418	CG3609		FBgn0051475	CG31475
FBgn0003117	pnr		FBgn0038268	CG3631		FBgn0051612	CG31612
FBgn0011230	poe		FBgn0032974	CG3651		FBgn0051637	CG31637
FBgn0051660	pog		FBgn0027521	CG3679		FBgn0051638	CG31638
FBgn0025739	pon		FBgn0034796	CG3700		FBgn0051646	CG31646
FBgn0050181	ppk3		FBgn0029824	CG3726		FBgn0051664	CG31664
FBgn0052792	ppk8		FBgn0039240	CG3744		FBgn0051668	CG31668
FBgn0031443	Prosbeta4R2		FBgn0034755	CG3746		FBgn0028490	CG31705
FBgn0263102	psq		FBgn0029853	CG3781		FBgn0051729	CG31729
FBgn0004369	Ptp99A		FBgn0031670	CG3887		FBgn0051735	CG31735
FBgn0016698	Ptpa		FBgn0037788	CG3940		FBgn0051741	CG31741
FBgn0003159	ptr		FBgn0038291	CG3984		FBgn0051759	CG31759
FBgn0020385	pug		FBgn0058006	CG40006		FBgn0051760	CG31760
FBgn0003175	px		FBgn0029821	CG4020		FBgn0051769	CG31769
FBgn0262114	RanBPM		FBgn0058470	CG40470		FBgn0051778	CG31778
FBgn0262483	Rbp		FBgn0035983	CG4080		0;FBgn0051778	CG31778
FBgn0260943	Rbp6		FBgn0028474	CG4119		FBgn0051798	CG31798
FBgn0261549	rdgA		FBgn0029770	CG4151		FBgn0051813	CG31813
FBgn0064227	Rdh		FBgn0036793	CG4174		FBgn0051814	CG31814
FBgn0004244	Rdl		FBgn0038385	CG4221		FBgn0051815	CG31815
FBgn0243486	rdo		FBgn0087041	CG42231		FBgn0051816	CG31816
FBgn0031814	retm		FBgn0266569	CG42259		FBgn0051821	CG31821
FBgn0266098	rg		FBgn0259145	CG42260		FBgn0051832	CG31832
FBgn0030808	RhoGAP15B		FBgn0259179	CG42284		FBgn0051848	CG31848
FBgn0036518	RhoGAP71E		FBgn0259213	CG42313		FBgn0051862	CG31862
FBgn0035574	RhoGEF64C		FBgn0259221	CG42321		FBgn0051869	CG31869
FBgn0028500	Rich		FBgn0259222	CG42322		FBgn0051870	CG31870
FBgn0015805	Rpd3		FBgn0259224	CG42324		FBgn0051871	CG31871
FBgn0016726	RpL29		FBgn0259239	CG42337		FBgn0051872	CG31872
FBgn0003274	RpLP2		FBgn0259241	CG42339		FBgn0032122	CG31883
FBgn0083981	RunxA		FBgn0259242	CG42340		FBgn0051909	CG31909
FBgn0003302	rux		FBgn0259245	CG42343		FBgn0031668	CG31917
FBgn0020617	Rx		FBgn0259699	CG42353		FBgn0029888	CG3192
FBgn0004842	RYa-R		FBgn0259700	CG42354		FBgn0051922	CG31922
FBgn0034763	RYBP		FBgn0259713	CG42367		FBgn0051935	CG31935
FBgn0032330	Samuel		FBgn0259714	CG42368		FBgn0038210	CG3199
FBgn0002306	sas		FBgn0259715	CG42369		FBgn0052017	CG32017
FBgn0016754	sba		FBgn0259734	CG42388		FBgn0052026	CG32026
FBgn0010575	sbb		FBgn0259735	CG42389		FBgn0052073	CG32073
FBgn0003326	sca		FBgn0259823	CG42404		FBgn0052082	CG32082
FBgn0021764	sdk		FBgn0259935	CG42458		FBgn0052085	CG32085
FBgn0024509	Sec13		FBgn0259954	CG42464		FBgn0052103	CG32103
FBgn0261270	SelD		FBgn0259955	CG42465		FBgn0052104	CG32104
FBgn0011260	Sema-2a		FBgn0260392	CG42518		FBgn0052107	CG32107
FBgn0264273	Sema-2b		FBgn0260429	CG42524		FBgn0052137	CG32137
FBgn0028991	seq		FBgn0260657	CG42540		FBgn0047178	CG32147
FBgn0034897	Sesn		FBgn0260658	CG42541		FBgn0052192	CG32192
FBgn0050390	Sgf29		FBgn0260659	CG42542		FBgn0052199	CG32199
FBgn0085387	shakB		FBgn0260761	CG42559		FBgn0052204	CG32204
FBgn0015295	shark		FBgn0260762	CG42560		FBgn0052206	CG32206
FBgn0003386	Shaw		FBgn0260767	CG42565		FBgn0052214	CG32214
FBgn0085395	Shawl		FBgn0261360	CG42637		FBgn0052264	CG32264
FBgn0052423	shep		FBgn0261507	CG42655		FBgn0052333	CG32333
FBgn0003396	shn		FBgn0261536	CG42660		FBgn0052344	CG32344
FBgn0263873	sick		FBgn0261537	CG42661		FBgn0052354	CG32354
FBgn0029761	SK		FBgn0261545	CG42663		FBgn0052369	CG32369
FBgn0051163	SKIP		FBgn0261550	CG42668		FBgn0052373	CG32373
FBgn0023423	slmb		FBgn0264979	CG4267		FBgn0250849	CG32388
FBgn0086906	sls		FBgn0261571	CG42685		FBgn0052392	CG32392
FBgn0264357	SNF4Agamma		FBgn0261610	CG42699		FBgn0052432	CG32432
FBgn0065095	snmRNA:400		FBgn0261611	CG42700		FBgn0052461	CG32461
FBgn0085450	Snoo		FBgn0261698	CG42732		FBgn0052479	CG32479
FBgn0086046	snoRNA:Me28S-A1705		FBgn0261705	CG42741		FBgn0052521	CG32521
FBgn0086067	snoRNA:Me28S-A771		FBgn0261801	CG42747		FBgn0052523	CG32523
FBgn0086066	snoRNA:Me5.8S-G74		FBgn0261802	CG42748		FBgn0052547	CG32547
FBgn0024289	Sodh-1		FBgn0261804	CG42750		FBgn0052572	CG32572
FBgn0042630	Sox21b		FBgn0263354	CG42784		FBgn0052582	CG32582
FBgn0263236	SP1029		FBgn0261859	CG42788		FBgn0038221	CG3259
FBgn0087021	Spc25		FBgn0261989	CG42807		FBgn0052591	CG32591
FBgn0262057	Spn77Ba		FBgn0261990	CG42808		FBgn0052645	CG32645
FBgn0036969	Spn77Bb		FBgn0261999	CG42817		FBgn0052668	CG32668
FBgn0029768	SPR		FBgn0262141	CG42867		FBgn0052681	CG32681
FBgn0003499	sr		FBgn0262150	CG42876		FBgn0052683	CG32683
FBgn0025702	srpk79D		FBgn0262508	CG43078		FBgn0052686	CG32686
FBgn0024836	stan		FBgn0262536	CG43090		FBgn0267253	CG32700
FBgn0086450	su_r_		FBgn0262568	CG43108		FBgn0052719	CG32719
FBgn0265623	Su_z_2		FBgn0262576	CG43116		FBgn0052750	CG32750
FBgn0016974	swaPsi		FBgn0262581	CG43121		FBgn0052751	CG32751
FBgn0004575	Syn		FBgn0262685	CG43155		FBgn0052756	CG32756
FBgn0261090	Sytbeta		FBgn0262787	CG43168		FBgn0052758	CG32758
FBgn0041092	tai		FBgn0262793	CG43174		FBgn0052767	CG32767
FBgn0266579	tau		FBgn0263005	CG43313		FBgn0052791	CG32791
FBgn0267001	Ten-a		FBgn0263020	CG43315		FBgn0052833	CG32833
FBgn0004449	Ten-m		FBgn0263030	CG43325		FBgn0052834	CG32834
FBgn0264845	Tep5		FBgn0263031	CG43326		FBgn0037030	CG3288
FBgn0040338	TfIIA-S-2		FBgn0263037	CG43332		FBgn0034711	CG3290
FBgn0014073	Tie		FBgn0263038	CG43333		FBgn0034710	CG3292
FBgn0261649	tinc		FBgn0263047	CG43342		FBgn0052982	CG32982
FBgn0262473	Tl		FBgn0263048	CG43343		FBgn0053057	CG33057
FBgn0003719	tld		FBgn0263072	CG43347		FBgn0053060	CG33060
FBgn0028541	TM9SF4		FBgn0038795	CG4335		FBgn0053061	CG33061
FBgn0004885	tok		FBgn0263087	CG43355		FBgn0028916	CG33090
FBgn0032095	Toll-4		FBgn0263110	CG43367		FBgn0053098	CG33098
FBgn0036494	Toll-6		FBgn0263131	CG43373		FBgn0053109	CG33109
FBgn0033636	tou		FBgn0263216	CG43386		FBgn0053124	CG33124
FBgn0027560	Tps1		FBgn0028481	CG4341		FBgn0053143	CG33143
FBgn0010287	Trf		FBgn0263387	CG43439		FBgn0053158	CG33158
FBgn0051721	Trim9		FBgn0263392	CG43444		FBgn0053203	CG33203
FBgn0012016	tRNA:Y1:22Fa		FBgn0263400	CG43446		FBgn0035802	CG33275
FBgn0040070	Trx-2		FBgn0263706	CG43658		FBgn0032120	CG33298
FBgn0034094	Tsf3		FBgn0263761	CG43678		FBgn0053310	CG33310
FBgn0029837	Tsp5D		FBgn0263776	CG43693		FBgn0067628	CG33331
FBgn0029170	TwdlT		FBgn0263846	CG43707		FBgn0067629	CG33332
FBgn0003900	twi		FBgn0263980	CG43729		FBgn0035154	CG3344
FBgn0260749	Utx		FBgn0263999	CG43742		FBgn0053462	CG33462
FBgn0039003	wfs1		FBgn0264086	CG43755		FBgn0031513	CG3347
FBgn0010453	Wnt4		FBgn0264305	CG43783		FBgn0036459	CG3349
FBgn0011739	wts		FBgn0264339	CG43795		FBgn0053493	CG33493
FBgn0016078	wun		FBgn0264432	CG43850		FBgn0053514	CG33514
FBgn0035917	Zasp66		FBgn0264443	CG43861		FBgn0053673	CG33673
FBgn0039714	Zip99C		FBgn0264449	CG43867		FBgn0053687	CG33687
FBgn0260486	Ziz		FBgn0264502	CG43901		FBgn0053696	CG33696
FBgn0052311	zormin		FBgn0264503	CG43902		FBgn0053700	CG33700
			FBgn0264540	CG43919		FBgn0053710	CG33710
			FBgn0264542	CG43921		FBgn0053912	CG33912
			FBgn0264894	CG44085		FBgn0053965	CG33965
			FBgn0265002	CG44153		FBgn0053966	CG33966
			FBgn0265186	CG44251		FBgn0053970	CG33970
			FBgn0265373	CG44314		FBgn0053993	CG33993
			FBgn0265413	CG44325		FBgn0054012	CG34012
			FBgn0032115	CG4438		FBgn0054027	CG34027
			FBgn0265595	CG44422		FBgn0054040	CG34040
			FBgn0039064	CG4467		FBgn0054050	CG34050
			FBgn0266099	CG44836		FBgn0054056	CG34056
			FBgn0266100	CG44837		FBgn0083945	CG34109
			FBgn0266354	CG45002		FBgn0083949	CG34113
			FBgn0266363	CG45011		FBgn0083950	CG34114
			FBgn0266364	CG45012		FBgn0083960	CG34124
			FBgn0031896	CG4502		FBgn0083963	CG34127
			FBgn0266417	CG45057		FBgn0083971	CG34135
			FBgn0266432	CG45062		FBgn0083985	CG34149
			FBgn0266434	CG45064		FBgn0083991	CG34155
			FBgn0266435	CG45065		FBgn0085195	CG34166
			FBgn0266443	CG45073		FBgn0085201	CG34172
			FBgn0266534	CG45095		FBgn0085213	CG34184
			FBgn0037843	CG4511		FBgn0085260	CG34231
			FBgn0266696	CG45186		FBgn0085282	CG34253
			FBgn0034734	CG4554		FBgn0085285	CG34256
			FBgn0267106	CG45546		FBgn0085287	CG34258
			FBgn0038740	CG4562		FBgn0085302	CG34273
			FBgn0037841	CG4565		FBgn0085305	CG34276
			FBgn0267255	CG45691		FBgn0085339	CG34310
			FBgn0034735	CG4610		FBgn0085354	CG34325
			FBgn0032166	CG4619		FBgn0085369	CG34340
			FBgn0035587	CG4623		FBgn0085371	CG34342
			FBgn0032590	CG4631		FBgn0085380	CG34351
			FBgn0032339	CG4705		FBgn0085382	CG34353
			FBgn0034733	CG4752		FBgn0085384	CG34355
			FBgn0034910	CG4763		FBgn0085385	CG34356
			FBgn0034909	CG4797		FBgn0085391	CG34362
			FBgn0038766	CG4854		FBgn0085399	CG34370
			FBgn0030803	CG4880		FBgn0085400	CG34371
			FBgn0031319	CG4896		FBgn0085431	CG34402
			FBgn0039010	CG4907		FBgn0085437	CG34408
			FBgn0032214	CG4968		FBgn0085461	CG34432
			FBgn0031322	CG5001		FBgn0085466	CG34437
			FBgn0038774	CG5023		FBgn0085471	CG34442
			FBgn0032637	CG5050		FBgn0085472	CG34443
			FBgn0039347	CG5071		FBgn0034849	CG3500
			FBgn0031317	CG5118		FBgn0038250	CG3505
			FBgn0032471	CG5122		FBgn0038697	CG3581
			FBgn0036576	CG5151		FBgn0031417	CG3597
			FBgn0036575	CG5157		FBgn0031562	CG3604
			FBgn0034351	CG5190		FBgn0031418	CG3609
			FBgn0034362	CG5323		FBgn0038268	CG3631
			FBgn0034363	CG5327		FBgn0031238	CG3645
			FBgn0032242	CG5355		FBgn0032974	CG3651
			FBgn0038944	CG5388		FBgn0040397	CG3655
			FBgn0038943	CG5391		FBgn0027521	CG3679
			FBgn0030838	CG5445		FBgn0034796	CG3700
			FBgn0039430	CG5455		FBgn0029824	CG3726
			FBgn0034364	CG5493		FBgn0039240	CG3744
			FBgn0034158	CG5522		FBgn0034755	CG3746
			FBgn0032444	CG5525		FBgn0029853	CG3781
			FBgn0039564	CG5527		FBgn0023520	CG3857
			FBgn0034911	CG5549		FBgn0031670	CG3887
			FBgn0031332	CG5556		FBgn0036423	CG3919
			FBgn0032208	CG5604		FBgn0031571	CG3921
			FBgn0038058	CG5608		FBgn0037788	CG3940
			FBgn0035943	CG5653		FBgn0038291	CG3984
			FBgn0035942	CG5660		FBgn0058006	CG40006
			FBgn0035293	CG5687		FBgn0029821	CG4020
			FBgn0034291	CG5770		FBgn0058470	CG40470
			FBgn0034290	CG5773		FBgn0035983	CG4080
			FBgn0032455	CG5792		FBgn0028474	CG4119
			FBgn0038866	CG5810		FBgn0029770	CG4151
			FBgn0031682	CG5828		FBgn0028888	CG4168
			FBgn0032167	CG5853		FBgn0036793	CG4174
			FBgn0028523	CG5888		FBgn0038385	CG4221
			FBgn0038873	CG5892		FBgn0087041	CG42231
			FBgn0032494	CG5945		FBgn0266569	CG42259
			FBgn0032587	CG5953		FBgn0259145	CG42260
			FBgn0031914	CG5973		FBgn0259179	CG42284
			FBgn0043455	CG5986		FBgn0259213	CG42313
			FBgn0034736	CG6018		FBgn0259221	CG42321
			FBgn0029826	CG6041		FBgn0259222	CG42322
			FBgn0029827	CG6048		FBgn0259224	CG42324
			FBgn0036747	CG6052		FBgn0259239	CG42337
			FBgn0030914	CG6106		FBgn0259241	CG42339
			FBgn0030913	CG6123		FBgn0259242	CG42340
			FBgn0036154	CG6168		FBgn0259245	CG42343
			FBgn0038720	CG6231		FBgn0259699	CG42353
			FBgn0028740	CG6362		FBgn0259700	CG42354
			FBgn0030870	CG6398		FBgn0259702	CG42356
			FBgn0032289	CG6431		FBgn0259713	CG42367
			FBgn0047038	CG6463		FBgn0259714	CG42368
			FBgn0032361	CG6488		FBgn0259715	CG42369
			FBgn0027550	CG6495		FBgn0259734	CG42388
			FBgn0036511	CG6498		FBgn0259735	CG42389
			FBgn0032513	CG6565		FBgn0259823	CG42404
			FBgn0037842	CG6567		FBgn0259935	CG42458
			FBgn0032369	CG6614		FBgn0259954	CG42464
			FBgn0035676	CG6619		FBgn0259955	CG42465
			FBgn0032638	CG6639		FBgn0260392	CG42518
			FBgn0036685	CG6664		FBgn0260429	CG42524
			FBgn0038917	CG6678		FBgn0260487	CG42534
			FBgn0032305	CG6700		FBgn0260646	CG42538
			FBgn0032395	CG6734		FBgn0260657	CG42540
			FBgn0038296	CG6752		FBgn0260658	CG42541
			FBgn0039069	CG6763		FBgn0260659	CG42542
			FBgn0034177	CG6796		FBgn0260755	CG42553
			FBgn0036843	CG6812		FBgn0260756	CG42554
			FBgn0036834	CG6836		FBgn0260761	CG42559
			FBgn0036820	CG6852		FBgn0260762	CG42560
			FBgn0032652	CG6870		FBgn0260767	CG42565
			FBgn0038290	CG6912		FBgn0260955	CG42587
			FBgn0038286	CG6966		FBgn0261360	CG42637
			FBgn0039026	CG7029		FBgn0261502	CG42650
			FBgn0038938	CG7084		FBgn0261507	CG42655
			FBgn0038099	CG7091		FBgn0261536	CG42660
			FBgn0032517	CG7099		FBgn0261537	CG42661
			FBgn0031961	CG7102		FBgn0261538	CG42662
			FBgn0030895	CG7135		FBgn0261545	CG42663
			FBgn0037099	CG7173		FBgn0261548	CG42666
			FBgn0030894	CG7192		FBgn0261550	CG42668
			FBgn0030892	CG7206		FBgn0264979	CG4267
			FBgn0036493	CG7255		FBgn0261554	CG42672
			FBgn0036214	CG7264		FBgn0261567	CG42681
			FBgn0036501	CG7272		FBgn0261571	CG42685
			FBgn0032286	CG7300		FBgn0261610	CG42699
			FBgn0037074	CG7324		FBgn0261611	CG42700
			FBgn0031374	CG7337		FBgn0261628	CG42711
			FBgn0037073	CG7338		FBgn0261633	CG42716
			FBgn0036179	CG7368		FBgn0261634	CG42717
			FBgn0036522	CG7372		FBgn0261698	CG42732
			FBgn0036176	CG7377		FBgn0261705	CG42741
			FBgn0038098	CG7381		FBgn0261801	CG42747
			FBgn0036173	CG7394		FBgn0261802	CG42748
			FBgn0036510	CG7427		FBgn0261804	CG42750
			FBgn0034432	CG7461		FBgn0263354	CG42784
			FBgn0031981	CG7466		FBgn0261859	CG42788
			FBgn0035805	CG7506		FBgn0261989	CG42807
			FBgn0036741	CG7510		FBgn0261990	CG42808
			FBgn0038256	CG7530		FBgn0261999	CG42817
			FBgn0030890	CG7536		FBgn0262026	CG42837
			FBgn0036738	CG7542		FBgn0262141	CG42867
			FBgn0036153	CG7573		FBgn0262150	CG42876
			FBgn0036528	CG7579		FBgn0262508	CG43078
			FBgn0036145	CG7607		FBgn0262536	CG43090
			FBgn0036926	CG7646		FBgn0262568	CG43108
			FBgn0035800	CG7716		FBgn0262576	CG43116
			FBgn0036686	CG7728		FBgn0262581	CG43121
			FBgn0026738	CG7857		FBgn0262685	CG43155
			FBgn0038248	CG7886		FBgn0262787	CG43168
			FBgn0036116	CG7888		FBgn0262793	CG43174
			FBgn0028534	CG7916		FBgn0262794	CG43175
			FBgn0039737	CG7920		FBgn0262816	CG43187
			FBgn0028533	CG7953		FBgn0262839	CG43203
			FBgn0035253	CG7971		FBgn0263004	CG43312
			FBgn0028499	CG7985		FBgn0263005	CG43313
			FBgn0035260	CG7991		FBgn0263020	CG43315
			FBgn0033362	CG8172		FBgn0263030	CG43325
			FBgn0034030	CG8192		FBgn0263031	CG43326
			FBgn0034033	CG8204		FBgn0263037	CG43332
			FBgn0034035	CG8207		FBgn0263038	CG43333
			FBgn0033673	CG8298		FBgn0263047	CG43342
			FBgn0035707	CG8368		FBgn0263048	CG43343
			FBgn0037744	CG8417		FBgn0263072	CG43347
			FBgn0035813	CG8492		FBgn0038795	CG4335
			FBgn0035711	CG8519		FBgn0263087	CG43355
			FBgn0031990	CG8552		FBgn0263110	CG43367
			FBgn0035760	CG8607		FBgn0263131	CG43373
			FBgn0035733	CG8641		FBgn0263216	CG43386
			FBgn0030837	CG8661		FBgn0263325	CG43406
			FBgn0026577	CG8677		FBgn0028481	CG4341
			FBgn0033766	CG8771		FBgn0263387	CG43439
			FBgn0033702	CG8854		FBgn0263392	CG43444
			FBgn0025833	CG8910		FBgn0263400	CG43446
			FBgn0033674	CG8964		FBgn0263706	CG43658
			FBgn0033638	CG9005		FBgn0263761	CG43678
			FBgn0031746	CG9029		FBgn0263776	CG43693
			FBgn0036394	CG9040		FBgn0263846	CG43707
			FBgn0030809	CG9086		FBgn0263980	CG43729
			FBgn0030617	CG9095		FBgn0263999	CG43742
			FBgn0031762	CG9098		FBgn0264086	CG43755
			FBgn0035199	CG9134		FBgn0264090	CG43759
			FBgn0031738	CG9171		FBgn0264305	CG43783
			FBgn0028513	CG9254		FBgn0264339	CG43795
			FBgn0032913	CG9259		FBgn0264432	CG43850
			FBgn0032530	CG9263		FBgn0264443	CG43861
			FBgn0032514	CG9302		FBgn0264449	CG43867
			FBgn0032506	CG9395		FBgn0264489	CG43897
			FBgn0033086	CG9410		FBgn0264502	CG43901
			FBgn0032485	CG9426		FBgn0264503	CG43902
			FBgn0030598	CG9503		FBgn0264540	CG43919
			FBgn0030594	CG9509		FBgn0264542	CG43921
			FBgn0031826	CG9550		FBgn0039073	CG4408
			FBgn0032101	CG9586		FBgn0264894	CG44085
			FBgn0036433	CG9628		FBgn0265002	CG44153
			FBgn0027528	CG9634		FBgn0265178	CG44243
			FBgn0036663	CG9674		FBgn0265186	CG44251
			FBgn0038149	CG9796		FBgn0265373	CG44314
			FBgn0034784	CG9826		FBgn0265413	CG44325
			FBgn0034903	CG9850		FBgn0032115	CG4438
			FBgn0034844	CG9861		FBgn0265595	CG44422
			FBgn0034490	CG9864		FBgn0039064	CG4467
			FBgn0034807	CG9897		FBgn0266099	CG44836
			FBgn0038200	CG9920		FBgn0266100	CG44837
			FBgn0262160	CG9932		FBgn0266354	CG45002
			FBgn0030512	CG9940		FBgn0266363	CG45011
			FBgn0035726	CG9953		FBgn0266364	CG45012
			FBgn0035380	CG9970		FBgn0031896	CG4502
			FBgn0030746	CG9981		FBgn0266417	CG45057
			FBgn0000303	Cha		FBgn0266432	CG45062
			FBgn0000319	Chc		FBgn0266434	CG45064
			FBgn0262595	CheA56a		FBgn0266435	CG45065
			FBgn0036783	CheA75a		FBgn0266443	CG45073
			FBgn0000307	chif		FBgn0266489	CG45088
			FBgn0086758	chinmo		FBgn0266534	CG45095
			FBgn0045761	CHKov1		FBgn0037843	CG4511
			FBgn0039328	CHKov2		FBgn0266696	CG45186
			FBgn0263132	Cht6		FBgn0266801	CG45263
			FBgn0262582	cic		FBgn0034734	CG4554
			FBgn0027598	cindr		FBgn0267106	CG45546
			FBgn0035533	Cip4		FBgn0038740	CG4562
			FBgn0033987	ckn		FBgn0037841	CG4565
			FBgn0032979	Clamp		FBgn0267255	CG45691
			FBgn0259152	Clbn		FBgn0034735	CG4610
			FBgn0037015	cmpy		FBgn0032166	CG4619
			FBgn0262975	cnc		FBgn0035587	CG4623
			FBgn0264077	Cnx14D		FBgn0032590	CG4631
			FBgn0032833	CoIV		FBgn0032339	CG4705
			FBgn0010105	comm		FBgn0034733	CG4752
			FBgn0259236	comm3		FBgn0034910	CG4763
			FBgn0005775	Con		FBgn0034909	CG4797
			FBgn0039994	conu		FBgn0038766	CG4854
			FBgn0259173	corn		FBgn0030803	CG4880
			FBgn0000283	Cp190		FBgn0031319	CG4896
			FBgn0086690	cp309		FBgn0039010	CG4907
			FBgn0030394	Cpr11A		FBgn0032214	CG4968
			FBgn0051876	Cpr30F		FBgn0031322	CG5001
			FBgn0035510	Cpr64Aa		FBgn0038774	CG5023
			FBgn0035511	Cpr64Ab		FBgn0032637	CG5050
			FBgn0036618	Cpr72Eb		FBgn0039347	CG5071
			FBgn0036619	Cpr72Ec		FBgn0031317	CG5118
			FBgn0036878	Cpr76Ba		FBgn0032471	CG5122
			FBgn0035311	CR15821		FBgn0036576	CG5151
			FBgn0051386	CR31386		FBgn0036575	CG5157
			FBgn0051562	CR31562		FBgn0034351	CG5190
			FBgn0085364	CR34335		FBgn0034362	CG5323
			FBgn0058172	CR40172		FBgn0034363	CG5327
			FBgn0259996	CR40341		FBgn0032242	CG5355
			FBgn0261706	CR42742		FBgn0038944	CG5388
			FBgn0261708	CR42745		FBgn0038943	CG5391
			FBgn0262107	CR42860		FBgn0030838	CG5445
			FBgn0262142	CR42868		FBgn0039430	CG5455
			FBgn0262148	CR42874		FBgn0034364	CG5493
			FBgn0262616	CR43142		FBgn0034158	CG5522
			FBgn0262622	CR43146		FBgn0032444	CG5525
			FBgn0262903	CR43258		FBgn0039564	CG5527
			FBgn0262990	CR43298		FBgn0034911	CG5549
			FBgn0263019	CR43314		FBgn0031332	CG5556
			FBgn0263290	CR43399		FBgn0032208	CG5604
			FBgn0263343	CR43424		FBgn0038058	CG5608
			FBgn0263381	CR43433		FBgn0035943	CG5653
			FBgn0263499	CR43488		FBgn0035942	CG5660
			FBgn0263615	CR43624		FBgn0035293	CG5687
			FBgn0263650	CR43641		FBgn0034291	CG5770
			FBgn0263651	CR43642		FBgn0034290	CG5773
			FBgn0263663	CR43654		FBgn0032677	CG5790
			FBgn0263767	CR43684		FBgn0032455	CG5792
			FBgn0263870	CR43717		FBgn0038866	CG5810
			FBgn0264268	CR43768		FBgn0031682	CG5828
			FBgn0264346	CR43802		FBgn0032167	CG5853
			FBgn0264349	CR43805		FBgn0028523	CG5888
			FBgn0264366	CR43818		FBgn0038873	CG5892
			FBgn0264367	CR43819		FBgn0032494	CG5945
			FBgn0264384	CR43836		FBgn0032587	CG5953
			FBgn0264462	CR43870		FBgn0031914	CG5973
			FBgn0264512	CR43911		FBgn0043455	CG5986
			FBgn0264675	CR43960		FBgn0034736	CG6018
			FBgn0264700	CR43969		FBgn0038679	CG6040
			FBgn0264790	CR44020		FBgn0029826	CG6041
			FBgn0264818	CR44026		FBgn0029827	CG6048
			FBgn0264839	CR44047		FBgn0036747	CG6052
			FBgn0264882	CR44073		FBgn0030914	CG6106
			FBgn0264946	CR44115		FBgn0030913	CG6123
			FBgn0264992	CR44143		FBgn0039420	CG6154
			FBgn0265062	CR44173		FBgn0036154	CG6168
			FBgn0265066	CR44177		FBgn0027581	CG6191
			FBgn0265070	CR44181		FBgn0038072	CG6225
			FBgn0265159	CR44228		FBgn0038720	CG6231
			FBgn0265200	CR44260		FBgn0036731	CG6333
			FBgn0265370	CR44311		FBgn0028740	CG6362
			255;FBgn0265370	CR44311		FBgn0030870	CG6398
			FBgn0265372	CR44313		FBgn0032289	CG6431
			FBgn0265380	CR44321		FBgn0031920	CG6441
			FBgn0265415	CR44327		FBgn0047038	CG6463
			FBgn0265468	CR44361		FBgn0032361	CG6488
			FBgn0265496	CR44365		FBgn0027550	CG6495
			FBgn0265530	CR44380		FBgn0036511	CG6498
			FBgn0265541	CR44391		FBgn0036085	CG6527
			FBgn0265582	CR44409		FBgn0032513	CG6565
			FBgn0265654	CR44461		FBgn0037842	CG6567
			FBgn0265664	CR44471		FBgn0032420	CG6583
			FBgn0265674	CR44481		FBgn0032369	CG6614
			FBgn0265677	CR44484		FBgn0035676	CG6619
			FBgn0265684	CR44491		FBgn0032638	CG6639
			FBgn0265687	CR44494		FBgn0036685	CG6664
			FBgn0265691	CR44498		FBgn0038917	CG6678
			FBgn0265692	CR44499		FBgn0032305	CG6700
			FBgn0265707	CR44514		FBgn0033889	CG6701
			FBgn0265737	CR44544		FBgn0032395	CG6734
			FBgn0265750	CR44557		FBgn0038296	CG6752
			FBgn0265751	CR44558		FBgn0039069	CG6763
			FBgn0265786	CR44575		FBgn0034177	CG6796
			FBgn0265788	CR44577		FBgn0036843	CG6812
			FBgn0265799	CR44588		FBgn0036834	CG6836
			FBgn0265803	CR44592		FBgn0036820	CG6852
			FBgn0265804	CR44593		FBgn0032652	CG6870
			FBgn0265822	CR44611		FBgn0038290	CG6912
			FBgn0265862	CR44651		FBgn0038286	CG6966
			FBgn0265880	CR44669		FBgn0035896	CG6983
			FBgn0265915	CR44704		FBgn0039026	CG7029
			FBgn0265929	CR44718		FBgn0038938	CG7084
			FBgn0265930	CR44719		FBgn0038099	CG7091
			FBgn0265932	CR44721		FBgn0032517	CG7099
			FBgn0265933	CR44722		FBgn0031961	CG7102
			FBgn0265981	CR44760		FBgn0035888	CG7120
			FBgn0266022	CR44787		FBgn0030895	CG7135
			FBgn0266042	CR44807		FBgn0037099	CG7173
			FBgn0266140	CR44846		FBgn0030894	CG7192
			FBgn0266142	CR44848		FBgn0030892	CG7206
			FBgn0266153	CR44859		FBgn0038575	CG7208
			FBgn0266158	CR44864		FBgn0036493	CG7255
			FBgn0266199	CR44894		FBgn0036214	CG7264
			FBgn0266206	CR44901		FBgn0036501	CG7272
			FBgn0266207	CR44902		FBgn0032286	CG7300
			FBgn0266222	CR44917		FBgn0037074	CG7324
			FBgn0266225	CR44920		FBgn0031374	CG7337
			FBgn0266254	CR44949		FBgn0037073	CG7338
			FBgn0266264	CR44959		FBgn0031976	CG7367
			FBgn0266315	CR44980		FBgn0036179	CG7368
			FBgn0266348	CR44997		FBgn0036522	CG7372
			FBgn0266365	CR45013		FBgn0036176	CG7377
			FBgn0266389	CR45029		FBgn0038098	CG7381
			FBgn0266414	CR45054		FBgn0036173	CG7394
			FBgn0266457	CR45082		FBgn0036510	CG7427
			FBgn0266588	CR45113		FBgn0034432	CG7461
			FBgn0266589	CR45114		FBgn0031981	CG7466
			FBgn0266680	CR45170		FBgn0035805	CG7506
			FBgn0266695	CR45185		FBgn0036741	CG7510
			FBgn0266699	CR45189		FBgn0038256	CG7530
			FBgn0266702	CR45192		FBgn0030890	CG7536
			FBgn0266746	CR45219		FBgn0036738	CG7542
			FBgn0266751	CR45224		FBgn0036153	CG7573
			FBgn0266752	CR45225		FBgn0036528	CG7579
			FBgn0266772	CR45237		FBgn0036145	CG7607
			FBgn0266786	CR45251		FBgn0036926	CG7646
			FBgn0266806	CR45268		FBgn0027525	CG7686
			FBgn0266807	CR45269		FBgn0035800	CG7716
			FBgn0266871	CR45332		FBgn0036686	CG7728
			FBgn0266898	CR45358		FBgn0033635	CG7777
			FBgn0266927	CR45378		FBgn0026738	CG7857
			FBgn0266933	CR45384		FBgn0038248	CG7886
			FBgn0266946	CR45397		FBgn0036116	CG7888
			FBgn0266966	CR45417		FBgn0028534	CG7916
			FBgn0266968	CR45419		FBgn0039737	CG7920
			FBgn0266982	CR45433		FBgn0028533	CG7953
			FBgn0266983	CR45434		FBgn0035253	CG7971
			FBgn0266984	CR45435		FBgn0028499	CG7985
			FBgn0266986	CR45437		FBgn0035260	CG7991
			FBgn0267074	CR45518		FBgn0036410	CG8100
			FBgn0267112	CR45552		FBgn0033362	CG8172
			FBgn0267113	CR45553		FBgn0034030	CG8192
			FBgn0267116	CR45556		FBgn0034033	CG8204
			FBgn0267122	CR45562		FBgn0034035	CG8207
			FBgn0267123	CR45563		FBgn0033673	CG8298
			FBgn0267136	CR45576		FBgn0034141	CG8311
			FBgn0267150	CR45590		FBgn0037720	CG8312
			FBgn0267156	CR45596		FBgn0035707	CG8368
			FBgn0267160	CR45600		FBgn0037744	CG8417
			FBgn0267181	CR45621		FBgn0035813	CG8492
			FBgn0267228	CR45668		FBgn0035711	CG8519
			FBgn0267233	CR45673		FBgn0033919	CG8547
			FBgn0267240	CR45680		FBgn0031990	CG8552
			FBgn0267241	CR45681		FBgn0035781	CG8560
			FBgn0267242	CR45682		FBgn0035776	CG8564
			FBgn0267243	CR45683		FBgn0035760	CG8607
			FBgn0267269	CR45705		FBgn0035733	CG8641
			FBgn0267281	CR45717		FBgn0033763	CG8646
			FBgn0267305	CR45741		FBgn0030837	CG8661
			FBgn0267322	CR45758		FBgn0031988	CG8668
			FBgn0265784	CrebB		FBgn0026577	CG8677
			FBgn0005664	Cry		FBgn0033766	CG8771
			FBgn0004198	ct		FBgn0033760	CG8785
			FBgn0020496	CtBP		FBgn0033702	CG8854
			FBgn0030521	CtsB1		FBgn0030706	CG8909
			FBgn0261808	cu		FBgn0025833	CG8910
			FBgn0032956	Cul2		FBgn0033674	CG8964
			FBgn0000392	cup		FBgn0035336	CG9004
			FBgn0086901	cv-c		FBgn0033638	CG9005
			FBgn0000404	CycA		FBgn0031746	CG9029
			FBgn0010382	CycE		FBgn0036394	CG9040
			FBgn0022936	CycH		FBgn0030809	CG9086
			FBgn0025674	CycK		FBgn0030617	CG9095
			FBgn0004432	Cyp1		FBgn0031762	CG9098
			FBgn0034053	Cyp4aa1		FBgn0030624	CG9106
			FBgn0035344	Cyp4d20		FBgn0035199	CG9134
			FBgn0015035	Cyp4e3		FBgn0031738	CG9171
			FBgn0030615	Cyp4s3		FBgn0028513	CG9254
			FBgn0034756	Cyp6d2		FBgn0032913	CG9259
			FBgn0031182	Cyp6t1		FBgn0032530	CG9263
			FBgn0000411	D		FBgn0032910	CG9265
			FBgn0022699	D19B		FBgn0032514	CG9302
			FBgn0033015	d4		FBgn0034674	CG9304
			FBgn0005677	dac		FBgn0032506	CG9395
			FBgn0263930	dally		FBgn0033086	CG9410
			FBgn0263239	dar1		FBgn0030569	CG9411
			FBgn0261723	Dbx		FBgn0032485	CG9426
			FBgn0259099	DCX-EMAP		FBgn0031800	CG9497
			FBgn0036038	defl		FBgn0030598	CG9503
			FBgn0031376	Der-1		FBgn0030594	CG9509
			FBgn0032390	dgt2		FBgn0031818	CG9536
			FBgn0033744	Dh44-R2		FBgn0032083	CG9541
			FBgn0013809	Dhc16F		FBgn0031824	CG9547
			FBgn0013810	Dhc36C		FBgn0031822	CG9548
			FBgn0011274	Dif		FBgn0031826	CG9550
			FBgn0030891	dik		FBgn0032101	CG9586
			FBgn0261934	dikar		FBgn0036433	CG9628
			FBgn0000454	Dip-B		FBgn0027528	CG9634
			FBgn0042650	disco-r		FBgn0029950	CG9657
			FBgn0000463	Dl		FBgn0031529	CG9662
			FBgn0001624	dlg1		FBgn0031516	CG9663
			FBgn0030276	Dlic		FBgn0036663	CG9674
			FBgn0041604	dlp		FBgn0036659	CG9701
			FBgn0010497	dmGlut		FBgn0034614	CG9752
			FBgn0039683	dmrt99B		FBgn0038149	CG9796
			FBgn0000479	dnc		FBgn0034861	CG9815
			FBgn0260866	dnr1		FBgn0034784	CG9826
			FBgn0027453	Dnz1		FBgn0034903	CG9850
			FBgn0011582	Dop1R1		FBgn0034844	CG9861
			FBgn0266137	Dop1R2		FBgn0034490	CG9864
			FBgn0053517	Dop2R		FBgn0034807	CG9897
			FBgn0015663	Dot		FBgn0038200	CG9920
			FBgn0053196	dp		FBgn0262160	CG9932
			FBgn0040726	dpr		FBgn0030512	CG9940
			FBgn0052057	dpr10		FBgn0035726	CG9953
			FBgn0085414	dpr12		FBgn0031413	CG9967
			FBgn0034286	dpr13		FBgn0035380	CG9970
			FBgn0051361	dpr17		FBgn0035371	CG9977
			FBgn0032233	dpr19		FBgn0030746	CG9981
			FBgn0261871	dpr2		FBgn0000303	Cha
			FBgn0053516	dpr3		FBgn0000319	Chc
			FBgn0040823	dpr6		FBgn0262595	CheA56a
			FBgn0038282	dpr9		FBgn0036783	CheA75a
			FBgn0032293	Dpy-30L1		FBgn0038142	CheA87a
			FBgn0000492	Dr		FBgn0000307	chif
			FBgn0028407	Drep-3		FBgn0086758	chinmo
			FBgn0015872	Drip		FBgn0045761	CHKov1
			FBgn0000497	ds		FBgn0039328	CHKov2
			FBgn0265296	Dscam2		FBgn0043002	Chrac-14
			FBgn0015381	dsf		FBgn0022702	Cht2
			FBgn0031464	Duox		FBgn0263132	Cht6
			FBgn0004511	dy		FBgn0262582	cic
			FBgn0033739	Dyb		FBgn0027598	cindr
			FBgn0016930	Dyrk2		FBgn0035533	Cip4
			FBgn0260003	Dys		FBgn0000317	ck
			FBgn0039411	dys		FBgn0044323	Cka
			FBgn0264006	dysc		FBgn0033987	ckn
			FBgn0002734	E_spl_mdelta-HLH		FBgn0032979	Clamp
			FBgn0087008	e_y_3		FBgn0259152	Clbn
			FBgn0035624	Eaf6		FBgn0020503	CLIP-190
			FBgn0000546	EcR		FBgn0037015	cmpy
			FBgn0000547	ed		FBgn0262975	cnc
			FBgn0029849	Efr		FBgn0264077	Cnx14D
			FBgn0015218	eIF-4E		FBgn0032833	CoIV
			FBgn0005640	Eip63E		FBgn0019830	colt
			FBgn0004910	Eip63F-1		FBgn0010105	comm
			FBgn0000567	Eip74EF		FBgn0259236	comm3
			FBgn0000568	Eip75B		FBgn0005775	Con
			FBgn0264490	Eip93F		FBgn0039994	conu
			FBgn0004858	elB		FBgn0261269	conv
			FBgn0020443	Elf		FBgn0259173	corn
			FBgn0011589	Elk		FBgn0000283	Cp190
			FBgn0000578	ena		FBgn0086690	cp309
			FBgn0028515	EndoGI		FBgn0263995	cpo
			FBgn0264693	ens		FBgn0015623	Cpr
			FBgn0030597	Eo		FBgn0039805	Cpr100A
			FBgn0027496	epsilonCOP		FBgn0030394	Cpr11A
			FBgn0031375	erm		FBgn0051876	Cpr30F
			FBgn0032391	escl		FBgn0035510	Cpr64Aa
			FBgn0001981	esg		FBgn0035511	Cpr64Ab
			FBgn0266758	Esyt2		FBgn0036618	Cpr72Eb
			FBgn0039225	Ets96B		FBgn0036619	Cpr72Ec
			FBgn0004510	Ets97D		FBgn0036878	Cpr76Ba
			FBgn0004583	ex		FBgn0035311	CR15821
			FBgn0261547	Exn		FBgn0051386	CR31386
			FBgn0020440	Fak		FBgn0051562	CR31562
			FBgn0028380	fal		FBgn0052194	CR32194
			FBgn0038827	Fancd2		FBgn0052773	CR32773
			FBgn0000633	fas		FBgn0052835	CR32835
			FBgn0000636	Fas3		FBgn0085364	CR34335
			FBgn0000639	Fbp1		FBgn0058172	CR40172
			FBgn0045063	fdl		FBgn0259996	CR40341
			FBgn0030449	Fer3HCH		FBgn0261706	CR42742
			FBgn0085397	Fili		FBgn0261708	CR42745
			FBgn0024238	Fim		FBgn0262107	CR42860
			FBgn0039969	Fis1		FBgn0262142	CR42868
			FBgn0035498	Fit1		FBgn0262148	CR42874
			FBgn0033806	FLASH		FBgn0262616	CR43142
			FBgn0005633	fln		FBgn0262622	CR43146
			FBgn0264078	Flo2		FBgn0262903	CR43258
			FBgn0000711	flw		FBgn0262944	CR43263
			FBgn0011591	fng		FBgn0262990	CR43298
			FBgn0032773	fon		FBgn0263019	CR43314
			FBgn0053556	form3		FBgn0263290	CR43399
			FBgn0038197	foxo		FBgn0263343	CR43424
			FBgn0051774	fred		FBgn0263379	CR43431
			FBgn0036964	FRG1		FBgn0263381	CR43433
			FBgn0029769	frma		FBgn0263499	CR43488
			FBgn0086698	frtz		FBgn0263615	CR43624
			FBgn0004652	fru		FBgn0263650	CR43641
			FBgn0005390	fs_1_M3		FBgn0263651	CR43642
			FBgn0026718	fu12		FBgn0263663	CR43654
			FBgn0035217	FucTD		FBgn0263767	CR43684
			FBgn0004509	Fur1		FBgn0263870	CR43717
			FBgn0023441	fus		FBgn0264268	CR43768
			FBgn0001085	fz		FBgn0264346	CR43802
			FBgn0016797	fz2		FBgn0264349	CR43805
			FBgn0034937	fzr2		FBgn0264366	CR43818
			FBgn0260446	GABA-B-R1		FBgn0264367	CR43819
			FBgn0263199	Galk		FBgn0264372	CR43824
			FBgn0010223	Galphaf		FBgn0264384	CR43836
			FBgn0001104	Galphai		FBgn0264435	CR43853
			FBgn0034199	Gbp		FBgn0264447	CR43865
			FBgn0036862	Gbs-76A		FBgn0264462	CR43870
			FBgn0260743	GC1		FBgn0264512	CR43911
			FBgn0040319	Gclc		FBgn0264513	CR43912
			FBgn0014179	gcm		FBgn0264675	CR43960
			FBgn0050115	GEFmeso		FBgn0264700	CR43969
			FBgn0262869	Gfrl		FBgn0264790	CR44020
			FBgn0250823	gish		FBgn0264818	CR44026
			FBgn0001108	Gl		FBgn0264839	CR44047
			FBgn0024963	GluClalpha		FBgn0264882	CR44073
			FBgn0004619	GluRIA		FBgn0264942	CR44111
			FBgn0264574	Glut1		FBgn0264946	CR44115
			FBgn0267336	Glut4EF		FBgn0264992	CR44143
			FBgn0004507	GlyP		FBgn0265062	CR44173
			FBgn0266064	GlyS		FBgn0265066	CR44177
			FBgn0052227	gogo		FBgn0265070	CR44181
			FBgn0029084	gom		FBgn0265079	CR44190
			FBgn0261988	Gprk2		FBgn0265159	CR44228
			FBgn0045502	Gr10a		FBgn0265200	CR44260
			FBgn0030297	Gr10b		FBgn0265300	CR44273
			FBgn0265138	Gr22c		FBgn0265301	CR44274
			FBgn0045498	Gr22d		FBgn0265370	CR44311
			FBgn0052693	Gr9a		255;FBgn0265370	CR44311
			FBgn0259211	grh		FBgn0265372	CR44313
			FBgn0029830	Grip		FBgn0265377	CR44318
			FBgn0261278	grp		FBgn0265379	CR44320
			FBgn0010226	GstS1		FBgn0265380	CR44321
			FBgn0030484	GstT4		FBgn0265415	CR44327
			FBgn0001150	gt		FBgn0265468	CR44361
			FBgn0010197	Gyc32E		FBgn0265496	CR44365
			FBgn0266136	Gyc76C		FBgn0265530	CR44380
			FBgn0038295	Gyc88E		FBgn0265541	CR44391
			FBgn0013973	Gycbeta100B		FBgn0265582	CR44409
			FBgn0261509	haf		FBgn0265654	CR44461
			FBgn0042712	HBS1		FBgn0265664	CR44471
			FBgn0041210	HDAC4		FBgn0265674	CR44481
			FBgn0051119	HdacX		FBgn0265677	CR44484
			FBgn0010113	hdc		FBgn0265681	CR44488
			FBgn0038842	hdly		FBgn0265684	CR44491
			FBgn0011771	Hem		FBgn0265687	CR44494
			FBgn0011224	heph		FBgn0265691	CR44498
			FBgn0052529	Hers		FBgn0265692	CR44499
			FBgn0038251	Hexim		FBgn0265707	CR44514
			FBgn0035142	hipk		FBgn0265737	CR44544
			FBgn0029676	HIP-R		FBgn0265750	CR44557
			FBgn0030600	hiw		FBgn0265751	CR44558
			FBgn0263782	Hmgcr		FBgn0265786	CR44575
			FBgn0004362	HmgD		FBgn0265788	CR44577
			FBgn0010228	HmgZ		FBgn0265797	CR44586
			FBgn0041150	hoe1		FBgn0265799	CR44588
			FBgn0031649	hoe2		FBgn0265803	CR44592
			FBgn0025777	homer		FBgn0265804	CR44593
			FBgn0263395	hppy		FBgn0265818	CR44607
			FBgn0004237	Hrb87F		FBgn0265822	CR44611
			FBgn0038755	Hs6st		FBgn0265862	CR44651
			FBgn0026418	Hsc70Cb		FBgn0265880	CR44669
			FBgn0033087	Hsepi		FBgn0265915	CR44704
			FBgn0031728	Hsp60C		FBgn0265929	CR44718
			FBgn0032525	Hsp60D		FBgn0265930	CR44719
			FBgn0001234	Hsromega		FBgn0265932	CR44721
			FBgn0001235	hth		FBgn0265933	CR44722
			FBgn0038233	HtrA2		FBgn0265981	CR44760
			FBgn0031294	IA-2		FBgn0265982	CR44761
			FBgn0264857	iab-8		FBgn0266005	CR44779
			FBgn0024227	ial		FBgn0266022	CR44787
			FBgn0041147	ida		FBgn0266042	CR44807
			FBgn0001247	Ide		FBgn0266045	CR44810
			FBgn0001250	if		FBgn0266096	CR44833
			FBgn0013467	igl		FBgn0266115	CR44841
			FBgn0067903	IM18		FBgn0266140	CR44846
			FBgn0001258	ImpL3		FBgn0266142	CR44848
			FBgn0001259	in		FBgn0266153	CR44859
			FBgn0259918	inaF-B		FBgn0266158	CR44864
			FBgn0260812	inaF-D		FBgn0266199	CR44894
			FBgn0036816	Indy		FBgn0266206	CR44901
			FBgn0011603	ine		FBgn0266207	CR44902
			FBgn0086613	Ino80		FBgn0266214	CR44909
			FBgn0011674	insc		FBgn0266222	CR44917
			FBgn0039459	IntS12		FBgn0266225	CR44920
			FBgn0025366	Ip259		FBgn0266254	CR44949
			FBgn0266375	IP3K2		FBgn0266264	CR44959
			FBgn0040849	Ir41a		FBgn0266315	CR44980
			FBgn0033515	Ir47a		FBgn0266348	CR44997
			FBgn0265141	Ir47b		FBgn0266350	CR44999
			FBgn0033651	Ir48c		FBgn0266365	CR45013
			FBgn0034458	Ir56d		FBgn0266389	CR45029
			FBgn0036150	Ir68a		FBgn0266414	CR45054
			FBgn0029968	Ir7g		FBgn0266457	CR45082
			FBgn0040308	Jafrac2		FBgn0266588	CR45113
			FBgn0028371	jbug		FBgn0266589	CR45114
			FBgn0086677	jeb		FBgn0266680	CR45170
			FBgn0039350	jigr1		FBgn0266694	CR45184
			FBgn0023197	Jon74E		FBgn0266695	CR45185
			FBgn0039777	Jon99Fii		FBgn0266699	CR45189
			FBgn0263973	jv		FBgn0266702	CR45192
			FBgn0263929	jvl		FBgn0266746	CR45219
			FBgn0028421	Kap3		FBgn0266751	CR45224
			FBgn0032484	kek4		FBgn0266752	CR45225
			FBgn0031016	kek5		FBgn0266772	CR45237
			FBgn0039862	kek6		FBgn0266786	CR45251
			FBgn0031821	KFase		FBgn0266804	CR45266
			FBgn0019968	Khc-73		FBgn0266806	CR45268
			FBgn0262127	kibra		FBgn0266807	CR45269
			FBgn0039925	Kif3C		FBgn0266855	CR45316
			FBgn0028369	kirre		FBgn0266856	CR45317
			FBgn0001316	klar		FBgn0266871	CR45332
			FBgn0017590	klg		FBgn0266898	CR45358
			FBgn0013469	klu		FBgn0266927	CR45378
			FBgn0001319	kn		FBgn0266933	CR45384
			FBgn0001323	knrl		FBgn0266939	CR45390
			FBgn0020294	ko		FBgn0266946	CR45397
			FBgn0032683	kon		FBgn0266966	CR45417
			FBgn0266450	Kr-h1		FBgn0266968	CR45419
			FBgn0004167	kst		FBgn0266982	CR45433
			FBgn0039688	Kul		FBgn0266983	CR45434
			FBgn0259984	kuz		FBgn0266984	CR45435
			FBgn0001332	L		FBgn0266986	CR45437
			FBgn0001491	l_1_10Bb		FBgn0267074	CR45518
			FBgn0027330	l_1_G0020		FBgn0267112	CR45552
			FBgn0027279	l_1_G0196		FBgn0267113	CR45553
			FBgn0010482	l_2_01289		FBgn0267116	CR45556
			FBgn0021979	l_2_k09913		FBgn0267122	CR45562
			FBgn0263608	l_3_72Dr		FBgn0267123	CR45563
			FBgn0086686	l_3_L1231		FBgn0267136	CR45576
			FBgn0010238	Lac		FBgn0267143	CR45583
			FBgn0259247	laccase2		FBgn0267150	CR45590
			FBgn0000464	Lar		FBgn0267156	CR45596
			FBgn0008651	lbl		FBgn0267160	CR45600
			FBgn0020639	Lcp65Af		FBgn0267181	CR45621
			FBgn0002543	lea		FBgn0267228	CR45668
			FBgn0039354	Lgr3		FBgn0267233	CR45673
			FBgn0034720	Liprin-gamma		FBgn0267240	CR45680
			FBgn0027611	LM408		FBgn0267241	CR45681
			FBgn0261565	Lmpt		FBgn0267242	CR45682
			FBgn0083946	lobo		FBgn0267243	CR45683
			FBgn0032252	loh		FBgn0267269	CR45705
			FBgn0051092	LpR2		FBgn0267270	CR45706
			FBgn0032633	Lrch		FBgn0267281	CR45717
			FBgn0053087	LRP1		FBgn0267305	CR45741
			FBgn0034834	LS2		FBgn0267322	CR45758
			FBgn0002562	Lsp1alpha		FBgn0046297	CR9284
			FBgn0040765	luna		FBgn0265784	CrebB
			FBgn0002577	m		FBgn0020309	crol
			FBgn0029003	mab-21		FBgn0005664	Cry
			FBgn0267033	mamo		FBgn0262081	Csk
			FBgn0031655	Marcal1		FBgn0004198	ct
			FBgn0015513	mbc		FBgn0020496	CtBP
			FBgn0265487	mbl		FBgn0033890	Ctf4
			FBgn0005536	Mbs		FBgn0030521	CtsB1
			FBgn0004513	Mdr65		FBgn0261808	cu
			FBgn0034795	MED23		FBgn0032956	Cul2
			FBgn0260401	MED9		FBgn0000392	cup
			FBgn0004367	mei-41		FBgn0000395	cv-2
			FBgn0023001	melt		FBgn0086901	cv-c
			FBgn0265140	Meltrin		FBgn0000404	CycA
			FBgn0040089	meso18E		FBgn0010382	CycE
			FBgn0032694	MESR3		FBgn0022936	CycH
			FBgn0038294	Mf		FBgn0025674	CycK
			FBgn0031307	MFS3		FBgn0004432	Cyp1
			FBgn0039738	Mgat2		FBgn0038095	Cyp304a1
			FBgn0035473	mge		FBgn0033524	Cyp49a1
			FBgn0261260	mgl		FBgn0034053	Cyp4aa1
			FBgn0019985	mGluR		FBgn0035344	Cyp4d20
			FBgn0264695	Mhc		FBgn0015035	Cyp4e3
			FBgn0053208	Mical		FBgn0030615	Cyp4s3
			FBgn0036713	Mip		FBgn0034756	Cyp6d2
			FBgn0026060	Mipp2		FBgn0031182	Cyp6t1
			FBgn0262382	mir-1010		FBgn0030001	cyr
			FBgn0262315	mir-2493		FBgn0000411	D
			FBgn0262400	mir-287		FBgn0022699	D19B
			FBgn0262378	mir-317		FBgn0033015	d4
			FBgn0263633	mir-3644		FBgn0005677	dac
			FBgn0263551	mir-4939		FBgn0263930	dally
			FBgn0263555	mir-4943		FBgn0263239	dar1
			FBgn0263537	mir-4951		FBgn0261723	Dbx
			FBgn0262333	mir-963		FBgn0259099	DCX-EMAP
			FBgn0262243	mir-964		FBgn0036038	defl
			FBgn0262181	mir-972		FBgn0031376	Der-1
			FBgn0262201	mir-973		FBgn0085390	Dgk
			FBgn0262216	mir-974		FBgn0032390	dgt2
			FBgn0262283	mir-985		FBgn0032048	Dh31
			FBgn0021776	mira		FBgn0052843	Dh31-R
			FBgn0036844	Mkp3		FBgn0033932	Dh44-R1
			FBgn0259209	Mlp60A		FBgn0033744	Dh44-R2
			FBgn0259168	mnb		FBgn0013809	Dhc16F
			FBgn0002778	mnd		FBgn0013810	Dhc36C
			FBgn0259481	Mob2		FBgn0261797	Dhc64C
			FBgn0036448	mop		FBgn0027610	Dic1
			FBgn0027609	morgue		FBgn0011274	Dif
			FBgn0260660	Mp		FBgn0030891	dik
			FBgn0259985	Mppe		FBgn0261934	dikar
			FBgn0002791	mr		FBgn0000454	Dip-B
			FBgn0034091	mrj		FBgn0042650	disco-r
			FBgn0032456	MRP		FBgn0000463	Dl
			FBgn0031357	mRpL48		FBgn0001624	dlg1
			FBgn0034361	mRpS28		FBgn0030276	Dlic
			FBgn0035534	mRpS6		FBgn0031820	DLP
			FBgn0052296	Mrtf		FBgn0041604	dlp
			FBgn0261529	ms_2_34Fe		FBgn0010497	dmGlut
			FBgn0011666	msi		FBgn0039683	dmrt99B
			FBgn0002775	msl-3		FBgn0000479	dnc
			FBgn0261836	Msp300		FBgn0260866	dnr1
			FBgn0011670	Mst57Dc		FBgn0027453	Dnz1
			FBgn0013576	mtd		FBgn0265998	Doa
			FBgn0035132	mthl10		FBgn0020306	dom
			FBgn0035623	mthl2		FBgn0011582	Dop1R1
			FBgn0037960	mthl5		FBgn0266137	Dop1R2
			FBgn0262737	mub		FBgn0053517	Dop2R
			FBgn0265988	mv		FBgn0015663	Dot
			FBgn0264272	mwh		FBgn0053196	dp
			FBgn0263705	Myo10A		FBgn0040726	dpr
			FBgn0040299	Myo28B1		FBgn0052057	dpr10
			FBgn0036801	MYPT-75D		FBgn0085414	dpr12
			FBgn0002917	na		FBgn0034286	dpr13
			FBgn0000036	nAChRalpha1		FBgn0051361	dpr17
			FBgn0000039	nAChRalpha2		FBgn0032233	dpr19
			FBgn0266347	nAChRalpha4		FBgn0261871	dpr2
			FBgn0028875	nAChRalpha5		FBgn0053516	dpr3
			FBgn0004118	nAChRbeta2		FBgn0040823	dpr6
			FBgn0034797	nahoda		FBgn0038282	dpr9
			FBgn0261530	nbs		FBgn0032293	Dpy-30L1
			FBgn0010352	Nc73EF		FBgn0000492	Dr
			FBgn0013303	Nca		FBgn0028407	Drep-3
			FBgn0036279	Ncc69		FBgn0015872	Drip
			FBgn0028704	Nckx30C		FBgn0000497	ds
			FBgn0002926	ndl		FBgn0265296	Dscam2
			FBgn0004374	neb		FBgn0261046	Dscam3
			FBgn0259174	Nedd4		FBgn0015381	dsf
			FBgn0032725	Nedd8		FBgn0261799	dsx-c73A
			FBgn0024542	Neos		FBgn0031464	Duox
			FBgn0029843	Nep1		FBgn0004511	dy
			FBgn0027570	Nep2		FBgn0033739	Dyb
			FBgn0038818	Nep4		FBgn0016930	Dyrk2
			FBgn0015774	NetB		FBgn0039411	dys
			FBgn0015269	Nf1		FBgn0260003	Dys
			FBgn0040297	Nhe2		FBgn0264006	dysc
			FBgn0036101	NijA		FBgn0002734	E_spl_mdelta-HLH
			FBgn0261514	NimA		FBgn0087008	e_y_3
			FBgn0054003	NimB3		FBgn0020445	E23
			FBgn0028542	NimB4		FBgn0035624	Eaf6
			FBgn0028939	NimC2		FBgn0035153	ebd1
			FBgn0002937	ninaB		FBgn0000546	EcR
			FBgn0026402	NiPp1		FBgn0000451	ect
			FBgn0053554	Nipped-A		FBgn0000547	ed
			FBgn0026401	Nipped-B		FBgn0029849	Efr
			FBgn0024321	NK7.1		FBgn0015218	eIF-4E
			FBgn0002945	nkd		FBgn0005640	Eip63E
			FBgn0031866	Nlg2		FBgn0004910	Eip63F-1
			FBgn0011817	nmo		FBgn0000567	Eip74EF
			FBgn0011676	Nos		FBgn0000568	Eip75B
			FBgn0044028	Notum		FBgn0264490	Eip93F
			FBgn0024320	Npc1a		FBgn0004858	elB
			FBgn0039348	Npl4		FBgn0020443	Elf
			FBgn0262509	nrm		FBgn0011589	Elk
			FBgn0015777	nrv2		FBgn0000578	ena
			FBgn0266464	Nsf2		FBgn0004875	enc
			FBgn0034740	nsr		FBgn0028515	EndoGI
			FBgn0261526	NT1		FBgn0264693	ens
			FBgn0085424	nub		FBgn0036319	Ent3
			FBgn0021768	nudC		FBgn0030597	Eo
			FBgn0013718	nuf		FBgn0027496	epsilonCOP
			FBgn0027868	Nup107		FBgn0031375	erm
			FBgn0034310	Nup75		FBgn0000588	esc
			FBgn0038274	Nup93-2		FBgn0032391	escl
			FBgn0039120	Nup98-96		FBgn0001981	esg
			FBgn0005636	nvy		FBgn0266758	Esyt2
			FBgn0011818	oaf		FBgn0039225	Ets96B
			FBgn0024944	Oamb		FBgn0004510	Ets97D
			FBgn0032123	Oatp30B		FBgn0004583	ex
			FBgn0032433	Oatp33Ea		FBgn0261547	Exn
			FBgn0261613	Oaz		FBgn0266667	Exo70
			FBgn0043539	Obp22a		FBgn0005558	ey
			FBgn0034769	Obp58c		FBgn0031414	eys
			FBgn0034770	Obp58d		FBgn0262111	f
			FBgn0040296	Ocho		FBgn0020440	Fak
			FBgn0038980	Octbeta1R		FBgn0028380	fal
			FBgn0038063	Octbeta2R		FBgn0038827	Fancd2
			FBgn0037153	olf413		FBgn0000633	fas
			FBgn0032651	Oli		FBgn0000636	Fas3
			FBgn0259175	ome		FBgn0032820	fbp
			FBgn0026391	Or33b		FBgn0000639	Fbp1
			FBgn0026390	Or33c		FBgn0045063	fdl
			FBgn0041623	Or65c		FBgn0030449	Fer3HCH
			FBgn0037399	Or83c		FBgn0264606	Fife
			FBgn0004882	orb		FBgn0085397	Fili
			FBgn0264307	orb2		FBgn0024238	Fim
			FBgn0261885	osa		FBgn0039969	Fis1
			FBgn0020626	Osbp		FBgn0035498	Fit1
			FBgn0035264	Oseg4		FBgn0033806	FLASH
			FBgn0037427	Osi17		FBgn0005633	fln
			FBgn0003016	osp		FBgn0264078	Flo2
			FBgn0015524	otp		FBgn0000711	flw
			FBgn0033476	oys		FBgn0034943	Fmo-1
			FBgn0038100	Paip2		FBgn0035385	FMRFaR
			FBgn0262728	Pal2		FBgn0086675	fne
			FBgn0020389	Papss		FBgn0011591	fng
			FBgn0264255	para		FBgn0032773	fon
			FBgn0036007	path		FBgn0000721	for
			FBgn0263197	Patronin		FBgn0053556	form3
			FBgn0051481	pb		FBgn0038197	foxo
			FBgn0003041	pbl		FBgn0051774	fred
			FBgn0264815	Pde1c		FBgn0036964	FRG1
			FBgn0038237	Pde6		FBgn0029769	frma
			FBgn0259171	Pde9		FBgn0086698	frtz
			FBgn0014002	Pdi		FBgn0004652	fru
			FBgn0004394	pdm2		FBgn0016081	fry
			FBgn0260012	pds5		FBgn0005390	fs_1_M3
			FBgn0037327	PEK		FBgn0001077	ftz
			FBgn0032407	Pex19		FBgn0026718	fu12
			FBgn0052226	Pex23		FBgn0035217	FucTD
			FBgn0036484	Pex3		FBgn0004509	Fur1
			FBgn0031681	pgant5		FBgn0023441	fus
			FBgn0036529	pgant8		FBgn0001085	fz
			FBgn0035806	PGRP-SD		FBgn0016797	fz2
			FBgn0039776	PH4alphaEFB		FBgn0034937	fzr2
			FBgn0051015	PH4alphaPV		FBgn0260446	GABA-B-R1
			FBgn0263235	Phae2		FBgn0263199	Galk
			FBgn0033380	Phax		FBgn0010223	Galphaf
			FBgn0010551	Phb2		FBgn0001104	Galphai
			FBgn0264908	pHCl		FBgn0001122	Galphao
			FBgn0015277	Pi3K59F		FBgn0034199	Gbp
			FBgn0267350	PI4KIIIalpha		FBgn0036862	Gbs-76A
			FBgn0024315	Picot		FBgn0260743	GC1
			FBgn0264953	Piezo		FBgn0040319	Gclc
			FBgn0261015	Pif1A		FBgn0014179	gcm
			FBgn0046874	Pif1B		FBgn0050115	GEFmeso
			FBgn0003089	pip		FBgn0036850	Gem2
			FBgn0004872	piwi		FBgn0262869	Gfrl
			FBgn0003090	pk		FBgn0004921	Ggamma1
			FBgn0038201	PK1-R		FBgn0250823	gish
			FBgn0259243	Pka-R1		FBgn0001108	Gl
			FBgn0041195	Pkd2		FBgn0032135	GlcAT-S
			FBgn0024314	Plap		FBgn0024963	GluClalpha
			FBgn0004611	Plc21C		FBgn0004619	GluRIA
			FBgn0005626	ple		FBgn0264574	Glut1
			FBgn0025574	Pli		FBgn0267336	Glut4EF
			FBgn0036147	Plod		FBgn0004507	GlyP
			FBgn0261261	plx		FBgn0266064	GlyS
			FBgn0031069	Pmp70		FBgn0027287	Gmap
			FBgn0036354	Poc1		FBgn0052227	gogo
			FBgn0051660	pog		FBgn0029084	gom
			FBgn0035644	Pole2		FBgn0264495	gpp
			FBgn0086371	poly		FBgn0261988	Gprk2
			FBgn0003130	Poxn		FBgn0045502	Gr10a
			FBgn0039679	ppk19		FBgn0030297	Gr10b
			FBgn0051105	ppk22		FBgn0265138	Gr22c
			FBgn0035785	ppk26		FBgn0045498	Gr22d
			FBgn0035458	ppk27		FBgn0041238	Gr58b
			FBgn0053289	ppk5		FBgn0041237	Gr58c
			FBgn0052792	ppk8		FBgn0052693	Gr9a
			FBgn0261362	PPO1		FBgn0259211	grh
			FBgn0261363	PPO3		FBgn0029830	Grip
			FBgn0003145	prd		FBgn0261278	grp
			FBgn0024734	PRL-1		FBgn0040493	grsm
			FBgn0265606	Prosalpha4T1		FBgn0010226	GstS1
			FBgn0023174	Prosbeta2		FBgn0030484	GstT4
			FBgn0261552	ps		FBgn0001150	gt
			FBgn0052133	ptip		FBgn0010197	Gyc32E
			FBgn0004370	Ptp10D		FBgn0266136	Gyc76C
			FBgn0003138	Ptp61F		FBgn0038295	Gyc88E
			FBgn0261985	Ptpmeg		FBgn0013973	Gycbeta100B
			FBgn0020912	Ptx1		FBgn0261509	haf
			FBgn0003165	pum		FBgn0042712	HBS1
			FBgn0003169	put		FBgn0041210	HDAC4
			FBgn0031888	Pvf2		FBgn0051119	HdacX
			FBgn0085407	Pvf3		FBgn0010113	hdc
			FBgn0052406	PVRAP		FBgn0038842	hdly
			FBgn0003174	pwn		FBgn0011771	Hem
			FBgn0003175	px		FBgn0011224	heph
			FBgn0262614	pyd		FBgn0052529	Hers
			FBgn0004636	R		FBgn0001186	Hex-A
			FBgn0037364	Rab23		FBgn0038251	Hexim
			FBgn0030391	Rab40		FBgn0040318	HGTX
			FBgn0265597	rad		FBgn0035142	hipk
			FBgn0026777	Rad23		FBgn0029676	HIP-R
			FBgn0034728	rad50		FBgn0030600	hiw
			FBgn0025807	Rad9		FBgn0263220	Hk
			FBgn0036624	RAF2		FBgn0263782	Hmgcr
			FBgn0029840	raptor		FBgn0004362	HmgD
			FBgn0023458	Rbcn-3A		FBgn0010228	HmgZ
			FBgn0010258	Rbp4		FBgn0041150	hoe1
			FBgn0260943	Rbp6		FBgn0031649	hoe2
			FBgn0010263	Rbp9		FBgn0025777	homer
			FBgn0037012	Rcd2		FBgn0030301	HP5
			FBgn0034530	Rcd6		FBgn0263395	hppy
			FBgn0261549	rdgA		FBgn0264562	Hr4
			FBgn0004244	Rdl		FBgn0004237	Hrb87F
			FBgn0243486	rdo		FBgn0038755	Hs6st
			FBgn0036463	Reck		FBgn0026418	Hsc70Cb
			FBgn0032439	Ref2		FBgn0033087	Hsepi
			FBgn0260933	rempA		FBgn0031728	Hsp60C
			FBgn0040074	retinin		FBgn0032525	Hsp60D
			FBgn0004795	retn		FBgn0001234	Hsromega
			FBgn0260985	RfC4		FBgn0001235	hth
			FBgn0266098	rg		FBgn0038233	HtrA2
			FBgn0261258	rgn		FBgn0031294	IA-2
			FBgn0036260	Rh7		FBgn0264857	iab-8
			FBgn0260442	rhea		FBgn0024227	ial
			FBgn0032415	rho-6		FBgn0041147	ida
			FBgn0033672	rho-7		FBgn0001247	Ide
			FBgn0039883	RhoGAP100F		FBgn0001250	if
			FBgn0036518	RhoGAP71E		FBgn0001941	ifc
			FBgn0035761	RhoGEF4		FBgn0013467	igl
			FBgn0035574	RhoGEF64C		FBgn0031872	ihog
			FBgn0083940	RhoU		FBgn0067903	IM18
			FBgn0003255	rk		FBgn0040653	IM4
			FBgn0051719	RluA-1		FBgn0001258	ImpL3
			FBgn0011703	RnrL		FBgn0001259	in
			FBgn0011704	RnrS		FBgn0259918	inaF-B
			FBgn0005631	robo		FBgn0260812	inaF-D
			FBgn0041097	robo3		FBgn0036816	Indy
			FBgn0036697	rogdi		FBgn0011603	ine
			FBgn0041096	rols		FBgn0086613	Ino80
			FBgn0005649	Rox8		FBgn0011674	insc
			FBgn0050410	Rpi		FBgn0039459	IntS12
			FBgn0004855	RpII15		FBgn0026679	IntS4
			FBgn0004463	RpIII128		FBgn0001269	inv
			FBgn0011272	RpL13		FBgn0025366	Ip259
			FBgn0035753	RpL18		FBgn0266375	IP3K2
			FBgn0034837	RpL22-like		FBgn0040849	Ir41a
			FBgn0032518	RpL24		FBgn0033515	Ir47a
			FBgn0015283	Rpn10		FBgn0265141	Ir47b
			FBgn0011706	rpr		FBgn0033651	Ir48c
			FBgn0003942	RpS27A		FBgn0034458	Ir56d
			FBgn0038269	Rrp6		FBgn0036150	Ir68a
			FBgn0053113	Rtnl1		FBgn0029968	Ir7g
			FBgn0003300	run		FBgn0040308	Jafrac2
			FBgn0259162	RunxB		FBgn0028371	jbug
			FBgn0003301	rut		FBgn0086677	jeb
			FBgn0004842	RYa-R		FBgn0039350	jigr1
			FBgn0003310	S		FBgn0086655	jing
			FBgn0015806	S6k		FBgn0023197	Jon74E
			FBgn0043865	SA-2		FBgn0039777	Jon99Fii
			FBgn0003313	sala		FBgn0001291	Jra
			FBgn0261648	salm		FBgn0263973	jv
			FBgn0032330	Samuel		FBgn0263929	jvl
			FBgn0034408	sano		FBgn0028421	Kap3
			FBgn0003319	Sb		FBgn0001297	kay
			FBgn0016754	sba		FBgn0053182	Kdm4B
			FBgn0010575	sbb		FBgn0261955	kdn
			FBgn0035471	Sc2		FBgn0015400	kek2
			FBgn0033033	scaf		FBgn0028370	kek3
			FBgn0041781	SCAR		FBgn0032484	kek4
			FBgn0040918	schlank		FBgn0031016	kek5
			FBgn0035390	scramb2		FBgn0039862	kek6
			FBgn0038279	Sdr		FBgn0031821	KFase
			FBgn0052654	Sec16		FBgn0019968	Khc-73
			FBgn0262126	Sec24CD		FBgn0262127	kibra
			FBgn0266669	Sec3		FBgn0039925	Kif3C
			FBgn0266671	Sec6		FBgn0028369	kirre
			FBgn0011259	Sema-1a		FBgn0001316	klar
			FBgn0250876	Sema-5c		FBgn0017590	klg
			FBgn0051632	sens-2		FBgn0013469	klu
			FBgn0019929	Ser7		FBgn0001319	kn
			FBgn0036544	sff		FBgn0001323	knrl
			FBgn0020251	sfl		FBgn0020294	ko
			FBgn0032475	Sfmbt		FBgn0032683	kon
			FBgn0259956	Sfp24C1		FBgn0266450	Kr-h1
			FBgn0003371	sgg		FBgn0034098	krimp
			FBgn0261445	sgl		FBgn0004167	kst
			FBgn0003380	Sh		FBgn0261574	kug
			FBgn0035772	Sh3beta		FBgn0039688	Kul
			FBgn0262593	Shab		FBgn0259984	kuz
			FBgn0085387	shakB		FBgn0001332	L
			FBgn0005564	Shal		FBgn0001491	l_1_10Bb
			FBgn0015295	shark		FBgn0027330	l_1_G0020
			FBgn0085395	Shawl		FBgn0027291	l_1_G0156
			FBgn0003391	shg		FBgn0027279	l_1_G0196
			FBgn0013733	shot		FBgn0010482	l_2_01289
			FBgn0263873	sick		FBgn0021979	l_2_k09913
			FBgn0085447	sif		FBgn0263608	l_3_72Dr
			FBgn0004666	sim		FBgn0086686	l_3_L1231
			FBgn0061197	SIP2		FBgn0265276	l_3_neo38
			FBgn0039875	sip3		FBgn0010238	Lac
			FBgn0026179	siz		FBgn0259247	laccase2
			FBgn0029761	SK		FBgn0034602	Lapsyn
			FBgn0051163	SKIP		FBgn0000464	Lar
			FBgn0045770	S-Lap3		FBgn0008651	lbl
			FBgn0037810	sle		FBgn0020639	Lcp65Af
			FBgn0003429	slo		FBgn0002543	lea
			FBgn0264087	Slob		FBgn0039354	Lgr3
			FBgn0035539	slow		FBgn0026411	Lim1
			FBgn0086906	sls		FBgn0023495	Lip3
			FBgn0003435	sm		FBgn0034720	Liprin-gamma
			FBgn0027783	SMC2		FBgn0027611	LM408
			FBgn0019890	Smg5		FBgn0261565	Lmpt
			FBgn0266720	Snap24		FBgn0083946	lobo
			FBgn0011288	Snap25		FBgn0032252	loh
			FBgn0264357	SNF4Agamma		FBgn0051092	LpR2
			FBgn0035815	Snmp2		FBgn0032633	Lrch
			FBgn0085450	Snoo		FBgn0053087	LRP1
			FBgn0086058	snoRNA:Me18S-G1189		FBgn0034834	LS2
			FBgn0086035	snoRNA:Me18S-G642		FBgn0002562	Lsp1alpha
			FBgn0086037	snoRNA:Me28S-A2958		FBgn0040765	luna
			FBgn0086038	snoRNA:Me28S-C1237		FBgn0002577	m
			FBgn0086022	snoRNA:Me28S-U1130		FBgn0029003	mab-21
			FBgn0032840	sNPF		FBgn0267033	mamo
			FBgn0003920	snRNA:U2:14B		FBgn0031655	Marcal1
			FBgn0004192	snRNA:U2:34ABb		FBgn0015513	mbc
			FBgn0003933	snRNA:U5:14B		FBgn0265487	mbl
			FBgn0004188	snRNA:U6:96Aa		FBgn0005536	Mbs
			FBgn0004189	snRNA:U6:96Ab		FBgn0025815	Mcm6
			FBgn0004190	snRNA:U6:96Ac		FBgn0262559	Mdh2
			FBgn0016978	snRNP-U1-70K		FBgn0004513	Mdr65
			FBgn0033654	Sobp		FBgn0013531	MED20
			FBgn0001965	Sos		FBgn0034795	MED23
			FBgn0036411	Sox21a		FBgn0260401	MED9
			FBgn0042630	Sox21b		FBgn0004367	mei-41
			FBgn0003034	SP		FBgn0023001	melt
			FBgn0020378	Sp1		FBgn0265140	Meltrin
			FBgn0263236	SP1029		FBgn0040089	meso18E
			FBgn0035710	SP1173		FBgn0032694	MESR3
			FBgn0053329	Sp212		FBgn0038294	Mf
			FBgn0034371	SP2637		FBgn0031307	MFS3
			FBgn0037515	Sp7		FBgn0039738	Mgat2
			FBgn0040623	Spase12		FBgn0035473	mge
			FBgn0015546	spel1		FBgn0261260	mgl
			FBgn0010905	Spn		FBgn0019985	mGluR
			FBgn0028990	Spn27A		FBgn0264695	Mhc
			FBgn0028984	Spn88Ea		FBgn0086442	mib2
			FBgn0038299	Spn88Eb		FBgn0053208	Mical
			FBgn0029768	SPR		FBgn0036713	Mip
			FBgn0085443	spri		FBgn0026060	Mipp2
			FBgn0082585	sprt		FBgn0262382	mir-1010
			FBgn0040273	Spt5		FBgn0262315	mir-2493
			FBgn0028982	Spt6		FBgn0262400	mir-287
			FBgn0032362	spz4		FBgn0262378	mir-317
			FBgn0003514	sqh		FBgn0263633	mir-3644
			FBgn0010747	Srp54k		FBgn0263551	mir-4939
			FBgn0003513	ss		FBgn0263556	mir-4940
			FBgn0032723	ssp3		FBgn0263555	mir-4943
			FBgn0265052	St3		FBgn0263537	mir-4951
			FBgn0266521	stai		FBgn0263517	mir-4976
			FBgn0024836	stan		FBgn0263543	mir-4979
			FBgn0003520	stau		FBgn0262333	mir-963
			FBgn0034176	ste24a		FBgn0262243	mir-964
			FBgn0086704	stops		FBgn0262181	mir-972
			FBgn0265045	Strn-Mlck		FBgn0262201	mir-973
			FBgn0020299	stumps		FBgn0262216	mir-974
			FBgn0003557	Su_dx_		FBgn0262283	mir-985
			FBgn0005355	Su_fu_		FBgn0021776	mira
			FBgn0003567	su_Hw_		FBgn0035889	mkg-p
			FBgn0003612	Su_var_2-10		FBgn0036844	Mkp3
			FBgn0003638	su_w[a]_		FBgn0002772	Mlc1
			FBgn0038721	subdued		FBgn0259209	Mlp60A
			FBgn0028675	Sur		FBgn0259110	mmd
			FBgn0004575	Syn		FBgn0259168	mnb
			FBgn0038826	Syp		FBgn0002778	mnd
			FBgn0261085	Syt12		FBgn0031885	Mnn1
			FBgn0039900	Syt7		FBgn0259481	Mob2
			FBgn0261089	Sytalpha		FBgn0011661	Moe
			FBgn0261090	Sytbeta		FBgn0031640	Mon1
			FBgn0004359	T48		FBgn0036448	mop
			FBgn0086358	Tab2		FBgn0027609	morgue
			FBgn0037792	TAF1B		FBgn0260660	Mp
			FBgn0022724	Taf8		FBgn0259985	Mppe
			FBgn0041092	tai		FBgn0002791	mr
			FBgn0259730	tal-1A		FBgn0034091	mrj
			FBgn0259731	tal-2A		FBgn0032456	MRP
			FBgn0259732	tal-3A		FBgn0031357	mRpL48
			FBgn0259733	tal-AA		FBgn0034361	mRpS28
			FBgn0030503	Tango2		FBgn0035534	mRpS6
			FBgn0263602	Taspase1		FBgn0052296	Mrtf
			FBgn0037766	Teh1		FBgn0261529	ms_2_34Fe
			FBgn0026760	Tehao		FBgn0036868	ms_3_76Ba
			FBgn0028902	Tektin-A		FBgn0011666	msi
			FBgn0035638	Tektin-C		FBgn0002775	msl-3
			FBgn0267001	Ten-a		FBgn0261836	Msp300
			FBgn0004449	Ten-m		FBgn0011670	Mst57Dc
			FBgn0265968	Tfb5		FBgn0013576	mtd
			FBgn0031390	tho2		FBgn0035132	mthl10
			FBgn0033652	ths		FBgn0035623	mthl2
			FBgn0014073	Tie		FBgn0037960	mthl5
			FBgn0014395	tilB		FBgn0262737	mub
			FBgn0025879	Timp		FBgn0025390	Mur2B
			FBgn0261649	tinc		FBgn0002887	mus201
			FBgn0037976	Tk		FBgn0265988	mv
			FBgn0003716	tkv		FBgn0264272	mwh
			FBgn0086899	tlk		FBgn0263705	Myo10A
			FBgn0003721	Tm1		FBgn0040299	Myo28B1
			FBgn0028541	TM9SF4		FBgn0036801	MYPT-75D
			FBgn0082582	tmod		FBgn0002917	na
			FBgn0265356	tn		FBgn0000036	nAChRalpha1
			FBgn0015600	toc		FBgn0000039	nAChRalpha2
			FBgn0004885	tok		FBgn0266347	nAChRalpha4
			FBgn0030412	Tomosyn		FBgn0028875	nAChRalpha5
			FBgn0040268	Top3alpha		FBgn0032151	nAChRalpha6
			FBgn0038838	TotB		FBgn0086778	nAChRalpha7
			FBgn0044812	TotC		FBgn0004118	nAChRbeta2
			FBgn0013348	TpnC41C		FBgn0034797	nahoda
			FBgn0010423	TpnC47D		FBgn0036414	nan
			FBgn0026319	Traf4		FBgn0261530	nbs
			FBgn0038767	trem		FBgn0010352	Nc73EF
			FBgn0262139	trh		FBgn0013303	Nca
			FBgn0051721	Trim9		FBgn0036279	Ncc69
			FBgn0024277	trio		FBgn0028704	Nckx30C
			FBgn0050227	tRNA:CR30227		FBgn0002926	ndl
			FBgn0050406	tRNA:CR30406		FBgn0004374	neb
			FBgn0050407	tRNA:CR30407		FBgn0259174	Nedd4
			FBgn0051334	tRNA:CR31334		FBgn0032725	Nedd8
			FBgn0051480	tRNA:CR31480		FBgn0029970	Nek2
			FBgn0051497	tRNA:CR31497		FBgn0024542	Neos
			FBgn0011868	tRNA:G3:55E		FBgn0029843	Nep1
			FBgn0050223	tRNA:H:56E		FBgn0027570	Nep2
			FBgn0028882	tRNA:P:35Bd		FBgn0038818	Nep4
			FBgn0265194	Trpm		FBgn0039478	Nep5
			FBgn0003862	trx		FBgn0028999	nerfin-1
			FBgn0035786	Tsp66A		FBgn0015774	NetB
			FBgn0035936	Tsp66E		FBgn0265416	Neto
			FBgn0043550	Tsp68C		FBgn0015269	Nf1
			FBgn0039117	tst		FBgn0040297	Nhe2
			FBgn0030502	tth		FBgn0036101	NijA
			FBgn0265974	ttv		FBgn0261514	NimA
			FBgn0003882	tub		FBgn0054003	NimB3
			FBgn0034046	tun		FBgn0028542	NimB4
			FBgn0010473	tutl		FBgn0028939	NimC2
			FBgn0037224	TwdlF		FBgn0002937	ninaB
			FBgn0037225	TwdlG		FBgn0026402	NiPp1
			FBgn0051080	TwdlH		FBgn0053554	Nipped-A
			FBgn0051081	TwdlR		FBgn0026401	Nipped-B
			FBgn0003900	twi		FBgn0024321	NK7.1
			FBgn0004889	tws		FBgn0002945	nkd
			FBgn0038541	TyrRII		FBgn0031866	Nlg2
			FBgn0027780	U26		FBgn0011817	nmo
			FBgn0003944	Ubx		FBgn0011676	Nos
			FBgn0039226	Ude		FBgn0044028	Notum
			FBgn0040261	Ugt36Bb		FBgn0024320	Npc1a
			FBgn0040260	Ugt36Bc		FBgn0039348	Npl4
			FBgn0035756	unc-13-4A		FBgn0264975	Nrg
			FBgn0024184	unc-4		FBgn0262509	nrm
			FBgn0036398	upSET		FBgn0015777	nrv2
			FBgn0003963	ush		FBgn0013997	Nrx-IV
			FBgn0015323	VAChT		FBgn0266464	Nsf2
			FBgn0040069	vanin-like		FBgn0034740	nsr
			FBgn0026753	Vha13		FBgn0261526	NT1
			FBgn0262512	Vha14-1		FBgn0085424	nub
			FBgn0043841	vir-1		FBgn0021768	nudC
			FBgn0033748	vis		FBgn0013718	nuf
			FBgn0260964	Vmat		FBgn0027868	Nup107
			FBgn0034708	Vps35		FBgn0039004	Nup133
			FBgn0243516	Vrp1		FBgn0034310	Nup75
			FBgn0263512	Vsx2		FBgn0038274	Nup93-2
			FBgn0003997	W		FBgn0039120	Nup98-96
			FBgn0266848	wap		FBgn0005636	nvy
			FBgn0261563	wb		FBgn0263456	nwk
			FBgn0004009	wg		FBgn0011818	oaf
			FBgn0051665	wry		FBgn0024944	Oamb
			FBgn0033770	wuc		FBgn0032123	Oatp30B
			FBgn0004028	wupA		FBgn0032433	Oatp33Ea
			FBgn0261850	Xpd		FBgn0261613	Oaz
			FBgn0032601	yellow-b		FBgn0043539	Obp22a
			FBgn0041712	yellow-d		FBgn0034769	Obp58c
			FBgn0034856	yellow-d2		FBgn0034770	Obp58d
			FBgn0041710	yellow-f		FBgn0011279	Obp69a
			FBgn0038105	yellow-f2		FBgn0040296	Ocho
			FBgn0035328	yellow-g2		FBgn0038980	Octbeta1R
			FBgn0040063	yip3		FBgn0038063	Octbeta2R
			FBgn0005391	Yp2		FBgn0250910	Octbeta3R
			FBgn0052685	ZAP3		FBgn0027864	Ogg1
			FBgn0004606	zfh1		FBgn0037153	olf413
			FBgn0036461	Zip71B		FBgn0032651	Oli
			FBgn0028516	ZnT35C		FBgn0259175	ome
			FBgn0052311	zormin		FBgn0026391	Or33b
			FBgn0024177	zpg		FBgn0026390	Or33c
			FBgn0261266	zuc		FBgn0034865	Or59b
			FBgn0004057	Zw		FBgn0034866	Or59c
						FBgn0041623	Or65c
						FBgn0037399	Or83c
						FBgn0004882	orb
						FBgn0264307	orb2
						FBgn0021767	org-1
						FBgn0261885	osa
						FBgn0020626	Osbp
						FBgn0035264	Oseg4
						FBgn0037427	Osi17
						FBgn0003016	osp
						FBgn0015524	otp
						FBgn0033476	oys
						FBgn0038100	Paip2
						FBgn0262728	Pal2
						FBgn0020389	Papss
						FBgn0264255	para
						FBgn0036007	path
						FBgn0263197	Patronin
						FBgn0051481	pb
						FBgn0003041	pbl
						FBgn0264815	Pde1c
						FBgn0038237	Pde6
						FBgn0259171	Pde9
						FBgn0014002	Pdi
						FBgn0004394	pdm2
						FBgn0016694	Pdp1
						FBgn0260012	pds5
						FBgn0037327	PEK
						FBgn0032407	Pex19
						FBgn0052226	Pex23
						FBgn0036484	Pex3
						FBgn0035922	Pex7
						FBgn0031681	pgant5
						FBgn0036529	pgant8
						FBgn0035975	PGRP-LA
						FBgn0035976	PGRP-LC
						FBgn0035806	PGRP-SD
						FBgn0039776	PH4alphaEFB
						FBgn0051015	PH4alphaPV
						FBgn0263235	Phae2
						FBgn0033380	Phax
						FBgn0010551	Phb2
						FBgn0264908	pHCl
						FBgn0035438	PHGPx
						FBgn0015277	Pi3K59F
						FBgn0267350	PI4KIIIalpha
						FBgn0024315	Picot
						FBgn0264953	Piezo
						FBgn0261015	Pif1A
						FBgn0046874	Pif1B
						FBgn0029881	pigs
						FBgn0003089	pip
						FBgn0004872	piwi
						FBgn0003090	pk
						FBgn0004462	Pk17E
						FBgn0038201	PK1-R
						FBgn0259243	Pka-R1
						FBgn0041195	Pkd2
						FBgn0024314	Plap
						FBgn0004611	Plc21C
						FBgn0005626	ple
						FBgn0025574	Pli
						FBgn0036147	Plod
						FBgn0261261	plx
						FBgn0031069	Pmp70
						FBgn0003117	pnr
						FBgn0036354	Poc1
						FBgn0011230	poe
						FBgn0051660	pog
						FBgn0035644	Pole2
						FBgn0086371	poly
						FBgn0025739	pon
						FBgn0003130	Poxn
						FBgn0039679	ppk19
						FBgn0051105	ppk22
						FBgn0035785	ppk26
						FBgn0035458	ppk27
						FBgn0050181	ppk3
						FBgn0053289	ppk5
						FBgn0052792	ppk8
						FBgn0261362	PPO1
						FBgn0261363	PPO3
						FBgn0003145	prd
						FBgn0024734	PRL-1
						FBgn0265606	Prosalpha4T1
						FBgn0023174	Prosbeta2
						FBgn0031443	Prosbeta4R2
						FBgn0261552	ps
						FBgn0263102	psq
						FBgn0052133	ptip
						FBgn0004370	Ptp10D
						FBgn0003138	Ptp61F
						FBgn0004369	Ptp99A
						FBgn0016698	Ptpa
						FBgn0261985	Ptpmeg
						FBgn0003159	ptr
						FBgn0020912	Ptx1
						FBgn0020385	pug
						FBgn0003165	pum
						FBgn0003169	put
						FBgn0031888	Pvf2
						FBgn0085407	Pvf3
						FBgn0052406	PVRAP
						FBgn0003174	pwn
						FBgn0003175	px
						FBgn0262614	pyd
						FBgn0004636	R
						FBgn0037364	Rab23
						FBgn0030391	Rab40
						FBgn0265597	rad
						FBgn0026777	Rad23
						FBgn0034728	rad50
						FBgn0025807	Rad9
						FBgn0036624	RAF2
						FBgn0262114	RanBPM
						FBgn0029840	raptor
						FBgn0023458	Rbcn-3A
						FBgn0262483	Rbp
						FBgn0010258	Rbp4
						FBgn0260943	Rbp6
						FBgn0010263	Rbp9
						FBgn0037012	Rcd2
						FBgn0034530	Rcd6
						FBgn0261549	rdgA
						FBgn0064227	Rdh
						FBgn0004244	Rdl
						FBgn0243486	rdo
						FBgn0036463	Reck
						FBgn0032439	Ref2
						FBgn0260933	rempA
						FBgn0040074	retinin
						FBgn0031814	retm
						FBgn0004795	retn
						FBgn0260985	RfC4
						FBgn0266098	rg
						FBgn0261258	rgn
						FBgn0036260	Rh7
						FBgn0260442	rhea
						FBgn0032415	rho-6
						FBgn0033672	rho-7
						FBgn0039883	RhoGAP100F
						FBgn0030808	RhoGAP15B
[truncated: 323 more rows]

## Sheet: B. Enrichment AIP & DGRP
				Not Adjusted for Gene Length			Adjusted for Gene Length
GO ID	Go Term	Description	Observed Number	Expected Number	P-value	FDR (Benjamini-Hochberg)	Expected number	P-value	FDR (Benjamini-Hochberg)
GO:0016021	Cellular Component	integral component of membrane	228	165.487	9.999e-05	0.00219978	200.512	0.00529947	0.357464
GO:0045179	Cellular Component	apical cortex	15	4.7301	9.999e-05	0.00219978	12.0254	0.141686	1
GO:0005912	Cellular Component	adherens junction	17	6.3056	9.999e-05	0.00219978	15.1012	0.289371	1
GO:0005887	Cellular Component	integral component of plasma membrane	63	30.5272	9.999e-05	0.00219978	60.3722	0.345865	1
GO:0005886	Cellular Component	plasma membrane	125	68.1174	9.999e-05	0.00219978	130.412	0.775222	1
GO:0006812	Biological Process	cation transport	18	7.1315	9.999e-05	0.00239976	13.6875	0.0778922	1
GO:0016055	Biological Process	Wnt signaling pathway	21	8.57	9.999e-05	0.00239976	17.1019	0.120388	1
GO:0002009	Biological Process	morphogenesis of an epithelium	13	4.2737	9.999e-05	0.00239976	10.1131	0.121488	1
GO:0007517	Biological Process	muscle organ development	25	11.4003	9.999e-05	0.00239976	20.9238	0.138786	1
GO:0007399	Biological Process	nervous system development	33	15.926	9.999e-05	0.00239976	28.5605	0.165783	1
GO:0007427	Biological Process	epithelial cell migration, open tracheal system	16	5.3808	9.999e-05	0.00239976	13.2216	0.176682	1
GO:0007507	Biological Process	heart development	24	9.2517	9.999e-05	0.00239976	21.9568	0.309369	1
GO:0048675	Biological Process	axon extension	13	3.3369	9.999e-05	0.00239976	11.7002	0.313469	1
GO:0006813	Biological Process	potassium ion transport	13	4.3415	9.999e-05	0.00239976	11.5966	0.333567	1
GO:0007411	Biological Process	axon guidance	63	26.564	9.999e-05	0.00239976	61.6578	0.433557	1
GO:0007424	Biological Process	open tracheal system development	38	17.226	9.999e-05	0.00239976	36.9628	0.445355	1
GO:0016318	Biological Process	ommatidial rotation	13	4.4187	9.999e-05	0.00239976	12.2735	0.455054	1
GO:0007156	Biological Process	homophilic cell adhesion via plasma membrane adhesion molecules	18	5.2257	9.999e-05	0.00239976	17.7239	0.537846	1
GO:0008045	Biological Process	motor neuron axon guidance	24	9.1545	9.999e-05	0.00239976	25.0771	0.692931	1
GO:0007476	Biological Process	imaginal disc-derived wing morphogenesis	66	33.4773	9.999e-05	0.00239976	79.5333	0.991801	1
GO:0005509	Molecular Function	calcium ion binding	57	32.565	9.999e-05	0.00313969	53.4953	0.284272	1
GO:0043565	Molecular Function	sequence-specific DNA binding	61	35.8091	9.999e-05	0.00313969	60.1372	0.473053	1
GO:0003700	Molecular Function	DNA-binding transcription factor activity	104	61.9049	9.999e-05	0.00313969	109.167	0.779122	1
GO:0005515	Molecular Function	protein binding	131	94.8689	9.999e-05	0.00313969	143.811	0.940306	1
GO:0007398	Biological Process	ectoderm development	11	3.6178	0.00019998	0.00378909	8.8093	0.205079	1
GO:0008039	Biological Process	synaptic target recognition	15	5.0778	0.00019998	0.00378909	13.741	0.360664	1
GO:0002121	Biological Process	inter-male aggressive behavior	20	8.0507	0.00019998	0.00378909	18.832	0.40276	1
GO:0007480	Biological Process	imaginal disc-derived leg morphogenesis	23	9.3134	0.00019998	0.00378909	23.4554	0.616938	1
GO:0004222	Molecular Function	metalloendopeptidase activity	27	12.3592	0.00019998	0.00448527	13.8008	0.00019998	0.0104656
GO:0005089	Molecular Function	Rho guanyl-nucleotide exchange factor activity	12	3.882	0.00019998	0.00448527	11.422	0.478952	1
GO:0005938	Cellular Component	cell cortex	25	11.9577	0.00029997	0.00549945	22.2509	0.256174	1
GO:0050839	Molecular Function	cell adhesion molecule binding	11	3.5607	0.00029997	0.00588691	10.6389	0.523148	1
GO:0030424	Cellular Component	axon	20	8.3384	0.00039996	0.00628509	19.7771	0.531647	1
GO:0035147	Biological Process	branch fusion, open tracheal system	10	3.3188	0.00039996	0.0065448	7.788	0.164084	1
GO:0007186	Biological Process	G protein-coupled receptor signaling pathway	37	20.547	0.00039996	0.0065448	36.85	0.524048	1
GO:0048813	Biological Process	dendrite morphogenesis	48	28.1704	0.00039996	0.0065448	48.8007	0.59704	1
GO:0055085	Biological Process	transmembrane transport	65	44.3974	0.00049995	0.00749925	51.2783	0.0135986	0.815918
GO:0048477	Biological Process	oogenesis	55	35.1298	0.00049995	0.00749925	57.8896	0.727927	1
GO:0000902	Biological Process	cell morphogenesis	17	8.0297	0.00059994	0.00863914	10.0292	0.00919908	0.815918
GO:0008360	Biological Process	regulation of cell shape	26	14.0795	0.00069993	0.0093324	24.8753	0.425657	1
GO:0007165	Biological Process	signal transduction	34	19.6988	0.00069993	0.0093324	37.5352	0.831117	1
GO:0007417	Biological Process	central nervous system development	25	13.33	0.00079992	0.0102847	23.9703	0.435356	1
GO:0045177	Cellular Component	apical part of cell	14	5.7155	0.00079992	0.0109989	10.998	0.155984	1
GO:0006355	Biological Process	regulation of transcription, DNA-templated	81	57.5053	0.00089991	0.0111713	94.4154	0.977602	1
GO:0007155	Biological Process	cell adhesion	34	19.0403	0.0009999	0.0119988	38.1438	0.869113	1
GO:0031418	Molecular Function	L-ascorbic acid binding	11	4.021	0.00089991	0.0141286	3.2287	9.999e-05	0.00784922
GO:0004867	Molecular Function	serine-type endopeptidase inhibitor activity	24	12.4111	0.0009999	0.0142713	7.8016	9.999e-05	0.00784922
GO:0007409	Biological Process	axonogenesis	18	8.3813	0.00129987	0.0146235	17.1955	0.449955	1
GO:0007298	Biological Process	border follicle cell migration	30	17.4108	0.00129987	0.0146235	32.5524	0.765023	1
GO:0009986	Cellular Component	cell surface	14	5.5281	0.00129987	0.0158873	12.9024	0.39606	1
GO:0030178	Biological Process	negative regulation of Wnt signaling pathway	11	4.2566	0.00149985	0.016362	8.4393	0.160984	1
GO:0007605	Biological Process	sensory perception of sound	18	8.717	0.00169983	0.0179982	14.7846	0.180182	1
GO:0007498	Biological Process	mesoderm development	21	10.9106	0.00179982	0.0179982	20.808	0.529447	1
GO:0008355	Biological Process	olfactory learning	19	9.3504	0.00179982	0.0179982	21.5497	0.834717	1
GO:0008227	Molecular Function	G protein-coupled amine receptor activity	9	3.1037	0.00149985	0.019623	9.2161	0.637236	1
GO:0007268	Biological Process	chemical synaptic transmission	17	8.2551	0.00219978	0.0214033	18.832	0.79692	1
GO:0000976	Molecular Function	transcription regulatory region sequence-specific DNA binding	11	4.3317	0.00189981	0.0229439	9.401	0.306969	1
GO:0030496	Cellular Component	midbody	9	3.1481	0.00209979	0.0230977	4.2568	0.00649935	0.357464
GO:0070983	Biological Process	dendrite guidance	9	3.3284	0.00259974	0.0239976	7.7463	0.338766	1
GO:0042332	Biological Process	gravitaxis	9	3.3054	0.00259974	0.0239976	8.0584	0.390661	1
GO:0016203	Biological Process	muscle attachment	13	5.6838	0.00279972	0.0251975	11.9683	0.406859	1
GO:0001736	Biological Process	establishment of planar polarity	12	5.2107	0.0029997	0.0263388	10.297	0.292371	1
GO:0045886	Biological Process	negative regulation of synaptic growth at neuromuscular junction	13	5.8626	0.00329967	0.0282829	11.4837	0.339966	1
GO:0008407	Biological Process	chaeta morphogenesis	15	7.2695	0.00409959	0.0327967	13.9305	0.410459	1
GO:0035277	Biological Process	spiracle morphogenesis, open tracheal system	9	3.4738	0.0039996	0.0327967	8.4946	0.49805	1
GO:0008587	Biological Process	imaginal disc-derived wing margin morphogenesis	11	4.7775	0.00409959	0.0327967	11.48	0.669133	1
GO:0007010	Biological Process	cytoskeleton organization	14	6.6802	0.00439956	0.0344313	9.6071	0.0515948	1
GO:0005085	Molecular Function	guanyl-nucleotide exchange factor activity	11	4.6577	0.00329967	0.0370034	8.6253	0.175582	0.967348
GO:0016702	Molecular Function	oxidoreductase activity, acting on single donors with incorporation of molecular oxygen, incorporation of two atoms of oxygen	10	4.0476	0.00369963	0.0387228	2.9443	0.00049995	0.0156984
GO:0008586	Biological Process	imaginal disc-derived wing vein morphogenesis	15	7.4717	0.00519948	0.0398258	18.1586	0.90431	1
GO:0004656	Molecular Function	procollagen-proline 4-dioxygenase activity	10	4.0486	0.00419958	0.0404854	2.9171	0.00039996	0.0156984
GO:0004888	Molecular Function	transmembrane signaling receptor activity	12	5.4515	0.00469953	0.0404854	9.5482	0.178682	0.967348
GO:0004930	Molecular Function	G protein-coupled receptor activity	22	12.553	0.00449955	0.0404854	22.4161	0.593341	1
GO:0003779	Molecular Function	actin binding	30	18.5779	0.00489951	0.0404854	34.0909	0.863514	1
GO:0016199	Biological Process	axon midline choice point recognition	11	4.7317	0.00539946	0.040496	11.6315	0.69923	1
GO:0031594	Cellular Component	neuromuscular junction	15	7.267	0.00419958	0.0419958	19.1889	0.959204	1
GO:0007420	Biological Process	brain development	14	7.0169	0.00589941	0.0431957	13.4037	0.470653	1
GO:0048149	Biological Process	behavioral response to ethanol	16	8.2867	0.0059994	0.0431957	16.9175	0.685131	1
GO:0016339	Biological Process	calcium-dependent cell-cell adhesion via plasma membrane cell adhesion molecules	9	3.6208	0.00629937	0.0434674	8.8031	0.558744	1
GO:0007015	Biological Process	actin filament organization	21	12.1746	0.00619938	0.0434674	21.6065	0.624338	1
GO:0048749	Biological Process	compound eye development	31	19.9503	0.00639936	0.0434674	36.088	0.89921	1
GO:0005215	Molecular Function	transporter activity	26	15.8995	0.00619938	0.044241	18.0705	0.0235976	0.529261
GO:0008157	Molecular Function	protein phosphatase 1 binding	10	4.1976	0.00579942	0.044241	7.0051	0.109189	0.951182
GO:0042803	Molecular Function	protein homodimerization activity	25	15.1394	0.0059994	0.044241	27.3576	0.777122	1
GO:0007400	Biological Process	neuroblast fate determination	10	4.2634	0.0069993	0.046662	8.2288	0.256674	1
GO:0035159	Biological Process	regulation of tube length, open tracheal system	9	3.7935	0.00719928	0.0467322	8.4235	0.476352	1
GO:0035206	Biological Process	regulation of hemocyte proliferation	10	4.4359	0.00739926	0.0467322	9.5716	0.50365	1
GO:0048190	Biological Process	wing disc dorsal/ventral pattern formation	15	7.7804	0.00729927	0.0467322	14.8392	0.542546	1
GO:0015629	Cellular Component	actin cytoskeleton	9	3.6388	0.00529947	0.0485785	6.2273	0.112889	1

## Sheet: C. Known Lifespan Genes
FlyBase ID	Gene Symbol	Reference(s)	In DGRP/AIP Screen?
FBgn0000180	bib	Magwire et al. 2010	Yes
FBgn0000261	Cat	Orr and Sohal 1994	No
FBgn0033856	CG13334	Magwire et al. 2010	No
FBgn0031739	CG14005	Magwire et al. 2010	No
FBgn0037853	CG14696	Magwire et al. 2010	No
FBgn0028480	CG17841	Magwire et al. 2010	Yes
FBgn0035568	CG18418	Magwire et al. 2010	No
FBgn0052679	CG32679	Magwire et al. 2010	No
FBgn0033809	CG4630	Magwire et al. 2010	No
FBgn0033810	CG4646	Magwire et al. 2010	No
FBgn0031738	CG9171	Magwire et al. 2010	Yes
FBgn0024248	chico	Clancy et al. 2001	No
FBgn0020309	crol	Magwire et al. 2010	Yes
FBgn0026533	Dek	Magwire et al. 2010	No
FBgn0260866	dnr1	Magwire et al. 2010	Yes
FBgn0000568	Eip75B	Magwire et al. 2010	Yes
FBgn0001981	esg	Magwire et al. 2010	Yes
FBgn0010470	Fkbp14 (Fkbp13)	Magwire et al. 2010	No
FBgn0038197	foxo	Hwangbo et al. 2004; Magwire et al. 2010	Yes
FBgn0004373	fwd	Landis et al. 2003	No
FBgn0036428	Gbs-70E (CG9238)	Magwire et al. 2010	No
FBgn0264574	Glut1	Magwire et al. 2010	Yes
FBgn0003747	Gr5a	Magwire et al. 2010	No
FBgn0013278	Hsp70Bb	Tatar et al. 1997	No
FBgn0036816	Indy	Rogina et al. 2000	Yes
FBgn0283499	InR	Tatar et al. 2001	No
FBgn0001297	kay	Magwire et al. 2010	Yes
FBgn0026713	l(1)G0007	Magwire et al. 2010	No
FBgn0028331	l(1)G0289	Magwire et al. 2010	No
FBgn0037856	Leash (CG4674)	Magwire et al. 2010	No
FBgn0033855	link (CG1333)	Magwire et al. 2010	No
FBgn0040965	lncRNA:CR13130 (CG13130)	Magwire et al. 2010	No
FBgn0002715	mei-S332	Magwire et al. 2010	No
FBgn0023000	mth	Lin et al. 1998	No
FBgn0262737	mub	Magwire et al. 2010	Yes
FBgn0032946	nrv3	Magwire et al. 2010	No
FBgn0037416	Osi9	Magwire et al. 2010	No
FBgn0030520	Pdcd4 (CG10990)	Magwire et al. 2010	No
FBgn0250906	Pgk	Magwire et al. 2010	No
FBgn0263102	psq	Magwire et al. 2010	Yes
FBgn0262614	pyd	Magwire et al. 2010	Yes
FBgn0035574	RhoGEF64C	Magwire et al. 2010	Yes
FBgn0003345	sd	Magwire et al. 2010	No
FBgn0010213	Sod2	Orr and Sohal 1994	No
FBgn0036191	Sugb	Landis et al. 2003	No
FBgn0046687	Tre1	Magwire et al. 2010	No
FBgn0033127	Tsp42Ef	Magwire et al. 2010	No
FBgn0027779	VhaSFD	Landis et al. 2003	No
FBgn0243516	Vrp1	Magwire et al. 2010	Yes
