# Supplementary material for: Context-dependent genetic architecture of Drosophila life span
Source: PLoS Biol. 2020 Mar 5;18(3):e3000645. doi: 10.1371/journal.pbio.3000645 (PMC7077879; doi:10.1371/journal.pbio.3000645)
Supplement: S7 Table — (A) Candidate genes from previous GWA analyses of life span in the DGRP and in laboratory evolution lines selected for postponed reproductive senescence. (B) Candidate genes that overlap between at least two studies. (C) GO enrichment analyses of candidate genes that overlap between at least two studies. (D) Human orthologs of candidate genes that overlap between at least two studies. Only genes with DIOPT scores of 3 or greater are listed. DIOPT, Drosophila RNAi Screening Center Integrative Ortholog Prediction Tool. (XLSX) [file pbio.3000645.s007.xlsx]

## Sheet: A. Genes
FlyBase ID	Gene Symbol	Reference		Flybase ID	Gene Symbol	Reference		All Genes FlyBase ID	All Genes Symbol	Reference		FlyBase ID	Gene Symbol	Reference		Flybase ID	Gene Symbol	Reference
FBgn0052062	A2bp1	Durham et al. 2014		FBgn0016120	ATPsyn-d	Ivanov et al. 2015		FBgn0250848	26-29-p	Carnes et al. 2015		FBgn0029514	312	Remolina et al. 2012		FBgn0027093	Aats-arg	Fabian et al. 2018
FBgn0032536	Ance-3	Durham et al. 2014		FBgn0035625	Blimp-1	Ivanov et al. 2015		FBgn0053100	4EHP	Carnes et al. 2015		FBgn0250848	26-29-p	Remolina et al. 2012		FBgn0027087	Aats-his	Fabian et al. 2018
FBgn0087007	bbg	Durham et al. 2014		FBgn0036449	bmm	Ivanov et al. 2015		FBgn0004168	5-HT1A	Carnes et al. 2015		FBgn0023129	aay	Remolina et al. 2012		FBgn0000024	Ace	Fabian et al. 2018
FBgn0263111	cac	Durham et al. 2014		FBgn0031150	bves	Ivanov et al. 2015		FBgn0259178	5PtaseI	Carnes et al. 2015		FBgn0035244	ABCB7	Remolina et al. 2012		FBgn0011741	Actr13E	Fabian et al. 2018
FBgn0052687	CG32687	Durham et al. 2014		FBgn0031568	CG10019	Ivanov et al. 2015		FBgn0052208	825-Oak	Carnes et al. 2015		FBgn0015585	Acp63F	Remolina et al. 2012		FBgn0020513	ade5	Fabian et al. 2018
FBgn0053483	CG33483	Durham et al. 2014		FBgn0036208	CG10361	Ivanov et al. 2015		FBgn0000008	a	Carnes et al. 2015		FBgn0000042	Act5C	Remolina et al. 2012		FBgn0039747	AdoR	Fabian et al. 2018
FBgn0260487	CG42534	Durham et al. 2014		FBgn0035298	CG1140	Ivanov et al. 2015		FBgn0052062	A2bp1	Carnes et al. 2015		FBgn0020513	ade5	Remolina et al. 2012		FBgn0086361	alph	Fabian et al. 2018
FBgn0263005	CG43313	Durham et al. 2014		FBgn0036450	CG13472	Ivanov et al. 2015		FBgn0023130	a6	Carnes et al. 2015		FBgn0250816	AGO3	Remolina et al. 2012		FBgn0028961	AlstR	Fabian et al. 2018
FBgn0264606	CG43955	Durham et al. 2014		FBgn0036814	CG14073	Ivanov et al. 2015		FBgn0020766	Aats-phe	Carnes et al. 2015		FBgn0010215	alpha-Cat	Remolina et al. 2012		FBgn0000075	amd	Fabian et al. 2018
FBgn0038627	CG7694	Durham et al. 2014		FBgn0031542	CG15414	Ivanov et al. 2015		FBgn0027082	Aats-pro	Carnes et al. 2015		FBgn0025725	alphaCop	Remolina et al. 2012		FBgn0086782	amn	Fabian et al. 2018
FBgn0040502	CG8343	Durham et al. 2014		FBgn0051510	CG31510	Ivanov et al. 2015		FBgn0023129	aay	Carnes et al. 2015		FBgn0250789	alpha-Spec	Remolina et al. 2012		FBgn0023179	amon	Fabian et al. 2018
FBgn0036165	chrb	Durham et al. 2014		FBgn0265002	CG31714	Ivanov et al. 2015		FBgn0264442	ab	Carnes et al. 2015		FBgn0087040	alphaTub67C	Remolina et al. 2012		FBgn0030328	Amun	Fabian et al. 2018
FBgn0033065	Cyp6w1	Durham et al. 2014		FBgn0052204	CG32204	Ivanov et al. 2015		FBgn0035244	ABCB7	Carnes et al. 2015		FBgn0004372	aly	Remolina et al. 2012		FBgn0261788	Ank2	Fabian et al. 2018
FBgn0028408	Drep-2	Durham et al. 2014		FBgn0053700	CG33700	Ivanov et al. 2015		FBgn0000018	abo	Carnes et al. 2015		FBgn0040281	Aplip1	Remolina et al. 2012		FBgn0000094	Anp	Fabian et al. 2018
FBgn0040207	kat80	Durham et al. 2014		FBgn0039064	CG4467	Ivanov et al. 2015		FBgn0000022	ac	Carnes et al. 2015		FBgn0000109	Aprt	Remolina et al. 2012		FBgn0004569	aos	Fabian et al. 2018
FBgn0019952	Orct	Durham et al. 2014		FBgn0039025	CG7023	Ivanov et al. 2015		FBgn0011273	Acam	Carnes et al. 2015		FBgn0038742	Arc42	Remolina et al. 2012		FBgn0030089	AP-1gamma	Fabian et al. 2018
FBgn0262867	Ptr	Durham et al. 2014		FBgn0027583	CG7601	Ivanov et al. 2015		FBgn0000024	Ace	Carnes et al. 2015		FBgn0036064	Ard1	Remolina et al. 2012		FBgn0263351	AP-50	Fabian et al. 2018
FBgn0086911	rg	Durham et al. 2014		FBgn0086758	chinmo	Ivanov et al. 2015		FBgn0028484	Ack	Carnes et al. 2015		FBgn0000116	Argk	Remolina et al. 2012		FBgn0015589	Apc	Fabian et al. 2018
FBgn0085443	spri	Durham et al. 2014		FBgn0028836	CSN7	Ivanov et al. 2015		FBgn0083936	Acp54A1	Carnes et al. 2015		FBgn0041164	armi	Remolina et al. 2012		FBgn0031781	Arc-p20	Fabian et al. 2018
FBgn0003499	sr	Durham et al. 2014		NA	det	Ivanov et al. 2015		FBgn0020509	Acp62F	Carnes et al. 2015		FBgn0000121	Arr2	Remolina et al. 2012		FBgn0000114	aret	Fabian et al. 2018
FBgn0011955	tRNA:R2:42Aa	Durham et al. 2014		FBgn0265998	Doa	Ivanov et al. 2015		FBgn0000032	Acph-1	Carnes et al. 2015		FBgn0030343	ATP7	Remolina et al. 2012		FBgn0017418	ari-1	Fabian et al. 2018
				FBgn0260003	Dys	Ivanov et al. 2015		FBgn0000667	Actn	Carnes et al. 2015		FBgn0019644	ATPsyn-b	Remolina et al. 2012		FBgn0000140	asp	Fabian et al. 2018
				FBgn0039411	dys	Ivanov et al. 2015		FBgn0038341	AdamTS-A	Carnes et al. 2015		FBgn0016120	ATPsyn-d	Remolina et al. 2012		FBgn0015591	Ast	Fabian et al. 2018
				FBgn0004509	Fur1	Ivanov et al. 2015		FBgn0026086	Adar	Carnes et al. 2015		FBgn0067783	att-ORFA	Remolina et al. 2012		FBgn0020762	Atet	Fabian et al. 2018
				FBgn0035604	Ir64a	Ivanov et al. 2015		FBgn0028658	adat	Carnes et al. 2015		FBgn0067782	att-ORFB	Remolina et al. 2012		FBgn0028550	Atf3	Fabian et al. 2018
				FBgn0263667	Lpt	Ivanov et al. 2015		FBgn0053138	AGBE	Carnes et al. 2015		FBgn0013751	Awh	Remolina et al. 2012		FBgn0030343	ATP7	Fabian et al. 2018
				FBgn0261260	mgl	Ivanov et al. 2015		FBgn0262739	AGO1	Carnes et al. 2015		FBgn0025525	bab2	Remolina et al. 2012		FBgn0262870	axo	Fabian et al. 2018
				FBgn0002772	Mlc1	Ivanov et al. 2015		FBgn0025725	alphaCOP	Carnes et al. 2015		FBgn0013433	beat-Ia	Remolina et al. 2012		FBgn0004870	bab1	Fabian et al. 2018
				FBgn0015805	Rpd3	Ivanov et al. 2015		FBgn0250789	alpha-Spec	Carnes et al. 2015		FBgn0028645	beat-Ib	Remolina et al. 2012		FBgn0026149	BCL7-like	Fabian et al. 2018
				FBgn0021764	sdk	Ivanov et al. 2015		FBgn0023179	amon	Carnes et al. 2015		FBgn0028644	beat-Ic	Remolina et al. 2012		FBgn0032627	beat-IIIa	Fabian et al. 2018
				FBgn0266411	sima	Ivanov et al. 2015		FBgn0052626	AMPdeam	Carnes et al. 2015		FBgn0260859	Bet3	Remolina et al. 2012		FBgn0053179	beat-IIIb	Fabian et al. 2018
				FBgn0266579	tau	Ivanov et al. 2015		FBgn0027356	Amph	Carnes et al. 2015		FBgn0013753	Bgb	Remolina et al. 2012		FBgn0032629	beat-IIIc	Fabian et al. 2018
				FBgn0038118	timeout	Ivanov et al. 2015		FBgn0000078	Amy-d	Carnes et al. 2015		FBgn0000182	BicC	Remolina et al. 2012		FBgn0039584	beat-VI	Fabian et al. 2018
								FBgn0261788	Ank2	Carnes et al. 2015		FBgn0041161	blue	Remolina et al. 2012		FBgn0250908	beat-VII	Fabian et al. 2018
								FBgn0000094	Anp	Carnes et al. 2015		FBgn0014135	bnl	Remolina et al. 2012		FBgn0250788	beta-Spec	Fabian et al. 2018
								FBgn0050488	antr	Carnes et al. 2015		FBgn0011206	bol	Remolina et al. 2012		FBgn0003890	betaTub97EF	Fabian et al. 2018
								FBgn0029879	APC7	Carnes et al. 2015		FBgn0013755	Bro	Remolina et al. 2012		FBgn0027348	bgm	Fabian et al. 2018
								FBgn0032136	Apoltp	Carnes et al. 2015		FBgn0012049	BtbVII	Remolina et al. 2012		FBgn0011758	B-H1	Fabian et al. 2018
								FBgn0000108	Appl	Carnes et al. 2015		FBgn0005592	btl	Remolina et al. 2012		FBgn0004854	B-H2	Fabian et al. 2018
								FBgn0033807	AQP	Carnes et al. 2015		FBgn0031150	bves	Remolina et al. 2012		FBgn0014133	bif	Fabian et al. 2018
								FBgn0023535	arg	Carnes et al. 2015		FBgn0001991	Ca-alpha1D	Remolina et al. 2012		FBgn0004389	bnk	Fabian et al. 2018
								FBgn0025186	ari-2	Carnes et al. 2015		FBgn0005563	cac	Remolina et al. 2012		FBgn0014135	bnl	Fabian et al. 2018
								FBgn0037770	Art4	Carnes et al. 2015		FBgn0031114	cactin	Remolina et al. 2012		FBgn0010300	brat	Fabian et al. 2018
								FBgn0032329	Art8	Carnes et al. 2015		FBgn0025866	CalpB	Remolina et al. 2012		FBgn0039654	Brd8	Fabian et al. 2018
								FBgn0000137	ase	Carnes et al. 2015		FBgn0041342	Cct1**	Remolina et al. 2012		FBgn0000228	Bsg25D	Fabian et al. 2018
								FBgn0034606	ASPP	Carnes et al. 2015		FBgn0035231	Cct2	Remolina et al. 2012		FBgn0031696	Bub1	Fabian et al. 2018
								FBgn0266429	AstA-R1	Carnes et al. 2015		FBgn0011573	Cdc37	Remolina et al. 2012		FBgn0259176	bun	Fabian et al. 2018
								FBgn0032336	AstC	Carnes et al. 2015		FBgn0035918	Cdc6	Remolina et al. 2012		FBgn0000242	Bx	Fabian et al. 2018
								FBgn0032337	AstCC	Carnes et al. 2015		FBgn0004876	cdi	Remolina et al. 2012		FBgn0004856	Bx42	Fabian et al. 2018
								FBgn0261823	Asx	Carnes et al. 2015		FBgn0015618	Cdk8	Remolina et al. 2012		FBgn0011566	Bzd	Fabian et al. 2018
								FBgn0028550	Atf3	Carnes et al. 2015		FBgn0030342	CG10347	Remolina et al. 2012		FBgn0028525	c(2)M	Fabian et al. 2018
								FBgn0264325	Atg6	Carnes et al. 2015		FBgn0030348	CG10352	Remolina et al. 2012		FBgn0040234	c12.2	Fabian et al. 2018
								FBgn0034366	Atg7	Carnes et al. 2015		FBgn0030349	CG10353	Remolina et al. 2012		FBgn0001991	Ca-alpha1D	Fabian et al. 2018
								FBgn0002921	Atpalpha	Carnes et al. 2015		FBgn0035453	CG10357	Remolina et al. 2012		FBgn0000250	cact	Fabian et al. 2018
								FBgn0038530	AttD	Carnes et al. 2015		FBgn0035452	CG10359	Remolina et al. 2012		FBgn0031114	cactin	Fabian et al. 2018
								FBgn0029907	Atx-1	Carnes et al. 2015		FBgn0030358	CG10362	Remolina et al. 2012		FBgn0039722	capa	Fabian et al. 2018
								FBgn0026597	Axn	Carnes et al. 2015		FBgn0036052	CG10809	Remolina et al. 2012		FBgn0051989	Cap-D3	Fabian et al. 2018
								FBgn0262870	axo	Carnes et al. 2015		FBgn0028858	CG10839	Remolina et al. 2012		FBgn0022213	Cas	Fabian et al. 2018
								FBgn0000153	b	Carnes et al. 2015		FBgn0035461	CG10855	Remolina et al. 2012		FBgn0020224	Cbl	Fabian et al. 2018
								FBgn0023407	B4	Carnes et al. 2015		FBgn0035458	CG10858	Remolina et al. 2012		FBgn0259231	CCKLR-17D1	Fabian et al. 2018
								FBgn0004870	bab1	Carnes et al. 2015		FBgn0035455	CG10862	Remolina et al. 2012		FBgn0030954	CCKLR-17D3	Fabian et al. 2018
								FBgn0025525	bab2	Carnes et al. 2015		FBgn0038804	CG10877	Remolina et al. 2012		FBgn0004107	cdc2c	Fabian et al. 2018
								FBgn0034724	babos	Carnes et al. 2015		FBgn0038796	CG10881	Remolina et al. 2012		FBgn0032821	CdGAPr	Fabian et al. 2018
								FBgn0025463	Bap60	Carnes et al. 2015		FBgn0038773	CG10887	Remolina et al. 2012		FBgn0016131	Cdk4	Fabian et al. 2018
								FBgn0033844	bbc	Carnes et al. 2015		FBgn0038769	CG10889	Remolina et al. 2012		FBgn0000276	CecA1	Fabian et al. 2018
								FBgn0087007	bbg	Carnes et al. 2015		FBgn0030408	CG11085	Remolina et al. 2012		FBgn0039590	CG10011	Fabian et al. 2018
								FBgn0013432	bcn92	Carnes et al. 2015		FBgn0030400	CG11138	Remolina et al. 2012		FBgn0032798	CG10132	Fabian et al. 2018
								FBgn0013433	beat-Ia	Carnes et al. 2015		FBgn0035462	CG1120	Remolina et al. 2012		FBgn0032793	CG10189	Fabian et al. 2018
								FBgn0028645	beat-Ib	Carnes et al. 2015		FBgn0031139	CG11227	Remolina et al. 2012		FBgn0032790	CG10194	Fabian et al. 2018
								FBgn0028644	beat-Ic	Carnes et al. 2015		FBgn0030375	CG11356	Remolina et al. 2012		FBgn0030342	CG10347	Fabian et al. 2018
								FBgn0038498	beat-IIa	Carnes et al. 2015		FBgn0038732	CG11391	Remolina et al. 2012		FBgn0030348	CG10352	Fabian et al. 2018
								FBgn0250908	beat-VII	Carnes et al. 2015		FBgn0038733	CG11407	Remolina et al. 2012		FBgn0030349	CG10353	Fabian et al. 2018
								FBgn0263231	bel	Carnes et al. 2015		FBgn0038737	CG11447	Remolina et al. 2012		FBgn0002036	CG10561	Fabian et al. 2018
								FBgn0028970	betaggt-II	Carnes et al. 2015		FBgn0038734	CG11453	Remolina et al. 2012		FBgn0032817	CG10631	Fabian et al. 2018
								FBgn0013753	Bgb	Carnes et al. 2015		FBgn0035397	CG11486	Remolina et al. 2012		FBgn0029664	CG10802	Fabian et al. 2018
								FBgn0000182	BicC	Carnes et al. 2015		FBgn0035424	CG11505	Remolina et al. 2012		FBgn0029666	CG10803	Fabian et al. 2018
								FBgn0039282	Bili	Carnes et al. 2015		FBgn0035437	CG11526	Remolina et al. 2012		FBgn0029663	CG10804	Fabian et al. 2018
								FBgn0015907	bl	Carnes et al. 2015		FBgn0035400	CG11537	Remolina et al. 2012		FBgn0038865	CG10824	Fabian et al. 2018
								FBgn0035608	blanks	Carnes et al. 2015		FBgn0031159	CG11566	Remolina et al. 2012		FBgn0039235	CG10899	Fabian et al. 2018
								FBgn0038387	blp	Carnes et al. 2015		FBgn0038705	CG11626	Remolina et al. 2012		FBgn0030073	CG10962	Fabian et al. 2018
								FBgn0011211	blw	Carnes et al. 2015		FBgn0038731	CG11659	Remolina et al. 2012		FBgn0030078	CG10970	Fabian et al. 2018
								FBgn0036449	bmm	Carnes et al. 2015		FBgn0040648	CG11666	Remolina et al. 2012		FBgn0031139	CG11227	Fabian et al. 2018
								FBgn0040388	boi	Carnes et al. 2015		FBgn0038690	CG11703	Remolina et al. 2012		FBgn0030056	CG11284	Fabian et al. 2018
								FBgn0011206	bol	Carnes et al. 2015		FBgn0031115	CG11710	Remolina et al. 2012		FBgn0030058	CG11294	Fabian et al. 2018
								FBgn0040237	bor	Carnes et al. 2015		FBgn0038683	CG11779	Remolina et al. 2012		FBgn0039818	CG11318	Fabian et al. 2018
								FBgn0032105	borr	Carnes et al. 2015		FBgn0030346	CG11802	Remolina et al. 2012		FBgn0040364	CG11378	Fabian et al. 2018
								FBgn0000206	boss	Carnes et al. 2015		FBgn0035234	CG12003	Remolina et al. 2012		FBgn0040362	CG11379	Fabian et al. 2018
								FBgn0261284	bou	Carnes et al. 2015		FBgn0035236	CG12004**	Remolina et al. 2012		FBgn0040359	CG11380	Fabian et al. 2018
								FBgn0004893	bowl	Carnes et al. 2015		FBgn0035464	CG12006	Remolina et al. 2012		FBgn0029568	CG11381	Fabian et al. 2018
								FBgn0000210	br	Carnes et al. 2015		FBgn0035430	CG12009	Remolina et al. 2012		FBgn0040367	CG11382	Fabian et al. 2018
								FBgn0010300	brat	Carnes et al. 2015		FBgn0035443	CG12010	Remolina et al. 2012		FBgn0040363	CG11384	Fabian et al. 2018
								FBgn0013755	Bro	Carnes et al. 2015		FBgn0035257	CG12011	Remolina et al. 2012		FBgn0039671	CG11470	Fabian et al. 2018
								FBgn0259246	brp	Carnes et al. 2015		FBgn0035444	CG12012	Remolina et al. 2012		FBgn0039749	CG11498	Fabian et al. 2018
								FBgn0262475	bru-2	Carnes et al. 2015		FBgn0035445	CG12014	Remolina et al. 2012		FBgn0035437	CG11526	Fabian et al. 2018
								FBgn0264001	bru-3	Carnes et al. 2015		FBgn0035436	CG12016**	Remolina et al. 2012		FBgn0040648	CG11666	Fabian et al. 2018
								FBgn0003502	Btk29A	Carnes et al. 2015		FBgn0035429	CG12017	Remolina et al. 2012		FBgn0030678	CG11679	Fabian et al. 2018
								FBgn0266756	btsz	Carnes et al. 2015		FBgn0027903	CG12018	Remolina et al. 2012		FBgn0031115	CG11710	Fabian et al. 2018
								FBgn0259228	C3G	Carnes et al. 2015		FBgn0035273	CG12020	Remolina et al. 2012		FBgn0030346	CG11802	Fabian et al. 2018
								FBgn0001991	Ca-alpha1D	Carnes et al. 2015		FBgn0035283	CG12024	Remolina et al. 2012		FBgn0039616	CG11828	Fabian et al. 2018
								FBgn0264386	Ca-alpha1T	Carnes et al. 2015		FBgn0035285	CG12025	Remolina et al. 2012		FBgn0039633	CG11873	Fabian et al. 2018
								FBgn0259822	Ca-beta	Carnes et al. 2015		FBgn0035289	CG12026	Remolina et al. 2012		FBgn0039637	CG11880	Fabian et al. 2018
								FBgn0263111	cac	Carnes et al. 2015		FBgn0035454	CG12029	Remolina et al. 2012		FBgn0039642	CG11882	Fabian et al. 2018
								FBgn0000251	cad	Carnes et al. 2015		FBgn0035421	CG12034	Remolina et al. 2012		FBgn0039645	CG11898	Fabian et al. 2018
								FBgn0037963	Cad87A	Carnes et al. 2015		FBgn0035263	CG12035	Remolina et al. 2012		FBgn0030065	CG12075	Fabian et al. 2018
								FBgn0015609	CadN	Carnes et al. 2015		FBgn0035435	CG12077	Remolina et al. 2012		FBgn0031018	CG12200	Fabian et al. 2018
								FBgn0027844	CAH1	Carnes et al. 2015		FBgn0035426	CG12078	Remolina et al. 2012		FBgn0029662	CG12206	Fabian et al. 2018
								FBgn0259234	Camta	Carnes et al. 2015		FBgn0035404	CG12079	Remolina et al. 2012		FBgn0031026	CG12231	Fabian et al. 2018
								FBgn0039722	Capa	Carnes et al. 2015		FBgn0035402	CG12082	Remolina et al. 2012		FBgn0035811	CG12262	Fabian et al. 2018
								FBgn0023095	caps	Carnes et al. 2015		FBgn0043458	CG12084	Remolina et al. 2012		FBgn0030676	CG12379	Fabian et al. 2018
								FBgn0261458	capt	Carnes et al. 2015		FBgn0035227	CG12090**	Remolina et al. 2012		FBgn0030843	CG12432	Fabian et al. 2018
								FBgn0000256	capu	Carnes et al. 2015		FBgn0035228	CG12091	Remolina et al. 2012		FBgn0035571	CG12493	Fabian et al. 2018
								FBgn0000261	Cat	Carnes et al. 2015		FBgn0035232	CG12099	Remolina et al. 2012		FBgn0038968	CG12499	Fabian et al. 2018
								FBgn0024249	cato	Carnes et al. 2015		FBgn0035238	CG12104	Remolina et al. 2012		FBgn0035171	CG12502	Fabian et al. 2018
								FBgn0086757	cbs	Carnes et al. 2015		FBgn0035241	CG12105	Remolina et al. 2012		FBgn0031703	CG12512	Fabian et al. 2018
								FBgn0261353	Ccdc56	Carnes et al. 2015		FBgn0029822	CG12236	Remolina et al. 2012		FBgn0036102	CG12523	Fabian et al. 2018
								FBgn0050106	CCHa1-R	Carnes et al. 2015		FBgn0038665	CG12269	Remolina et al. 2012		FBgn0029657	CG12535	Fabian et al. 2018
								FBgn0041342	Cct1	Carnes et al. 2015		FBgn0028857	CG12448	Remolina et al. 2012		FBgn0039599	CG12558	Fabian et al. 2018
								FBgn0039774	CDase	Carnes et al. 2015		FBgn0028859	CG12455	Remolina et al. 2012		FBgn0030952	CG12609	Fabian et al. 2018
								FBgn0013762	Cdk5	Carnes et al. 2015		FBgn0040045	CG12460	Remolina et al. 2012		FBgn0031103	CG12679	Fabian et al. 2018
								FBgn0015618	Cdk8	Carnes et al. 2015		FBgn0031190	CG12576**	Remolina et al. 2012		FBgn0030666	CG12708	Fabian et al. 2018
								FBgn0000276	CecA1	Carnes et al. 2015		FBgn0031103	CG12679	Remolina et al. 2012		FBgn0030420	CG12717	Fabian et al. 2018
								FBgn0000277	CecA2	Carnes et al. 2015		FBgn0035392	CG1271	Remolina et al. 2012		FBgn0030055	CG12772	Fabian et al. 2018
								FBgn0000280	Cec-Psi1	Carnes et al. 2015		FBgn0030420	CG12717	Remolina et al. 2012		FBgn0039523	CG12885	Fabian et al. 2018
								FBgn0028509	CenG1A	Carnes et al. 2015		FBgn0030373	CG12721	Remolina et al. 2012		FBgn0030859	CG12990	Fabian et al. 2018
								FBgn0000289	cg	Carnes et al. 2015		FBgn0029825	CG12728	Remolina et al. 2012		FBgn0030847	CG12991	Fabian et al. 2018
								FBgn0034644	CG10082	Carnes et al. 2015		FBgn0035411	CG12734	Remolina et al. 2012		FBgn0030846	CG12992	Fabian et al. 2018
								FBgn0035704	CG10144	Carnes et al. 2015		FBgn0035401	CG1291	Remolina et al. 2012		FBgn0040877	CG12994	Fabian et al. 2018
								FBgn0039084	CG10175	Carnes et al. 2015		FBgn0031141	CG1304	Remolina et al. 2012		FBgn0030826	CG12995	Fabian et al. 2018
								FBgn0038397	CG10185	Carnes et al. 2015		FBgn0031134	CG1314	Remolina et al. 2012		FBgn0030807	CG13000	Fabian et al. 2018
								FBgn0038394	CG10264	Carnes et al. 2015		FBgn0031129	CG1324	Remolina et al. 2012		FBgn0030806	CG13001	Fabian et al. 2018
								FBgn0032681	CG10283	Carnes et al. 2015		FBgn0032577	CG13244	Remolina et al. 2012		FBgn0030804	CG13002	Fabian et al. 2018
								FBgn0038420	CG10311	Carnes et al. 2015		FBgn0045827	CG13245	Remolina et al. 2012		FBgn0030798	CG13003	Fabian et al. 2018
								FBgn0038423	CG10317	Carnes et al. 2015		FBgn0032582	CG13258	Remolina et al. 2012		FBgn0030797	CG13004	Fabian et al. 2018
								FBgn0032700	CG10338	Carnes et al. 2015		FBgn0035921	CG13305	Remolina et al. 2012		FBgn0030794	CG13005	Fabian et al. 2018
								FBgn0032707	CG10348	Carnes et al. 2015		FBgn0040828	CG13306	Remolina et al. 2012		FBgn0031141	CG1304	Fabian et al. 2018
								FBgn0030348	CG10352	Carnes et al. 2015		FBgn0035932	CG13308	Remolina et al. 2012		FBgn0036577	CG13073	Fabian et al. 2018
								FBgn0032699	CG10383	Carnes et al. 2015		FBgn0035933	CG13309	Remolina et al. 2012		FBgn0032780	CG13085	Fabian et al. 2018
								FBgn0034731	CG10384	Carnes et al. 2015		FBgn0035928	CG13310	Remolina et al. 2012		FBgn0031134	CG1314	Fabian et al. 2018
								FBgn0031877	CG10399	Carnes et al. 2015		FBgn0035929	CG13311	Remolina et al. 2012		FBgn0032609	CG13280	Fabian et al. 2018
								FBgn0038395	CG10407	Carnes et al. 2015		FBgn0035931	CG13312	Remolina et al. 2012		FBgn0035858	CG13674	Fabian et al. 2018
								FBgn0039296	CG10420	Carnes et al. 2015		FBgn0035941	CG13313	Remolina et al. 2012		FBgn0035844	CG13676	Fabian et al. 2018
								FBgn0035649	CG10483	Carnes et al. 2015		FBgn0035949	CG13314	Remolina et al. 2012		FBgn0035816	CG13685	Fabian et al. 2018
								FBgn0035612	CG10625	Carnes et al. 2015		FBgn0040827	CG13315	Remolina et al. 2012		FBgn0032824	CG13962	Fabian et al. 2018
								FBgn0035603	CG10635	Carnes et al. 2015		FBgn0036421	CG13481	Remolina et al. 2012		FBgn0039522	CG13972	Fabian et al. 2018
								FBgn0029660	CG10801	Carnes et al. 2015		FBgn0036419	CG13482	Remolina et al. 2012		FBgn0031786	CG13989	Fabian et al. 2018
								FBgn0038773	CG10887	Carnes et al. 2015		FBgn0036406	CG13484	Remolina et al. 2012		FBgn0031785	CG13991	Fabian et al. 2018
								FBgn0038769	CG10889	Carnes et al. 2015		FBgn0036382	CG13737	Remolina et al. 2012		FBgn0031776	CG13993	Fabian et al. 2018
								FBgn0034253	CG10936	Carnes et al. 2015		FBgn0036390	CG13738	Remolina et al. 2012		FBgn0031770	CG13995	Fabian et al. 2018
								FBgn0031736	CG11030	Carnes et al. 2015		FBgn0035186	CG13912	Remolina et al. 2012		FBgn0031700	CG14022	Fabian et al. 2018
								FBgn0034693	CG11073	Carnes et al. 2015		FBgn0035237	CG13917**	Remolina et al. 2012		FBgn0039598	CG14061	Fabian et al. 2018
								FBgn0030522	CG11103	Carnes et al. 2015		FBgn0035248	CG13919	Remolina et al. 2012		FBgn0030981	CG14191	Fabian et al. 2018
								FBgn0033169	CG11123	Carnes et al. 2015		FBgn0025712	CG13920	Remolina et al. 2012		FBgn0030994	CG14193	Fabian et al. 2018
								FBgn0034507	CG11192	Carnes et al. 2015		FBgn0035267	CG13921	Remolina et al. 2012		FBgn0030996	CG14194	Fabian et al. 2018
								FBgn0034500	CG11200	Carnes et al. 2015		FBgn0035286	CG13924	Remolina et al. 2012		FBgn0030998	CG14195	Fabian et al. 2018
								FBgn0036329	CG11262	Carnes et al. 2015		FBgn0035243	CG13926	Remolina et al. 2012		FBgn0031002	CG14196	Fabian et al. 2018
								FBgn0034700	CG11269	Carnes et al. 2015		FBgn0035246	CG13928	Remolina et al. 2012		FBgn0031023	CG14200	Fabian et al. 2018
								FBgn0034713	CG11291	Carnes et al. 2015		FBgn0035256	CG13930	Remolina et al. 2012		FBgn0031032	CG14204	Fabian et al. 2018
								FBgn0034721	CG11298	Carnes et al. 2015		FBgn0035258	CG13931	Remolina et al. 2012		FBgn0031034	CG14205	Fabian et al. 2018
								FBgn0034901	CG11300	Carnes et al. 2015		FBgn0035270	CG13933	Remolina et al. 2012		FBgn0031037	CG14207	Fabian et al. 2018
								FBgn0039798	CG11313	Carnes et al. 2015		FBgn0035282	CG13936	Remolina et al. 2012		FBgn0031033	CG14219	Fabian et al. 2018
								FBgn0031857	CG11321	Carnes et al. 2015		FBgn0035287	CG13937	Remolina et al. 2012		FBgn0031062	CG14230	Fabian et al. 2018
								FBgn0031856	CG11322	Carnes et al. 2015		FBgn0036057	CG14164	Remolina et al. 2012		FBgn0039462	CG14252	Fabian et al. 2018
								FBgn0034737	CG11362	Carnes et al. 2015		FBgn0036044	CG14168	Remolina et al. 2012		FBgn0039467	CG14253	Fabian et al. 2018
								FBgn0031217	CG11377	Carnes et al. 2015		FBgn0036036	CG14174	Remolina et al. 2012		FBgn0039479	CG14257	Fabian et al. 2018
								FBgn0040364	CG11378	Carnes et al. 2015		FBgn0036013	CG14177	Remolina et al. 2012		FBgn0029665	CG14270	Fabian et al. 2018
								FBgn0029568	CG11381	Carnes et al. 2015		FBgn0036003	CG14180	Remolina et al. 2012		FBgn0039620	CG1443	Fabian et al. 2018
								FBgn0040363	CG11384	Carnes et al. 2015		FBgn0038695	CG14280	Remolina et al. 2012		FBgn0039655	CG14507	Fabian et al. 2018
								FBgn0034200	CG11395	Carnes et al. 2015		FBgn0038685	CG14282	Remolina et al. 2012		FBgn0039647	CG14509	Fabian et al. 2018
								FBgn0034198	CG11400	Carnes et al. 2015		FBgn0038674	CG14285	Remolina et al. 2012		FBgn0039641	CG14511	Fabian et al. 2018
								FBgn0026876	CG11403	Carnes et al. 2015		FBgn0038673	CG14286	Remolina et al. 2012		FBgn0039640	CG14516	Fabian et al. 2018
								FBgn0024366	CG11409	Carnes et al. 2015		FBgn0038662	CG14290	Remolina et al. 2012		FBgn0039617	CG14521	Fabian et al. 2018
								FBgn0035359	CG1143	Carnes et al. 2015		FBgn0038660	CG14291	Remolina et al. 2012		FBgn0039612	CG14523	Fabian et al. 2018
								FBgn0039749	CG11498	Carnes et al. 2015		FBgn0038658	CG14292	Remolina et al. 2012		FBgn0039613	CG14527	Fabian et al. 2018
								FBgn0039733	CG11504	Carnes et al. 2015		FBgn0038656	CG14294	Remolina et al. 2012		FBgn0039611	CG14528	Fabian et al. 2018
								FBgn0035424	CG11505	Carnes et al. 2015		FBgn0038655	CG14297	Remolina et al. 2012		FBgn0040357	CG14624	Fabian et al. 2018
								FBgn0040351	CG11638	Carnes et al. 2015		FBgn0038654	CG14298	Remolina et al. 2012		FBgn0040358	CG14625	Fabian et al. 2018
								FBgn0036196	CG11658	Carnes et al. 2015		FBgn0031163	CG14579	Remolina et al. 2012		FBgn0040360	CG14626	Fabian et al. 2018
								FBgn0029539	CG11663	Carnes et al. 2015		FBgn0031188	CG14613	Remolina et al. 2012		FBgn0040361	CG14627	Fabian et al. 2018
								FBgn0040341	CG11664	Carnes et al. 2015		FBgn0031186	CG14614	Remolina et al. 2012		FBgn0040365	CG14628	Fabian et al. 2018
								FBgn0036170	CG11714	Carnes et al. 2015		FBgn0031184	CG14615	Remolina et al. 2012		FBgn0035782	CG14835	Fabian et al. 2018
								FBgn0033996	CG11807	Carnes et al. 2015		FBgn0031189	CG14618	Remolina et al. 2012		FBgn0035797	CG14837	Fabian et al. 2018
								FBgn0039313	CG11892	Carnes et al. 2015		FBgn0031187	CG14619	Remolina et al. 2012		FBgn0040922	CG15036	Fabian et al. 2018
								FBgn0039656	CG11951	Carnes et al. 2015		FBgn0031183	CG14621	Remolina et al. 2012		FBgn0031100	CG1504	Fabian et al. 2018
								FBgn0037645	CG11966	Carnes et al. 2015		FBgn0030406	CG1463	Remolina et al. 2012		FBgn0030940	CG15040	Fabian et al. 2018
								FBgn0037650	CG11977	Carnes et al. 2015		FBgn0031174	CG1486	Remolina et al. 2012		FBgn0030935	CG15048	Fabian et al. 2018
								FBgn0035234	CG12003	Carnes et al. 2015		FBgn0030361	CG1492	Remolina et al. 2012		FBgn0030918	CG15056	Fabian et al. 2018
								FBgn0035236	CG12004	Carnes et al. 2015		FBgn0031169	CG1494	Remolina et al. 2012		FBgn0030905	CG15059	Fabian et al. 2018
								FBgn0035445	CG12014	Carnes et al. 2015		FBgn0035399	CG14955	Remolina et al. 2012		FBgn0030331	CG15221	Fabian et al. 2018
								FBgn0027903	CG12018	Carnes et al. 2015		FBgn0035403	CG14956	Remolina et al. 2012		FBgn0028879	CG15270	Fabian et al. 2018
								FBgn0035283	CG12024	Carnes et al. 2015		FBgn0035412	CG14957	Remolina et al. 2012		FBgn0031088	CG15322	Fabian et al. 2018
								FBgn0035285	CG12025	Carnes et al. 2015		FBgn0035413	CG14958	Remolina et al. 2012		FBgn0030077	CG15365	Fabian et al. 2018
								FBgn0035585	CG12027	Carnes et al. 2015		FBgn0035428	CG14960	Remolina et al. 2012		FBgn0031596	CG15429	Fabian et al. 2018
								FBgn0035263	CG12035	Carnes et al. 2015		FBgn0035439	CG14961	Remolina et al. 2012		FBgn0031602	CG15431	Fabian et al. 2018
								FBgn0035179	CG12038	Carnes et al. 2015		FBgn0035407	CG14962	Remolina et al. 2012		FBgn0040705	CG15434	Fabian et al. 2018
								FBgn0032915	CG12050	Carnes et al. 2015		FBgn0035409	CG14963	Remolina et al. 2012		FBgn0031608	CG15435	Fabian et al. 2018
								FBgn0039831	CG12054	Carnes et al. 2015		FBgn0035410	CG14964	Remolina et al. 2012		FBgn0031610	CG15436	Fabian et al. 2018
								FBgn0043458	CG12084	Carnes et al. 2015		FBgn0035414	CG14965	Remolina et al. 2012		FBgn0031606	CG15439	Fabian et al. 2018
								FBgn0035227	CG12090	Carnes et al. 2015		FBgn0035415	CG14966	Remolina et al. 2012		FBgn0031607	CG15440	Fabian et al. 2018
								FBgn0030457	CG12096	Carnes et al. 2015		FBgn0035420	CG14967	Remolina et al. 2012		FBgn0031609	CG15443	Fabian et al. 2018
								FBgn0035241	CG12105	Carnes et al. 2015		FBgn0035431	CG14968	Remolina et al. 2012		FBgn0031132	CG15450	Fabian et al. 2018
								FBgn0030041	CG12116	Carnes et al. 2015		FBgn0035440	CG14969	Remolina et al. 2012		FBgn0038892	CG15498	Fabian et al. 2018
								FBgn0029957	CG12155	Carnes et al. 2015		FBgn0035449	CG14971	Remolina et al. 2012		FBgn0039727	CG15523	Fabian et al. 2018
								FBgn0026148	CG12253	Carnes et al. 2015		FBgn0040694	CG14974	Remolina et al. 2012		FBgn0039769	CG15534	Fabian et al. 2018
								FBgn0039131	CG12268	Carnes et al. 2015		FBgn0035469	CG14977	Remolina et al. 2012		FBgn0039770	CG15537	Fabian et al. 2018
								FBgn0036483	CG12316	Carnes et al. 2015		FBgn0035470	CG14980	Remolina et al. 2012		FBgn0039804	CG15544	Fabian et al. 2018
								FBgn0036082	CG12362	Carnes et al. 2015		FBgn0038709	CG15025	Remolina et al. 2012		FBgn0030667	CG15599	Fabian et al. 2018
								FBgn0031505	CG12400	Carnes et al. 2015		FBgn0031157	CG1503	Remolina et al. 2012		FBgn0030673	CG15601	Fabian et al. 2018
								FBgn0035360	CG1246	Carnes et al. 2015		FBgn0031100	CG1504	Remolina et al. 2012		FBgn0030694	CG15602	Fabian et al. 2018
								FBgn0086604	CG12484	Carnes et al. 2015		FBgn0031149	CG1518	Remolina et al. 2012		FBgn0031627	CG15630	Fabian et al. 2018
								FBgn0034782	CG12490	Carnes et al. 2015		FBgn0031144	CG1529	Remolina et al. 2012		FBgn0030665	CG15646	Fabian et al. 2018
								FBgn0034900	CG12491	Carnes et al. 2015		FBgn0031143	CG1532	Remolina et al. 2012		FBgn0030347	CG15739	Fabian et al. 2018
								FBgn0040356	CG12498	Carnes et al. 2015		FBgn0031161	CG15445	Remolina et al. 2012		FBgn0030340	CG15740	Fabian et al. 2018
								FBgn0035171	CG12502	Carnes et al. 2015		FBgn0031155	CG15446	Remolina et al. 2012		FBgn0030336	CG1578	Fabian et al. 2018
								FBgn0036872	CG12519	Carnes et al. 2015		FBgn0031146	CG15449	Remolina et al. 2012		FBgn0030983	CG15882	Fabian et al. 2018
								FBgn0029930	CG12541	Carnes et al. 2015		FBgn0031132	CG15450	Remolina et al. 2012		FBgn0030700	CG15914	Fabian et al. 2018
								FBgn0030952	CG12609	Carnes et al. 2015		FBgn0031130	CG15452	Remolina et al. 2012		FBgn0040743	CG15919	Fabian et al. 2018
								FBgn0031103	CG12679	Carnes et al. 2015		FBgn0040650	CG15456	Remolina et al. 2012		FBgn0039844	CG1607	Fabian et al. 2018
								FBgn0029771	CG12730	Carnes et al. 2015		FBgn0040651	CG15458	Remolina et al. 2012		FBgn0031101	CG1631	Fabian et al. 2018
								FBgn0035321	CG1275	Carnes et al. 2015		FBgn0031108	CG15459	Remolina et al. 2012		FBgn0029941	CG1677	Fabian et al. 2018
								FBgn0024365	CG12773	Carnes et al. 2015		FBgn0031104	CG15460	Remolina et al. 2012		FBgn0032779	CG16771	Fabian et al. 2018
								FBgn0038356	CG12784	Carnes et al. 2015		FBgn0040649	CG15461	Remolina et al. 2012		FBgn0029661	CG16781	Fabian et al. 2018
								FBgn0029909	CG12796	Carnes et al. 2015		FBgn0030417	CG15725	Remolina et al. 2012		FBgn0038881	CG16791	Fabian et al. 2018
								FBgn0037779	CG12811	Carnes et al. 2015		FBgn0030410	CG15727	Remolina et al. 2012		FBgn0028482	CG16857	Fabian et al. 2018
								FBgn0037796	CG12814	Carnes et al. 2015		FBgn0030409	CG15728	Remolina et al. 2012		FBgn0030701	CG16952	Fabian et al. 2018
								FBgn0033955	CG12866	Carnes et al. 2015		FBgn0030399	CG15729	Remolina et al. 2012		FBgn0031117	CG1702	Fabian et al. 2018
								FBgn0033497	CG12912	Carnes et al. 2015		FBgn0030395	CG15730	Remolina et al. 2012		FBgn0035584	CG17030	Fabian et al. 2018
								FBgn0033429	CG12929	Carnes et al. 2015		FBgn0030390	CG15731	Remolina et al. 2012		FBgn0031099	CG17065	Fabian et al. 2018
								FBgn0034022	CG12964	Carnes et al. 2015		FBgn0030374	CG15734	Remolina et al. 2012		FBgn0031098	CG17068	Fabian et al. 2018
								FBgn0037065	CG12974	Carnes et al. 2015		FBgn0030364	CG15735	Remolina et al. 2012		FBgn0030687	CG17209	Fabian et al. 2018
								FBgn0036605	CG13041	Carnes et al. 2015		FBgn0030352	CG15738	Remolina et al. 2012		FBgn0038821	CG17267	Fabian et al. 2018
								FBgn0036591	CG13050	Carnes et al. 2015		FBgn0030347	CG15739	Remolina et al. 2012		FBgn0032755	CG17344	Fabian et al. 2018
								FBgn0036607	CG13059	Carnes et al. 2015		FBgn0030340	CG15740	Remolina et al. 2012		FBgn0035880	CG17352	Fabian et al. 2018
								FBgn0036590	CG13065	Carnes et al. 2015		FBgn0030338	CG15741	Remolina et al. 2012		FBgn0031597	CG17612	Fabian et al. 2018
								FBgn0035333	CG1317	Carnes et al. 2015		FBgn0029817	CG15764	Remolina et al. 2012		FBgn0029751	CG17764	Fabian et al. 2018
								FBgn0033703	CG13170	Carnes et al. 2015		FBgn0030336	CG1578	Remolina et al. 2012		FBgn0038826	CG17838	Fabian et al. 2018
								FBgn0035643	CG13287	Carnes et al. 2015		FBgn0040575	CG15922	Remolina et al. 2012		FBgn0031611	CG17840	Fabian et al. 2018
								FBgn0035648	CG13288	Carnes et al. 2015		FBgn0030389	CG15927	Remolina et al. 2012		FBgn0038919	CG17843	Fabian et al. 2018
								FBgn0033781	CG13319	Carnes et al. 2015		FBgn0040856	CG15928	Remolina et al. 2012		FBgn0030061	CG1785	Fabian et al. 2018
								FBgn0033787	CG13321	Carnes et al. 2015		FBgn0031101	CG1631	Remolina et al. 2012		FBgn0030063	CG1789	Fabian et al. 2018
								FBgn0033792	CG13325	Carnes et al. 2015		FBgn0036032	CG16711**	Remolina et al. 2012		FBgn0032597	CG17904	Fabian et al. 2018
								FBgn0033856	CG13334	Carnes et al. 2015		FBgn0036028	CG16717	Remolina et al. 2012		FBgn0032600	CG17912	Fabian et al. 2018
								FBgn0033884	CG13344	Carnes et al. 2015		FBgn0038721	CG16718**	Remolina et al. 2012		FBgn0032595	CG17996	Fabian et al. 2018
								FBgn0026874	CG13358	Carnes et al. 2015		FBgn0036029	CG16719	Remolina et al. 2012		FBgn0032791	CG18094	Fabian et al. 2018
								FBgn0025616	CG13359	Carnes et al. 2015		FBgn0029820	CG16721	Remolina et al. 2012		FBgn0030956	CG18259	Fabian et al. 2018
								FBgn0025620	CG13360	Carnes et al. 2015		FBgn0038719	CG16727	Remolina et al. 2012		FBgn0039536	CG18437	Fabian et al. 2018
								FBgn0029531	CG13362	Carnes et al. 2015		FBgn0035393	CG16753	Remolina et al. 2012		FBgn0039667	CG2010	Fabian et al. 2018
								FBgn0025633	CG13366	Carnes et al. 2015		FBgn0031116	CG1695	Remolina et al. 2012		FBgn0039669	CG2014	Fabian et al. 2018
								FBgn0025640	CG13369	Carnes et al. 2015		FBgn0039972	CG17018	Remolina et al. 2012		FBgn0027544	CG2217	Fabian et al. 2018
								FBgn0040370	CG13375	Carnes et al. 2015		FBgn0031117	CG1702	Remolina et al. 2012		FBgn0030323	CG2371	Fabian et al. 2018
								FBgn0029518	CG13376	Carnes et al. 2015		FBgn0031099	CG17065	Remolina et al. 2012		FBgn0030326	CG2444	Fabian et al. 2018
								FBgn0039797	CG1340	Carnes et al. 2015		FBgn0031098	CG17068	Remolina et al. 2012		FBgn0024997	CG2681	Fabian et al. 2018
								FBgn0035097	CG13405	Carnes et al. 2015		FBgn0031170	CG1718	Remolina et al. 2012		FBgn0024998	CG2685	Fabian et al. 2018
								FBgn0034662	CG13492	Carnes et al. 2015		FBgn0038741	CG17186	Remolina et al. 2012		FBgn0029672	CG2875	Fabian et al. 2018
								FBgn0034671	CG13494	Carnes et al. 2015		FBgn0038761	CG17190	Remolina et al. 2012		FBgn0051004	CG31004	Fabian et al. 2018
								FBgn0034684	CG13501	Carnes et al. 2015		FBgn0040571	CG17193	Remolina et al. 2012		FBgn0051036	CG31036	Fabian et al. 2018
								FBgn0034723	CG13506	Carnes et al. 2015		FBgn0038775	CG17199	Remolina et al. 2012		FBgn0051038	CG31038	Fabian et al. 2018
								FBgn0034786	CG13531	Carnes et al. 2015		FBgn0040573	CG17208	Remolina et al. 2012		FBgn0051041	CG31041	Fabian et al. 2018
								FBgn0039209	CG13624	Carnes et al. 2015		FBgn0031168	CG1722	Remolina et al. 2012		FBgn0051048	CG31048	Fabian et al. 2018
								FBgn0039277	CG13650	Carnes et al. 2015		FBgn0031164	CG1724	Remolina et al. 2012		FBgn0051050	CG31050	Fabian et al. 2018
								FBgn0035867	CG13671	Carnes et al. 2015		FBgn0035249	CG17249	Remolina et al. 2012		FBgn0051064	CG31064	Fabian et al. 2018
								FBgn0035816	CG13685	Carnes et al. 2015		FBgn0028896	CG17329	Remolina et al. 2012		FBgn0051065	CG31065	Fabian et al. 2018
								FBgn0036382	CG13737	Carnes et al. 2015		FBgn0036396	CG17359	Remolina et al. 2012		FBgn0051075	CG31075	Fabian et al. 2018
								FBgn0033403	CG13739	Carnes et al. 2015		FBgn0036395	CG17361	Remolina et al. 2012		FBgn0051105	CG31105	Fabian et al. 2018
								FBgn0033372	CG13742	Carnes et al. 2015		FBgn0036393	CG17362	Remolina et al. 2012		FBgn0051475	CG31475	Fabian et al. 2018
								FBgn0033368	CG13743	Carnes et al. 2015		FBgn0036391	CG17364	Remolina et al. 2012		FBgn0051639	CG31639	Fabian et al. 2018
								FBgn0040376	CG13759	Carnes et al. 2015		FBgn0039977	CG17454	Remolina et al. 2012		FBgn0051642	CG31642	Fabian et al. 2018
								FBgn0040375	CG13760	Carnes et al. 2015		FBgn0040009	CG17490	Remolina et al. 2012		FBgn0051644	CG31644	Fabian et al. 2018
								FBgn0035332	CG13801	Carnes et al. 2015		FBgn0040010	CG17493	Remolina et al. 2012		FBgn0032618	CG31743	Fabian et al. 2018
								FBgn0034501	CG13868	Carnes et al. 2015		FBgn0040011	CG17494	Remolina et al. 2012		FBgn0051782	CG31782	Fabian et al. 2018
								FBgn0034502	CG13871	Carnes et al. 2015		FBgn0031148	CG1753	Remolina et al. 2012		FBgn0051804	CG31804	Fabian et al. 2018
								FBgn0035109	CG13876	Carnes et al. 2015		FBgn0040056	CG17698	Remolina et al. 2012		FBgn0062978	CG31808	Fabian et al. 2018
								FBgn0035165	CG13887	Carnes et al. 2015		FBgn0035423	CG17737	Remolina et al. 2012		FBgn0051812	CG31812	Fabian et al. 2018
								FBgn0035168	CG13889	Carnes et al. 2015		FBgn0035425	CG17746	Remolina et al. 2012		FBgn0051915	CG31915	Fabian et al. 2018
								FBgn0035169	CG13890	Carnes et al. 2015		FBgn0038717	CG17751	Remolina et al. 2012		FBgn0052066	CG32066	Fabian et al. 2018
								FBgn0035158	CG13895	Carnes et al. 2015		FBgn0038718	CG17752	Remolina et al. 2012		FBgn0052238	CG32238	Fabian et al. 2018
								FBgn0035161	CG13898	Carnes et al. 2015		FBgn0031171	CG1801	Remolina et al. 2012		FBgn0052264	CG32264	Fabian et al. 2018
								FBgn0035164	CG13901	Carnes et al. 2015		FBgn0030360	CG1806	Remolina et al. 2012		FBgn0052354	CG32354	Fabian et al. 2018
								FBgn0035186	CG13912	Carnes et al. 2015		FBgn0028856	CG18063	Remolina et al. 2012		FBgn0052364	CG32364	Fabian et al. 2018
								FBgn0035237	CG13917	Carnes et al. 2015		FBgn0031119	CG1812	Remolina et al. 2012		FBgn0052365	CG32365	Fabian et al. 2018
								FBgn0035248	CG13919	Carnes et al. 2015		FBgn0030359	CG18130	Remolina et al. 2012		FBgn0052369	CG32369	Fabian et al. 2018
								FBgn0025712	CG13920	Carnes et al. 2015		FBgn0035239	CG18170	Remolina et al. 2012		FBgn0052373	CG32373	Fabian et al. 2018
								FBgn0035267	CG13921	Carnes et al. 2015		FBgn0035262	CG18171	Remolina et al. 2012		FBgn0052506	CG32506	Fabian et al. 2018
								FBgn0035286	CG13924	Carnes et al. 2015		FBgn0035265	CG18173	Remolina et al. 2012		FBgn0052507	CG32507	Fabian et al. 2018
								FBgn0035246	CG13928	Carnes et al. 2015		FBgn0036039	CG18177	Remolina et al. 2012		FBgn0052529	CG32529	Fabian et al. 2018
								FBgn0035256	CG13930	Carnes et al. 2015		FBgn0036035	CG18178	Remolina et al. 2012		FBgn0052532	CG32532	Fabian et al. 2018
								FBgn0035270	CG13933	Carnes et al. 2015		FBgn0036023	CG18179	Remolina et al. 2012		FBgn0052533	CG32533	Fabian et al. 2018
								FBgn0033405	CG13954	Carnes et al. 2015		FBgn0036024	CG18180	Remolina et al. 2012		FBgn0052536	CG32536	Fabian et al. 2018
								FBgn0033412	CG13955	Carnes et al. 2015		FBgn0038653	CG18208	Remolina et al. 2012		FBgn0052537	CG32537	Fabian et al. 2018
								FBgn0029606	CG14052	Carnes et al. 2015		FBgn0030403	CG1824	Remolina et al. 2012		FBgn0052541	CG32541	Fabian et al. 2018
								FBgn0029603	CG14053	Carnes et al. 2015		FBgn0031127	CG1835	Remolina et al. 2012		FBgn0052544	CG32544	Fabian et al. 2018
								FBgn0029596	CG14054	Carnes et al. 2015		FBgn0030351	CG1840	Remolina et al. 2012		FBgn0052547	CG32547	Fabian et al. 2018
								FBgn0036814	CG14073	Carnes et al. 2015		FBgn0030345	CG1847	Remolina et al. 2012		FBgn0052548	CG32548	Fabian et al. 2018
								FBgn0036851	CG14082	Carnes et al. 2015		FBgn0038701	CG18493	Remolina et al. 2012		FBgn0052563	CG32563	Fabian et al. 2018
								FBgn0036138	CG14143	Carnes et al. 2015		FBgn0035290	CG1887	Remolina et al. 2012		FBgn0052564	CG32564	Fabian et al. 2018
								FBgn0030981	CG14191	Carnes et al. 2015		FBgn0030377	CG1924	Remolina et al. 2012		FBgn0052582	CG32582	Fabian et al. 2018
								FBgn0038532	CG14322	Carnes et al. 2015		FBgn0030370	CG1950	Remolina et al. 2012		FBgn0052709	CG32709	Fabian et al. 2018
								FBgn0040352	CG14416	Carnes et al. 2015		FBgn0035271	CG2021	Remolina et al. 2012		FBgn0052791	CG32791	Fabian et al. 2018
								FBgn0029931	CG14427	Carnes et al. 2015		FBgn0030344	CG2025	Remolina et al. 2012		FBgn0052792	CG32792	Fabian et al. 2018
								FBgn0029922	CG14431	Carnes et al. 2015		FBgn0035388	CG2162	Remolina et al. 2012		FBgn0053003	CG33003	Fabian et al. 2018
								FBgn0029915	CG14434	Carnes et al. 2015		FBgn0035213	CG2199	Remolina et al. 2012		FBgn0053096	CG33096	Fabian et al. 2018
								FBgn0029911	CG14435	Carnes et al. 2015		FBgn0035211	CG2211	Remolina et al. 2012		FBgn0053158	CG33158	Fabian et al. 2018
								FBgn0029899	CG14438	Carnes et al. 2015		FBgn0035204	CG2277	Remolina et al. 2012		FBgn0053172	CG33172	Fabian et al. 2018
								FBgn0029898	CG14439	Carnes et al. 2015		FBgn0035205	CG2469	Remolina et al. 2012		FBgn0053173	CG33173	Fabian et al. 2018
								FBgn0029895	CG14441	Carnes et al. 2015		FBgn0030411	CG2540	Remolina et al. 2012		FBgn0053203	CG33203	Fabian et al. 2018
								FBgn0262730	CG14446	Carnes et al. 2015		FBgn0030407	CG2543	Remolina et al. 2012		FBgn0029750	CG3323	Fabian et al. 2018
								FBgn0039612	CG14523	Carnes et al. 2015		FBgn0030396	CG2556	Remolina et al. 2012		FBgn0035347	CG33232	Fabian et al. 2018
								FBgn0039613	CG14527	Carnes et al. 2015		FBgn0030386	CG2574	Remolina et al. 2012		FBgn0053252	CG33252	Fabian et al. 2018
								FBgn0039408	CG14551	Carnes et al. 2015		FBgn0030384	CG2577	Remolina et al. 2012		FBgn0030992	CG33253	Fabian et al. 2018
								FBgn0030558	CG1461	Carnes et al. 2015		FBgn0030376	CG2750	Remolina et al. 2012		FBgn0035802	CG33275	Fabian et al. 2018
								FBgn0040357	CG14624	Carnes et al. 2015		FBgn0029823	CG3011	Remolina et al. 2012		FBgn0053278	CG33278	Fabian et al. 2018
								FBgn0040365	CG14628	Carnes et al. 2015		FBgn0029819	CG3016	Remolina et al. 2012		FBgn0053310	CG33310	Fabian et al. 2018
								FBgn0040398	CG14629	Carnes et al. 2015		FBgn0029818	CG3033	Remolina et al. 2012		FBgn0053346	CG33346	Fabian et al. 2018
								FBgn0037988	CG14740	Carnes et al. 2015		FBgn0036015	CG3088	Remolina et al. 2012		FBgn0031598	CG3338	Fabian et al. 2018
								FBgn0037989	CG14741	Carnes et al. 2015		FBgn0051206	CG31206	Remolina et al. 2012		FBgn0039510	CG3339	Fabian et al. 2018
								FBgn0029587	CG14797	Carnes et al. 2015		FBgn0051210	CG31210	Remolina et al. 2012		FBgn0053459	CG33459	Fabian et al. 2018
								FBgn0029588	CG14798	Carnes et al. 2015		FBgn0051213	CG31213	Remolina et al. 2012		FBgn0053696	CG33696	Fabian et al. 2018
								FBgn0029589	CG14810	Carnes et al. 2015		FBgn0051219	CG31219	Remolina et al. 2012		FBgn0053970	CG33970	Fabian et al. 2018
								FBgn0035734	CG14823	Carnes et al. 2015		FBgn0051220	CG31220	Remolina et al. 2012		FBgn0054006	CG34006	Fabian et al. 2018
								FBgn0035768	CG14834	Carnes et al. 2015		FBgn0051221	CG31221	Remolina et al. 2012		FBgn0085197	CG34168	Fabian et al. 2018
								FBgn0038342	CG14870	Carnes et al. 2015		FBgn0051226	CG31226	Remolina et al. 2012		FBgn0085324	CG34295	Fabian et al. 2018
								FBgn0038422	CG14880	Carnes et al. 2015		FBgn0051244	CG31244	Remolina et al. 2012		FBgn0085342	CG34313	Fabian et al. 2018
								FBgn0032331	CG14913	Carnes et al. 2015		FBgn0051245	CG31245	Remolina et al. 2012		FBgn0085349	CG34320	Fabian et al. 2018
								FBgn0030361	CG1492	Carnes et al. 2015		FBgn0051404	CG31404	Remolina et al. 2012		FBgn0085358	CG34329	Fabian et al. 2018
								FBgn0035358	CG14949	Carnes et al. 2015		FBgn0051459	CG31459	Remolina et al. 2012		FBgn0085360	CG34331	Fabian et al. 2018
								FBgn0035439	CG14961	Carnes et al. 2015		FBgn0051475	CG31475	Remolina et al. 2012		FBgn0085361	CG34332	Fabian et al. 2018
								FBgn0035440	CG14969	Carnes et al. 2015		FBgn0028893	CG31819	Remolina et al. 2012		FBgn0085376	CG34347	Fabian et al. 2018
								FBgn0035449	CG14971	Carnes et al. 2015		FBgn0051820	CG31820	Remolina et al. 2012		FBgn0085382	CG34353	Fabian et al. 2018
								FBgn0031100	CG1504	Carnes et al. 2015		FBgn0051821	CG31821	Remolina et al. 2012		FBgn0085383	CG34354	Fabian et al. 2018
								FBgn0034377	CG15071	Carnes et al. 2015		FBgn0052022	CG32022**	Remolina et al. 2012		FBgn0085391	CG34362	Fabian et al. 2018
								FBgn0041702	CG15107	Carnes et al. 2015		FBgn0052023	CG32023	Remolina et al. 2012		FBgn0085430	CG34401	Fabian et al. 2018
								FBgn0034416	CG15109	Carnes et al. 2015		FBgn0052024	CG32024	Remolina et al. 2012		FBgn0085449	CG34420	Fabian et al. 2018
								FBgn0040729	CG15126	Carnes et al. 2015		FBgn0052026	CG32026	Remolina et al. 2012		FBgn0085451	CG34422	Fabian et al. 2018
								FBgn0032635	CG15141	Carnes et al. 2015		FBgn0043806	CG32032	Remolina et al. 2012		FBgn0085462	CG34433	Fabian et al. 2018
								FBgn0032647	CG15143	Carnes et al. 2015		FBgn0052036	CG32036	Remolina et al. 2012		FBgn0085478	CG34449	Fabian et al. 2018
								FBgn0032648	CG15144	Carnes et al. 2015		FBgn0052037	CG32037	Remolina et al. 2012		FBgn0085480	CG34451	Fabian et al. 2018
								FBgn0032649	CG15145	Carnes et al. 2015		FBgn0052038	CG32038	Remolina et al. 2012		FBgn0085481	CG34452	Fabian et al. 2018
								FBgn0030331	CG15221	Carnes et al. 2015		FBgn0052039	CG32039	Remolina et al. 2012		FBgn0261444	CG3638	Fabian et al. 2018
								FBgn0031504	CG15403	Carnes et al. 2015		FBgn0052040	CG32040	Remolina et al. 2012		FBgn0031600	CG3652	Fabian et al. 2018
								FBgn0031542	CG15414	Carnes et al. 2015		FBgn0052043	CG32043	Remolina et al. 2012		FBgn0038820	CG4000	Fabian et al. 2018
								FBgn0031602	CG15431	Carnes et al. 2015		FBgn0052050	CG32050	Remolina et al. 2012		FBgn0030418	CG4004	Fabian et al. 2018
								FBgn0029746	CG15465	Carnes et al. 2015		FBgn0044328	CG32052	Remolina et al. 2012		FBgn0028888	CG4168	Fabian et al. 2018
								FBgn0039727	CG15523	Carnes et al. 2015		FBgn0052132	CG32132	Remolina et al. 2012		FBgn0087041	CG42231	Fabian et al. 2018
								FBgn0039732	CG15525	Carnes et al. 2015		FBgn0052135	CG32135	Remolina et al. 2012		FBgn0259163	CG42268	Fabian et al. 2018
								FBgn0039742	CG15528	Carnes et al. 2015		FBgn0052137	CG32137	Remolina et al. 2012		FBgn0259198	CG42302	Fabian et al. 2018
								FBgn0039755	CG15531	Carnes et al. 2015		FBgn0052138	CG32138	Remolina et al. 2012		FBgn0259213	CG42313	Fabian et al. 2018
								FBgn0039768	CG15533	Carnes et al. 2015		FBgn0052141	CG32141	Remolina et al. 2012		FBgn0259223	CG42323	Fabian et al. 2018
								FBgn0039769	CG15534	Carnes et al. 2015		FBgn0036014	CG3222	Remolina et al. 2012		FBgn0259242	CG42340	Fabian et al. 2018
								FBgn0039766	CG15536	Carnes et al. 2015		FBgn0052230	CG32230	Remolina et al. 2012		FBgn0259734	CG42388	Fabian et al. 2018
								FBgn0029700	CG15576	Carnes et al. 2015		FBgn0052262	CG32262	Remolina et al. 2012		FBgn0259735	CG42389	Fabian et al. 2018
								FBgn0030654	CG15643	Carnes et al. 2015		FBgn0052263	CG32263	Remolina et al. 2012		FBgn0259927	CG42450	Fabian et al. 2018
								FBgn0034103	CG15704	Carnes et al. 2015		FBgn0052264	CG32264	Remolina et al. 2012		FBgn0259935	CG42458	Fabian et al. 2018
								FBgn0034104	CG15705	Carnes et al. 2015		FBgn0052266	CG32266	Remolina et al. 2012		FBgn0260232	CG42506	Fabian et al. 2018
								FBgn0034122	CG15711	Carnes et al. 2015		FBgn0052267	CG32267	Remolina et al. 2012		FBgn0260487	CG42534	Fabian et al. 2018
								FBgn0034131	CG15712	Carnes et al. 2015		FBgn0052269	CG32269	Remolina et al. 2012		FBgn0260656	CG42539	Fabian et al. 2018
								FBgn0030347	CG15739	Carnes et al. 2015		FBgn0052270	CG32270	Remolina et al. 2012		FBgn0260657	CG42540	Fabian et al. 2018
								FBgn0035312	CG15820	Carnes et al. 2015		FBgn0052271	CG32271	Remolina et al. 2012		FBgn0260759	CG42557	Fabian et al. 2018
								FBgn0035308	CG15822	Carnes et al. 2015		FBgn0047135	CG32276	Remolina et al. 2012		FBgn0260760	CG42558	Fabian et al. 2018
								FBgn0038131	CG15888	Carnes et al. 2015		FBgn0052277	CG32277	Remolina et al. 2012		FBgn0260873	CG42583	Fabian et al. 2018
								FBgn0029864	CG15894	Carnes et al. 2015		FBgn0052278	CG32278	Remolina et al. 2012		FBgn0260967	CG42590	Fabian et al. 2018
								FBgn0034462	CG15905	Carnes et al. 2015		FBgn0052280	CG32280	Remolina et al. 2012		FBgn0260968	CG42591	Fabian et al. 2018
								FBgn0040743	CG15919	Carnes et al. 2015		FBgn0052281	CG32281	Remolina et al. 2012		FBgn0261262	CG42613	Fabian et al. 2018
								FBgn0033446	CG1648	Carnes et al. 2015		FBgn0052284	CG32284	Remolina et al. 2012		FBgn0261353	CG42630	Fabian et al. 2018
								FBgn0031561	CG16712	Carnes et al. 2015		FBgn0052313	CG32313	Remolina et al. 2012		FBgn0261536	CG42660	Fabian et al. 2018
								FBgn0042198	CG16741	Carnes et al. 2015		FBgn0052318	CG32318	Remolina et al. 2012		FBgn0261537	CG42661	Fabian et al. 2018
								FBgn0029941	CG1677	Carnes et al. 2015		FBgn0052319	CG32319	Remolina et al. 2012		FBgn0261551	CG42669	Fabian et al. 2018
								FBgn0029661	CG16781	Carnes et al. 2015		FBgn0052320	CG32320	Remolina et al. 2012		FBgn0261555	CG42673	Fabian et al. 2018
								FBgn0029659	CG16782	Carnes et al. 2015		FBgn0052333	CG32333	Remolina et al. 2012		FBgn0261568	CG42682	Fabian et al. 2018
								FBgn0034974	CG16786	Carnes et al. 2015		FBgn0063667	CG32335	Remolina et al. 2012		FBgn0261570	CG42684	Fabian et al. 2018
								FBgn0032338	CG16854	Carnes et al. 2015		FBgn0052350	CG32350	Remolina et al. 2012		FBgn0261683	CG42730	Fabian et al. 2018
								FBgn0034498	CG16868	Carnes et al. 2015		FBgn0052351	CG32351	Remolina et al. 2012		FBgn0261704	CG42740	Fabian et al. 2018
								FBgn0040394	CG16903	Carnes et al. 2015		FBgn0052352	CG32352	Remolina et al. 2012		FBgn0261803	CG42749	Fabian et al. 2018
								FBgn0031116	CG1695	Carnes et al. 2015		FBgn0052353	CG32353	Remolina et al. 2012		FBgn0262097	CG42850	Fabian et al. 2018
								FBgn0025621	CG16989	Carnes et al. 2015		FBgn0052355	CG32355	Remolina et al. 2012		FBgn0262357	CG43055	Fabian et al. 2018
								FBgn0036962	CG17122	Carnes et al. 2015		FBgn0052485	CG32485	Remolina et al. 2012		FBgn0262587	CG43124	Fabian et al. 2018
								FBgn0040571	CG17193	Carnes et al. 2015		FBgn0052486	CG32486	Remolina et al. 2012		FBgn0262588	CG43125	Fabian et al. 2018
								FBgn0035249	CG17249	Carnes et al. 2015		FBgn0052487	CG32487	Remolina et al. 2012		FBgn0262606	CG43132	Fabian et al. 2018
								FBgn0031488	CG17265	Carnes et al. 2015		FBgn0052488	CG32488	Remolina et al. 2012		FBgn0262684	CG43154	Fabian et al. 2018
								FBgn0034202	CG17287	Carnes et al. 2015		FBgn0052506	CG32506	Remolina et al. 2012		FBgn0262719	CG43163	Fabian et al. 2018
								FBgn0034201	CG17290	Carnes et al. 2015		FBgn0052507	CG32507	Remolina et al. 2012		FBgn0262822	CG43193	Fabian et al. 2018
								FBgn0036391	CG17364	Carnes et al. 2015		FBgn0052511	CG32511	Remolina et al. 2012		FBgn0262873	CG43228	Fabian et al. 2018
								FBgn0031861	CG17375	Carnes et al. 2015		FBgn0052512	CG32512	Remolina et al. 2012		FBgn0262984	CG43292	Fabian et al. 2018
								FBgn0039830	CG1746	Carnes et al. 2015		FBgn0052521	CG32521	Remolina et al. 2012		FBgn0263131	CG43373	Fabian et al. 2018
								FBgn0250842	CG17575	Carnes et al. 2015		FBgn0052523	CG32523	Remolina et al. 2012		FBgn0038735	CG4662	Fabian et al. 2018
								FBgn0040755	CG17580	Carnes et al. 2015		FBgn0032986	CG3262	Remolina et al. 2012		FBgn0030790	CG4768	Fabian et al. 2018
								FBgn0031196	CG17599	Carnes et al. 2015		FBgn0052647	CG32647	Remolina et al. 2012		FBgn0038756	CG4783	Fabian et al. 2018
								FBgn0031195	CG17600	Carnes et al. 2015		FBgn0052649	CG32649	Remolina et al. 2012		FBgn0030792	CG4789	Fabian et al. 2018
								FBgn0083978	CG17672	Carnes et al. 2015		FBgn0052650	CG32650	Remolina et al. 2012		FBgn0030796	CG4829	Fabian et al. 2018
								FBgn0035423	CG17737	Carnes et al. 2015		FBgn0052651	CG32651	Remolina et al. 2012		FBgn0030799	CG4872	Fabian et al. 2018
								FBgn0035730	CG17744	Carnes et al. 2015		FBgn0052652	CG32652	Remolina et al. 2012		FBgn0030803	CG4880	Fabian et al. 2018
								FBgn0039374	CG17770	Carnes et al. 2015		FBgn0052655	CG32655	Remolina et al. 2012		FBgn0028884	CG4892	Fabian et al. 2018
								FBgn0040899	CG17776	Carnes et al. 2015		FBgn0052662	CG32662	Remolina et al. 2012		FBgn0034139	CG4927	Fabian et al. 2018
								FBgn0040900	CG17777	Carnes et al. 2015		FBgn0052663	CG32663	Remolina et al. 2012		FBgn0027556	CG4928	Fabian et al. 2018
								FBgn0034748	CG17807	Carnes et al. 2015		FBgn0052755	CG32755	Remolina et al. 2012		FBgn0034137	CG4945	Fabian et al. 2018
								FBgn0025635	CG17829	Carnes et al. 2015		FBgn0052756	CG32756	Remolina et al. 2012		FBgn0039563	CG4951	Fabian et al. 2018
								FBgn0028394	CG17834	Carnes et al. 2015		FBgn0036017	CG3280	Remolina et al. 2012		FBgn0034145	CG5065	Fabian et al. 2018
								FBgn0030163	CG1791	Carnes et al. 2015		FBgn0036016	CG3306	Remolina et al. 2012		FBgn0030838	CG5445	Fabian et al. 2018
								FBgn0023550	CG18031	Carnes et al. 2015		FBgn0053159	CG33159	Remolina et al. 2012		FBgn0039427	CG5447	Fabian et al. 2018
								FBgn0030360	CG1806	Carnes et al. 2015		FBgn0053160	CG33160	Remolina et al. 2012		FBgn0039461	CG5500	Fabian et al. 2018
								FBgn0028856	CG18063	Carnes et al. 2015		FBgn0053205	CG33205	Remolina et al. 2012		FBgn0034158	CG5522	Fabian et al. 2018
								FBgn0028901	CG18109	Carnes et al. 2015		FBgn0053217	CG33217	Remolina et al. 2012		FBgn0039537	CG5590	Fabian et al. 2018
								FBgn0033426	CG1814	Carnes et al. 2015		FBgn0053230	CG33230	Remolina et al. 2012		FBgn0039529	CG5612	Fabian et al. 2018
								FBgn0035239	CG18170	Carnes et al. 2015		FBgn0036018	CG3335	Remolina et al. 2012		FBgn0030839	CG5613	Fabian et al. 2018
								FBgn0035262	CG18171	Carnes et al. 2015		FBgn0053696	CG33696	Remolina et al. 2012		FBgn0039525	CG5646	Fabian et al. 2018
								FBgn0035265	CG18173	Carnes et al. 2015		FBgn0053700	CG33700	Remolina et al. 2012		FBgn0032455	CG5792	Fabian et al. 2018
								FBgn0038653	CG18208	Carnes et al. 2015		FBgn0053702	CG33702	Remolina et al. 2012		FBgn0015338	CG5861	Fabian et al. 2018
								FBgn0038470	CG18213	Carnes et al. 2015		FBgn0053703	CG33703	Remolina et al. 2012		FBgn0039495	CG5909	Fabian et al. 2018
								FBgn0033431	CG1827	Carnes et al. 2015		FBgn0064116	CG33713	Remolina et al. 2012		FBgn0032587	CG5953	Fabian et al. 2018
								FBgn0029525	CG18273	Carnes et al. 2015		FBgn0064117	CG33714	Remolina et al. 2012		FBgn0032588	CG5968	Fabian et al. 2018
								FBgn0031869	CG18304	Carnes et al. 2015		FBgn0035240	CG33791	Remolina et al. 2012		FBgn0039500	CG5984	Fabian et al. 2018
								FBgn0028900	CG18518	Carnes et al. 2015		FBgn0053926	CG33926	Remolina et al. 2012		FBgn0039501	CG5987	Fabian et al. 2018
								FBgn0031469	CG18558	Carnes et al. 2015		FBgn0064119	CG33934	Remolina et al. 2012		FBgn0017429	CG5989	Fabian et al. 2018
								FBgn0035642	CG18586	Carnes et al. 2015		FBgn0053965	CG33965	Remolina et al. 2012		FBgn0039492	CG6051	Fabian et al. 2018
								FBgn0032551	CG18636	Carnes et al. 2015		FBgn0053966	CG33966	Remolina et al. 2012		FBgn0030914	CG6106	Fabian et al. 2018
								FBgn0033427	CG1868	Carnes et al. 2015		FBgn0054022	CG34022	Remolina et al. 2012		FBgn0030913	CG6123	Fabian et al. 2018
								FBgn0042185	CG18769	Carnes et al. 2015		FBgn0036008	CG3408	Remolina et al. 2012		FBgn0035914	CG6282	Fabian et al. 2018
								FBgn0042146	CG18823	Carnes et al. 2015		FBgn0083954	CG34118	Remolina et al. 2012		FBgn0032624	CG6304	Fabian et al. 2018
								FBgn0035290	CG1887	Carnes et al. 2015		FBgn0083956	CG34120	Remolina et al. 2012		FBgn0039464	CG6330	Fabian et al. 2018
								FBgn0033421	CG1888	Carnes et al. 2015		FBgn0083974	CG34138	Remolina et al. 2012		FBgn0034162	CG6426	Fabian et al. 2018
								FBgn0030164	CG1889	Carnes et al. 2015		FBgn0083975	CG34139	Remolina et al. 2012		FBgn0030932	CG6461	Fabian et al. 2018
								FBgn0033434	CG1902	Carnes et al. 2015		FBgn0085196	CG34167	Remolina et al. 2012		FBgn0030936	CG6481	Fabian et al. 2018
								FBgn0033216	CG1946	Carnes et al. 2015		FBgn0085197	CG34168	Remolina et al. 2012		FBgn0039431	CG6490	Fabian et al. 2018
								FBgn0015359	CG2034	Carnes et al. 2015		FBgn0085272	CG34243	Remolina et al. 2012		FBgn0038909	CG6569	Fabian et al. 2018
								FBgn0035213	CG2199	Carnes et al. 2015		FBgn0085273	CG34244	Remolina et al. 2012		FBgn0030944	CG6617	Fabian et al. 2018
								FBgn0027544	CG2217	Carnes et al. 2015		FBgn0085294	CG34265	Remolina et al. 2012		FBgn0030946	CG6659	Fabian et al. 2018
								FBgn0039767	CG2218	Carnes et al. 2015		FBgn0085313	CG34284	Remolina et al. 2012		FBgn0038917	CG6678	Fabian et al. 2018
								FBgn0029990	CG2233	Carnes et al. 2015		FBgn0085315	CG34286	Remolina et al. 2012		FBgn0030947	CG6696	Fabian et al. 2018
								FBgn0039790	CG2246	Carnes et al. 2015		FBgn0085352	CG34323	Remolina et al. 2012		FBgn0030951	CG6873	Fabian et al. 2018
								FBgn0030320	CG2247	Carnes et al. 2015		FBgn0036000	CG3434	Remolina et al. 2012		FBgn0030955	CG6891	Fabian et al. 2018
								FBgn0039792	CG2267	Carnes et al. 2015		FBgn0085385	CG34356	Remolina et al. 2012		FBgn0035896	CG6983	Fabian et al. 2018
								FBgn0035204	CG2277	Carnes et al. 2015		FBgn0035998	CG3437	Remolina et al. 2012		FBgn0030088	CG7039	Fabian et al. 2018
								FBgn0037455	CG2336	Carnes et al. 2015		FBgn0085411	CG34382	Remolina et al. 2012		FBgn0030960	CG7053	Fabian et al. 2018
								FBgn0030326	CG2444	Carnes et al. 2015		FBgn0085429	CG34400	Remolina et al. 2012		FBgn0038972	CG7054	Fabian et al. 2018
								FBgn0030396	CG2556	Carnes et al. 2015		FBgn0085455	CG34426	Remolina et al. 2012		FBgn0030961	CG7058	Fabian et al. 2018
								FBgn0025838	CG2652	Carnes et al. 2015		FBgn0085456	CG34427	Remolina et al. 2012		FBgn0038946	CG7077	Fabian et al. 2018
								FBgn0024997	CG2681	Carnes et al. 2015		FBgn0085484	CG34455	Remolina et al. 2012		FBgn0035877	CG7083	Fabian et al. 2018
								FBgn0024998	CG2685	Carnes et al. 2015		FBgn0085485	CG34456	Remolina et al. 2012		FBgn0030963	CG7101	Fabian et al. 2018
								FBgn0024973	CG2701	Carnes et al. 2015		FBgn0035996	CG3448	Remolina et al. 2012		FBgn0035879	CG7112	Fabian et al. 2018
								FBgn0030376	CG2750	Carnes et al. 2015		FBgn0038706	CG3517	Remolina et al. 2012		FBgn0035888	CG7120	Fabian et al. 2018
								FBgn0040391	CG2854	Carnes et al. 2015		FBgn0035995	CG3529	Remolina et al. 2012		FBgn0035878	CG7182	Fabian et al. 2018
								FBgn0023526	CG2865	Carnes et al. 2015		FBgn0035999	CG3552	Remolina et al. 2012		FBgn0030081	CG7246	Fabian et al. 2018
								FBgn0023529	CG2918	Carnes et al. 2015		FBgn0038697	CG3581	Remolina et al. 2012		FBgn0030079	CG7267	Fabian et al. 2018
								FBgn0023528	CG2924	Carnes et al. 2015		FBgn0035987	CG3689	Remolina et al. 2012		FBgn0030966	CG7280	Fabian et al. 2018
								FBgn0028491	CG2930	Carnes et al. 2015		FBgn0029824	CG3726	Remolina et al. 2012		FBgn0030969	CG7288	Fabian et al. 2018
								FBgn0031468	CG2975	Carnes et al. 2015		FBgn0038700	CG3734	Remolina et al. 2012		FBgn0030968	CG7322	Fabian et al. 2018
								FBgn0031472	CG2983	Carnes et al. 2015		FBgn0038702	CG3739	Remolina et al. 2012		FBgn0030970	CG7326	Fabian et al. 2018
								FBgn0031474	CG2991	Carnes et al. 2015		FBgn0038692	CG3773	Remolina et al. 2012		FBgn0030975	CG7349	Fabian et al. 2018
								FBgn0050015	CG30015	Carnes et al. 2015		FBgn0030425	CG3775	Remolina et al. 2012		FBgn0030974	CG7358	Fabian et al. 2018
								FBgn0050046	CG30046	Carnes et al. 2015		FBgn0030421	CG3812	Remolina et al. 2012		FBgn0030976	CG7378	Fabian et al. 2018
								FBgn0050058	CG30058	Carnes et al. 2015		FBgn0036422	CG3868	Remolina et al. 2012		FBgn0030980	CG7406	Fabian et al. 2018
								FBgn0050076	CG30076	Carnes et al. 2015		FBgn0036423	CG3919	Remolina et al. 2012		FBgn0030982	CG7423	Fabian et al. 2018
								FBgn0050089	CG30089	Carnes et al. 2015		FBgn0035989	CG3967	Remolina et al. 2012		FBgn0030991	CG7453	Fabian et al. 2018
								FBgn0050091	CG30091	Carnes et al. 2015		FBgn0035988	CG3982	Remolina et al. 2012		FBgn0035812	CG7457	Fabian et al. 2018
								FBgn0050096	CG30096	Carnes et al. 2015		FBgn0030418	CG4004	Remolina et al. 2012		FBgn0035792	CG7548	Fabian et al. 2018
								FBgn0050098	CG30098	Carnes et al. 2015		FBgn0058045	CG40045	Remolina et al. 2012		FBgn0030990	CG7556	Fabian et al. 2018
								FBgn0050122	CG30122	Carnes et al. 2015		FBgn0058053	CG40053	Remolina et al. 2012		FBgn0035833	CG7565	Fabian et al. 2018
								FBgn0050197	CG30197	Carnes et al. 2015		FBgn0029821	CG4020	Remolina et al. 2012		FBgn0039673	CG7568	Fabian et al. 2018
								FBgn0050265	CG30265	Carnes et al. 2015		FBgn0035986	CG4022	Remolina et al. 2012		FBgn0030087	CG7766	Fabian et al. 2018
								FBgn0050268	CG30268	Carnes et al. 2015		FBgn0058298	CG40298	Remolina et al. 2012		FBgn0031001	CG7884	Fabian et al. 2018
								FBgn0050271	CG30271	Carnes et al. 2015		FBgn0058470	CG40470	Remolina et al. 2012		FBgn0030995	CG7914	Fabian et al. 2018
								FBgn0050272	CG30272	Carnes et al. 2015		FBgn0035983	CG4080	Remolina et al. 2012		FBgn0035848	CG7979	Fabian et al. 2018
								FBgn0050274	CG30274	Carnes et al. 2015		FBgn0084017	CG41454	Remolina et al. 2012		FBgn0030997	CG7990	Fabian et al. 2018
								FBgn0050275	CG30275	Carnes et al. 2015		FBgn0259109	CG42251	Remolina et al. 2012		FBgn0031004	CG7992	Fabian et al. 2018
								FBgn0050278	CG30278	Carnes et al. 2015		FBgn0259143	CG42258	Remolina et al. 2012		FBgn0035857	CG8006	Fabian et al. 2018
								FBgn0050284	CG30284	Carnes et al. 2015		FBgn0259163	CG42268	Remolina et al. 2012		FBgn0031008	CG8010	Fabian et al. 2018
								FBgn0050338	CG30338	Carnes et al. 2015		FBgn0259224	CG42324	Remolina et al. 2012		FBgn0031010	CG8028	Fabian et al. 2018
								FBgn0031645	CG3036	Carnes et al. 2015		FBgn0259704	CG42358	Remolina et al. 2012		FBgn0031011	CG8034	Fabian et al. 2018
								FBgn0050395	CG30395	Carnes et al. 2015		FBgn0259705	CG42359	Remolina et al. 2012		FBgn0031012	CG8051	Fabian et al. 2018
								FBgn0034703	CG3045	Carnes et al. 2015		FBgn0259932	CG42455	Remolina et al. 2012		FBgn0035825	CG8111	Fabian et al. 2018
								FBgn0050456	CG30456	Carnes et al. 2015		FBgn0259933	CG42456	Remolina et al. 2012		FBgn0030663	CG8117	Fabian et al. 2018
								FBgn0050458	CG30458	Carnes et al. 2015		FBgn0260026	CG42494	Remolina et al. 2012		FBgn0030664	CG8119	Fabian et al. 2018
								FBgn0050460	CG30460	Carnes et al. 2015		FBgn0260234	CG42508	Remolina et al. 2012		FBgn0030864	CG8173	Fabian et al. 2018
								FBgn0050463	CG30463	Carnes et al. 2015		FBgn0260235	CG42509	Remolina et al. 2012		FBgn0030674	CG8184	Fabian et al. 2018
								FBgn0050466	CG30466	Carnes et al. 2015		FBgn0260430	CG42525	Remolina et al. 2012		FBgn0030863	CG8188	Fabian et al. 2018
								FBgn0050472	CG30472	Carnes et al. 2015		FBgn0260431	CG42526	Remolina et al. 2012		FBgn0030675	CG8191	Fabian et al. 2018
								FBgn0050493	CG30493	Carnes et al. 2015		FBgn0260867	CG42577	Remolina et al. 2012		FBgn0030679	CG8206	Fabian et al. 2018
								FBgn0023527	CG3071	Carnes et al. 2015		FBgn0260868	CG42578	Remolina et al. 2012		FBgn0030683	CG8239	Fabian et al. 2018
								FBgn0023524	CG3078	Carnes et al. 2015		FBgn0260869	CG42579	Remolina et al. 2012		FBgn0035824	CG8281	Fabian et al. 2018
								FBgn0029608	CG3091	Carnes et al. 2015		FBgn0260870	CG42580	Remolina et al. 2012		FBgn0030852	CG8316	Fabian et al. 2018
								FBgn0051016	CG31016	Carnes et al. 2015		FBgn0261262	CG42613	Remolina et al. 2012		FBgn0030851	CG8326	Fabian et al. 2018
								FBgn0051021	CG31021	Carnes et al. 2015		FBgn0261550	CG42668	Remolina et al. 2012		FBgn0030850	CG8408	Fabian et al. 2018
								FBgn0051028	CG31028	Carnes et al. 2015		FBgn0261555	CG42673	Remolina et al. 2012		FBgn0030696	CG8509	Fabian et al. 2018
								FBgn0051030	CG31030	Carnes et al. 2015		FBgn0261562	CG42676	Remolina et al. 2012		FBgn0035791	CG8539	Fabian et al. 2018
								FBgn0051036	CG31036	Carnes et al. 2015		FBgn0261624	CG42707	Remolina et al. 2012		FBgn0035788	CG8541	Fabian et al. 2018
								FBgn0031473	CG3104	Carnes et al. 2015		FBgn0261926	CG42793	Remolina et al. 2012		FBgn0035787	CG8543	Fabian et al. 2018
								FBgn0051100	CG31100	Carnes et al. 2015		FBgn0038799	CG4288	Remolina et al. 2012		FBgn0035785	CG8546	Fabian et al. 2018
								FBgn0051140	CG31140	Carnes et al. 2015		FBgn0038797	CG4323	Remolina et al. 2012		FBgn0030842	CG8557	Fabian et al. 2018
								FBgn0031471	CG3117	Carnes et al. 2015		FBgn0038795	CG4335	Remolina et al. 2012		FBgn0030697	CG8565	Fabian et al. 2018
								FBgn0031466	CG3119	Carnes et al. 2015		FBgn0038787	CG4360	Remolina et al. 2012		FBgn0030699	CG8578	Fabian et al. 2018
								FBgn0031465	CG3123	Carnes et al. 2015		FBgn0038784	CG4362	Remolina et al. 2012		FBgn0027602	CG8611	Fabian et al. 2018
								FBgn0051249	CG31249	Carnes et al. 2015		FBgn0038783	CG4367	Remolina et al. 2012		FBgn0029629	CG8636	Fabian et al. 2018
								FBgn0051259	CG31259	Carnes et al. 2015		FBgn0038771	CG4390	Remolina et al. 2012		FBgn0030837	CG8661	Fabian et al. 2018
								FBgn0051287	CG31287	Carnes et al. 2015		FBgn0030431	CG4407	Remolina et al. 2012		FBgn0030836	CG8664	Fabian et al. 2018
								FBgn0051320	CG31320	Carnes et al. 2015		FBgn0038765	CG4424	Remolina et al. 2012		FBgn0025833	CG8910	Fabian et al. 2018
								FBgn0051324	CG31324	Carnes et al. 2015		FBgn0038763	CG4433	Remolina et al. 2012		FBgn0030680	CG8944	Fabian et al. 2018
								FBgn0051407	CG31407	Carnes et al. 2015		FBgn0035980	CG4447	Remolina et al. 2012		FBgn0030688	CG8952	Fabian et al. 2018
								FBgn0051427	CG31427	Carnes et al. 2015		FBgn0035981	CG4452	Remolina et al. 2012		FBgn0030691	CG8959	Fabian et al. 2018
								FBgn0051445	CG31445	Carnes et al. 2015		FBgn0038753	CG4459	Remolina et al. 2012		FBgn0030693	CG8974	Fabian et al. 2018
								FBgn0051446	CG31446	Carnes et al. 2015		FBgn0035982	CG4461	Remolina et al. 2012		FBgn0030810	CG9059	Fabian et al. 2018
								FBgn0051465	CG31465	Carnes et al. 2015		FBgn0038752	CG4462	Remolina et al. 2012		FBgn0030809	CG9086	Fabian et al. 2018
								FBgn0023536	CG3156	Carnes et al. 2015		FBgn0038750	CG4465	Remolina et al. 2012		FBgn0030802	CG9099	Fabian et al. 2018
								FBgn0051612	CG31612	Carnes et al. 2015		FBgn0038749	CG4468	Remolina et al. 2012		FBgn0030800	CG9104	Fabian et al. 2018
								FBgn0051646	CG31646	Carnes et al. 2015		FBgn0035969	CG4476	Remolina et al. 2012		FBgn0030793	CG9125	Fabian et al. 2018
								FBgn0051673	CG31673	Carnes et al. 2015		FBgn0035971	CG4477	Remolina et al. 2012		FBgn0030791	CG9132	Fabian et al. 2018
								FBgn0051676	CG31676	Carnes et al. 2015		FBgn0035970	CG4483	Remolina et al. 2012		FBgn0035199	CG9134	Fabian et al. 2018
								FBgn0029896	CG3168	Carnes et al. 2015		FBgn0035968	CG4484	Remolina et al. 2012		FBgn0031769	CG9135	Fabian et al. 2018
								FBgn0031449	CG31689	Carnes et al. 2015		FBgn0038745	CG4538	Remolina et al. 2012		FBgn0031777	CG9154	Fabian et al. 2018
								FBgn0051690	CG31690	Carnes et al. 2015		FBgn0038740	CG4562	Remolina et al. 2012		FBgn0031779	CG9175	Fabian et al. 2018
								FBgn0051694	CG31694	Carnes et al. 2015		FBgn0038738	CG4572	Remolina et al. 2012		FBgn0035181	CG9205	Fabian et al. 2018
								FBgn0051706	CG31706	Carnes et al. 2015		FBgn0035967	CG4641	Remolina et al. 2012		FBgn0031784	CG9222	Fabian et al. 2018
								FBgn0051708	CG31708	Carnes et al. 2015		FBgn0029839	CG4660	Remolina et al. 2012		FBgn0030332	CG9360	Fabian et al. 2018
								FBgn0051777	CG31777	Carnes et al. 2015		FBgn0030429	CG4661	Remolina et al. 2012		FBgn0031089	CG9572	Fabian et al. 2018
								FBgn0051826	CG31826	Carnes et al. 2015		FBgn0038735	CG4662	Remolina et al. 2012		FBgn0031091	CG9576	Fabian et al. 2018
								FBgn0023525	CG3191	Carnes et al. 2015		FBgn0029838	CG4666	Remolina et al. 2012		FBgn0031092	CG9577	Fabian et al. 2018
								FBgn0029888	CG3192	Carnes et al. 2015		FBgn0038739	CG4686	Remolina et al. 2012		FBgn0031094	CG9578	Fabian et al. 2018
								FBgn0051950	CG31950	Carnes et al. 2015		FBgn0038744	CG4733	Remolina et al. 2012		FBgn0031093	CG9581	Fabian et al. 2018
								FBgn0051961	CG31961	Carnes et al. 2015		FBgn0027546	CG4766	Remolina et al. 2012		FBgn0030787	CG9609	Fabian et al. 2018
								FBgn0029887	CG3198	Carnes et al. 2015		FBgn0038751	CG4770	Remolina et al. 2012		FBgn0039594	CG9990	Fabian et al. 2018
								FBgn0052036	CG32036	Carnes et al. 2015		FBgn0038756	CG4783	Remolina et al. 2012		FBgn0039597	CG9997	Fabian et al. 2018
								FBgn0052037	CG32037	Carnes et al. 2015		FBgn0028514	CG4793	Remolina et al. 2012		FBgn0263258	chas	Fabian et al. 2018
								FBgn0052039	CG32039	Carnes et al. 2015		FBgn0038762	CG4836	Remolina et al. 2012		FBgn0000319	Chc	Fabian et al. 2018
								FBgn0052040	CG32040	Carnes et al. 2015		FBgn0038766	CG4854	Remolina et al. 2012		FBgn0000307	chif	Fabian et al. 2018
								FBgn0052061	CG32061	Carnes et al. 2015		FBgn0028520	CG4891	Remolina et al. 2012		FBgn0027598	cindr	Fabian et al. 2018
								FBgn0052082	CG32082	Carnes et al. 2015		FBgn0028884	CG4892	Remolina et al. 2012		FBgn0000317	ck	Fabian et al. 2018
								FBgn0052085	CG32085	Carnes et al. 2015		FBgn0035959	CG4911	Remolina et al. 2012		FBgn0000259	CkIIbeta	Fabian et al. 2018
								FBgn0052137	CG32137	Carnes et al. 2015		FBgn0028897	CG4935	Remolina et al. 2012		FBgn0020503	CLIP-190	Fabian et al. 2018
								FBgn0052138	CG32138	Carnes et al. 2015		FBgn0038768	CG4936	Remolina et al. 2012		FBgn0023076	Clk	Fabian et al. 2018
								FBgn0052187	CG32187	Carnes et al. 2015		FBgn0035960	CG4942**	Remolina et al. 2012		FBgn0259236	comm3	Fabian et al. 2018
								FBgn0052191	CG32191	Carnes et al. 2015		FBgn0038772	CG4973	Remolina et al. 2012		FBgn0005775	Con	Fabian et al. 2018
								FBgn0029882	CG3226	Carnes et al. 2015		FBgn0035944	CG5021	Remolina et al. 2012		FBgn0261573	CoRest	Fabian et al. 2018
								FBgn0052313	CG32313	Carnes et al. 2015		FBgn0038774	CG5023	Remolina et al. 2012		FBgn0039805	Cpr100A	Fabian et al. 2018
								FBgn0052319	CG32319	Carnes et al. 2015		FBgn0035945	CG5026	Remolina et al. 2012		FBgn0039481	Cpr97Eb	Fabian et al. 2018
								FBgn0052320	CG32320	Carnes et al. 2015		FBgn0038780	CG5060	Remolina et al. 2012		FBgn0051647	CR31647	Fabian et al. 2018
								FBgn0052333	CG32333	Carnes et al. 2015		FBgn0035951	CG5068	Remolina et al. 2012		FBgn0085364	CR34335	Fabian et al. 2018
								FBgn0052373	CG32373	Carnes et al. 2015		FBgn0035953	CG5087	Remolina et al. 2012		FBgn0261857	CR42786	Fabian et al. 2018
								FBgn0052396	CG32396	Carnes et al. 2015		FBgn0035957	CG5144	Remolina et al. 2012		FBgn0262883	CR43238	Fabian et al. 2018
								FBgn0052409	CG32409	Carnes et al. 2015		FBgn0043457	CG5180	Remolina et al. 2012		FBgn0262989	CR43297	Fabian et al. 2018
								FBgn0052413	CG32413	Carnes et al. 2015		FBgn0038803	CG5191	Remolina et al. 2012		FBgn0262991	CR43299	Fabian et al. 2018
								FBgn0052432	CG32432	Carnes et al. 2015		FBgn0035955	CG5194	Remolina et al. 2012		FBgn0263406	CR43452	Fabian et al. 2018
								FBgn0052479	CG32479	Carnes et al. 2015		FBgn0038694	CG5217	Remolina et al. 2012		FBgn0263453	CR43476	Fabian et al. 2018
								FBgn0034712	CG3264	Carnes et al. 2015		FBgn0038691	CG5250	Remolina et al. 2012		FBgn0014467	CrebB-17A	Fabian et al. 2018
								FBgn0052645	CG32645	Carnes et al. 2015		FBgn0035952	CG5280	Remolina et al. 2012		FBgn0036198	crim	Fabian et al. 2018
								FBgn0052683	CG32683	Carnes et al. 2015		FBgn0035950	CG5288	Remolina et al. 2012		FBgn0025680	cry	Fabian et al. 2018
								FBgn0052698	CG32698	Carnes et al. 2015		FBgn0038704	CG5316	Remolina et al. 2012		FBgn0010383	Cyp18a1	Fabian et al. 2018
								FBgn0267253	CG32700	Carnes et al. 2015		FBgn0038666	CG5451	Remolina et al. 2012		FBgn0001992	Cyp303a1	Fabian et al. 2018
								FBgn0052732	CG32732	Carnes et al. 2015		FBgn0038686	CG5555	Remolina et al. 2012		FBgn0035790	Cyp316a1	Fabian et al. 2018
								FBgn0052750	CG32750	Carnes et al. 2015		FBgn0035948	CG5644	Remolina et al. 2012		FBgn0031693	Cyp4ac1	Fabian et al. 2018
								FBgn0052751	CG32751	Carnes et al. 2015		FBgn0035943	CG5653	Remolina et al. 2012		FBgn0031694	Cyp4ac2	Fabian et al. 2018
								FBgn0052762	CG32762	Carnes et al. 2015		FBgn0035942	CG5660	Remolina et al. 2012		FBgn0015033	Cyp4d8	Fabian et al. 2018
								FBgn0052783	CG32783	Carnes et al. 2015		FBgn0035937	CG5741	Remolina et al. 2012		FBgn0000406	Cyt-b5-r	Fabian et al. 2018
								FBgn0052786	CG32786	Carnes et al. 2015		FBgn0035926	CG5804	Remolina et al. 2012		FBgn0053517	D2R	Fabian et al. 2018
								FBgn0052791	CG32791	Carnes et al. 2015		FBgn0038682	CG5835	Remolina et al. 2012		FBgn0025641	DAAM	Fabian et al. 2018
								FBgn0040384	CG32795	Carnes et al. 2015		FBgn0029835	CG5921	Remolina et al. 2012		FBgn0000422	Ddc	Fabian et al. 2018
								FBgn0052806	CG32806	Carnes et al. 2015		FBgn0029836	CG5928	Remolina et al. 2012		FBgn0039638	dgt6	Fabian et al. 2018
								FBgn0023531	CG32809	Carnes et al. 2015		FBgn0029834	CG5937	Remolina et al. 2012		FBgn0013813	Dhc98D	Fabian et al. 2018
								FBgn0052814	CG32814	Carnes et al. 2015		FBgn0029833	CG5941	Remolina et al. 2012		FBgn0011274	Dif	Fabian et al. 2018
								FBgn0052815	CG32815	Carnes et al. 2015		FBgn0029831	CG5966	Remolina et al. 2012		FBgn0031601	Dim1	Fabian et al. 2018
								FBgn0052816	CG32816	Carnes et al. 2015		FBgn0035916	CG5978	Remolina et al. 2012		FBgn0042650	disco-r	Fabian et al. 2018
								FBgn0052855	CG32855	Carnes et al. 2015		FBgn0017429	CG5989	Remolina et al. 2012		FBgn0039802	dj-1beta	Fabian et al. 2018
								FBgn0052856	CG32856	Carnes et al. 2015		FBgn0038672	CG6005	Remolina et al. 2012		FBgn0260632	dl	Fabian et al. 2018
								FBgn0034711	CG3290	Carnes et al. 2015		FBgn0038675	CG6013	Remolina et al. 2012		FBgn0001624	dlg1	Fabian et al. 2018
								FBgn0053017	CG33017	Carnes et al. 2015		FBgn0038676	CG6026	Remolina et al. 2012		FBgn0039683	dmrt99B	Fabian et al. 2018
								FBgn0028916	CG33090	Carnes et al. 2015		FBgn0038679	CG6040	Remolina et al. 2012		FBgn0011762	DNApol-alpha50	Fabian et al. 2018
								FBgn0053123	CG33123	Carnes et al. 2015		FBgn0029826	CG6041	Remolina et al. 2012		FBgn0000479	dnc	Fabian et al. 2018
								FBgn0053129	CG33129	Carnes et al. 2015		FBgn0029827	CG6048	Remolina et al. 2012		FBgn0259220	Doa	Fabian et al. 2018
								FBgn0053136	CG33136	Carnes et al. 2015		FBgn0029828	CG6067	Remolina et al. 2012		FBgn0015129	DopR2	Fabian et al. 2018
								FBgn0053143	CG33143	Carnes et al. 2015		FBgn0038725	CG6184**	Remolina et al. 2012		FBgn0000492	Dr	Fabian et al. 2018
								FBgn0053181	CG33181	Carnes et al. 2015		FBgn0038723	CG6195**	Remolina et al. 2012		FBgn0015380	drl	Fabian et al. 2018
								FBgn0053203	CG33203	Carnes et al. 2015		FBgn0038720	CG6231	Remolina et al. 2012		FBgn0263219	Dscam4	Fabian et al. 2018
								FBgn0053223	CG33223	Carnes et al. 2015		FBgn0038708	CG6255	Remolina et al. 2012		FBgn0004511	dy	Fabian et al. 2018
								FBgn0053230	CG33230	Carnes et al. 2015		FBgn0035914	CG6282	Remolina et al. 2012		FBgn0260003	Dys	Fabian et al. 2018
								FBgn0053233	CG33233	Carnes et al. 2015		FBgn0038730	CG6300	Remolina et al. 2012		FBgn0011766	E2f	Fabian et al. 2018
								FBgn0053234	CG33234	Carnes et al. 2015		FBgn0035915	CG6372	Remolina et al. 2012		FBgn0262579	Ect4	Fabian et al. 2018
								FBgn0035802	CG33275	Carnes et al. 2015		FBgn0035922	CG6486	Remolina et al. 2012		FBgn0028737	Ef1beta	Fabian et al. 2018
								FBgn0053278	CG33278	Carnes et al. 2015		FBgn0035923	CG6511	Remolina et al. 2012		FBgn0039726	eIF2B-alpha	Fabian et al. 2018
								FBgn0053281	CG33281	Carnes et al. 2015		FBgn0035924	CG6576	Remolina et al. 2012		FBgn0035823	eIF4E-5	Fabian et al. 2018
								FBgn0053296	CG33296	Carnes et al. 2015		FBgn0035911	CG6638	Remolina et al. 2012		FBgn0040368	eIF4E-7	Fabian et al. 2018
								FBgn0032120	CG33298	Carnes et al. 2015		FBgn0036402	CG6650	Remolina et al. 2012		FBgn0004593	Eig71Ef	Fabian et al. 2018
								FBgn0053306	CG33306	Carnes et al. 2015		FBgn0036403	CG6661	Remolina et al. 2012		FBgn0004594	Eig71Eg	Fabian et al. 2018
								FBgn0053307	CG33307	Carnes et al. 2015		FBgn0035907	CG6662	Remolina et al. 2012		FBgn0014848	Eig71Eh	Fabian et al. 2018
								FBgn0031514	CG3332	Carnes et al. 2015		FBgn0035906	CG6673	Remolina et al. 2012		FBgn0014849	Eig71Ei	Fabian et al. 2018
								FBgn0053322	CG33322	Carnes et al. 2015		FBgn0036063	CG6674	Remolina et al. 2012		FBgn0000567	Eip74EF	Fabian et al. 2018
								FBgn0067629	CG33332	Carnes et al. 2015		FBgn0035902	CG6683	Remolina et al. 2012		FBgn0013948	Eip93F	Fabian et al. 2018
								FBgn0029874	CG3342	Carnes et al. 2015		FBgn0036062	CG6685	Remolina et al. 2012		FBgn0020443	Elf	Fabian et al. 2018
								FBgn0053458	CG33458	Carnes et al. 2015		FBgn0036058	CG6707	Remolina et al. 2012		FBgn0035849	ERR	Fabian et al. 2018
								FBgn0053459	CG33459	Carnes et al. 2015		FBgn0036056	CG6709	Remolina et al. 2012		FBgn0005659	Ets98B	Fabian et al. 2018
								FBgn0031513	CG3347	Carnes et al. 2015		FBgn0035901	CG6745	Remolina et al. 2012		FBgn0041156	exex	Fabian et al. 2018
								FBgn0053476	CG33476	Carnes et al. 2015		FBgn0036040	CG6749	Remolina et al. 2012		FBgn0262111	f	Fabian et al. 2018
								FBgn0053477	CG33477	Carnes et al. 2015		FBgn0036031	CG6761	Remolina et al. 2012		FBgn0039694	fig	Fabian et al. 2018
								FBgn0053630	CG33630	Carnes et al. 2015		FBgn0035903	CG6765	Remolina et al. 2012		FBgn0024238	Fim	Fabian et al. 2018
								FBgn0053631	CG33631	Carnes et al. 2015		FBgn0036030	CG6767	Remolina et al. 2012		FBgn0030897	Frq1	Fabian et al. 2018
								FBgn0053666	CG33666	Carnes et al. 2015		FBgn0035904	CG6776	Remolina et al. 2012		FBgn0083228	Frq2	Fabian et al. 2018
								FBgn0053668	CG33668	Carnes et al. 2015		FBgn0036405	CG6833	Remolina et al. 2012		FBgn0016081	fry	Fabian et al. 2018
								FBgn0053700	CG33700	Carnes et al. 2015		FBgn0038715	CG7333	Remolina et al. 2012		FBgn0001079	fu	Fabian et al. 2018
								FBgn0053702	CG33702	Carnes et al. 2015		FBgn0038716	CG7342	Remolina et al. 2012		FBgn0030327	FucT6	Fabian et al. 2018
								FBgn0053704	CG33704	Carnes et al. 2015		FBgn0038727	CG7432	Remolina et al. 2012		FBgn0031702	fusl	Fabian et al. 2018
								FBgn0053757	CG33757	Carnes et al. 2015		FBgn0038652	CG7720	Remolina et al. 2012		FBgn0259108	futsch	Fabian et al. 2018
								FBgn0053758	CG33758	Carnes et al. 2015		FBgn0036415	CG7768	Remolina et al. 2012		FBgn0260446	GABA-B-R1	Fabian et al. 2018
								FBgn0035240	CG33791	Carnes et al. 2015		FBgn0035229	CG7852**	Remolina et al. 2012		FBgn0030930	GalNAc-T2	Fabian et al. 2018
								FBgn0064119	CG33934	Carnes et al. 2015		FBgn0035233	CG7864	Remolina et al. 2012		FBgn0029667	Gas8	Fabian et al. 2018
								FBgn0053966	CG33966	Carnes et al. 2015		FBgn0035235	CG7879	Remolina et al. 2012		FBgn0001105	Gbeta13F	Fabian et al. 2018
								FBgn0053970	CG33970	Carnes et al. 2015		FBgn0036417	CG7906	Remolina et al. 2012		FBgn0035574	Gef64C	Fabian et al. 2018
								FBgn0054040	CG34040	Carnes et al. 2015		FBgn0036416	CG7924	Remolina et al. 2012		FBgn0086778	gfA	Fabian et al. 2018
								FBgn0054056	CG34056	Carnes et al. 2015		FBgn0035251	CG7967	Remolina et al. 2012		FBgn0039580	Gfat2	Fabian et al. 2018
								FBgn0036008	CG3408	Carnes et al. 2015		FBgn0035252	CG7970	Remolina et al. 2012		FBgn0015391	glu	Fabian et al. 2018
								FBgn0083950	CG34114	Carnes et al. 2015		FBgn0035253	CG7971	Remolina et al. 2012		FBgn0024963	GluClalpha	Fabian et al. 2018
								FBgn0083969	CG34133	Carnes et al. 2015		FBgn0035254	CG7974	Remolina et al. 2012		FBgn0046113	GluRIIC	Fabian et al. 2018
								FBgn0083972	CG34136	Carnes et al. 2015		FBgn0035260	CG7991	Remolina et al. 2012		FBgn0261914	Glut1	Fabian et al. 2018
								FBgn0083991	CG34155	Carnes et al. 2015		FBgn0035266	CG7995	Remolina et al. 2012		FBgn0039562	Gp93	Fabian et al. 2018
								FBgn0085191	CG34162	Carnes et al. 2015		FBgn0035268	CG8001	Remolina et al. 2012		FBgn0024232	gprs	Fabian et al. 2018
								FBgn0085217	CG34188	Carnes et al. 2015		FBgn0036410	CG8100	Remolina et al. 2012		FBgn0039520	Gr98a	Fabian et al. 2018
								FBgn0085228	CG34199	Carnes et al. 2015		FBgn0027567	CG8108	Remolina et al. 2012		FBgn0030685	Graf	Fabian et al. 2018
								FBgn0085245	CG34216	Carnes et al. 2015		FBgn0036043	CG8177	Remolina et al. 2012		FBgn0261278	grp	Fabian et al. 2018
								FBgn0085264	CG34235	Carnes et al. 2015		FBgn0036022	CG8329	Remolina et al. 2012		FBgn0019982	Gs1l	Fabian et al. 2018
								FBgn0085294	CG34265	Carnes et al. 2015		FBgn0036020	CG8336	Remolina et al. 2012		FBgn0010825	Gug	Fabian et al. 2018
								FBgn0085303	CG34274	Carnes et al. 2015		FBgn0036381	CG8745	Remolina et al. 2012		FBgn0013973	Gycbeta100B	Fabian et al. 2018
								FBgn0085349	CG34320	Carnes et al. 2015		FBgn0040812	CG8750	Remolina et al. 2012		FBgn0016660	H15	Fabian et al. 2018
								FBgn0085369	CG34340	Carnes et al. 2015		FBgn0036380	CG8757	Remolina et al. 2012		FBgn0010113	hdc	Fabian et al. 2018
								FBgn0085371	CG34342	Carnes et al. 2015		FBgn0036397	CG8783	Remolina et al. 2012		FBgn0030899	Her	Fabian et al. 2018
								FBgn0085380	CG34351	Carnes et al. 2015		FBgn0036386	CG8833	Remolina et al. 2012		FBgn0031107	HERC2	Fabian et al. 2018
								FBgn0085382	CG34353	Carnes et al. 2015		FBgn0036398	CG9007	Remolina et al. 2012		FBgn0042710	Hex-t2	Fabian et al. 2018
								FBgn0085383	CG34354	Carnes et al. 2015		FBgn0036394	CG9040	Remolina et al. 2012		FBgn0001208	Hn	Fabian et al. 2018
								FBgn0085384	CG34355	Carnes et al. 2015		FBgn0035189	CG9119	Remolina et al. 2012		FBgn0030082	HP1b	Fabian et al. 2018
								FBgn0035998	CG3437	Carnes et al. 2015		FBgn0035196	CG9129	Remolina et al. 2012		FBgn0031005	Hs3st-B	Fabian et al. 2018
								FBgn0085399	CG34370	Carnes et al. 2015		FBgn0035197	CG9130	Remolina et al. 2012		FBgn0038755	Hs6st	Fabian et al. 2018
								FBgn0085415	CG34386	Carnes et al. 2015		FBgn0035198	CG9133	Remolina et al. 2012		FBgn0001218	Hsc70-3	Fabian et al. 2018
								FBgn0085422	CG34393	Carnes et al. 2015		FBgn0035199	CG9134	Remolina et al. 2012		FBgn0001248	Idh	Fabian et al. 2018
								FBgn0085425	CG34396	Carnes et al. 2015		FBgn0035202	CG9139	Remolina et al. 2012		FBgn0001250	if	Fabian et al. 2018
								FBgn0085446	CG34417	Carnes et al. 2015		FBgn0035203	CG9149	Remolina et al. 2012		FBgn0044046	Ilp7	Fabian et al. 2018
								FBgn0250904	CG34434	Carnes et al. 2015		FBgn0035207	CG9153	Remolina et al. 2012		FBgn0001253	ImpE1	Fabian et al. 2018
								FBgn0085474	CG34445	Carnes et al. 2015		FBgn0035216	CG9168	Remolina et al. 2012		FBgn0085351	inaF-A	Fabian et al. 2018
								FBgn0085475	CG34446	Carnes et al. 2015		FBgn0035218	CG9173	Remolina et al. 2012		FBgn0259918	inaF-B	Fabian et al. 2018
								FBgn0085484	CG34455	Carnes et al. 2015		FBgn0035208	CG9184	Remolina et al. 2012		FBgn0085350	inaF-C	Fabian et al. 2018
								FBgn0085485	CG34456	Carnes et al. 2015		FBgn0035206	CG9186	Remolina et al. 2012		FBgn0030945	Ing3	Fabian et al. 2018
								FBgn0035996	CG3448	Carnes et al. 2015		FBgn0035193	CG9192	Remolina et al. 2012		FBgn0086613	Ino80	Fabian et al. 2018
								FBgn0024984	CG3457	Carnes et al. 2015		FBgn0035192	CG9194	Remolina et al. 2012		FBgn0030858	IntS2	Fabian et al. 2018
								FBgn0034792	CG3499	Carnes et al. 2015		FBgn0043001	Chrac-16	Remolina et al. 2012		FBgn0030989	inx5	Fabian et al. 2018
								FBgn0034791	CG3501	Carnes et al. 2015		FBgn0022702	Cht2	Remolina et al. 2012		FBgn0027107	inx6	Fabian et al. 2018
								FBgn0035995	CG3529	Carnes et al. 2015		FBgn0035398	Cht7	Remolina et al. 2012		FBgn0036010	Ir67a	Fabian et al. 2018
								FBgn0035999	CG3552	Carnes et al. 2015		FBgn0028386	cic	Remolina et al. 2012		FBgn0086677	jeb	Fabian et al. 2018
								FBgn0031562	CG3604	Carnes et al. 2015		FBgn0035427	ckd	Remolina et al. 2012		FBgn0001297	kay	Fabian et al. 2018
								FBgn0023540	CG3630	Carnes et al. 2015		FBgn0015024	CkIalpha	Remolina et al. 2012		FBgn0031016	kek5	Fabian et al. 2018
								FBgn0034785	CG3649	Carnes et al. 2015		FBgn0031191	Cp110	Remolina et al. 2012		FBgn0028369	kirre	Fabian et al. 2018
								FBgn0040397	CG3655	Carnes et al. 2015		FBgn0000355	Cp15	Remolina et al. 2012		FBgn0028420	Kr-h1	Fabian et al. 2018
								FBgn0040350	CG3690	Carnes et al. 2015		FBgn0000356	Cp16	Remolina et al. 2012		FBgn0028419	Kr-h2	Fabian et al. 2018
								FBgn0040349	CG3699	Carnes et al. 2015		FBgn0000357	Cp18	Remolina et al. 2012		FBgn0039688	Kul	Fabian et al. 2018
								FBgn0040348	CG3703	Carnes et al. 2015		FBgn0000358	Cp19	Remolina et al. 2012		FBgn0027330	l(1)G0020	Fabian et al. 2018
								FBgn0040346	CG3704	Carnes et al. 2015		FBgn0030394	Cpr11A	Remolina et al. 2012		FBgn0026666	l(1)G0136	Fabian et al. 2018
								FBgn0040342	CG3706	Carnes et al. 2015		FBgn0030398	Cpr11B	Remolina et al. 2012		FBgn0028343	l(1)G0222	Fabian et al. 2018
								FBgn0040345	CG3708	Carnes et al. 2015		FBgn0035279	Cpr62Ba	Remolina et al. 2012		FBgn0002031	l(2)37Cc	Fabian et al. 2018
								FBgn0040344	CG3711	Carnes et al. 2015		FBgn0035280	Cpr62Bb	Remolina et al. 2012		FBgn0022153	l(2)k05819	Fabian et al. 2018
								FBgn0034750	CG3732	Carnes et al. 2015		FBgn0035281	Cpr62Bc	Remolina et al. 2012		FBgn0000464	Lar	Fabian et al. 2018
								FBgn0034755	CG3746	Carnes et al. 2015		FBgn0052029	Cpr66D	Remolina et al. 2012		FBgn0261618	larp	Fabian et al. 2018
								FBgn0024989	CG3777	Carnes et al. 2015		FBgn0035985	Cpr67B	Remolina et al. 2012		FBgn0008651	lbl	Fabian et al. 2018
								FBgn0028507	CG3793	Carnes et al. 2015		FBgn0038714	Cpr92A	Remolina et al. 2012		FBgn0051072	Lerp	Fabian et al. 2018
								FBgn0025378	CG3795	Carnes et al. 2015		FBgn0031135	CR11235	Remolina et al. 2012		FBgn0026411	Lim1	Fabian et al. 2018
								FBgn0034938	CG3803	Carnes et al. 2015		FBgn0042701	CR12628	Remolina et al. 2012		FBgn0002023	Lim3	Fabian et al. 2018
								FBgn0029863	CG3823	Carnes et al. 2015		FBgn0052657	CR32657	Remolina et al. 2012		FBgn0028582	lqf	Fabian et al. 2018
								FBgn0023507	CG3835	Carnes et al. 2015		FBgn0040859	CR32658	Remolina et al. 2012		FBgn0032633	Lrch	Fabian et al. 2018
								FBgn0037780	CG3925	Carnes et al. 2015		FBgn0052660	CR32660	Remolina et al. 2012		FBgn0260940	lsn	Fabian et al. 2018
								FBgn0037788	CG3940	Carnes et al. 2015		FBgn0030356	CR32661	Remolina et al. 2012		FBgn0002563	Lsp1beta	Fabian et al. 2018
								FBgn0033793	CG3955	Carnes et al. 2015		FBgn0053701	CR33701	Remolina et al. 2012		FBgn0052372	ltl	Fabian et al. 2018
								FBgn0035989	CG3967	Carnes et al. 2015		FBgn0053963	CR33963	Remolina et al. 2012		FBgn0040765	luna	Fabian et al. 2018
								FBgn0035988	CG3982	Carnes et al. 2015		FBgn0054031	CR34031	Remolina et al. 2012		FBgn0002577	m	Fabian et al. 2018
								FBgn0058006	CG40006	Carnes et al. 2015		FBgn0085314	CR34285	Remolina et al. 2012		FBgn0002641	mal	Fabian et al. 2018
								FBgn0030418	CG4004	Carnes et al. 2015		FBgn0085340	CR34311	Remolina et al. 2012		FBgn0004797	mdy	Fabian et al. 2018
								FBgn0038469	CG4009	Carnes et al. 2015		FBgn0261639	CR42722	Remolina et al. 2012		FBgn0030993	Mec2	Fabian et al. 2018
								FBgn0032143	CG4017	Carnes et al. 2015		FBgn0261640	CR42723	Remolina et al. 2012		FBgn0261260	Megalin	Fabian et al. 2018
								FBgn0025624	CG4025	Carnes et al. 2015		FBgn0001994	crp	Remolina et al. 2012		FBgn0029155	Men-b	Fabian et al. 2018
								FBgn0011824	CG4038	Carnes et al. 2015		FBgn0025680	cry	Remolina et al. 2012		FBgn0040089	meso18E	Fabian et al. 2018
								FBgn0025629	CG4045	Carnes et al. 2015		FBgn0011204	cue	Remolina et al. 2012		FBgn0039561	mfrn	Fabian et al. 2018
								FBgn0034976	CG4049	Carnes et al. 2015		FBgn0010317	CycJ	Remolina et al. 2012		FBgn0086783	Mhc	Fabian et al. 2018
								FBgn0025630	CG4061	Carnes et al. 2015		FBgn0038681	Cyp12a4	Remolina et al. 2012		FBgn0261963	mid	Fabian et al. 2018
								FBgn0037017	CG4074	Carnes et al. 2015		FBgn0038680	Cyp12a5	Remolina et al. 2012		FBgn0002772	Mlc1	Fabian et al. 2018
								FBgn0035983	CG4080	Carnes et al. 2015		FBgn0030339	Cyp28c1	Remolina et al. 2012		FBgn0023215	Mnt	Fabian et al. 2018
								FBgn0029770	CG4151	Carnes et al. 2015		FBgn0001992	Cyp303a1	Remolina et al. 2012		FBgn0262741	MRE23	Fabian et al. 2018
								FBgn0025627	CG4194	Carnes et al. 2015		FBgn0030367	Cyp311a1	Remolina et al. 2012		FBgn0032456	MRP	Fabian et al. 2018
								FBgn0025628	CG4199	Carnes et al. 2015		FBgn0030369	Cyp318a1	Remolina et al. 2012		FBgn0030786	mRpL22	Fabian et al. 2018
								FBgn0250844	CG4218	Carnes et al. 2015		FBgn0031126	Cyp6v1	Remolina et al. 2012		FBgn0053002	mRpL27	Fabian et al. 2018
								FBgn0250869	CG42240	Carnes et al. 2015		FBgn0000411	D	Remolina et al. 2012		FBgn0030686	mRpL3	Fabian et al. 2018
								FBgn0250911	CG42245	Carnes et al. 2015		FBgn0011577	dally	Remolina et al. 2012		FBgn0002838	ms(3)K81	Fabian et al. 2018
								FBgn0259140	CG42255	Carnes et al. 2015		FBgn0036038	defl	Remolina et al. 2012		FBgn0013301	Mst35Bb	Fabian et al. 2018
								FBgn0259145	CG42260	Carnes et al. 2015		FBgn0013811	Dhc62B	Remolina et al. 2012		FBgn0035789	mthl6	Fabian et al. 2018
								FBgn0259179	CG42284	Carnes et al. 2015		FBgn0035964	Dhpr	Remolina et al. 2012		FBgn0035847	mthl7	Fabian et al. 2018
								FBgn0259200	CG42304	Carnes et al. 2015		FBgn0000463	Dl	Remolina et al. 2012		FBgn0261381	mtTFB1	Fabian et al. 2018
								FBgn0259202	CG42306	Carnes et al. 2015		FBgn0024510	dlt	Remolina et al. 2012		FBgn0031000	Muc18B	Fabian et al. 2018
								FBgn0259224	CG42324	Carnes et al. 2015		FBgn0022338	dnk	Remolina et al. 2012		FBgn0040950	Muc26B	Fabian et al. 2018
								FBgn0259242	CG42340	Carnes et al. 2015		FBgn0028789	Doc1**	Remolina et al. 2012		FBgn0030999	Mur18B	Fabian et al. 2018
								FBgn0259720	CG42374	Carnes et al. 2015		FBgn0035956	Doc2	Remolina et al. 2012		FBgn0004647	N	Fabian et al. 2018
								FBgn0259722	CG42376	Carnes et al. 2015		FBgn0035954	Doc3**	Remolina et al. 2012		FBgn0031020	Nat1	Fabian et al. 2018
								FBgn0259735	CG42389	Carnes et al. 2015		FBgn0002183	dre4	Remolina et al. 2012		FBgn0011817	nmo	Fabian et al. 2018
								FBgn0259737	CG42391	Carnes et al. 2015		FBgn0052279	dro2**	Remolina et al. 2012		FBgn0016920	nompC	Fabian et al. 2018
								FBgn0259935	CG42458	Carnes et al. 2015		FBgn0052283	dro3	Remolina et al. 2012		FBgn0261675	Npc1b	Fabian et al. 2018
								FBgn0259950	CG42460	Carnes et al. 2015		FBgn0052282	dro4**	Remolina et al. 2012		FBgn0039801	Npc2h	Fabian et al. 2018
								FBgn0259957	CG42467	Carnes et al. 2015		FBgn0035434	dro5	Remolina et al. 2012		FBgn0035461	ntc	Fabian et al. 2018
								FBgn0259994	CG42492	Carnes et al. 2015		FBgn0052268	dro6	Remolina et al. 2012		FBgn0024944	Oamb	Fabian et al. 2018
								FBgn0260234	CG42508	Carnes et al. 2015		FBgn0027594	drpr	Remolina et al. 2012		FBgn0032433	Oatp33Ea	Fabian et al. 2018
								FBgn0260429	CG42524	Carnes et al. 2015		FBgn0010381	Drs	Remolina et al. 2012		FBgn0030985	Obp18a	Fabian et al. 2018
								FBgn0260431	CG42526	Carnes et al. 2015		FBgn0052274	Drs-l	Remolina et al. 2012		FBgn0031109	Obp19a	Fabian et al. 2018
								FBgn0260658	CG42541	Carnes et al. 2015		FBgn0260003	Dys	Remolina et al. 2012		FBgn0031110	Obp19b	Fabian et al. 2018
								FBgn0260754	CG42552	Carnes et al. 2015		FBgn0015218	eIF-4E	Remolina et al. 2012		FBgn0031111	Obp19c	Fabian et al. 2018
								FBgn0260759	CG42557	Carnes et al. 2015		FBgn0026259	eIF5B	Remolina et al. 2012		FBgn0039685	Obp99b	Fabian et al. 2018
								FBgn0260760	CG42558	Carnes et al. 2015		FBgn0005640	Eip63E	Remolina et al. 2012		FBgn0031097	obst-A	Fabian et al. 2018
								FBgn0260795	CG42575	Carnes et al. 2015		FBgn0004875	enc	Remolina et al. 2012		FBgn0004102	oc	Fabian et al. 2018
								FBgn0260868	CG42578	Carnes et al. 2015		FBgn0038659	endoA**	Remolina et al. 2012		FBgn0041626	Or19a	Fabian et al. 2018
								FBgn0260967	CG42590	Carnes et al. 2015		FBgn0028515	EndoGI	Remolina et al. 2012		FBgn0036009	Or67a	Fabian et al. 2018
								FBgn0260968	CG42591	Carnes et al. 2015		FBgn0061515	endos	Remolina et al. 2012		FBgn0067407	Or98P	Fabian et al. 2018
								FBgn0261262	CG42613	Carnes et al. 2015		FBgn0035909	ergic53	Remolina et al. 2012		FBgn0259834	out	Fabian et al. 2018
								FBgn0261548	CG42666	Carnes et al. 2015		FBgn0000639	Fbp1	Remolina et al. 2012		FBgn0030341	p24-1	Fabian et al. 2018
								FBgn0261555	CG42673	Carnes et al. 2015		FBgn0011769	Fdxh	Remolina et al. 2012		FBgn0025809	Paf-AHalpha	Fabian et al. 2018
								FBgn0261556	CG42674	Carnes et al. 2015		FBgn0261259	Fhos	Remolina et al. 2012		FBgn0026192	par-6	Fabian et al. 2018
								FBgn0261579	CG42689	Carnes et al. 2015		FBgn0026592	Fie	Remolina et al. 2012		FBgn0023216	Parg	Fabian et al. 2018
								FBgn0034741	CG4269	Carnes et al. 2015		FBgn0024236	foi	Remolina et al. 2012		FBgn0036007	path	Fabian et al. 2018
								FBgn0261587	CG42697	Carnes et al. 2015		FBgn0035385	FR	Remolina et al. 2012		FBgn0003041	pbl	Fabian et al. 2018
								FBgn0261625	CG42708	Carnes et al. 2015		FBgn0016081	fry**	Remolina et al. 2012		FBgn0011280	Pbprp2	Fabian et al. 2018
								FBgn0261632	CG42715	Carnes et al. 2015		FBgn0005390	fs(1)M3	Remolina et al. 2012		FBgn0016694	Pdp1	Fabian et al. 2018
								FBgn0261698	CG42732	Carnes et al. 2015		FBgn0035217	FucTD	Remolina et al. 2012		FBgn0003068	per	Fabian et al. 2018
								FBgn0261704	CG42740	Carnes et al. 2015		FBgn0001083	fw	Remolina et al. 2012		FBgn0022770	Peritrophin-A	Fabian et al. 2018
								FBgn0261801	CG42747	Carnes et al. 2015		FBgn0001085	fz	Remolina et al. 2012		FBgn0027621	Pfrx	Fabian et al. 2018
								FBgn0263354	CG42784	Carnes et al. 2015		FBgn0004390	Gap1	Remolina et al. 2012		FBgn0036529	pgant8	Fabian et al. 2018
								FBgn0261925	CG42792	Carnes et al. 2015		FBgn0260779	gatA	Remolina et al. 2012		FBgn0014869	Pglym78	Fabian et al. 2018
								FBgn0025626	CG4281	Carnes et al. 2015		FBgn0035245	GC	Remolina et al. 2012		FBgn0030695	PGRP-LE	Fabian et al. 2018
								FBgn0034114	CG4282	Carnes et al. 2015		FBgn0000808	gd	Remolina et al. 2012		FBgn0035438	PHGPx	Fabian et al. 2018
								FBgn0262026	CG42837	Carnes et al. 2015		FBgn0001108	Gl	Remolina et al. 2012		FBgn0011754	PhKgamma	Fabian et al. 2018
								FBgn0262150	CG42876	Carnes et al. 2015		FBgn0024963	GluClalpha	Remolina et al. 2012		FBgn0004959	phm	Fabian et al. 2018
								FBgn0034742	CG4294	Carnes et al. 2015		FBgn0028431	Glu-RIB	Remolina et al. 2012		FBgn0261922	PI4KIIIalpha	Fabian et al. 2018
								FBgn0031258	CG4297	Carnes et al. 2015		FBgn0040321	GNBP3	Remolina et al. 2012		FBgn0261811	pico	Fabian et al. 2018
								FBgn0262354	CG43052	Carnes et al. 2015		FBgn0035468	Gr63a	Remolina et al. 2012		FBgn0024315	Picot	Fabian et al. 2018
								FBgn0262476	CG43066	Carnes et al. 2015		FBgn0045471	Gr92a	Remolina et al. 2012		FBgn0004462	Pk17E	Fabian et al. 2018
								FBgn0262508	CG43078	Carnes et al. 2015		FBgn0029830	Grip	Remolina et al. 2012		FBgn0040079	pkaap	Fabian et al. 2018
								FBgn0262536	CG43090	Carnes et al. 2015		FBgn0035416	gry	Remolina et al. 2012		FBgn0003091	Pkc53E	Fabian et al. 2018
								FBgn0262562	CG43102	Carnes et al. 2015		FBgn0026239	gukh	Remolina et al. 2012		FBgn0003093	Pkc98E	Fabian et al. 2018
								FBgn0025632	CG4313	Carnes et al. 2015		FBgn0027790	GV1	Remolina et al. 2012		FBgn0047095	pncr004:X	Fabian et al. 2018
								FBgn0262617	CG43143	Carnes et al. 2015		FBgn0001168	h	Remolina et al. 2012		FBgn0051660	pog	Fabian et al. 2018
								FBgn0262621	CG43145	Carnes et al. 2015		FBgn0042712	HBS1	Remolina et al. 2012		FBgn0004957	por	Fabian et al. 2018
								FBgn0262794	CG43175	Carnes et al. 2015		FBgn0028375	heix	Remolina et al. 2012		FBgn0023177	Pp4-19C	Fabian et al. 2018
								FBgn0262810	CG43181	Carnes et al. 2015		FBgn0031107	HERC2	Remolina et al. 2012		FBgn0030795	ppk28	Fabian et al. 2018
								FBgn0262877	CG43232	Carnes et al. 2015		FBgn0029167	Hml	Remolina et al. 2012		FBgn0003137	Ppn	Fabian et al. 2018
								FBgn0262881	CG43236	Carnes et al. 2015		FBgn0038755	Hs6st	Remolina et al. 2012		FBgn0030057	Ppt1	Fabian et al. 2018
								FBgn0034745	CG4329	Carnes et al. 2015		FBgn0001216	Hsc70-1	Remolina et al. 2012		FBgn0030329	prtp	Fabian et al. 2018
								FBgn0263131	CG43373	Carnes et al. 2015		FBgn0026418	Hsc70Cb	Remolina et al. 2012		FBgn0261976	Psf2	Fabian et al. 2018
								FBgn0263216	CG43386	Carnes et al. 2015		FBgn0001223	Hsp22	Remolina et al. 2012		FBgn0030926	psh	Fabian et al. 2018
								FBgn0263250	CG43393	Carnes et al. 2015		FBgn0001224	Hsp23	Remolina et al. 2012		FBgn0004370	Ptp10D	Fabian et al. 2018
								FBgn0028481	CG4341	Carnes et al. 2015		FBgn0001225	Hsp26	Remolina et al. 2012		FBgn0004369	Ptp99A	Fabian et al. 2018
								FBgn0034665	CG4372	Carnes et al. 2015		FBgn0001226	Hsp27	Remolina et al. 2012		FBgn0030964	Pvf1	Fabian et al. 2018
								FBgn0263980	CG43729	Carnes et al. 2015		FBgn0001227	Hsp67Ba	Remolina et al. 2012		FBgn0015789	Rab10	Fabian et al. 2018
								FBgn0263993	CG43736	Carnes et al. 2015		FBgn0001228	Hsp67Bb	Remolina et al. 2012		FBgn0031090	Rab35	Fabian et al. 2018
								FBgn0039078	CG4374	Carnes et al. 2015		FBgn0001229	Hsp67Bc	Remolina et al. 2012		FBgn0014011	Rac2	Fabian et al. 2018
								FBgn0264090	CG43759	Carnes et al. 2015		FBgn0001233	Hsp83	Remolina et al. 2012		FBgn0015286	Rala	Fabian et al. 2018
								FBgn0034664	CG4377	Carnes et al. 2015		FBgn0031128	hydra	Remolina et al. 2012		FBgn0030801	Rcp	Fabian et al. 2018
								FBgn0264308	CG43778	Carnes et al. 2015		FBgn0028429	I-2	Remolina et al. 2012		FBgn0031142	r-cup	Fabian et al. 2018
								FBgn0264329	CG43788	Carnes et al. 2015		FBgn0044051	Ilp1	Remolina et al. 2012		FBgn0261549	rdgA	Fabian et al. 2018
								FBgn0264330	CG43789	Carnes et al. 2015		FBgn0036046	Ilp2	Remolina et al. 2012		FBgn0086911	rg	Fabian et al. 2018
								FBgn0264449	CG43867	Carnes et al. 2015		FBgn0044050	Ilp3	Remolina et al. 2012		FBgn0260442	rhea	Fabian et al. 2018
								FBgn0264489	CG43897	Carnes et al. 2015		FBgn0044049	Ilp4	Remolina et al. 2012		FBgn0030808	RhoGAP15B	Fabian et al. 2018
								FBgn0264540	CG43919	Carnes et al. 2015		FBgn0044048	Ilp5	Remolina et al. 2012		FBgn0261461	RhoGAP18B	Fabian et al. 2018
								FBgn0264542	CG43921	Carnes et al. 2015		FBgn0001254	ImpE2	Remolina et al. 2012		FBgn0026375	RhoGAPp190	Fabian et al. 2018
								FBgn0264605	CG43954	Carnes et al. 2015		FBgn0260466	Indy-2	Remolina et al. 2012		FBgn0026374	Rhp	Fabian et al. 2018
								FBgn0034126	CG4398	Carnes et al. 2015		FBgn0086613	Ino80	Remolina et al. 2012		FBgn0031006	rictor	Fabian et al. 2018
								FBgn0264744	CG44002	Carnes et al. 2015		FBgn0027107	inx6	Remolina et al. 2012		FBgn0027335	Rip11	Fabian et al. 2018
								FBgn0264775	CG44013	Carnes et al. 2015		FBgn0036053	iPLA2-VIA	Remolina et al. 2012		FBgn0003267	ro	Fabian et al. 2018
								FBgn0264776	CG44014	Carnes et al. 2015		FBgn0030385	Ir11a	Remolina et al. 2012		FBgn0017579	RpL14	Fabian et al. 2018
								FBgn0023545	CG4406	Carnes et al. 2015		FBgn0053971	Ir62a	Remolina et al. 2012		FBgn0261606	RpL27A	Fabian et al. 2018
								FBgn0265046	CG44163	Carnes et al. 2015		FBgn0036010	Ir67a	Remolina et al. 2012		FBgn0014026	RpL7A	Fabian et al. 2018
								FBgn0265084	CG44195	Carnes et al. 2015		FBgn0038789	Ir92a	Remolina et al. 2012		FBgn0027494	RpS10a	Fabian et al. 2018
								FBgn0038765	CG4424	Carnes et al. 2015		FBgn0038736	ire-1	Remolina et al. 2012		FBgn0034138	RpS15	Fabian et al. 2018
								FBgn0265178	CG44243	Carnes et al. 2015		FBgn0040308	Jafrac2	Remolina et al. 2012		FBgn0030789	Rrp45	Fabian et al. 2018
								FBgn0265185	CG44250	Carnes et al. 2015		FBgn0036004	Jarid2	Remolina et al. 2012		FBgn0024941	RSG7	Fabian et al. 2018
								FBgn0265186	CG44251	Carnes et al. 2015		FBgn0025820	JTBR	Remolina et al. 2012		FBgn0083981	RunxA	Fabian et al. 2018
								FBgn0265313	CG44286	Carnes et al. 2015		FBgn0004378	Klp61F	Remolina et al. 2012		FBgn0030788	Sap30	Fabian et al. 2018
								FBgn0265595	CG44422	Carnes et al. 2015		FBgn0004379	Klp67A	Remolina et al. 2012		FBgn0263289	scrib	Fabian et al. 2018
								FBgn0035980	CG4447	Carnes et al. 2015		FBgn0004167	kst**	Remolina et al. 2012		FBgn0003345	sd	Fabian et al. 2018
								FBgn0035981	CG4452	Carnes et al. 2015		FBgn0027334	l(1)G0004	Remolina et al. 2012		FBgn0015541	sda	Fabian et al. 2018
								FBgn0039064	CG4467	Carnes et al. 2015		FBgn0029067	l(1)G0269	Remolina et al. 2012		FBgn0067861	Sdic1	Fabian et al. 2018
								FBgn0035971	CG4477	Carnes et al. 2015		FBgn0010786	l(3)02640	Remolina et al. 2012		FBgn0040336	Seipin	Fabian et al. 2018
								FBgn0266100	CG44837	Carnes et al. 2015		FBgn0013563	l(3)70Da	Remolina et al. 2012		FBgn0011260	Sema-2a	Fabian et al. 2018
								FBgn0266101	CG44838	Carnes et al. 2015		FBgn0002528	LanB2**	Remolina et al. 2012		FBgn0051632	sens-2	Fabian et al. 2018
								FBgn0266259	CG44954	Carnes et al. 2015		FBgn0041203	LIMK1	Remolina et al. 2012		FBgn0004197	Ser	Fabian et al. 2018
								FBgn0266354	CG45002	Carnes et al. 2015		FBgn0002562	Lsp1alpha	Remolina et al. 2012		FBgn0011834	Ser6	Fabian et al. 2018
								FBgn0266410	CG45050	Carnes et al. 2015		FBgn0004425	LysB	Remolina et al. 2012		FBgn0003371	sgg	Fabian et al. 2018
								FBgn0266432	CG45062	Carnes et al. 2015		FBgn0004426	LysC	Remolina et al. 2012		FBgn0085387	shakB	Fabian et al. 2018
								FBgn0266433	CG45063	Carnes et al. 2015		FBgn0004427	LysD	Remolina et al. 2012		FBgn0031039	Shawn	Fabian et al. 2018
								FBgn0266442	CG45072	Carnes et al. 2015		FBgn0004428	LysE	Remolina et al. 2012		FBgn0003392	shi	Fabian et al. 2018
								FBgn0266443	CG45073	Carnes et al. 2015		FBgn0004429	LysP	Remolina et al. 2012		FBgn0260966	sick	Fabian et al. 2018
								FBgn0266445	CG45075	Carnes et al. 2015		FBgn0004430	LysS	Remolina et al. 2012		FBgn0016061	side	Fabian et al. 2018
								FBgn0266456	CG45081	Carnes et al. 2015		FBgn0004431	LysX	Remolina et al. 2012		FBgn0032741	Side	Fabian et al. 2018
								FBgn0266459	CG45084	Carnes et al. 2015		FBgn0029003	mab-21	Remolina et al. 2012		FBgn0010762	simj	Fabian et al. 2018
								FBgn0266489	CG45088	Carnes et al. 2015		FBgn0002641	mal	Remolina et al. 2012		FBgn0051163	SKIP	Fabian et al. 2018
								FBgn0266696	CG45186	Carnes et al. 2015		FBgn0020633	Mcm7	Remolina et al. 2012		FBgn0052351	S-Lap2	Fabian et al. 2018
								FBgn0038355	CG4520	Carnes et al. 2015		FBgn0038760	MED25	Remolina et al. 2012		FBgn0024308	Smr	Fabian et al. 2018
								FBgn0266801	CG45263	Carnes et al. 2015		FBgn0025874	Meics	Remolina et al. 2012		FBgn0025803	SNF4Agamma	Fabian et al. 2018
								FBgn0029906	CG4542	Carnes et al. 2015		FBgn0035247	metl	Remolina et al. 2012		FBgn0035815	Snmp2	Fabian et al. 2018
								FBgn0034734	CG4554	Carnes et al. 2015		FBgn0035935	mfr	Remolina et al. 2012		FBgn0065105	snmRNA:157	Fabian et al. 2018
								FBgn0029912	CG4557	Carnes et al. 2015		FBgn0025814	Mgstl	Remolina et al. 2012		FBgn0065084	snmRNA:763	Fabian et al. 2018
								FBgn0029924	CG4586	Carnes et al. 2015		FBgn0026060	Mipp2	Remolina et al. 2012		FBgn0086033	snoRNA:Me28S-A2486	Fabian et al. 2018
								FBgn0029932	CG4607	Carnes et al. 2015		FBgn0067709	mir-282	Remolina et al. 2012		FBgn0060291	snoRNA:U49:66Db	Fabian et al. 2018
								FBgn0029839	CG4660	Carnes et al. 2015		FBgn0067703	mir-289	Remolina et al. 2012		FBgn0003916	snRNA:U1:21D	Fabian et al. 2018
								FBgn0038735	CG4662	Carnes et al. 2015		FBgn0021776	mira	Remolina et al. 2012		FBgn0003922	snRNA:U2:38ABa	Fabian et al. 2018
								FBgn0035598	CG4669	Carnes et al. 2015		FBgn0014340	mof	Remolina et al. 2012		FBgn0003931	snRNA:U4:38AB	Fabian et al. 2018
								FBgn0039355	CG4730	Carnes et al. 2015		FBgn0011787	mRpL12	Remolina et al. 2012		FBgn0043022	snRNA:U5:38ABa	Fabian et al. 2018
								FBgn0039357	CG4743	Carnes et al. 2015		FBgn0035272	mRpL46	Remolina et al. 2012		FBgn0263236	SP1029	Fabian et al. 2018
								FBgn0034733	CG4752	Carnes et al. 2015		FBgn0038678	mRpL55	Remolina et al. 2012		FBgn0014031	Spat	Fabian et al. 2018
								FBgn0035600	CG4769	Carnes et al. 2015		FBgn0044510	mRpS5	Remolina et al. 2012		FBgn0052382	sphinx2	Fabian et al. 2018
								FBgn0038756	CG4783	Carnes et al. 2015		FBgn0035209	msd1	Remolina et al. 2012		FBgn0029768	SPR	Fabian et al. 2018
								FBgn0035607	CG4835	Carnes et al. 2015		FBgn0035210	msd5	Remolina et al. 2012		FBgn0003495	spz	Fabian et al. 2018
								FBgn0038766	CG4854	Carnes et al. 2015		FBgn0011361	mtacp1	Remolina et al. 2012		FBgn0010768	sqz	Fabian et al. 2018
								FBgn0028884	CG4892	Carnes et al. 2015		FBgn0040305	MTF-1	Remolina et al. 2012		FBgn0051641	stai	Fabian et al. 2018
								FBgn0038768	CG4936	Carnes et al. 2015		FBgn0002869	MtnB	Remolina et al. 2012		FBgn0014391	sun	Fabian et al. 2018
								FBgn0036597	CG4962	Carnes et al. 2015		FBgn0038790	MtnC	Remolina et al. 2012		FBgn0003654	sw	Fabian et al. 2018
								FBgn0032364	CG4970	Carnes et al. 2015		FBgn0053192	MtnD	Remolina et al. 2012		FBgn0024187	syd	Fabian et al. 2018
								FBgn0031322	CG5001	Carnes et al. 2015		FBgn0052656	Muc11A	Remolina et al. 2012		FBgn0011708	Syx5	Fabian et al. 2018
								FBgn0039358	CG5028	Carnes et al. 2015		FBgn0261342	mun	Remolina et al. 2012		FBgn0004359	T48	Fabian et al. 2018
								FBgn0039356	CG5039	Carnes et al. 2015		FBgn0260963	mwh	Remolina et al. 2012		FBgn0046689	Takl1	Fabian et al. 2018
								FBgn0039342	CG5107	Carnes et al. 2015		FBgn0010246	Myo61F	Remolina et al. 2012		FBgn0051057	tau	Fabian et al. 2018
								FBgn0039343	CG5111	Carnes et al. 2015		FBgn0051216	Naam	Remolina et al. 2012		FBgn0260938	tay	Fabian et al. 2018
								FBgn0038471	CG5220	Carnes et al. 2015		FBgn0037212	nAcRalpha-80B	Remolina et al. 2012		FBgn0027329	Tcp-1zeta	Fabian et al. 2018
								FBgn0040383	CG5254	Carnes et al. 2015		FBgn0036414	nan	Remolina et al. 2012		FBgn0261697	tectonic	Fabian et al. 2018
								FBgn0040382	CG5273	Carnes et al. 2015		FBgn0261530	nbs	Remolina et al. 2012		FBgn0030984	tgy	Fabian et al. 2018
								FBgn0034365	CG5335	Carnes et al. 2015		FBgn0026404	Nc	Remolina et al. 2012		FBgn0033652	ths	Fabian et al. 2018
								FBgn0038353	CG5399	Carnes et al. 2015		FBgn0017430	Nelf-E	Remolina et al. 2012		FBgn0000964	tj	Fabian et al. 2018
								FBgn0038354	CG5404	Carnes et al. 2015		FBgn0029843	Nep1	Remolina et al. 2012		FBgn0003716	tkv	Fabian et al. 2018
								FBgn0030838	CG5445	Carnes et al. 2015		FBgn0035993	Nf-YA	Remolina et al. 2012		FBgn0262473	Tl	Fabian et al. 2018
								FBgn0034364	CG5493	Carnes et al. 2015		FBgn0002940	ninaE	Remolina et al. 2012		FBgn0086899	tlk	Fabian et al. 2018
								FBgn0038389	CG5516	Carnes et al. 2015		FBgn0002962	nos	Remolina et al. 2012		FBgn0003720	tll	Fabian et al. 2018
								FBgn0034158	CG5522	Carnes et al. 2015		FBgn0027785	NP15.6	Remolina et al. 2012		FBgn0004885	tok	Fabian et al. 2018
								FBgn0035641	CG5568	Carnes et al. 2015		FBgn0261675	Npc1b	Remolina et al. 2012		FBgn0003732	Top2	Fabian et al. 2018
								FBgn0035645	CG5592	Carnes et al. 2015		FBgn0013342	n-syb	Remolina et al. 2012		FBgn0031701	TotM	Fabian et al. 2018
								FBgn0039529	CG5612	Carnes et al. 2015		FBgn0031145	Ntf-2	Remolina et al. 2012		FBgn0032586	Tpr2	Fabian et al. 2018
								FBgn0038359	CG5614	Carnes et al. 2015		FBgn0036059	nudE	Remolina et al. 2012		FBgn0027560	Tps1	Fabian et al. 2018
								FBgn0038357	CG5623	Carnes et al. 2015		FBgn0013718	nuf	Remolina et al. 2012		FBgn0026319	Traf4	Fabian et al. 2018
								FBgn0039527	CG5639	Carnes et al. 2015		FBgn0038722	Nup58	Remolina et al. 2012		FBgn0039668	Trc8	Fabian et al. 2018
								FBgn0039525	CG5646	Carnes et al. 2015		FBgn0259697	nvd	Remolina et al. 2012		FBgn0024277	trio	Fabian et al. 2018
								FBgn0026593	CG5707	Carnes et al. 2015		FBgn0035966	nwk	Remolina et al. 2012		FBgn0051471	tRNA:CR31471	Fabian et al. 2018
								FBgn0038930	CG5778	Carnes et al. 2015		FBgn0031109	Obp19a	Remolina et al. 2012		FBgn0051914	tRNA:CR31914	Fabian et al. 2018
								FBgn0038858	CG5793	Carnes et al. 2015		FBgn0031110	Obp19b	Remolina et al. 2012		FBgn0051963	tRNA:CR31963	Fabian et al. 2018
								FBgn0034717	CG5819	Carnes et al. 2015		FBgn0031111	Obp19c	Remolina et al. 2012		FBgn0051971	tRNA:CR31971	Fabian et al. 2018
								FBgn0038511	CG5873	Carnes et al. 2015		FBgn0031097	obst-A	Remolina et al. 2012		FBgn0052360	tRNA:CR32360	Fabian et al. 2018
								FBgn0032587	CG5953	Carnes et al. 2015		FBgn0036009	Or67a	Remolina et al. 2012		FBgn0052363	tRNA:CR32363	Fabian et al. 2018
								FBgn0026576	CG5991	Carnes et al. 2015		FBgn0036019	Or67b	Remolina et al. 2012		FBgn0052493	tRNA:CR32493	Fabian et al. 2018
								FBgn0039145	CG6000	Carnes et al. 2015		FBgn0038798	Or92a	Remolina et al. 2012		FBgn0028889	tRNA:L:35C	Fabian et al. 2018
								FBgn0063649	CG6006	Carnes et al. 2015		FBgn0035938	orb2	Remolina et al. 2012		FBgn0003861	trp	Fabian et al. 2018
								FBgn0034736	CG6018	Carnes et al. 2015		FBgn0003011	ort	Remolina et al. 2012		FBgn0040334	Tsp3A	Fabian et al. 2018
								FBgn0036202	CG6024	Carnes et al. 2015		FBgn0035264	Oseg4	Remolina et al. 2012		FBgn0035786	Tsp66A	Fabian et al. 2018
								FBgn0038924	CG6028	Carnes et al. 2015		FBgn0030341	p24-1	Remolina et al. 2012		FBgn0039530	Tusp	Fabian et al. 2018
								FBgn0034725	CG6044	Carnes et al. 2015		FBgn0015781	P5cr	Remolina et al. 2012		FBgn0039436	TwdlB	Fabian et al. 2018
								FBgn0038407	CG6126	Carnes et al. 2015		FBgn0036005	pall	Remolina et al. 2012		FBgn0039469	TwdlC	Fabian et al. 2018
								FBgn0039420	CG6154	Carnes et al. 2015		FBgn0036007	path	Remolina et al. 2012		FBgn0039437	TwdlL	Fabian et al. 2018
								FBgn0036154	CG6168	Carnes et al. 2015		FBgn0067864	Patj	Remolina et al. 2012		FBgn0261671	tweek	Fabian et al. 2018
								FBgn0036152	CG6175	Carnes et al. 2015		FBgn0011280	Pbprp2	Remolina et al. 2012		FBgn0031038	Tyler	Fabian et al. 2018
								FBgn0027581	CG6191	Carnes et al. 2015		FBgn0259171	Pde9	Remolina et al. 2012		FBgn0026076	UBL3	Fabian et al. 2018
								FBgn0033859	CG6197	Carnes et al. 2015		FBgn0022770	Peritrophin-A	Remolina et al. 2012		FBgn0040260	Ugt36Bc	Fabian et al. 2018
								FBgn0030647	CG6324	Carnes et al. 2015		FBgn0035405	pfk	Remolina et al. 2012		FBgn0027603	Ulp1	Fabian et al. 2018
								FBgn0037814	CG6325	Carnes et al. 2015		FBgn0035975	PGRP-LA	Remolina et al. 2012		FBgn0263352	Unr	Fabian et al. 2018
								FBgn0033874	CG6347	Carnes et al. 2015		FBgn0035976	PGRP-LC	Remolina et al. 2012		FBgn0053542	upd3	Fabian et al. 2018
								FBgn0033875	CG6357	Carnes et al. 2015		FBgn0035977	PGRP-LF	Remolina et al. 2012		FBgn0262526	vas	Fabian et al. 2018
								FBgn0029690	CG6414	Carnes et al. 2015		FBgn0035438	PHGPx	Remolina et al. 2012		FBgn0040068	vav	Fabian et al. 2018
								FBgn0029689	CG6428	Carnes et al. 2015		FBgn0035997	phol	Remolina et al. 2012		FBgn0028671	Vha100-1	Fabian et al. 2018
								FBgn0019960	CG6455	Carnes et al. 2015		FBgn0086706	pix	Remolina et al. 2012		FBgn0027779	VhaSFD	Fabian et al. 2018
								FBgn0032363	CG6509	Carnes et al. 2015		FBgn0014006	Pk92B	Remolina et al. 2012		FBgn0262468	vib	Fabian et al. 2018
								FBgn0036085	CG6527	Carnes et al. 2015		FBgn0040079	pkaap	Remolina et al. 2012		FBgn0024183	vig	Fabian et al. 2018
								FBgn0033879	CG6543	Carnes et al. 2015		FBgn0259680	Pkcdelta	Remolina et al. 2012		FBgn0053544	Vkor	Fabian et al. 2018
								FBgn0033880	CG6553	Carnes et al. 2015		FBgn0250871	pot	Remolina et al. 2012		FBgn0016076	vri	Fabian et al. 2018
								FBgn0034694	CG6613	Carnes et al. 2015		FBgn0023177	Pp4-19C	Remolina et al. 2012		FBgn0027492	wdb	Fabian et al. 2018
								FBgn0038917	CG6678	Carnes et al. 2015		FBgn0261285	Ppcs	Remolina et al. 2012		FBgn0031782	WDR79	Fabian et al. 2018
								FBgn0034704	CG6758	Carnes et al. 2015		FBgn0024734	PRL-1	Remolina et al. 2012		FBgn0030941	wgn	Fabian et al. 2018
								FBgn0036031	CG6761	Carnes et al. 2015		FBgn0003149	Prm**	Remolina et al. 2012		FBgn0010194	Wnt5	Fabian et al. 2018
								FBgn0032652	CG6870	Carnes et al. 2015		FBgn0026189	prominin-like	Remolina et al. 2012		FBgn0030805	wus	Fabian et al. 2018
								FBgn0038286	CG6966	Carnes et al. 2015		FBgn0020369	Pros45	Remolina et al. 2012		FBgn0026313	X11L	Fabian et al. 2018
								FBgn0034187	CG6967	Carnes et al. 2015		FBgn0027784	Prp18	Remolina et al. 2012		FBgn0035917	Zasp66	Fabian et al. 2018
								FBgn0027587	CG7028	Carnes et al. 2015		FBgn0261243	Psa**	Remolina et al. 2012
								FBgn0035868	CG7194	Carnes et al. 2015		FBgn0035194	Psf1	Remolina et al. 2012
								FBgn0038258	CG7362	Carnes et al. 2015		FBgn0243511	psidin	Remolina et al. 2012
								FBgn0030980	CG7406	Carnes et al. 2015		FBgn0052133	ptip	Remolina et al. 2012
								FBgn0036153	CG7573	Carnes et al. 2015		FBgn0003138	Ptp61F	Remolina et al. 2012
								FBgn0040565	CG7606	Carnes et al. 2015		FBgn0028577	pUf68	Remolina et al. 2012
								FBgn0028935	CG7653	Carnes et al. 2015		FBgn0004636	R	Remolina et al. 2012
								FBgn0038545	CG7713	Carnes et al. 2015		FBgn0015789	Rab10	Remolina et al. 2012
								FBgn0034105	CG7755	Carnes et al. 2015		FBgn0030391	Rab40	Remolina et al. 2012
								FBgn0033635	CG7777	Carnes et al. 2015		FBgn0035255	RabX5	Remolina et al. 2012
								FBgn0032021	CG7781	Carnes et al. 2015		FBgn0010333	Rac1	Remolina et al. 2012
								FBgn0034133	CG7813	Carnes et al. 2015		FBgn0029840	raptor	Remolina et al. 2012
								FBgn0032014	CG7840	Carnes et al. 2015		FBgn0024194	rasp	Remolina et al. 2012
								FBgn0035229	CG7852	Carnes et al. 2015		FBgn0031142	r-cup	Remolina et al. 2012
								FBgn0035235	CG7879	Carnes et al. 2015		FBgn0064227	Rdh	Remolina et al. 2012
								FBgn0031003	CG7889	Carnes et al. 2015		FBgn0004244	Rdl	Remolina et al. 2012
								FBgn0039728	CG7896	Carnes et al. 2015		FBgn0030362	regucalcin	Remolina et al. 2012
								FBgn0039730	CG7903	Carnes et al. 2015		FBgn0026376	Rgl	Remolina et al. 2012
								FBgn0039735	CG7911	Carnes et al. 2015		FBgn0003248	Rh2**	Remolina et al. 2012
								FBgn0039741	CG7943	Carnes et al. 2015		FBgn0003249	Rh3	Remolina et al. 2012
								FBgn0039743	CG7946	Carnes et al. 2015		FBgn0260442	rhea	Remolina et al. 2012
								FBgn0035251	CG7967	Carnes et al. 2015		FBgn0004635	rho	Remolina et al. 2012
								FBgn0035252	CG7970	Carnes et al. 2015		FBgn0031118	RhoGAP19D	Remolina et al. 2012
								FBgn0035253	CG7971	Carnes et al. 2015		FBgn0038747	RhoGAP92B	Remolina et al. 2012
								FBgn0035260	CG7991	Carnes et al. 2015		FBgn0028567	robl62A	Remolina et al. 2012
								FBgn0031004	CG7992	Carnes et al. 2015		FBgn0017579	RpL14	Remolina et al. 2012
								FBgn0034113	CG8060	Carnes et al. 2015		FBgn0032987	RpL21	Remolina et al. 2012
								FBgn0036410	CG8100	Carnes et al. 2015		FBgn0026372	RpL23A	Remolina et al. 2012
								FBgn0043791	CG8147	Carnes et al. 2015		FBgn0035422	RpL28	Remolina et al. 2012
								FBgn0036043	CG8177	Carnes et al. 2015		FBgn0064225	RpL5	Remolina et al. 2012
								FBgn0034021	CG8180	Carnes et al. 2015		FBgn0005533	RpS17	Remolina et al. 2012
								FBgn0034033	CG8204	Carnes et al. 2015		FBgn0010408	RpS9	Remolina et al. 2012
								FBgn0035703	CG8270	Carnes et al. 2015		FBgn0003295	ru	Remolina et al. 2012
								FBgn0033906	CG8331	Carnes et al. 2015		FBgn0003300	run	Remolina et al. 2012
								FBgn0034071	CG8405	Carnes et al. 2015		FBgn0083981	RunxA	Remolina et al. 2012
								FBgn0037664	CG8420	Carnes et al. 2015		FBgn0259162	RunxB	Remolina et al. 2012
								FBgn0033913	CG8468	Carnes et al. 2015		FBgn0003302	rux	Remolina et al. 2012
								FBgn0035711	CG8519	Carnes et al. 2015		FBgn0043865	SA-2	Remolina et al. 2012
								FBgn0035791	CG8539	Carnes et al. 2015		FBgn0035195	Sac1	Remolina et al. 2012
								FBgn0035767	CG8596	Carnes et al. 2015		FBgn0025682	scf	Remolina et al. 2012
								FBgn0038130	CG8630	Carnes et al. 2015		FBgn0030357	Sclp	Remolina et al. 2012
								FBgn0035733	CG8641	Carnes et al. 2015		FBgn0035390	scramb2	Remolina et al. 2012
								FBgn0028955	CG8788	Carnes et al. 2015		FBgn0004888	Scsalpha	Remolina et al. 2012
								FBgn0033408	CG8800	Carnes et al. 2015		FBgn0086348	se	Remolina et al. 2012
								FBgn0028473	CG8801	Carnes et al. 2015		FBgn0052654	Sec16	Remolina et al. 2012
								FBgn0031476	CG8813	Carnes et al. 2015		FBgn0030350	SelG	Remolina et al. 2012
								FBgn0031478	CG8814	Carnes et al. 2015		FBgn0011834	Ser6	Remolina et al. 2012
								FBgn0033717	CG8839	Carnes et al. 2015		FBgn0040475	SH3PX1	Remolina et al. 2012
								FBgn0033679	CG8888	Carnes et al. 2015		FBgn0085387	shakB	Remolina et al. 2012
								FBgn0034493	CG8908	Carnes et al. 2015		FBgn0015296	Shc	Remolina et al. 2012
								FBgn0025833	CG8910	Carnes et al. 2015		FBgn0038788	Sirt2	Remolina et al. 2012
								FBgn0038404	CG8925	Carnes et al. 2015		FBgn0052484	Sk2	Remolina et al. 2012
								FBgn0038405	CG8927	Carnes et al. 2015		FBgn0016070	smg	Remolina et al. 2012
								FBgn0035315	CG8960	Carnes et al. 2015		FBgn0024308	Smr	Remolina et al. 2012
								FBgn0035334	CG8993	Carnes et al. 2015		FBgn0011288	Snap25	Remolina et al. 2012
								FBgn0035336	CG9004	Carnes et al. 2015		FBgn0065081	snmRNA:838	Remolina et al. 2012
								FBgn0034106	CG9068	Carnes et al. 2015		FBgn0065080	snoRNA:Me18S-A1374	Remolina et al. 2012
								FBgn0035199	CG9134	Carnes et al. 2015		FBgn0086047	snoRNA:Me18S-G894	Remolina et al. 2012
								FBgn0035203	CG9149	Carnes et al. 2015		FBgn0082946	snoRNA:Me28S-A2634a	Remolina et al. 2012
								FBgn0035207	CG9153	Carnes et al. 2015		FBgn0082945	snoRNA:Me28S-A2634b	Remolina et al. 2012
								FBgn0035216	CG9168	Carnes et al. 2015		FBgn0082944	snoRNA:Me28S-A2634c	Remolina et al. 2012
								FBgn0035218	CG9173	Carnes et al. 2015		FBgn0086069	snoRNA:Me28S-C3351	Remolina et al. 2012
								FBgn0035208	CG9184	Carnes et al. 2015		FBgn0086075	snoRNA:Me28S-G3253	Remolina et al. 2012
								FBgn0035192	CG9194	Carnes et al. 2015		FBgn0086049	snoRNA:Me28S-U3344a	Remolina et al. 2012
								FBgn0035181	CG9205	Carnes et al. 2015		FBgn0086048	snoRNA:Me28S-U3344b	Remolina et al. 2012
								FBgn0030655	CG9213	Carnes et al. 2015		FBgn0065057	snoRNA:MeU2-C28	Remolina et al. 2012
								FBgn0032524	CG9267	Carnes et al. 2015		FBgn0086072	snoRNA:Or-CD11a	Remolina et al. 2012
								FBgn0032879	CG9317	Carnes et al. 2015		FBgn0086071	snoRNA:Or-CD11b	Remolina et al. 2012
								FBgn0032883	CG9323	Carnes et al. 2015		FBgn0086070	snoRNA:Or-CD11c	Remolina et al. 2012
								FBgn0032886	CG9328	Carnes et al. 2015		FBgn0086068	snoRNA:Or-CD12	Remolina et al. 2012
								FBgn0032889	CG9331	Carnes et al. 2015		FBgn0086670	snoRNA:Psi28S-2622	Remolina et al. 2012
								FBgn0037064	CG9389	Carnes et al. 2015		FBgn0082953	snoRNA:Psi28S-612	Remolina et al. 2012
								FBgn0034588	CG9394	Carnes et al. 2015		FBgn0060292	snoRNA:U49:66Da	Remolina et al. 2012
								FBgn0037726	CG9492	Carnes et al. 2015		FBgn0060291	snoRNA:U49:66Db	Remolina et al. 2012
								FBgn0031516	CG9663	Carnes et al. 2015		FBgn0083987	snRNA:U11	Remolina et al. 2012
								FBgn0031515	CG9664	Carnes et al. 2015		FBgn0003938	snRNA:U5:63BC	Remolina et al. 2012
								FBgn0036856	CG9666	Carnes et al. 2015		FBgn0053504	snRNA:U7	Remolina et al. 2012
								FBgn0030158	CG9686	Carnes et al. 2015		FBgn0261792	snRNP-U1-C	Remolina et al. 2012
								FBgn0030159	CG9689	Carnes et al. 2015		FBgn0036411	Sox21a	Remolina et al. 2012
								FBgn0030160	CG9691	Carnes et al. 2015		FBgn0042630	Sox21b	Remolina et al. 2012
								FBgn0039784	CG9698	Carnes et al. 2015		FBgn0010768	sqz	Remolina et al. 2012
								FBgn0039787	CG9702	Carnes et al. 2015		FBgn0035947	Srp68	Remolina et al. 2012
								FBgn0039756	CG9743	Carnes et al. 2015		FBgn0011509	SrpRbeta	Remolina et al. 2012
								FBgn0034783	CG9825	Carnes et al. 2015		FBgn0036389	ssp2	Remolina et al. 2012
								FBgn0037635	CG9837	Carnes et al. 2015		FBgn0016917	Stat92E	Remolina et al. 2012
								FBgn0035499	Chd64	Carnes et al. 2015		FBgn0020248	stet	Remolina et al. 2012
								FBgn0067312	CheB38a	Carnes et al. 2015		FBgn0064123	stg1	Remolina et al. 2012
								FBgn0261292	CheB53a	Carnes et al. 2015		FBgn0003459	stwl	Remolina et al. 2012
								FBgn0261293	CheB53b	Carnes et al. 2015		FBgn0014388	sty	Remolina et al. 2012
								FBgn0029504	CHES-1-like	Carnes et al. 2015		FBgn0038746	Surf6	Remolina et al. 2012
								FBgn0086758	chinmo	Carnes et al. 2015		FBgn0031106	Syx16	Remolina et al. 2012
								FBgn0022702	Cht2	Carnes et al. 2015		FBgn0011836	Taf2	Remolina et al. 2012
								FBgn0022700	Cht4	Carnes et al. 2015		FBgn0026323	Tak1	Remolina et al. 2012
								FBgn0034582	Cht9	Carnes et al. 2015		FBgn0030365	Tango4	Remolina et al. 2012
								FBgn0035427	ckd	Carnes et al. 2015		FBgn0259240	Ten-a**	Remolina et al. 2012
								FBgn0025676	CkIIalpha-i3	Carnes et al. 2015		FBgn0023479	Tequila	Remolina et al. 2012
								FBgn0259152	Clbn	Carnes et al. 2015		FBgn0032988	Tif-IA	Remolina et al. 2012
								FBgn0030529	Clic	Carnes et al. 2015		FBgn0014395	tilB	Remolina et al. 2012
								FBgn0023076	Clk	Carnes et al. 2015		FBgn0011837	Tis11	Remolina et al. 2012
								FBgn0261016	clos	Carnes et al. 2015		FBgn0030412	tomosyn	Remolina et al. 2012
								FBgn0039360	CLS	Carnes et al. 2015		FBgn0038767	trem	Remolina et al. 2012
								FBgn0037015	cmpy	Carnes et al. 2015		FBgn0035187	Trh	Remolina et al. 2012
								FBgn0261612	CngA	Carnes et al. 2015		FBgn0051215	tRNA:CR31215	Remolina et al. 2012
								FBgn0013765	cnn	Carnes et al. 2015		FBgn0051471	tRNA:CR31471	Remolina et al. 2012
								FBgn0033371	CNT1	Carnes et al. 2015		FBgn0052034	tRNA:CR32034	Remolina et al. 2012
								FBgn0051040	Cog7	Carnes et al. 2015		FBgn0052272	tRNA:CR32272	Remolina et al. 2012
								FBgn0005775	Con	Carnes et al. 2015		FBgn0052273	tRNA:CR32273	Remolina et al. 2012
								FBgn0263995	cpo	Carnes et al. 2015		FBgn0052285	tRNA:CR32285	Remolina et al. 2012
								FBgn0033728	Cpr49Ae	Carnes et al. 2015		FBgn0052286	tRNA:CR32286	Remolina et al. 2012
								FBgn0033867	Cpr50Ca	Carnes et al. 2015		FBgn0052287	tRNA:CR32287	Remolina et al. 2012
								FBgn0033869	Cpr50Cb	Carnes et al. 2015		FBgn0052288	tRNA:CR32288	Remolina et al. 2012
								FBgn0033942	Cpr51A	Carnes et al. 2015		FBgn0052289	tRNA:CR32289	Remolina et al. 2012
								FBgn0034499	Cpr56F	Carnes et al. 2015		FBgn0052324	tRNA:CR32324	Remolina et al. 2012
								FBgn0034517	Cpr57A	Carnes et al. 2015		FBgn0052328	tRNA:CR32328	Remolina et al. 2012
								FBgn0035281	Cpr62Bc	Carnes et al. 2015		FBgn0052329	tRNA:CR32329	Remolina et al. 2012
								FBgn0037068	Cpr78Cb	Carnes et al. 2015		FBgn0052330	tRNA:CR32330	Remolina et al. 2012
								FBgn0037069	Cpr78Cc	Carnes et al. 2015		FBgn0052518	tRNA:CR32518: Psi	Remolina et al. 2012
								FBgn0024698	Cpsf160	Carnes et al. 2015		FBgn0052520	tRNA:CR32520	Remolina et al. 2012
								FBgn0051822	CR31822	Carnes et al. 2015		FBgn0052525	tRNA:CR32525	Remolina et al. 2012
								FBgn0053013	CR33013	Carnes et al. 2015		FBgn0011851	tRNA:E4:62Aa	Remolina et al. 2012
								FBgn0053218	CR33218	Carnes et al. 2015		FBgn0011852	tRNA:E4:62Ab	Remolina et al. 2012
								FBgn0053701	CR33701	Carnes et al. 2015		FBgn0011853	tRNA:E4:62Ac	Remolina et al. 2012
								FBgn0054044	CR34044	Carnes et al. 2015		FBgn0011854	tRNA:E4:62Ad	Remolina et al. 2012
								FBgn0261707	CR42743	Carnes et al. 2015		FBgn0011855	tRNA:E4:62Ae	Remolina et al. 2012
								FBgn0261708	CR42745	Carnes et al. 2015		FBgn0011954	tRNA:R:19F	Remolina et al. 2012
								FBgn0262616	CR43142	Carnes et al. 2015		FBgn0012003	tRNA:V3b:92Ba	Remolina et al. 2012
								FBgn0262974	CR43285	Carnes et al. 2015		FBgn0012004	tRNA:V3b:92Bb	Remolina et al. 2012
								FBgn0263324	CR43405	Carnes et al. 2015		FBgn0035934	TrpA1	Remolina et al. 2012
								FBgn0263415	CR43461	Carnes et al. 2015		FBgn0003865	tsg	Remolina et al. 2012
								FBgn0263449	CR43472	Carnes et al. 2015		FBgn0029837	Tsp5D	Remolina et al. 2012
								FBgn0263628	CR43637	Carnes et al. 2015		FBgn0035936	Tsp66E	Remolina et al. 2012
								FBgn0263649	CR43640	Carnes et al. 2015		FBgn0043550	Tsp68C	Remolina et al. 2012
								FBgn0263660	CR43651	Carnes et al. 2015		FBgn0002673	twe	Remolina et al. 2012
								FBgn0263839	CR43701	Carnes et al. 2015		FBgn0015321	UbcD4	Remolina et al. 2012
								FBgn0263976	CR43728	Carnes et al. 2015		FBgn0011327	Uch-L3	Remolina et al. 2012
								FBgn0264347	CR43803	Carnes et al. 2015		FBgn0035978	UGP	Remolina et al. 2012
								FBgn0264350	CR43806	Carnes et al. 2015		FBgn0083121	Uhg7	Remolina et al. 2012
								FBgn0264369	CR43821	Carnes et al. 2015		FBgn0003950	unc	Remolina et al. 2012
								FBgn0264379	CR43831	Carnes et al. 2015		FBgn0038693	unc79	Remolina et al. 2012
								FBgn0264385	CR43837	Carnes et al. 2015		FBgn0030354	Upf1	Remolina et al. 2012
								FBgn0264431	CR43849	Carnes et al. 2015		FBgn0035965	Use1	Remolina et al. 2012
								FBgn0264437	CR43855	Carnes et al. 2015		FBgn0030366	Usp7	Remolina et al. 2012
								FBgn0264507	CR43906	Carnes et al. 2015		FBgn0026753	Vha13	Remolina et al. 2012
								FBgn0264675	CR43960	Carnes et al. 2015		FBgn0260992	vib	Remolina et al. 2012
								FBgn0264838	CR44046	Carnes et al. 2015		FBgn0045823	vsg	Remolina et al. 2012
								FBgn0264866	CR44057	Carnes et al. 2015		FBgn0260780	wisp	Remolina et al. 2012
								FBgn0264906	CR44097	Carnes et al. 2015		FBgn0261113	Xrp1	Remolina et al. 2012
								FBgn0264985	CR44136	Carnes et al. 2015		FBgn0027616	YT521-B	Remolina et al. 2012
								FBgn0264999	CR44150	Carnes et al. 2015		FBgn0035917	Zasp66	Remolina et al. 2012
								FBgn0265077	CR44188	Carnes et al. 2015		FBgn0035900	ZC3H3	Remolina et al. 2012
								FBgn0265086	CR44197	Carnes et al. 2015		FBgn0035432	ZnT63C	Remolina et al. 2012
								FBgn0265147	CR44216	Carnes et al. 2015
								FBgn0265307	CR44280	Carnes et al. 2015
								FBgn0265315	CR44288	Carnes et al. 2015
								FBgn0265379	CR44320	Carnes et al. 2015
								FBgn0265451	CR44351	Carnes et al. 2015
								FBgn0265457	CR44357	Carnes et al. 2015
								FBgn0265468	CR44361	Carnes et al. 2015
								FBgn0265498	CR44367	Carnes et al. 2015
								FBgn0265500	CR44369	Carnes et al. 2015
								FBgn0265526	CR44376	Carnes et al. 2015
								FBgn0265530	CR44380	Carnes et al. 2015
								FBgn0265531	CR44381	Carnes et al. 2015
								FBgn0265532	CR44382	Carnes et al. 2015
								FBgn0265541	CR44391	Carnes et al. 2015
								FBgn0265550	CR44400	Carnes et al. 2015
								FBgn0265551	CR44401	Carnes et al. 2015
								FBgn0265650	CR44457	Carnes et al. 2015
								FBgn0265659	CR44466	Carnes et al. 2015
								FBgn0265662	CR44469	Carnes et al. 2015
								FBgn0265663	CR44470	Carnes et al. 2015
								FBgn0265677	CR44484	Carnes et al. 2015
								FBgn0265678	CR44485	Carnes et al. 2015
								FBgn0265685	CR44492	Carnes et al. 2015
								FBgn0265699	CR44506	Carnes et al. 2015
								FBgn0265708	CR44515	Carnes et al. 2015
								FBgn0265709	CR44516	Carnes et al. 2015
								FBgn0265711	CR44518	Carnes et al. 2015
								FBgn0265712	CR44519	Carnes et al. 2015
								FBgn0265812	CR44601	Carnes et al. 2015
								FBgn0265813	CR44602	Carnes et al. 2015
								FBgn0265866	CR44655	Carnes et al. 2015
								FBgn0265901	CR44690	Carnes et al. 2015
								FBgn0265914	CR44703	Carnes et al. 2015
								FBgn0265925	CR44714	Carnes et al. 2015
								FBgn0265926	CR44715	Carnes et al. 2015
								FBgn0265928	CR44717	Carnes et al. 2015
								FBgn0265932	CR44721	Carnes et al. 2015
								FBgn0265933	CR44722	Carnes et al. 2015
								FBgn0265934	CR44723	Carnes et al. 2015
								FBgn0265940	CR44727	Carnes et al. 2015
								FBgn0265941	CR44728	Carnes et al. 2015
								FBgn0265942	CR44729	Carnes et al. 2015
								FBgn0265947	CR44734	Carnes et al. 2015
								FBgn0265948	CR44735	Carnes et al. 2015
								FBgn0265965	CR44752	Carnes et al. 2015
								FBgn0265966	CR44753	Carnes et al. 2015
								FBgn0265977	CR44756	Carnes et al. 2015
								FBgn0265978	CR44757	Carnes et al. 2015
								FBgn0265979	CR44758	Carnes et al. 2015
								FBgn0265981	CR44760	Carnes et al. 2015
								FBgn0266005	CR44779	Carnes et al. 2015
								FBgn0266026	CR44791	Carnes et al. 2015
								FBgn0266027	CR44792	Carnes et al. 2015
								FBgn0266051	CR44816	Carnes et al. 2015
								FBgn0266068	CR44821	Carnes et al. 2015
								FBgn0266116	CR44842	Carnes et al. 2015
								FBgn0266138	CR44844	Carnes et al. 2015
								FBgn0266144	CR44850	Carnes et al. 2015
								FBgn0266145	CR44851	Carnes et al. 2015
								FBgn0266147	CR44853	Carnes et al. 2015
								FBgn0266148	CR44854	Carnes et al. 2015
								FBgn0266180	CR44886	Carnes et al. 2015
								FBgn0266196	CR44891	Carnes et al. 2015
								FBgn0266197	CR44892	Carnes et al. 2015
								FBgn0266199	CR44894	Carnes et al. 2015
								FBgn0266200	CR44895	Carnes et al. 2015
								FBgn0266201	CR44896	Carnes et al. 2015
								FBgn0266222	CR44917	Carnes et al. 2015
								FBgn0266279	CR44964	Carnes et al. 2015
								FBgn0266280	CR44965	Carnes et al. 2015
								FBgn0266281	CR44966	Carnes et al. 2015
								FBgn0266350	CR44999	Carnes et al. 2015
								FBgn0266401	CR45041	Carnes et al. 2015
								FBgn0266403	CR45043	Carnes et al. 2015
								FBgn0266405	CR45045	Carnes et al. 2015
								FBgn0266406	CR45046	Carnes et al. 2015
								FBgn0266407	CR45047	Carnes et al. 2015
								FBgn0266414	CR45054	Carnes et al. 2015
								FBgn0266630	CR45137	Carnes et al. 2015
								FBgn0266635	CR45142	Carnes et al. 2015
								FBgn0266639	CR45146	Carnes et al. 2015
								FBgn0266644	CR45151	Carnes et al. 2015
								FBgn0266655	CR45162	Carnes et al. 2015
								FBgn0266676	CR45166	Carnes et al. 2015
								FBgn0266677	CR45167	Carnes et al. 2015
								FBgn0266680	CR45170	Carnes et al. 2015
								FBgn0266689	CR45179	Carnes et al. 2015
								FBgn0266701	CR45191	Carnes et al. 2015
								FBgn0266707	CR45197	Carnes et al. 2015
								FBgn0266767	CR45232	Carnes et al. 2015
								FBgn0266779	CR45244	Carnes et al. 2015
								FBgn0266810	CR45272	Carnes et al. 2015
								FBgn0266876	CR45337	Carnes et al. 2015
								FBgn0266877	CR45338	Carnes et al. 2015
								FBgn0266908	CR45368	Carnes et al. 2015
								FBgn0266925	CR45376	Carnes et al. 2015
								FBgn0266927	CR45378	Carnes et al. 2015
								FBgn0266952	CR45403	Carnes et al. 2015
								FBgn0266953	CR45404	Carnes et al. 2015
								FBgn0266954	CR45405	Carnes et al. 2015
								FBgn0266976	CR45427	Carnes et al. 2015
								FBgn0267029	CR45473	Carnes et al. 2015
								FBgn0267035	CR45479	Carnes et al. 2015
								FBgn0267036	CR45480	Carnes et al. 2015
								FBgn0267037	CR45481	Carnes et al. 2015
								FBgn0267074	CR45518	Carnes et al. 2015
								FBgn0267112	CR45552	Carnes et al. 2015
								FBgn0267113	CR45553	Carnes et al. 2015
								FBgn0267122	CR45562	Carnes et al. 2015
								FBgn0267159	CR45599	Carnes et al. 2015
								FBgn0267195	CR45635	Carnes et al. 2015
								FBgn0267196	CR45636	Carnes et al. 2015
								FBgn0267201	CR45641	Carnes et al. 2015
								FBgn0267202	CR45642	Carnes et al. 2015
								FBgn0267203	CR45643	Carnes et al. 2015
								FBgn0267220	CR45660	Carnes et al. 2015
								FBgn0267223	CR45663	Carnes et al. 2015
								FBgn0267224	CR45664	Carnes et al. 2015
								FBgn0267261	CR45697	Carnes et al. 2015
								FBgn0267270	CR45706	Carnes et al. 2015
								FBgn0267281	CR45717	Carnes et al. 2015
								FBgn0267289	CR45725	Carnes et al. 2015
								FBgn0267291	CR45727	Carnes et al. 2015
								FBgn0267306	CR45742	Carnes et al. 2015
								FBgn0267307	CR45743	Carnes et al. 2015
								FBgn0267311	CR45747	Carnes et al. 2015
								FBgn0036198	crim	Carnes et al. 2015
								FBgn0000377	crn	Carnes et al. 2015
								FBgn0001994	crp	Carnes et al. 2015
								FBgn0024994	Csat	Carnes et al. 2015
								FBgn0015925	csul	Carnes et al. 2015
								FBgn0000382	csw	Carnes et al. 2015
								FBgn0062413	Ctr1A	Carnes et al. 2015
								FBgn0030521	CtsB1	Carnes et al. 2015
								FBgn0011204	cue	Carnes et al. 2015
								FBgn0015376	cutlet	Carnes et al. 2015
								FBgn0000395	cv-2	Carnes et al. 2015
								FBgn0086901	cv-c	Carnes et al. 2015
								FBgn0004597	CycC	Carnes et al. 2015
								FBgn0010382	CycE	Carnes et al. 2015
								FBgn0037817	Cyp12e1	Carnes et al. 2015
								FBgn0015036	Cyp4ae1	Carnes et al. 2015
								FBgn0005670	Cyp4d1	Carnes et al. 2015
								FBgn0023541	Cyp4d14	Carnes et al. 2015
								FBgn0011576	Cyp4d2	Carnes et al. 2015
								FBgn0015033	Cyp4d8	Carnes et al. 2015
								FBgn0010019	Cyp4g1	Carnes et al. 2015
								FBgn0033015	d4	Carnes et al. 2015
								FBgn0025641	DAAM	Carnes et al. 2015
								FBgn0019643	Dat	Carnes et al. 2015
								FBgn0034072	Dg	Carnes et al. 2015
								FBgn0033932	Dh44-R1	Carnes et al. 2015
								FBgn0040212	Dhap-at	Carnes et al. 2015
								FBgn0013810	Dhc36C	Carnes et al. 2015
								FBgn0013811	Dhc62B	Carnes et al. 2015
								FBgn0261797	Dhc64C	Carnes et al. 2015
								FBgn0011202	dia	Carnes et al. 2015
								FBgn0085358	Diedel3	Carnes et al. 2015
								FBgn0011274	Dif	Carnes et al. 2015
								FBgn0024806	DIP2	Carnes et al. 2015
								FBgn0033885	DJ-1alpha	Carnes et al. 2015
								FBgn0001624	dlg1	Carnes et al. 2015
								FBgn0039683	dmrt99B	Carnes et al. 2015
								FBgn0000479	dnc	Carnes et al. 2015
								FBgn0260866	dnr1	Carnes et al. 2015
								FBgn0053202	dpr11	Carnes et al. 2015
								FBgn0037993	dpr15	Carnes et al. 2015
								FBgn0051361	dpr17	Carnes et al. 2015
								FBgn0261871	dpr2	Carnes et al. 2015
								FBgn0035170	dpr20	Carnes et al. 2015
								FBgn0038282	dpr9	Carnes et al. 2015
								FBgn0002183	dre4	Carnes et al. 2015
								FBgn0020381	Dredd	Carnes et al. 2015
								FBgn0028408	Drep-2	Carnes et al. 2015
								FBgn0015380	drl	Carnes et al. 2015
								FBgn0033791	Drl-2	Carnes et al. 2015
								FBgn0027594	drpr	Carnes et al. 2015
								FBgn0052274	Drsl1	Carnes et al. 2015
								FBgn0035434	Drsl5	Carnes et al. 2015
								FBgn0052268	Drsl6	Carnes et al. 2015
								FBgn0000497	ds	Carnes et al. 2015
								FBgn0261046	Dscam3	Carnes et al. 2015
								FBgn0039528	dsd	Carnes et al. 2015
								FBgn0031464	Duox	Carnes et al. 2015
								FBgn0000996	dup	Carnes et al. 2015
								FBgn0250837	dUTPase	Carnes et al. 2015
								FBgn0020307	dve	Carnes et al. 2015
								FBgn0000524	dx	Carnes et al. 2015
								FBgn0016930	Dyrk2	Carnes et al. 2015
								FBgn0264006	dysc	Carnes et al. 2015
								FBgn0002632	E(spl)m6-BFM	Carnes et al. 2015
								FBgn0011766	E2f	Carnes et al. 2015
								FBgn0266572	ebo	Carnes et al. 2015
								FBgn0000542	ec	Carnes et al. 2015
								FBgn0262579	Ect4	Carnes et al. 2015
								FBgn0000547	ed	Carnes et al. 2015
								FBgn0000551	Edg78E	Carnes et al. 2015
								FBgn0023214	edl	Carnes et al. 2015
								FBgn0011217	eff	Carnes et al. 2015
								FBgn0001404	egh	Carnes et al. 2015
								FBgn0000564	Eh	Carnes et al. 2015
								FBgn0015218	eIF-4E	Carnes et al. 2015
								FBgn0040368	eIF4E-7	Carnes et al. 2015
								FBgn0026259	eIF5B	Carnes et al. 2015
								FBgn0005640	Eip63E	Carnes et al. 2015
								FBgn0000568	Eip75B	Carnes et al. 2015
								FBgn0004865	Eip78C	Carnes et al. 2015
								FBgn0264490	Eip93F	Carnes et al. 2015
								FBgn0260400	elav	Carnes et al. 2015
								FBgn0004858	elB	Carnes et al. 2015
								FBgn0000578	ena	Carnes et al. 2015
								FBgn0264693	ens	Carnes et al. 2015
								FBgn0263934	esn	Carnes et al. 2015
								FBgn0038874	ETHR	Carnes et al. 2015
								FBgn0005427	ewg	Carnes et al. 2015
								FBgn0028379	fan	Carnes et al. 2015
								FBgn0000633	fas	Carnes et al. 2015
								FBgn0036134	fd68A	Carnes et al. 2015
								FBgn0011769	Fdxh	Carnes et al. 2015
								FBgn0015222	Fer1HCH	Carnes et al. 2015
								FBgn0038402	Fer2	Carnes et al. 2015
								FBgn0025519	fidipidine	Carnes et al. 2015
								FBgn0264606	Fife	Carnes et al. 2015
								FBgn0085397	Fili	Carnes et al. 2015
								FBgn0024238	Fim	Carnes et al. 2015
								FBgn0035385	FMRFaR	Carnes et al. 2015
								FBgn0051774	fred	Carnes et al. 2015
								FBgn0029769	frma	Carnes et al. 2015
								FBgn0083228	Frq2	Carnes et al. 2015
								FBgn0016081	fry	Carnes et al. 2015
								FBgn0259878	Fs	Carnes et al. 2015
								FBgn0004656	fs(1)h	Carnes et al. 2015
								FBgn0000810	fs(1)K10	Carnes et al. 2015
								FBgn0004650	fs(1)N	Carnes et al. 2015
								FBgn0000928	fs(1)Yb	Carnes et al. 2015
								FBgn0001075	ft	Carnes et al. 2015
								FBgn0001078	ftz-f1	Carnes et al. 2015
								FBgn0036169	Fuca	Carnes et al. 2015
								FBgn0030327	FucT6	Carnes et al. 2015
								FBgn0036485	FucTA	Carnes et al. 2015
								FBgn0035217	FucTD	Carnes et al. 2015
								FBgn0023441	fus	Carnes et al. 2015
								FBgn0001083	fw	Carnes et al. 2015
								FBgn0001085	fz	Carnes et al. 2015
								FBgn0016797	fz2	Carnes et al. 2015
								FBgn0027343	fz3	Carnes et al. 2015
								FBgn0040372	G9a	Carnes et al. 2015
								FBgn0004516	Gad1	Carnes et al. 2015
								FBgn0034025	GalNAc-T1	Carnes et al. 2015
								FBgn0031873	Gas41	Carnes et al. 2015
								FBgn0029667	Gas8	Carnes et al. 2015
								FBgn0038391	GATAe	Carnes et al. 2015
								FBgn0034199	Gbp	Carnes et al. 2015
								FBgn0035245	GC	Carnes et al. 2015
								FBgn0032340	Ge-1	Carnes et al. 2015
								FBgn0050115	GEFmeso	Carnes et al. 2015
								FBgn0023081	gek	Carnes et al. 2015
								FBgn0011802	Gem3	Carnes et al. 2015
								FBgn0034372	Gint3	Carnes et al. 2015
								FBgn0250823	gish	Carnes et al. 2015
								FBgn0020300	gk	Carnes et al. 2015
								FBgn0035266	Gk	Carnes et al. 2015
								FBgn0260817	gkt	Carnes et al. 2015
								FBgn0001108	Gl	Carnes et al. 2015
								FBgn0033799	GLaz	Carnes et al. 2015
								FBgn0067102	GlcT-1	Carnes et al. 2015
								FBgn0001987	Gli	Carnes et al. 2015
								FBgn0264000	GluRIB	Carnes et al. 2015
								FBgn0020429	GluRIIB	Carnes et al. 2015
								FBgn0264574	Glut1	Carnes et al. 2015
								FBgn0267336	Glut4EF	Carnes et al. 2015
								FBgn0052227	gogo	Carnes et al. 2015
								FBgn0013272	Gp150	Carnes et al. 2015
								FBgn0033995	GPHR	Carnes et al. 2015
								FBgn0045501	Gr22a	Carnes et al. 2015
								FBgn0259211	grh	Carnes et al. 2015
								FBgn0034658	Grx-1	Carnes et al. 2015
								FBgn0010323	Gsc	Carnes et al. 2015
								FBgn0010226	GstS1	Carnes et al. 2015
								FBgn0031117	GstT3	Carnes et al. 2015
								FBgn0027790	GV1	Carnes et al. 2015
								FBgn0025592	Gyk	Carnes et al. 2015
								FBgn0008636	hbn	Carnes et al. 2015
								FBgn0029082	hbs	Carnes et al. 2015
								FBgn0041210	HDAC4	Carnes et al. 2015
								FBgn0010113	hdc	Carnes et al. 2015
								FBgn0011224	heph	Carnes et al. 2015
								FBgn0001189	hfw	Carnes et al. 2015
								FBgn0011276	HLH3B	Carnes et al. 2015
								FBgn0263782	Hmgcr	Carnes et al. 2015
								FBgn0035160	hng3	Carnes et al. 2015
								FBgn0004864	hop	Carnes et al. 2015
								FBgn0034261	HPS4	Carnes et al. 2015
								FBgn0014859	Hr38	Carnes et al. 2015
								FBgn0264562	Hr4	Carnes et al. 2015
								FBgn0000448	Hr46	Carnes et al. 2015
								FBgn0034012	Hr51	Carnes et al. 2015
								FBgn0004838	Hrb27C	Carnes et al. 2015
								FBgn0038755	Hs6st	Carnes et al. 2015
								FBgn0001216	Hsc70-1	Carnes et al. 2015
								FBgn0034491	Hsl	Carnes et al. 2015
								FBgn0001223	Hsp22	Carnes et al. 2015
								FBgn0011244	Hsp60B	Carnes et al. 2015
								FBgn0001228	Hsp67Bb	Carnes et al. 2015
								FBgn0001229	Hsp67Bc	Carnes et al. 2015
								FBgn0001230	Hsp68	Carnes et al. 2015
								FBgn0001233	Hsp83	Carnes et al. 2015
								FBgn0001235	hth	Carnes et al. 2015
								FBgn0033968	hui	Carnes et al. 2015
								FBgn0002431	hyd	Carnes et al. 2015
								FBgn0014906	Hydr2	Carnes et al. 2015
								FBgn0028429	I-2	Carnes et al. 2015
								FBgn0264857	iab-8	Carnes et al. 2015
								FBgn0038860	Ice2	Carnes et al. 2015
								FBgn0013467	igl	Carnes et al. 2015
								FBgn0044047	Ilp6	Carnes et al. 2015
								FBgn0001263	inaD	Carnes et al. 2015
								FBgn0085351	inaF-A	Carnes et al. 2015
								FBgn0259918	inaF-B	Carnes et al. 2015
								FBgn0260466	Indy-2	Carnes et al. 2015
								FBgn0034964	IntS1	Carnes et al. 2015
								FBgn0086359	Invadolysin	Carnes et al. 2015
								FBgn0027108	Inx2	Carnes et al. 2015
								FBgn0265274	Inx3	Carnes et al. 2015
								FBgn0027106	Inx7	Carnes et al. 2015
								FBgn0034023	Ir52a	Carnes et al. 2015
								FBgn0050469	Ir52b	Carnes et al. 2015
								FBgn0050468	Ir52c	Carnes et al. 2015
								FBgn0050125	Ir56a	Carnes et al. 2015
								FBgn0053971	Ir62a	Carnes et al. 2015
								FBgn0035604	Ir64a	Carnes et al. 2015
								FBgn0036150	Ir68a	Carnes et al. 2015
								FBgn0024222	ird5	Carnes et al. 2015
								FBgn0036004	Jarid2	Carnes et al. 2015
								FBgn0031104	jb	Carnes et al. 2015
								FBgn0027654	jdp	Carnes et al. 2015
								FBgn0010053	Jheh1	Carnes et al. 2015
								FBgn0034405	Jheh2	Carnes et al. 2015
								FBgn0039350	jigr1	Carnes et al. 2015
								FBgn0266282	jnj	Carnes et al. 2015
								FBgn0003356	Jon99Cii	Carnes et al. 2015
								FBgn0003357	Jon99Ciii	Carnes et al. 2015
								FBgn0263973	jv	Carnes et al. 2015
								FBgn0263929	jvl	Carnes et al. 2015
								FBgn0028421	Kap3	Carnes et al. 2015
								FBgn0015400	kek2	Carnes et al. 2015
								FBgn0001308	Khc	Carnes et al. 2015
								FBgn0019968	Khc-73	Carnes et al. 2015
								FBgn0028369	kirre	Carnes et al. 2015
								FBgn0001316	klar	Carnes et al. 2015
								FBgn0004379	Klp67A	Carnes et al. 2015
								FBgn0001319	kn	Carnes et al. 2015
								FBgn0020294	ko	Carnes et al. 2015
								FBgn0266450	Kr-h1	Carnes et al. 2015
								FBgn0020647	KrT95D	Carnes et al. 2015
								FBgn0004167	kst	Carnes et al. 2015
								FBgn0015721	ktub	Carnes et al. 2015
								FBgn0041627	Ku80	Carnes et al. 2015
								FBgn0259984	kuz	Carnes et al. 2015
								FBgn0001330	kz	Carnes et al. 2015
								FBgn0001332	L	Carnes et al. 2015
								FBgn0027334	l(1)G0004	Carnes et al. 2015
								FBgn0026702	l(1)G0045	Carnes et al. 2015
								FBgn0027296	l(1)G0144	Carnes et al. 2015
								FBgn0028360	l(1)G0148	Carnes et al. 2015
								FBgn0028336	l(1)G0255	Carnes et al. 2015
								FBgn0028327	l(1)G0320	Carnes et al. 2015
								FBgn0010549	l(2)03659	Carnes et al. 2015
								FBgn0010612	l(2)06225	Carnes et al. 2015
								FBgn0010651	l(2)08717	Carnes et al. 2015
								FBgn0261534	l(2)34Fc	Carnes et al. 2015
								FBgn0261535	l(2)34Fd	Carnes et al. 2015
								FBgn0001986	l(2)35Df	Carnes et al. 2015
								FBgn0010786	l(3)02640	Carnes et al. 2015
								FBgn0265276	l(3)neo38	Carnes et al. 2015
								FBgn0259247	laccase2	Carnes et al. 2015
								FBgn0002524	lace	Carnes et al. 2015
								FBgn0016031	lama	Carnes et al. 2015
								FBgn0000464	Lar	Carnes et al. 2015
								FBgn0011640	lark	Carnes et al. 2015
								FBgn0063485	Lasp	Carnes et al. 2015
								FBgn0034083	lbk	Carnes et al. 2015
								FBgn0002543	lea	Carnes et al. 2015
								FBgn0040102	lectin-24Db	Carnes et al. 2015
								FBgn0040097	lectin-30A	Carnes et al. 2015
								FBgn0263049	let-7-C	Carnes et al. 2015
								FBgn0041111	lilli	Carnes et al. 2015
								FBgn0034720	Liprin-gamma	Carnes et al. 2015
								FBgn0017581	Lk6	Carnes et al. 2015
								FBgn0035610	Lkr	Carnes et al. 2015
								FBgn0083946	lobo	Carnes et al. 2015
								FBgn0263593	Lpin	Carnes et al. 2015
								FBgn0051092	LpR2	Carnes et al. 2015
								FBgn0053087	LRP1	Carnes et al. 2015
								FBgn0052372	ltl	Carnes et al. 2015
								FBgn0029688	lva	Carnes et al. 2015
								FBgn0029003	mab-21	Carnes et al. 2015
								FBgn0011648	Mad	Carnes et al. 2015
								FBgn0262169	magu	Carnes et al. 2015
								FBgn0002641	mal	Carnes et al. 2015
								FBgn0002643	mam	Carnes et al. 2015
								FBgn0267033	mamo	Carnes et al. 2015
								FBgn0010342	Map60	Carnes et al. 2015
								FBgn0029870	Marf	Carnes et al. 2015
								FBgn0033845	mars	Carnes et al. 2015
								FBgn0261286	Mat89Ba	Carnes et al. 2015
								FBgn0265487	mbl	Carnes et al. 2015
								FBgn0023549	Mct1	Carnes et al. 2015
								FBgn0040339	MED22	Carnes et al. 2015
								FBgn0025874	Meics	Carnes et al. 2015
								FBgn0260856	Membrin	Carnes et al. 2015
								FBgn0035357	MEP-1	Carnes et al. 2015
								FBgn0032694	MESR3	Carnes et al. 2015
								FBgn0035247	metl	Carnes et al. 2015
								FBgn0004456	mew	Carnes et al. 2015
								FBgn0031307	MFS3	Carnes et al. 2015
								FBgn0026059	Mhcl	Carnes et al. 2015
								FBgn0053208	Mical	Carnes et al. 2015
								FBgn0261963	mid	Carnes et al. 2015
								FBgn0033846	mip120	Carnes et al. 2015
								FBgn0026060	Mipp2	Carnes et al. 2015
								FBgn0262456	mir-125	Carnes et al. 2015
								FBgn0262260	mir-2282	Carnes et al. 2015
								FBgn0263630	mir-3641	Carnes et al. 2015
								FBgn0263631	mir-3645	Carnes et al. 2015
								FBgn0263547	mir-4944	Carnes et al. 2015
								FBgn0263544	mir-4949	Carnes et al. 2015
								FBgn0263531	mir-4955	Carnes et al. 2015
								FBgn0263532	mir-4962	Carnes et al. 2015
								FBgn0263514	mir-4966	Carnes et al. 2015
								FBgn0262205	mir-932	Carnes et al. 2015
								FBgn0262333	mir-963	Carnes et al. 2015
								FBgn0262243	mir-964	Carnes et al. 2015
								FBgn0262228	mir-975	Carnes et al. 2015
								FBgn0262341	mir-976	Carnes et al. 2015
								FBgn0262178	mir-981	Carnes et al. 2015
								FBgn0004687	Mlc-c	Carnes et al. 2015
								FBgn0263490	mld	Carnes et al. 2015
								FBgn0034051	Mlf	Carnes et al. 2015
								FBgn0033438	Mmp2	Carnes et al. 2015
								FBgn0023215	Mnt	Carnes et al. 2015
								FBgn0259481	Mob2	Carnes et al. 2015
								FBgn0016038	mod(r)	Carnes et al. 2015
								FBgn0025631	moody	Carnes et al. 2015
								FBgn0036448	mop	Carnes et al. 2015
								FBgn0260660	Mp	Carnes et al. 2015
								FBgn0040389	mRpL14	Carnes et al. 2015
								FBgn0035335	mRpL23	Carnes et al. 2015
								FBgn0038923	mRpL35	Carnes et al. 2015
								FBgn0035272	mRpL46	Carnes et al. 2015
								FBgn0033907	mRpS16	Carnes et al. 2015
								FBgn0039765	mRpS18C	Carnes et al. 2015
								FBgn0260407	mRpS23	Carnes et al. 2015
								FBgn0052296	Mrtf	Carnes et al. 2015
								FBgn0011666	msi	Carnes et al. 2015
								FBgn0010909	msn	Carnes et al. 2015
								FBgn0261836	Msp300	Carnes et al. 2015
								FBgn0020269	mspo	Carnes et al. 2015
								FBgn0027948	msps	Carnes et al. 2015
								FBgn0035331	MsR1	Carnes et al. 2015
								FBgn0028412	Mst33A	Carnes et al. 2015
								FBgn0086915	Mst77F	Carnes et al. 2015
								FBgn0053548	msta	Carnes et al. 2015
								FBgn0011361	mtacp1	Carnes et al. 2015
								FBgn0040305	MTF-1	Carnes et al. 2015
								FBgn0035132	mthl10	Carnes et al. 2015
								FBgn0045443	mthl11	Carnes et al. 2015
								FBgn0035847	mthl7	Carnes et al. 2015
								FBgn0052475	mthl8	Carnes et al. 2015
								FBgn0035131	mthl9	Carnes et al. 2015
								FBgn0014865	Mtk	Carnes et al. 2015
								FBgn0002869	MtnB	Carnes et al. 2015
								FBgn0053192	MtnD	Carnes et al. 2015
								FBgn0262146	MtnE	Carnes et al. 2015
								FBgn0010438	mtSSB	Carnes et al. 2015
								FBgn0028530	mTTF	Carnes et al. 2015
								FBgn0261381	mtTFB1	Carnes et al. 2015
								FBgn0025390	Mur2B	Carnes et al. 2015
								FBgn0038492	Mur89F	Carnes et al. 2015
								FBgn0040347	mus81	Carnes et al. 2015
								FBgn0264272	mwh	Carnes et al. 2015
								FBgn0010246	Myo61F	Carnes et al. 2015
								FBgn0002917	na	Carnes et al. 2015
								FBgn0029762	NAAT1	Carnes et al. 2015
								FBgn0015519	nAChRalpha3	Carnes et al. 2015
								FBgn0032151	nAChRalpha6	Carnes et al. 2015
								FBgn0010488	NAT1	Carnes et al. 2015
								FBgn0004374	neb	Carnes et al. 2015
								FBgn0027553	NELF-B	Carnes et al. 2015
								FBgn0265416	Neto	Carnes et al. 2015
								FBgn0026787	Nhe1	Carnes et al. 2015
								FBgn0002940	ninaE	Carnes et al. 2015
								FBgn0026401	Nipped-B	Carnes et al. 2015
								FBgn0024321	NK7.1	Carnes et al. 2015
								FBgn0002945	nkd	Carnes et al. 2015
								FBgn0031866	Nlg2	Carnes et al. 2015
								FBgn0023542	Nmd3	Carnes et al. 2015
								FBgn0011817	nmo	Carnes et al. 2015
								FBgn0263968	nonC	Carnes et al. 2015
								FBgn0262738	norpA	Carnes et al. 2015
								FBgn0024320	Npc1a	Carnes et al. 2015
								FBgn0039154	Npc2f	Carnes et al. 2015
								FBgn0042201	Nplp3	Carnes et al. 2015
								FBgn0264975	Nrg	Carnes et al. 2015
								FBgn0015777	nrv2	Carnes et al. 2015
								FBgn0034740	nsr	Carnes et al. 2015
								FBgn0013342	nSyb	Carnes et al. 2015
								FBgn0267326	Ntl	Carnes et al. 2015
								FBgn0024947	NTPase	Carnes et al. 2015
								FBgn0085424	nub	Carnes et al. 2015
								FBgn0036059	nudE	Carnes et al. 2015
								FBgn0021761	Nup154	Carnes et al. 2015
								FBgn0027537	Nup93-1	Carnes et al. 2015
								FBgn0263232	Nxf3	Carnes et al. 2015
								FBgn0032123	Oatp30B	Carnes et al. 2015
								FBgn0050277	Oatp58Da	Carnes et al. 2015
								FBgn0034716	Oatp58Dc	Carnes et al. 2015
								FBgn0261613	Oaz	Carnes et al. 2015
								FBgn0033268	Obp44a	Carnes et al. 2015
								FBgn0043536	Obp57d	Carnes et al. 2015
								FBgn0050145	Obp57e	Carnes et al. 2015
								FBgn0038859	Obp93a	Carnes et al. 2015
								FBgn0004646	ogre	Carnes et al. 2015
								FBgn0023523	Or2a	Carnes et al. 2015
								FBgn0033404	Or45a	Carnes et al. 2015
								FBgn0028963	Or49b	Carnes et al. 2015
								FBgn0038798	Or92a	Carnes et al. 2015
								FBgn0015270	Orc2	Carnes et al. 2015
								FBgn0261885	osa	Carnes et al. 2015
								FBgn0035264	Oseg4	Carnes et al. 2015
								FBgn0003016	osp	Carnes et al. 2015
								FBgn0035101	p130CAS	Carnes et al. 2015
								FBgn0053092	P5CDh2	Carnes et al. 2015
								FBgn0030294	Pa1	Carnes et al. 2015
								FBgn0036005	pall	Carnes et al. 2015
								FBgn0029878	Pat1	Carnes et al. 2015
								FBgn0036007	path	Carnes et al. 2015
								FBgn0005655	PCNA	Carnes et al. 2015
								FBgn0003048	pcx	Carnes et al. 2015
								FBgn0264815	Pde1c	Carnes et al. 2015
								FBgn0038237	Pde6	Carnes et al. 2015
								FBgn0260753	Pdfr	Carnes et al. 2015
								FBgn0014002	Pdi	Carnes et al. 2015
								FBgn0017558	Pdk	Carnes et al. 2015
								FBgn0020386	Pdk1	Carnes et al. 2015
								FBgn0261588	pdm3	Carnes et al. 2015
								FBgn0029958	Pdp	Carnes et al. 2015
								FBgn0003068	per	Carnes et al. 2015
								FBgn0031530	pgant2	Carnes et al. 2015
								FBgn0004654	Pgd	Carnes et al. 2015
								FBgn0035975	PGRP-LA	Carnes et al. 2015
								FBgn0035976	PGRP-LC	Carnes et al. 2015
								FBgn0035977	PGRP-LF	Carnes et al. 2015
								FBgn0039776	PH4alphaEFB	Carnes et al. 2015
								FBgn0026190	PH4alphaMP	Carnes et al. 2015
								FBgn0039780	PH4alphaNE1	Carnes et al. 2015
								FBgn0051017	PH4alphaNE3	Carnes et al. 2015
								FBgn0051014	PH4alphaSG1	Carnes et al. 2015
								FBgn0039779	PH4alphaSG2	Carnes et al. 2015
								FBgn0004860	ph-d	Carnes et al. 2015
								FBgn0003079	phl	Carnes et al. 2015
								FBgn0035997	phol	Carnes et al. 2015
								FBgn0004861	ph-p	Carnes et al. 2015
								FBgn0005683	pie	Carnes et al. 2015
								FBgn0261015	Pif1A	Carnes et al. 2015
								FBgn0046874	Pif1B	Carnes et al. 2015
								FBgn0035435	PIG-C	Carnes et al. 2015
								FBgn0029881	pigs	Carnes et al. 2015
								FBgn0034789	PIP5K59B	Carnes et al. 2015
								FBgn0004872	piwi	Carnes et al. 2015
								FBgn0040079	pkaap	Carnes et al. 2015
								FBgn0000273	Pka-C1	Carnes et al. 2015
								FBgn0259243	Pka-R1	Carnes et al. 2015
								FBgn0003091	Pkc53E	Carnes et al. 2015
								FBgn0003114	plu	Carnes et al. 2015
								FBgn0003116	pn	Carnes et al. 2015
								FBgn0003117	pnr	Carnes et al. 2015
								FBgn0040078	pont	Carnes et al. 2015
								FBgn0265001	ppk18	Carnes et al. 2015
								FBgn0035785	ppk26	Carnes et al. 2015
								FBgn0034965	ppk29	Carnes et al. 2015
								FBgn0031802	ppk7	Carnes et al. 2015
								FBgn0027945	ppl	Carnes et al. 2015
								FBgn0003139	PpV	Carnes et al. 2015
								FBgn0003141	pr	Carnes et al. 2015
								FBgn0040077	primo-1	Carnes et al. 2015
								FBgn0040076	primo-2	Carnes et al. 2015
								FBgn0029723	Proc-R	Carnes et al. 2015
								FBgn0014269	prod	Carnes et al. 2015
								FBgn0040752	Prosap	Carnes et al. 2015
								FBgn0031479	Prx6005	Carnes et al. 2015
								FBgn0261243	Psa	Carnes et al. 2015
								FBgn0005624	Psc	Carnes et al. 2015
								FBgn0264598	PsGEF	Carnes et al. 2015
								FBgn0263102	psq	Carnes et al. 2015
								FBgn0004370	Ptp10D	Carnes et al. 2015
								FBgn0003138	Ptp61F	Carnes et al. 2015
								FBgn0261985	Ptpmeg	Carnes et al. 2015
								FBgn0003159	ptr	Carnes et al. 2015
								FBgn0028577	pUf68	Carnes et al. 2015
								FBgn0003165	pum	Carnes et al. 2015
								FBgn0085407	Pvf3	Carnes et al. 2015
								FBgn0032006	Pvr	Carnes et al. 2015
								FBgn0003175	px	Carnes et al. 2015
								FBgn0053207	pxb	Carnes et al. 2015
								FBgn0011828	Pxn	Carnes et al. 2015
								FBgn0262614	pyd	Carnes et al. 2015
								FBgn0259785	pzg	Carnes et al. 2015
								FBgn0052412	QC	Carnes et al. 2015
								FBgn0051005	qless	Carnes et al. 2015
								FBgn0004636	R	Carnes et al. 2015
								FBgn0015791	Rab14	Carnes et al. 2015
								FBgn0086913	Rab26	Carnes et al. 2015
								FBgn0029959	Rab39	Carnes et al. 2015
								FBgn0262937	Rabex-5	Carnes et al. 2015
								FBgn0030200	RabX2	Carnes et al. 2015
								FBgn0035255	RabX5	Carnes et al. 2015
								FBgn0010333	Rac1	Carnes et al. 2015
								FBgn0015286	Rala	Carnes et al. 2015
								FBgn0025806	Rap2l	Carnes et al. 2015
								FBgn0264895	RapGAP1	Carnes et al. 2015
								FBgn0040080	raps	Carnes et al. 2015
								FBgn0029840	raptor	Carnes et al. 2015
								FBgn0023458	Rbcn-3A	Carnes et al. 2015
								FBgn0015799	Rbf	Carnes et al. 2015
								FBgn0038390	Rbf2	Carnes et al. 2015
								FBgn0262483	Rbp	Carnes et al. 2015
								FBgn0260943	Rbp6	Carnes et al. 2015
								FBgn0010263	Rbp9	Carnes et al. 2015
								FBgn0027872	rdgBbeta	Carnes et al. 2015
								FBgn0004244	Rdl	Carnes et al. 2015
								FBgn0243486	rdo	Carnes et al. 2015
								FBgn0264493	rdx	Carnes et al. 2015
								FBgn0030362	regucalcin	Carnes et al. 2015
								FBgn0260985	RfC4	Carnes et al. 2015
								FBgn0020379	Rfx	Carnes et al. 2015
								FBgn0266098	rg	Carnes et al. 2015
								FBgn0026376	Rgl	Carnes et al. 2015
								FBgn0261258	rgn	Carnes et al. 2015
								FBgn0033310	rgr	Carnes et al. 2015
								FBgn0019940	Rh6	Carnes et al. 2015
								FBgn0004635	rho	Carnes et al. 2015
								FBgn0030318	rho-4	Carnes et al. 2015
								FBgn0261461	RhoGAP18B	Carnes et al. 2015
								FBgn0031118	RhoGAP19D	Carnes et al. 2015
								FBgn0025836	RhoGAP1A	Carnes et al. 2015
								FBgn0029778	RhoGAP5A	Carnes et al. 2015
								FBgn0038747	RhoGAP92B	Carnes et al. 2015
								FBgn0264707	RhoGEF3	Carnes et al. 2015
								FBgn0014380	RhoL	Carnes et al. 2015
								FBgn0083940	RhoU	Carnes et al. 2015
								FBgn0053547	Rim	Carnes et al. 2015
								FBgn0046696	RNaseP:RNA	Carnes et al. 2015
								FBgn0010406	RNaseX25	Carnes et al. 2015
								FBgn0035106	rno	Carnes et al. 2015
								FBgn0020620	RN-tre	Carnes et al. 2015
								FBgn0041096	rols	Carnes et al. 2015
								FBgn0019661	roX1	Carnes et al. 2015
								FBgn0015288	RpL22	Carnes et al. 2015
								FBgn0026372	RpL23A	Carnes et al. 2015
								FBgn0035422	RpL28	Carnes et al. 2015
								FBgn0025286	RpL31	Carnes et al. 2015
								FBgn0002626	RpL32	Carnes et al. 2015
								FBgn0002579	RpL36	Carnes et al. 2015
								FBgn0014026	RpL7A	Carnes et al. 2015
								FBgn0260441	RpS12	Carnes et al. 2015
								FBgn0004403	RpS14a	Carnes et al. 2015
								FBgn0004404	RpS14b	Carnes et al. 2015
								FBgn0034743	RpS16	Carnes et al. 2015
								FBgn0010411	RpS18	Carnes et al. 2015
								FBgn0261596	RpS24	Carnes et al. 2015
								FBgn0039757	RpS7	Carnes et al. 2015
								FBgn0039713	RpS8	Carnes et al. 2015
								FBgn0003295	ru	Carnes et al. 2015
								FBgn0083981	RunxA	Carnes et al. 2015
								FBgn0259162	RunxB	Carnes et al. 2015
								FBgn0020617	Rx	Carnes et al. 2015
								FBgn0011286	RyR	Carnes et al. 2015
								FBgn0003310	S	Carnes et al. 2015
								FBgn0020616	SA	Carnes et al. 2015
								FBgn0043865	SA-2	Carnes et al. 2015
								FBgn0032330	Samuel	Carnes et al. 2015
								FBgn0034408	sano	Carnes et al. 2015
								FBgn0013334	Sap47	Carnes et al. 2015
								FBgn0039731	Sas-6	Carnes et al. 2015
								FBgn0003319	Sb	Carnes et al. 2015
								FBgn0010575	sbb	Carnes et al. 2015
								FBgn0003326	sca	Carnes et al. 2015
								FBgn0033033	scaf	Carnes et al. 2015
								FBgn0041781	SCAR	Carnes et al. 2015
								FBgn0263471	scaRNA:MeU2-48	Carnes et al. 2015
								FBgn0003328	scb	Carnes et al. 2015
								FBgn0025682	scf	Carnes et al. 2015
								FBgn0032013	Scgalpha	Carnes et al. 2015
								FBgn0025391	Scgdelta	Carnes et al. 2015
								FBgn0052056	scramb1	Carnes et al. 2015
								FBgn0263289	scrib	Carnes et al. 2015
								FBgn0041094	scyl	Carnes et al. 2015
								FBgn0021764	sdk	Carnes et al. 2015
								FBgn0038279	Sdr	Carnes et al. 2015
								FBgn0052654	Sec16	Carnes et al. 2015
								FBgn0260855	Sec22	Carnes et al. 2015
								FBgn0003353	sei	Carnes et al. 2015
								FBgn0011259	Sema-1a	Carnes et al. 2015
								FBgn0011260	Sema-2a	Carnes et al. 2015
								FBgn0264273	Sema-2b	Carnes et al. 2015
								FBgn0264253	Send2	Carnes et al. 2015
								FBgn0051632	sens-2	Carnes et al. 2015
								FBgn0020251	sfl	Carnes et al. 2015
								FBgn0259956	Sfp24C1	Carnes et al. 2015
								FBgn0003371	sgg	Carnes et al. 2015
								FBgn0085387	shakB	Carnes et al. 2015
								FBgn0015295	shark	Carnes et al. 2015
								FBgn0052423	shep	Carnes et al. 2015
								FBgn0003390	shf	Carnes et al. 2015
								FBgn0013733	shot	Carnes et al. 2015
								FBgn0086656	shrb	Carnes et al. 2015
								FBgn0085408	Shroom	Carnes et al. 2015
								FBgn0263873	sick	Carnes et al. 2015
								FBgn0016061	side	Carnes et al. 2015
								FBgn0025625	Sik2	Carnes et al. 2015
								FBgn0262103	Sik3	Carnes et al. 2015
								FBgn0266411	sima	Carnes et al. 2015
								FBgn0031878	sip2	Carnes et al. 2015
								FBgn0026179	siz	Carnes et al. 2015
								FBgn0029761	SK	Carnes et al. 2015
								FBgn0262717	Skeletor	Carnes et al. 2015
								FBgn0025637	skpA	Carnes et al. 2015
								FBgn0033868	S-Lap7	Carnes et al. 2015
								FBgn0034132	S-Lap8	Carnes et al. 2015
								FBgn0264978	Slh	Carnes et al. 2015
								FBgn0003429	slo	Carnes et al. 2015
								FBgn0035539	slow	Carnes et al. 2015
								FBgn0003430	slp1	Carnes et al. 2015
								FBgn0086906	sls	Carnes et al. 2015
								FBgn0003435	sm	Carnes et al. 2015
								FBgn0040283	SMC1	Carnes et al. 2015
								FBgn0038257	smp-30	Carnes et al. 2015
								FBgn0265523	Smr	Carnes et al. 2015
								FBgn0264922	smt3	Carnes et al. 2015
								FBgn0264357	SNF4Agamma	Carnes et al. 2015
								FBgn0035815	Snmp2	Carnes et al. 2015
								FBgn0085450	Snoo	Carnes et al. 2015
								FBgn0086043	snoRNA:Me18S-C1024	Carnes et al. 2015
								FBgn0086046	snoRNA:Me28S-A1705	Carnes et al. 2015
								FBgn0065066	snoRNA:Me28S-A2564	Carnes et al. 2015
								FBgn0086081	snoRNA:Me28S-A30	Carnes et al. 2015
								FBgn0086079	snoRNA:Me28S-A774a	Carnes et al. 2015
								FBgn0086078	snoRNA:Me28S-A774b	Carnes et al. 2015
								FBgn0086028	snoRNA:Me28S-G2173	Carnes et al. 2015
								FBgn0086665	snoRNA:Psi18S-1377a	Carnes et al. 2015
								FBgn0083050	snoRNA:Psi18S-1377b	Carnes et al. 2015
								FBgn0083048	snoRNA:Psi18S-1377d	Carnes et al. 2015
								FBgn0083047	snoRNA:Psi18S-1377e	Carnes et al. 2015
								FBgn0086670	snoRNA:Psi28S-2622	Carnes et al. 2015
								FBgn0082983	snoRNA:Psi28S-2626	Carnes et al. 2015
								FBgn0016978	snRNP-U1-70K	Carnes et al. 2015
								FBgn0259199	Snup	Carnes et al. 2015
								FBgn0001965	Sos	Carnes et al. 2015
								FBgn0263236	SP1029	Carnes et al. 2015
								FBgn0034371	SP2637	Carnes et al. 2015
								FBgn0039141	spas	Carnes et al. 2015
								FBgn0014031	Spat	Carnes et al. 2015
								FBgn0260440	spdo	Carnes et al. 2015
								FBgn0264324	spg	Carnes et al. 2015
								FBgn0010591	Sply	Carnes et al. 2015
								FBgn0010905	Spn	Carnes et al. 2015
								FBgn0083141	Spn28B	Carnes et al. 2015
								FBgn0034195	Spn53F	Carnes et al. 2015
								FBgn0052203	Spn75F	Carnes et al. 2015
								FBgn0003479	spn-A	Carnes et al. 2015
								FBgn0052451	SPoCk	Carnes et al. 2015
								FBgn0039381	SppL	Carnes et al. 2015
								FBgn0029768	SPR	Carnes et al. 2015
								FBgn0086532	Spt-I	Carnes et al. 2015
								FBgn0086370	sra	Carnes et al. 2015
								FBgn0036340	SRm160	Carnes et al. 2015
								FBgn0003513	ss	Carnes et al. 2015
								FBgn0036389	ssp2	Carnes et al. 2015
								FBgn0037665	St2	Carnes et al. 2015
								FBgn0033887	St4	Carnes et al. 2015
								FBgn0016917	Stat92E	Carnes et al. 2015
								FBgn0003520	stau	Carnes et al. 2015
								FBgn0020248	stet	Carnes et al. 2015
								FBgn0261041	stj	Carnes et al. 2015
								FBgn0086408	stl	Carnes et al. 2015
								FBgn0014388	sty	Carnes et al. 2015
								FBgn0003575	su(s)	Carnes et al. 2015
								FBgn0026427	Su(var)2-HP2	Carnes et al. 2015
								FBgn0003638	su(w[a])	Carnes et al. 2015
								FBgn0265623	Su(z)2	Carnes et al. 2015
								FBgn0040271	Sulf1	Carnes et al. 2015
								FBgn0003651	svp	Carnes et al. 2015
								FBgn0004648	svr	Carnes et al. 2015
								FBgn0034262	swi2	Carnes et al. 2015
								FBgn0034709	Swim	Carnes et al. 2015
								FBgn0264270	Sxl	Carnes et al. 2015
								FBgn0034135	Syn2	Carnes et al. 2015
								FBgn0033876	Syngr	Carnes et al. 2015
								FBgn0034691	Synj	Carnes et al. 2015
								FBgn0004242	Syt1	Carnes et al. 2015
								FBgn0261089	Sytalpha	Carnes et al. 2015
								FBgn0039734	Tace	Carnes et al. 2015
								FBgn0011291	Taf11	Carnes et al. 2015
								FBgn0037792	TAF1B	Carnes et al. 2015
								FBgn0004406	tam	Carnes et al. 2015
								FBgn0040071	tara	Carnes et al. 2015
								FBgn0010329	Tbh	Carnes et al. 2015
								FBgn0033921	tej	Carnes et al. 2015
								FBgn0267001	Ten-a	Carnes et al. 2015
								FBgn0264845	Tep5	Carnes et al. 2015
								FBgn0261953	TfAP-2	Carnes et al. 2015
								FBgn0015828	TfIIEalpha	Carnes et al. 2015
								FBgn0034939	thoc5	Carnes et al. 2015
								FBgn0038118	timeout	Carnes et al. 2015
								FBgn0261649	tinc	Carnes et al. 2015
								FBgn0011837	Tis11	Carnes et al. 2015
								FBgn0003714	tko	Carnes et al. 2015
								FBgn0004622	TkR99D	Carnes et al. 2015
								FBgn0086899	tlk	Carnes et al. 2015
								FBgn0082582	tmod	Carnes et al. 2015
								FBgn0265356	tn	Carnes et al. 2015
								FBgn0039257	tnc	Carnes et al. 2015
								FBgn0015600	toc	Carnes et al. 2015
								FBgn0004885	tok	Carnes et al. 2015
								FBgn0016041	Tom40	Carnes et al. 2015
								FBgn0026319	Traf4	Carnes et al. 2015
								FBgn0040340	TRAM	Carnes et al. 2015
								FBgn0038767	trem	Carnes et al. 2015
								FBgn0261793	Trf2	Carnes et al. 2015
								FBgn0262139	trh	Carnes et al. 2015
								FBgn0035187	Trh	Carnes et al. 2015
								FBgn0024277	trio	Carnes et al. 2015
								FBgn0038343	Trissin	Carnes et al. 2015
								FBgn0051480	tRNA:CR31480	Carnes et al. 2015
								FBgn0051569	tRNA:CR31569	Carnes et al. 2015
								FBgn0051576	tRNA:CR31576	Carnes et al. 2015
								FBgn0052363	tRNA:CR32363	Carnes et al. 2015
								FBgn0011854	tRNA:E4:62Ad	Carnes et al. 2015
								FBgn0011944	tRNA:P:90Ca	Carnes et al. 2015
								FBgn0011983	tRNA:S7:12Eg	Carnes et al. 2015
								FBgn0011985	tRNA:S7:23Eb	Carnes et al. 2015
								FBgn0011993	tRNA:T:90Ca	Carnes et al. 2015
								FBgn0011994	tRNA:T:90Cb	Carnes et al. 2015
								FBgn0012002	tRNA:V3b:90BC	Carnes et al. 2015
								FBgn0261451	trol	Carnes et al. 2015
								FBgn0265194	Trpm	Carnes et al. 2015
								FBgn0003866	tsh	Carnes et al. 2015
								FBgn0029837	Tsp5D	Carnes et al. 2015
								FBgn0027865	Tsp96F	Carnes et al. 2015
								FBgn0265974	ttv	Carnes et al. 2015
								FBgn0035121	Tudor-SN	Carnes et al. 2015
								FBgn0086356	tum	Carnes et al. 2015
								FBgn0034046	tun	Carnes et al. 2015
								FBgn0039530	Tusp	Carnes et al. 2015
								FBgn0086368	tw	Carnes et al. 2015
								FBgn0039436	TwdlB	Carnes et al. 2015
								FBgn0039437	TwdlL	Carnes et al. 2015
								FBgn0004889	tws	Carnes et al. 2015
								FBgn0029128	tyn	Carnes et al. 2015
								FBgn0038542	TyrR	Carnes et al. 2015
								FBgn0015321	UbcD4	Carnes et al. 2015
								FBgn0011327	Uch-L5	Carnes et al. 2015
								FBgn0031757	Ucp4C	Carnes et al. 2015
								FBgn0035601	Uev1A	Carnes et al. 2015
								FBgn0035978	UGP	Carnes et al. 2015
								FBgn0026754	Ugt37c1	Carnes et al. 2015
								FBgn0031879	uif	Carnes et al. 2015
								FBgn0267002	unc-104	Carnes et al. 2015
								FBgn0035756	unc-13-4A	Carnes et al. 2015
								FBgn0266719	Unc-13-4B	Carnes et al. 2015
								FBgn0034013	unc-5	Carnes et al. 2015
								FBgn0040395	Unc-76	Carnes et al. 2015
								FBgn0025117	und	Carnes et al. 2015
								FBgn0003963	ush	Carnes et al. 2015
								FBgn0040068	Vav	Carnes et al. 2015
								FBgn0262512	Vha14-1	Carnes et al. 2015
								FBgn0028667	Vha16-3	Carnes et al. 2015
								FBgn0040377	Vha36-3	Carnes et al. 2015
								FBgn0028665	VhaAC39-1	Carnes et al. 2015
								FBgn0004397	Vinc	Carnes et al. 2015
								FBgn0053544	Vkor	Carnes et al. 2015
								FBgn0085362	Vml	Carnes et al. 2015
								FBgn0003984	vn	Carnes et al. 2015
								FBgn0261930	vnd	Carnes et al. 2015
								FBgn0034708	Vps35	Carnes et al. 2015
								FBgn0243516	Vrp1	Carnes et al. 2015
								FBgn0263511	Vsx1	Carnes et al. 2015
								FBgn0263512	Vsx2	Carnes et al. 2015
								FBgn0003996	w	Carnes et al. 2015
								FBgn0035120	wac	Carnes et al. 2015
								FBgn0004655	wapl	Carnes et al. 2015
								FBgn0261563	wb	Carnes et al. 2015
								FBgn0027492	wdb	Carnes et al. 2015
								FBgn0034718	wdp	Carnes et al. 2015
								FBgn0040066	wds	Carnes et al. 2015
								FBgn0038749	Xport	Carnes et al. 2015
								FBgn0266568	yar	Carnes et al. 2015
								FBgn0265575	yin	Carnes et al. 2015
								FBgn0034970	yki	Carnes et al. 2015
								FBgn0261287	ymp	Carnes et al. 2015
								FBgn0004050	z	Carnes et al. 2015
								FBgn0265991	Zasp52	Carnes et al. 2015
								FBgn0035917	Zasp66	Carnes et al. 2015
								FBgn0036044	Zasp67	Carnes et al. 2015
								FBgn0022720	zf30C	Carnes et al. 2015
								FBgn0039714	Zip99C	Carnes et al. 2015
								FBgn0035432	ZnT63C	Carnes et al. 2015
								FBgn0052311	zormin	Carnes et al. 2015

## Sheet: B. Overlap
Flybase ID	Gene symbol	This study	Carnes et al. 2015	Durham et al. 2014	Fabian et al. 2018	Ivanov et al. 2015	Remolina et al. 2012
FBgn0250848	26-29-p	This study	Carnes et al. 2015				Remolina et al. 2012
FBgn0004168	5-HT1A	This study	Carnes et al. 2015
FBgn0000008	a	This study	Carnes et al. 2015
FBgn0052062	A2bp1	This study	Carnes et al. 2015	Durham et al. 2014
FBgn0023129	aay		Carnes et al. 2015				Remolina et al. 2012
FBgn0264442	ab	This study	Carnes et al. 2015
FBgn0035244	ABCB7		Carnes et al. 2015				Remolina et al. 2012
FBgn0000024	Ace	This study	Carnes et al. 2015		Fabian et al. 2018
FBgn0020509	Acp62F	This study	Carnes et al. 2015
FBgn0000042	Act5C	This study					Remolina et al. 2012
FBgn0038341	AdamTS-A	This study	Carnes et al. 2015
FBgn0026086	Adar	This study	Carnes et al. 2015
FBgn0020513	ade5	This study			Fabian et al. 2018		Remolina et al. 2012
FBgn0250816	AGO3	This study					Remolina et al. 2012
FBgn0010215	alpha-Cat	This study					Remolina et al. 2012
FBgn0025725	alphaCOP		Carnes et al. 2015				Remolina et al. 2012
FBgn0250789	alpha-Spec		Carnes et al. 2015				Remolina et al. 2012
FBgn0023179	amon	This study	Carnes et al. 2015		Fabian et al. 2018
FBgn0052626	AMPdeam	This study	Carnes et al. 2015
FBgn0027356	Amph	This study	Carnes et al. 2015
FBgn0032536	Ance-3	This study		Durham et al. 2014
FBgn0261788	Ank2	This study	Carnes et al. 2015		Fabian et al. 2018
FBgn0000094	Anp		Carnes et al. 2015		Fabian et al. 2018
FBgn0004569	aos	This study			Fabian et al. 2018
FBgn0029879	APC7	This study	Carnes et al. 2015
FBgn0032136	Apoltp	This study	Carnes et al. 2015
FBgn0000114	aret	This study			Fabian et al. 2018
FBgn0025186	ari-2	This study	Carnes et al. 2015
FBgn0000121	Arr2	This study					Remolina et al. 2012
FBgn0034606	ASPP	This study	Carnes et al. 2015
FBgn0020762	Atet	This study			Fabian et al. 2018
FBgn0028550	Atf3		Carnes et al. 2015		Fabian et al. 2018
FBgn0264325	Atg6	This study	Carnes et al. 2015
FBgn0030343	ATP7				Fabian et al. 2018		Remolina et al. 2012
FBgn0016120	ATPsyn-d					Ivanov et al. 2015	Remolina et al. 2012
FBgn0013751	Awh	This study					Remolina et al. 2012
FBgn0026597	Axn	This study	Carnes et al. 2015
FBgn0262870	axo	This study	Carnes et al. 2015		Fabian et al. 2018
FBgn0023407	B4	This study	Carnes et al. 2015
FBgn0004870	bab1	This study	Carnes et al. 2015		Fabian et al. 2018
FBgn0025525	bab2	This study	Carnes et al. 2015				Remolina et al. 2012
FBgn0034724	babos	This study	Carnes et al. 2015
FBgn0087007	bbg	This study	Carnes et al. 2015	Durham et al. 2014
FBgn0013433	beat-Ia	This study	Carnes et al. 2015				Remolina et al. 2012
FBgn0028645	beat-Ib	This study	Carnes et al. 2015				Remolina et al. 2012
FBgn0028644	beat-Ic	This study	Carnes et al. 2015				Remolina et al. 2012
FBgn0032629	beat-IIIc	This study			Fabian et al. 2018
FBgn0039584	beat-VI	This study			Fabian et al. 2018
FBgn0250908	beat-VII	This study	Carnes et al. 2015		Fabian et al. 2018
FBgn0013753	Bgb		Carnes et al. 2015				Remolina et al. 2012
FBgn0000182	BicC		Carnes et al. 2015				Remolina et al. 2012
FBgn0039282	Bili	This study	Carnes et al. 2015
FBgn0035625	Blimp-1	This study				Ivanov et al. 2015
FBgn0041161	blue	This study					Remolina et al. 2012
FBgn0011211	blw	This study	Carnes et al. 2015
FBgn0036449	bmm	This study	Carnes et al. 2015			Ivanov et al. 2015
FBgn0014135	bnl	This study			Fabian et al. 2018		Remolina et al. 2012
FBgn0011206	bol		Carnes et al. 2015				Remolina et al. 2012
FBgn0010300	brat	This study	Carnes et al. 2015		Fabian et al. 2018
FBgn0013755	Bro		Carnes et al. 2015				Remolina et al. 2012
FBgn0259246	brp	This study	Carnes et al. 2015
FBgn0264001	bru-3	This study	Carnes et al. 2015
FBgn0005592	btl	This study					Remolina et al. 2012
FBgn0259176	bun	This study			Fabian et al. 2018
FBgn0031150	bves	This study				Ivanov et al. 2015	Remolina et al. 2012
FBgn0001991	Ca-alpha1D	This study	Carnes et al. 2015		Fabian et al. 2018		Remolina et al. 2012
FBgn0264386	Ca-alpha1T	This study	Carnes et al. 2015
FBgn0259822	Ca-beta	This study	Carnes et al. 2015
FBgn0263111	cac	This study	Carnes et al. 2015	Durham et al. 2014
FBgn0031114	cactin				Fabian et al. 2018		Remolina et al. 2012
FBgn0037963	Cad87A	This study	Carnes et al. 2015
FBgn0015609	CadN	This study	Carnes et al. 2015
FBgn0039722	Capa		Carnes et al. 2015		Fabian et al. 2018
FBgn0023095	caps	This study	Carnes et al. 2015
FBgn0000256	capu	This study	Carnes et al. 2015
FBgn0261353	Ccdc56		Carnes et al. 2015		Fabian et al. 2018
FBgn0041342	Cct1		Carnes et al. 2015				Remolina et al. 2012
FBgn0004876	cdi	This study					Remolina et al. 2012
FBgn0015618	Cdk8		Carnes et al. 2015				Remolina et al. 2012
FBgn0000276	CecA1		Carnes et al. 2015		Fabian et al. 2018
FBgn0028509	CenG1A	This study	Carnes et al. 2015
FBgn0031568	CG10019	This study				Ivanov et al. 2015
FBgn0035704	CG10144	This study	Carnes et al. 2015
FBgn0030342	CG10347				Fabian et al. 2018		Remolina et al. 2012
FBgn0030348	CG10352		Carnes et al. 2015		Fabian et al. 2018		Remolina et al. 2012
FBgn0030349	CG10353				Fabian et al. 2018		Remolina et al. 2012
FBgn0036208	CG10361	This study				Ivanov et al. 2015
FBgn0034731	CG10384	This study	Carnes et al. 2015
FBgn0038773	CG10887		Carnes et al. 2015				Remolina et al. 2012
FBgn0038769	CG10889		Carnes et al. 2015				Remolina et al. 2012
FBgn0039235	CG10899	This study			Fabian et al. 2018
FBgn0034693	CG11073	This study	Carnes et al. 2015
FBgn0030408	CG11085	This study					Remolina et al. 2012
FBgn0031139	CG11227				Fabian et al. 2018		Remolina et al. 2012
FBgn0034700	CG11269	This study	Carnes et al. 2015
FBgn0034713	CG11291	This study	Carnes et al. 2015
FBgn0030058	CG11294	This study			Fabian et al. 2018
FBgn0031857	CG11321	This study	Carnes et al. 2015
FBgn0034737	CG11362	This study	Carnes et al. 2015
FBgn0040364	CG11378		Carnes et al. 2015		Fabian et al. 2018
FBgn0029568	CG11381		Carnes et al. 2015		Fabian et al. 2018
FBgn0040363	CG11384		Carnes et al. 2015		Fabian et al. 2018
FBgn0034200	CG11395	This study	Carnes et al. 2015
FBgn0039749	CG11498		Carnes et al. 2015		Fabian et al. 2018
FBgn0035424	CG11505		Carnes et al. 2015				Remolina et al. 2012
FBgn0035437	CG11526	This study			Fabian et al. 2018		Remolina et al. 2012
FBgn0040648	CG11666				Fabian et al. 2018		Remolina et al. 2012
FBgn0031115	CG11710				Fabian et al. 2018		Remolina et al. 2012
FBgn0038683	CG11779	This study					Remolina et al. 2012
FBgn0030346	CG11802				Fabian et al. 2018		Remolina et al. 2012
FBgn0039616	CG11828	This study			Fabian et al. 2018
FBgn0039645	CG11898	This study			Fabian et al. 2018
FBgn0039656	CG11951	This study	Carnes et al. 2015
FBgn0035234	CG12003		Carnes et al. 2015				Remolina et al. 2012
FBgn0035236	CG12004		Carnes et al. 2015				Remolina et al. 2012
FBgn0035445	CG12014		Carnes et al. 2015				Remolina et al. 2012
FBgn0035429	CG12017	This study					Remolina et al. 2012
FBgn0027903	CG12018		Carnes et al. 2015				Remolina et al. 2012
FBgn0035283	CG12024		Carnes et al. 2015				Remolina et al. 2012
FBgn0035285	CG12025	This study	Carnes et al. 2015				Remolina et al. 2012
FBgn0035263	CG12035		Carnes et al. 2015				Remolina et al. 2012
FBgn0039831	CG12054	This study	Carnes et al. 2015
FBgn0043458	CG12084		Carnes et al. 2015				Remolina et al. 2012
FBgn0035227	CG12090		Carnes et al. 2015				Remolina et al. 2012
FBgn0035241	CG12105		Carnes et al. 2015				Remolina et al. 2012
FBgn0028857	CG12448	This study					Remolina et al. 2012
FBgn0086604	CG12484	This study	Carnes et al. 2015
FBgn0035171	CG12502		Carnes et al. 2015		Fabian et al. 2018
FBgn0029657	CG12535	This study			Fabian et al. 2018
FBgn0030952	CG12609		Carnes et al. 2015		Fabian et al. 2018
FBgn0031103	CG12679		Carnes et al. 2015		Fabian et al. 2018		Remolina et al. 2012
FBgn0030666	CG12708	This study			Fabian et al. 2018
FBgn0030420	CG12717				Fabian et al. 2018		Remolina et al. 2012
FBgn0029825	CG12728	This study					Remolina et al. 2012
FBgn0029771	CG12730	This study	Carnes et al. 2015
FBgn0034022	CG12964	This study	Carnes et al. 2015
FBgn0030804	CG13002	This study			Fabian et al. 2018
FBgn0031141	CG1304				Fabian et al. 2018		Remolina et al. 2012
FBgn0036591	CG13050	This study	Carnes et al. 2015
FBgn0036590	CG13065	This study	Carnes et al. 2015
FBgn0031134	CG1314				Fabian et al. 2018		Remolina et al. 2012
FBgn0033703	CG13170	This study	Carnes et al. 2015
FBgn0032609	CG13280	This study			Fabian et al. 2018
FBgn0035643	CG13287	This study	Carnes et al. 2015
FBgn0035949	CG13314	This study					Remolina et al. 2012
FBgn0034684	CG13501	This study	Carnes et al. 2015
FBgn0034723	CG13506	This study	Carnes et al. 2015
FBgn0039209	CG13624	This study	Carnes et al. 2015
FBgn0035816	CG13685		Carnes et al. 2015		Fabian et al. 2018
FBgn0036382	CG13737		Carnes et al. 2015				Remolina et al. 2012
FBgn0035332	CG13801	This study	Carnes et al. 2015
FBgn0035165	CG13887	This study	Carnes et al. 2015
FBgn0035158	CG13895	This study	Carnes et al. 2015
FBgn0035186	CG13912		Carnes et al. 2015				Remolina et al. 2012
FBgn0035237	CG13917		Carnes et al. 2015				Remolina et al. 2012
FBgn0035248	CG13919		Carnes et al. 2015				Remolina et al. 2012
FBgn0025712	CG13920		Carnes et al. 2015				Remolina et al. 2012
FBgn0035267	CG13921	This study	Carnes et al. 2015				Remolina et al. 2012
FBgn0035286	CG13924		Carnes et al. 2015				Remolina et al. 2012
FBgn0035246	CG13928		Carnes et al. 2015				Remolina et al. 2012
FBgn0035256	CG13930		Carnes et al. 2015				Remolina et al. 2012
FBgn0035270	CG13933		Carnes et al. 2015				Remolina et al. 2012
FBgn0036814	CG14073	This study	Carnes et al. 2015			Ivanov et al. 2015
FBgn0036851	CG14082	This study	Carnes et al. 2015
FBgn0030981	CG14191		Carnes et al. 2015		Fabian et al. 2018
FBgn0031033	CG14219	This study			Fabian et al. 2018
FBgn0031062	CG14230	This study			Fabian et al. 2018
FBgn0262730	CG14446	This study	Carnes et al. 2015
FBgn0039647	CG14509	This study			Fabian et al. 2018
FBgn0039617	CG14521	This study			Fabian et al. 2018
FBgn0039612	CG14523		Carnes et al. 2015		Fabian et al. 2018
FBgn0039613	CG14527		Carnes et al. 2015		Fabian et al. 2018
FBgn0039611	CG14528	This study			Fabian et al. 2018
FBgn0040357	CG14624		Carnes et al. 2015		Fabian et al. 2018
FBgn0040365	CG14628		Carnes et al. 2015		Fabian et al. 2018
FBgn0037988	CG14740	This study	Carnes et al. 2015
FBgn0037989	CG14741	This study	Carnes et al. 2015
FBgn0035734	CG14823	This study	Carnes et al. 2015
FBgn0035797	CG14837	This study			Fabian et al. 2018
FBgn0030361	CG1492		Carnes et al. 2015				Remolina et al. 2012
FBgn0035439	CG14961		Carnes et al. 2015				Remolina et al. 2012
FBgn0035440	CG14969		Carnes et al. 2015				Remolina et al. 2012
FBgn0035449	CG14971		Carnes et al. 2015				Remolina et al. 2012
FBgn0031100	CG1504		Carnes et al. 2015		Fabian et al. 2018		Remolina et al. 2012
FBgn0034416	CG15109	This study	Carnes et al. 2015
FBgn0032647	CG15143	This study	Carnes et al. 2015
FBgn0032649	CG15145	This study	Carnes et al. 2015
FBgn0030331	CG15221	This study	Carnes et al. 2015		Fabian et al. 2018
FBgn0028879	CG15270	This study			Fabian et al. 2018
FBgn0031542	CG15414	This study	Carnes et al. 2015			Ivanov et al. 2015
FBgn0031596	CG15429	This study			Fabian et al. 2018
FBgn0031602	CG15431		Carnes et al. 2015		Fabian et al. 2018
FBgn0031132	CG15450				Fabian et al. 2018		Remolina et al. 2012
FBgn0029746	CG15465	This study	Carnes et al. 2015
FBgn0039727	CG15523		Carnes et al. 2015		Fabian et al. 2018
FBgn0039769	CG15534		Carnes et al. 2015		Fabian et al. 2018
FBgn0031627	CG15630	This study			Fabian et al. 2018
FBgn0030347	CG15739		Carnes et al. 2015		Fabian et al. 2018		Remolina et al. 2012
FBgn0030340	CG15740				Fabian et al. 2018		Remolina et al. 2012
FBgn0030336	CG1578				Fabian et al. 2018		Remolina et al. 2012
FBgn0035312	CG15820	This study	Carnes et al. 2015
FBgn0040743	CG15919		Carnes et al. 2015		Fabian et al. 2018
FBgn0031101	CG1631				Fabian et al. 2018		Remolina et al. 2012
FBgn0031561	CG16712	This study	Carnes et al. 2015
FBgn0042198	CG16741	This study	Carnes et al. 2015
FBgn0029941	CG1677		Carnes et al. 2015		Fabian et al. 2018
FBgn0029661	CG16781		Carnes et al. 2015		Fabian et al. 2018
FBgn0038881	CG16791	This study			Fabian et al. 2018
FBgn0032338	CG16854	This study	Carnes et al. 2015
FBgn0031116	CG1695		Carnes et al. 2015				Remolina et al. 2012
FBgn0039972	CG17018	This study					Remolina et al. 2012
FBgn0031099	CG17065				Fabian et al. 2018		Remolina et al. 2012
FBgn0031098	CG17068				Fabian et al. 2018		Remolina et al. 2012
FBgn0040571	CG17193		Carnes et al. 2015				Remolina et al. 2012
FBgn0035249	CG17249		Carnes et al. 2015				Remolina et al. 2012
FBgn0036391	CG17364	This study	Carnes et al. 2015				Remolina et al. 2012
FBgn0031861	CG17375	This study	Carnes et al. 2015
FBgn0040056	CG17698	This study					Remolina et al. 2012
FBgn0035423	CG17737		Carnes et al. 2015				Remolina et al. 2012
FBgn0030061	CG1785	This study			Fabian et al. 2018
FBgn0032600	CG17912	This study			Fabian et al. 2018
FBgn0030360	CG1806		Carnes et al. 2015				Remolina et al. 2012
FBgn0028856	CG18063		Carnes et al. 2015				Remolina et al. 2012
FBgn0035239	CG18170		Carnes et al. 2015				Remolina et al. 2012
FBgn0035262	CG18171		Carnes et al. 2015				Remolina et al. 2012
FBgn0035265	CG18173		Carnes et al. 2015				Remolina et al. 2012
FBgn0038653	CG18208		Carnes et al. 2015				Remolina et al. 2012
FBgn0031469	CG18558	This study	Carnes et al. 2015
FBgn0042185	CG18769	This study	Carnes et al. 2015
FBgn0035290	CG1887		Carnes et al. 2015				Remolina et al. 2012
FBgn0030164	CG1889	This study	Carnes et al. 2015
FBgn0035213	CG2199		Carnes et al. 2015				Remolina et al. 2012
FBgn0027544	CG2217		Carnes et al. 2015		Fabian et al. 2018
FBgn0039790	CG2246	This study	Carnes et al. 2015
FBgn0035204	CG2277		Carnes et al. 2015				Remolina et al. 2012
FBgn0030326	CG2444		Carnes et al. 2015		Fabian et al. 2018
FBgn0030407	CG2543	This study					Remolina et al. 2012
FBgn0030396	CG2556		Carnes et al. 2015				Remolina et al. 2012
FBgn0024997	CG2681		Carnes et al. 2015		Fabian et al. 2018
FBgn0024998	CG2685		Carnes et al. 2015		Fabian et al. 2018
FBgn0030376	CG2750		Carnes et al. 2015				Remolina et al. 2012
FBgn0031468	CG2975	This study	Carnes et al. 2015
FBgn0050015	CG30015	This study	Carnes et al. 2015
FBgn0050089	CG30089	This study	Carnes et al. 2015
FBgn0050122	CG30122	This study	Carnes et al. 2015
FBgn0050268	CG30268	This study	Carnes et al. 2015
FBgn0031645	CG3036	This study	Carnes et al. 2015
FBgn0050456	CG30456	This study	Carnes et al. 2015
FBgn0050463	CG30463	This study	Carnes et al. 2015
FBgn0050466	CG30466	This study	Carnes et al. 2015
FBgn0051016	CG31016	This study	Carnes et al. 2015
FBgn0051036	CG31036	This study	Carnes et al. 2015		Fabian et al. 2018
FBgn0031465	CG3123	This study	Carnes et al. 2015
FBgn0051404	CG31404	This study					Remolina et al. 2012
FBgn0051407	CG31407	This study	Carnes et al. 2015
FBgn0051427	CG31427	This study	Carnes et al. 2015
FBgn0051445	CG31445	This study	Carnes et al. 2015
FBgn0051475	CG31475	This study			Fabian et al. 2018		Remolina et al. 2012
FBgn0051612	CG31612	This study	Carnes et al. 2015
FBgn0051646	CG31646	This study	Carnes et al. 2015
FBgn0051821	CG31821	This study					Remolina et al. 2012
FBgn0029888	CG3192	This study	Carnes et al. 2015
FBgn0052026	CG32026	This study					Remolina et al. 2012
FBgn0052036	CG32036		Carnes et al. 2015				Remolina et al. 2012
FBgn0052037	CG32037		Carnes et al. 2015				Remolina et al. 2012
FBgn0052039	CG32039		Carnes et al. 2015				Remolina et al. 2012
FBgn0052040	CG32040		Carnes et al. 2015				Remolina et al. 2012
FBgn0052082	CG32082	This study	Carnes et al. 2015
FBgn0052085	CG32085	This study	Carnes et al. 2015
FBgn0052137	CG32137	This study	Carnes et al. 2015				Remolina et al. 2012
FBgn0052138	CG32138		Carnes et al. 2015				Remolina et al. 2012
FBgn0052204	CG32204	This study				Ivanov et al. 2015
FBgn0052264	CG32264	This study			Fabian et al. 2018		Remolina et al. 2012
FBgn0052313	CG32313		Carnes et al. 2015				Remolina et al. 2012
FBgn0052319	CG32319		Carnes et al. 2015				Remolina et al. 2012
FBgn0052320	CG32320		Carnes et al. 2015				Remolina et al. 2012
FBgn0052333	CG32333	This study	Carnes et al. 2015				Remolina et al. 2012
FBgn0052354	CG32354	This study			Fabian et al. 2018
FBgn0052369	CG32369	This study			Fabian et al. 2018
FBgn0052373	CG32373	This study	Carnes et al. 2015		Fabian et al. 2018
FBgn0052432	CG32432	This study	Carnes et al. 2015
FBgn0052479	CG32479	This study	Carnes et al. 2015
FBgn0052506	CG32506				Fabian et al. 2018		Remolina et al. 2012
FBgn0052507	CG32507				Fabian et al. 2018		Remolina et al. 2012
FBgn0052521	CG32521	This study					Remolina et al. 2012
FBgn0052523	CG32523	This study					Remolina et al. 2012
FBgn0052547	CG32547	This study			Fabian et al. 2018
FBgn0052582	CG32582	This study			Fabian et al. 2018
FBgn0052645	CG32645	This study	Carnes et al. 2015
FBgn0052683	CG32683	This study	Carnes et al. 2015
FBgn0052687	CG32687			Durham et al. 2014
FBgn0267253	CG32700	This study	Carnes et al. 2015
FBgn0052750	CG32750	This study	Carnes et al. 2015
FBgn0052751	CG32751	This study	Carnes et al. 2015
FBgn0052756	CG32756	This study					Remolina et al. 2012
FBgn0052791	CG32791	This study	Carnes et al. 2015		Fabian et al. 2018
FBgn0034711	CG3290	This study	Carnes et al. 2015
FBgn0028916	CG33090	This study	Carnes et al. 2015
FBgn0053143	CG33143	This study	Carnes et al. 2015
FBgn0053158	CG33158	This study			Fabian et al. 2018
FBgn0053203	CG33203	This study	Carnes et al. 2015		Fabian et al. 2018
FBgn0053230	CG33230		Carnes et al. 2015				Remolina et al. 2012
FBgn0035802	CG33275	This study	Carnes et al. 2015		Fabian et al. 2018
FBgn0053278	CG33278		Carnes et al. 2015		Fabian et al. 2018
FBgn0032120	CG33298	This study	Carnes et al. 2015
FBgn0053310	CG33310	This study			Fabian et al. 2018
FBgn0067629	CG33332	This study	Carnes et al. 2015
FBgn0053459	CG33459		Carnes et al. 2015		Fabian et al. 2018
FBgn0031513	CG3347	This study	Carnes et al. 2015
FBgn0053483	CG33483			Durham et al. 2014
FBgn0053696	CG33696	This study			Fabian et al. 2018		Remolina et al. 2012
FBgn0053700	CG33700	This study	Carnes et al. 2015			Ivanov et al. 2015	Remolina et al. 2012
FBgn0053702	CG33702		Carnes et al. 2015				Remolina et al. 2012
FBgn0035240	CG33791		Carnes et al. 2015				Remolina et al. 2012
FBgn0064119	CG33934		Carnes et al. 2015				Remolina et al. 2012
FBgn0053965	CG33965	This study					Remolina et al. 2012
FBgn0053966	CG33966	This study	Carnes et al. 2015				Remolina et al. 2012
FBgn0053970	CG33970	This study	Carnes et al. 2015		Fabian et al. 2018
FBgn0054040	CG34040	This study	Carnes et al. 2015
FBgn0054056	CG34056	This study	Carnes et al. 2015
FBgn0036008	CG3408		Carnes et al. 2015				Remolina et al. 2012
FBgn0083950	CG34114	This study	Carnes et al. 2015
FBgn0083991	CG34155	This study	Carnes et al. 2015
FBgn0085197	CG34168				Fabian et al. 2018		Remolina et al. 2012
FBgn0085294	CG34265		Carnes et al. 2015				Remolina et al. 2012
FBgn0085349	CG34320		Carnes et al. 2015		Fabian et al. 2018
FBgn0085369	CG34340	This study	Carnes et al. 2015
FBgn0085371	CG34342	This study	Carnes et al. 2015
FBgn0085380	CG34351	This study	Carnes et al. 2015
FBgn0085382	CG34353	This study	Carnes et al. 2015		Fabian et al. 2018
FBgn0085383	CG34354		Carnes et al. 2015		Fabian et al. 2018
FBgn0085384	CG34355	This study	Carnes et al. 2015
FBgn0085385	CG34356	This study					Remolina et al. 2012
FBgn0085391	CG34362	This study			Fabian et al. 2018
FBgn0035998	CG3437		Carnes et al. 2015				Remolina et al. 2012
FBgn0085399	CG34370	This study	Carnes et al. 2015
FBgn0085484	CG34455		Carnes et al. 2015				Remolina et al. 2012
FBgn0085485	CG34456		Carnes et al. 2015				Remolina et al. 2012
FBgn0035996	CG3448		Carnes et al. 2015				Remolina et al. 2012
FBgn0035995	CG3529		Carnes et al. 2015				Remolina et al. 2012
FBgn0035999	CG3552		Carnes et al. 2015				Remolina et al. 2012
FBgn0038697	CG3581	This study					Remolina et al. 2012
FBgn0031562	CG3604	This study	Carnes et al. 2015
FBgn0040397	CG3655	This study	Carnes et al. 2015
FBgn0029824	CG3726	This study					Remolina et al. 2012
FBgn0034755	CG3746	This study	Carnes et al. 2015
FBgn0036423	CG3919	This study					Remolina et al. 2012
FBgn0037788	CG3940	This study	Carnes et al. 2015
FBgn0035989	CG3967		Carnes et al. 2015				Remolina et al. 2012
FBgn0035988	CG3982		Carnes et al. 2015				Remolina et al. 2012
FBgn0058006	CG40006	This study	Carnes et al. 2015
FBgn0030418	CG4004		Carnes et al. 2015		Fabian et al. 2018		Remolina et al. 2012
FBgn0029821	CG4020	This study					Remolina et al. 2012
FBgn0058470	CG40470	This study					Remolina et al. 2012
FBgn0035983	CG4080	This study	Carnes et al. 2015				Remolina et al. 2012
FBgn0029770	CG4151	This study	Carnes et al. 2015
FBgn0028888	CG4168	This study			Fabian et al. 2018
FBgn0087041	CG42231	This study			Fabian et al. 2018
FBgn0259145	CG42260	This study	Carnes et al. 2015
FBgn0259163	CG42268				Fabian et al. 2018		Remolina et al. 2012
FBgn0259179	CG42284	This study	Carnes et al. 2015
FBgn0259213	CG42313	This study			Fabian et al. 2018
FBgn0259224	CG42324	This study	Carnes et al. 2015				Remolina et al. 2012
FBgn0259242	CG42340	This study	Carnes et al. 2015		Fabian et al. 2018
FBgn0259734	CG42388	This study			Fabian et al. 2018
FBgn0259735	CG42389	This study	Carnes et al. 2015		Fabian et al. 2018
FBgn0259935	CG42458	This study	Carnes et al. 2015		Fabian et al. 2018
FBgn0260234	CG42508		Carnes et al. 2015				Remolina et al. 2012
FBgn0260429	CG42524	This study	Carnes et al. 2015
FBgn0260431	CG42526		Carnes et al. 2015				Remolina et al. 2012
FBgn0260487	CG42534	This study		Durham et al. 2014	Fabian et al. 2018
FBgn0260657	CG42540	This study			Fabian et al. 2018
FBgn0260658	CG42541	This study	Carnes et al. 2015
FBgn0260759	CG42557		Carnes et al. 2015		Fabian et al. 2018
FBgn0260760	CG42558		Carnes et al. 2015		Fabian et al. 2018
FBgn0260868	CG42578		Carnes et al. 2015				Remolina et al. 2012
FBgn0260967	CG42590		Carnes et al. 2015		Fabian et al. 2018
FBgn0260968	CG42591		Carnes et al. 2015		Fabian et al. 2018
FBgn0261262	CG42613		Carnes et al. 2015		Fabian et al. 2018		Remolina et al. 2012
FBgn0261536	CG42660	This study			Fabian et al. 2018
FBgn0261537	CG42661	This study			Fabian et al. 2018
FBgn0261548	CG42666	This study	Carnes et al. 2015
FBgn0261550	CG42668	This study					Remolina et al. 2012
FBgn0261555	CG42673		Carnes et al. 2015		Fabian et al. 2018		Remolina et al. 2012
FBgn0261698	CG42732	This study	Carnes et al. 2015
FBgn0261704	CG42740		Carnes et al. 2015		Fabian et al. 2018
FBgn0261801	CG42747	This study	Carnes et al. 2015
FBgn0263354	CG42784	This study	Carnes et al. 2015
FBgn0262026	CG42837	This study	Carnes et al. 2015
FBgn0262150	CG42876	This study	Carnes et al. 2015
FBgn0262508	CG43078	This study	Carnes et al. 2015
FBgn0262536	CG43090	This study	Carnes et al. 2015
FBgn0262794	CG43175	This study	Carnes et al. 2015
FBgn0263005	CG43313	This study		Durham et al. 2014
FBgn0038795	CG4335	This study					Remolina et al. 2012
FBgn0263131	CG43373	This study	Carnes et al. 2015		Fabian et al. 2018
FBgn0263216	CG43386	This study	Carnes et al. 2015
FBgn0028481	CG4341	This study	Carnes et al. 2015
FBgn0263980	CG43729	This study	Carnes et al. 2015
FBgn0264090	CG43759	This study	Carnes et al. 2015
FBgn0264449	CG43867	This study	Carnes et al. 2015
FBgn0264489	CG43897	This study	Carnes et al. 2015
FBgn0264540	CG43919	This study	Carnes et al. 2015
FBgn0264542	CG43921	This study	Carnes et al. 2015
FBgn0265002	CG44153	This study				Ivanov et al. 2015
FBgn0038765	CG4424		Carnes et al. 2015				Remolina et al. 2012
FBgn0265178	CG44243	This study	Carnes et al. 2015
FBgn0265186	CG44251	This study	Carnes et al. 2015
FBgn0265595	CG44422	This study	Carnes et al. 2015
FBgn0035980	CG4447		Carnes et al. 2015				Remolina et al. 2012
FBgn0035981	CG4452		Carnes et al. 2015				Remolina et al. 2012
FBgn0039064	CG4467	This study	Carnes et al. 2015			Ivanov et al. 2015
FBgn0035971	CG4477		Carnes et al. 2015				Remolina et al. 2012
FBgn0266100	CG44837	This study	Carnes et al. 2015
FBgn0266354	CG45002	This study	Carnes et al. 2015
FBgn0266432	CG45062	This study	Carnes et al. 2015
FBgn0266443	CG45073	This study	Carnes et al. 2015
FBgn0266489	CG45088	This study	Carnes et al. 2015
FBgn0266696	CG45186	This study	Carnes et al. 2015
FBgn0266801	CG45263	This study	Carnes et al. 2015
FBgn0034734	CG4554	This study	Carnes et al. 2015
FBgn0038740	CG4562	This study					Remolina et al. 2012
FBgn0029839	CG4660		Carnes et al. 2015				Remolina et al. 2012
FBgn0038735	CG4662		Carnes et al. 2015		Fabian et al. 2018		Remolina et al. 2012
FBgn0034733	CG4752	This study	Carnes et al. 2015
FBgn0038756	CG4783		Carnes et al. 2015		Fabian et al. 2018		Remolina et al. 2012
FBgn0038766	CG4854	This study	Carnes et al. 2015				Remolina et al. 2012
FBgn0030803	CG4880	This study			Fabian et al. 2018
FBgn0028884	CG4892		Carnes et al. 2015		Fabian et al. 2018		Remolina et al. 2012
FBgn0038768	CG4936		Carnes et al. 2015				Remolina et al. 2012
FBgn0031322	CG5001	This study	Carnes et al. 2015
FBgn0038774	CG5023	This study					Remolina et al. 2012
FBgn0030838	CG5445	This study	Carnes et al. 2015		Fabian et al. 2018
FBgn0034364	CG5493	This study	Carnes et al. 2015
FBgn0034158	CG5522	This study	Carnes et al. 2015		Fabian et al. 2018
FBgn0039529	CG5612		Carnes et al. 2015		Fabian et al. 2018
FBgn0039525	CG5646		Carnes et al. 2015		Fabian et al. 2018
FBgn0035943	CG5653	This study					Remolina et al. 2012
FBgn0035942	CG5660	This study					Remolina et al. 2012
FBgn0032455	CG5792	This study			Fabian et al. 2018
FBgn0032587	CG5953	This study	Carnes et al. 2015		Fabian et al. 2018
FBgn0017429	CG5989				Fabian et al. 2018		Remolina et al. 2012
FBgn0034736	CG6018	This study	Carnes et al. 2015
FBgn0038679	CG6040	This study					Remolina et al. 2012
FBgn0029826	CG6041	This study					Remolina et al. 2012
FBgn0029827	CG6048	This study					Remolina et al. 2012
FBgn0030914	CG6106	This study			Fabian et al. 2018
FBgn0030913	CG6123	This study			Fabian et al. 2018
FBgn0039420	CG6154	This study	Carnes et al. 2015
FBgn0036154	CG6168	This study	Carnes et al. 2015
FBgn0027581	CG6191	This study	Carnes et al. 2015
FBgn0038720	CG6231	This study					Remolina et al. 2012
FBgn0035914	CG6282				Fabian et al. 2018		Remolina et al. 2012
FBgn0036085	CG6527	This study	Carnes et al. 2015
FBgn0038917	CG6678	This study	Carnes et al. 2015		Fabian et al. 2018
FBgn0036031	CG6761		Carnes et al. 2015				Remolina et al. 2012
FBgn0032652	CG6870	This study	Carnes et al. 2015
FBgn0038286	CG6966	This study	Carnes et al. 2015
FBgn0035896	CG6983	This study			Fabian et al. 2018
FBgn0035888	CG7120	This study			Fabian et al. 2018
FBgn0030980	CG7406		Carnes et al. 2015		Fabian et al. 2018
FBgn0036153	CG7573	This study	Carnes et al. 2015
FBgn0038627	CG7694			Durham et al. 2014
FBgn0033635	CG7777	This study	Carnes et al. 2015
FBgn0035229	CG7852		Carnes et al. 2015				Remolina et al. 2012
FBgn0035235	CG7879		Carnes et al. 2015				Remolina et al. 2012
FBgn0035251	CG7967		Carnes et al. 2015				Remolina et al. 2012
FBgn0035252	CG7970		Carnes et al. 2015				Remolina et al. 2012
FBgn0035253	CG7971	This study	Carnes et al. 2015				Remolina et al. 2012
FBgn0035260	CG7991	This study	Carnes et al. 2015				Remolina et al. 2012
FBgn0031004	CG7992		Carnes et al. 2015		Fabian et al. 2018
FBgn0036410	CG8100	This study	Carnes et al. 2015				Remolina et al. 2012
FBgn0036043	CG8177		Carnes et al. 2015				Remolina et al. 2012
FBgn0034033	CG8204	This study	Carnes et al. 2015
FBgn0040502	CG8343			Durham et al. 2014
FBgn0035711	CG8519	This study	Carnes et al. 2015
FBgn0035791	CG8539		Carnes et al. 2015		Fabian et al. 2018
FBgn0035733	CG8641	This study	Carnes et al. 2015
FBgn0030837	CG8661	This study			Fabian et al. 2018
FBgn0025833	CG8910	This study	Carnes et al. 2015		Fabian et al. 2018
FBgn0035336	CG9004	This study	Carnes et al. 2015
FBgn0036394	CG9040	This study					Remolina et al. 2012
FBgn0030809	CG9086	This study			Fabian et al. 2018
FBgn0035199	CG9134	This study	Carnes et al. 2015		Fabian et al. 2018		Remolina et al. 2012
FBgn0035203	CG9149		Carnes et al. 2015				Remolina et al. 2012
FBgn0035207	CG9153		Carnes et al. 2015				Remolina et al. 2012
FBgn0035216	CG9168		Carnes et al. 2015				Remolina et al. 2012
FBgn0035218	CG9173		Carnes et al. 2015				Remolina et al. 2012
FBgn0035208	CG9184		Carnes et al. 2015				Remolina et al. 2012
FBgn0035192	CG9194		Carnes et al. 2015				Remolina et al. 2012
FBgn0035181	CG9205		Carnes et al. 2015		Fabian et al. 2018
FBgn0031516	CG9663	This study	Carnes et al. 2015
FBgn0000319	Chc	This study			Fabian et al. 2018
FBgn0000307	chif	This study			Fabian et al. 2018
FBgn0086758	chinmo	This study	Carnes et al. 2015			Ivanov et al. 2015
FBgn0036165	chrb			Durham et al. 2014
FBgn0022702	Cht2	This study	Carnes et al. 2015				Remolina et al. 2012
FBgn0027598	cindr	This study			Fabian et al. 2018
FBgn0000317	ck	This study			Fabian et al. 2018
FBgn0035427	ckd		Carnes et al. 2015				Remolina et al. 2012
FBgn0259152	Clbn	This study	Carnes et al. 2015
FBgn0020503	CLIP-190	This study			Fabian et al. 2018
FBgn0023076	Clk		Carnes et al. 2015		Fabian et al. 2018
FBgn0037015	cmpy	This study	Carnes et al. 2015
FBgn0259236	comm3	This study			Fabian et al. 2018
FBgn0005775	Con	This study	Carnes et al. 2015		Fabian et al. 2018
FBgn0263995	cpo	This study	Carnes et al. 2015
FBgn0039805	Cpr100A	This study			Fabian et al. 2018
FBgn0030394	Cpr11A	This study					Remolina et al. 2012
FBgn0035281	Cpr62Bc		Carnes et al. 2015				Remolina et al. 2012
FBgn0053701	CR33701		Carnes et al. 2015				Remolina et al. 2012
FBgn0085364	CR34335	This study			Fabian et al. 2018
FBgn0261708	CR42745	This study	Carnes et al. 2015
FBgn0262616	CR43142	This study	Carnes et al. 2015
FBgn0264675	CR43960	This study	Carnes et al. 2015
FBgn0265379	CR44320	This study	Carnes et al. 2015
FBgn0265468	CR44361	This study	Carnes et al. 2015
FBgn0265530	CR44380	This study	Carnes et al. 2015
FBgn0265541	CR44391	This study	Carnes et al. 2015
FBgn0265677	CR44484	This study	Carnes et al. 2015
FBgn0265932	CR44721	This study	Carnes et al. 2015
FBgn0265933	CR44722	This study	Carnes et al. 2015
FBgn0265981	CR44760	This study	Carnes et al. 2015
FBgn0266005	CR44779	This study	Carnes et al. 2015
FBgn0266199	CR44894	This study	Carnes et al. 2015
FBgn0266222	CR44917	This study	Carnes et al. 2015
FBgn0266350	CR44999	This study	Carnes et al. 2015
FBgn0266414	CR45054	This study	Carnes et al. 2015
FBgn0266680	CR45170	This study	Carnes et al. 2015
FBgn0266927	CR45378	This study	Carnes et al. 2015
FBgn0267074	CR45518	This study	Carnes et al. 2015
FBgn0267112	CR45552	This study	Carnes et al. 2015
FBgn0267113	CR45553	This study	Carnes et al. 2015
FBgn0267122	CR45562	This study	Carnes et al. 2015
FBgn0267270	CR45706	This study	Carnes et al. 2015
FBgn0267281	CR45717	This study	Carnes et al. 2015
FBgn0036198	crim		Carnes et al. 2015		Fabian et al. 2018
FBgn0001994	crp		Carnes et al. 2015				Remolina et al. 2012
FBgn0025680	cry				Fabian et al. 2018		Remolina et al. 2012
FBgn0030521	CtsB1	This study	Carnes et al. 2015
FBgn0011204	cue		Carnes et al. 2015				Remolina et al. 2012
FBgn0000395	cv-2	This study	Carnes et al. 2015
FBgn0086901	cv-c	This study	Carnes et al. 2015
FBgn0010382	CycE	This study	Carnes et al. 2015
FBgn0001992	Cyp303a1				Fabian et al. 2018		Remolina et al. 2012
FBgn0015033	Cyp4d8		Carnes et al. 2015		Fabian et al. 2018
FBgn0033065	Cyp6w1			Durham et al. 2014
FBgn0000411	D	This study					Remolina et al. 2012
FBgn0033015	d4	This study	Carnes et al. 2015
FBgn0025641	DAAM		Carnes et al. 2015		Fabian et al. 2018
FBgn0036038	defl	This study					Remolina et al. 2012
FBgn0033932	Dh44-R1	This study	Carnes et al. 2015
FBgn0013810	Dhc36C	This study	Carnes et al. 2015
FBgn0013811	Dhc62B		Carnes et al. 2015				Remolina et al. 2012
FBgn0261797	Dhc64C	This study	Carnes et al. 2015
FBgn0085358	Diedel3		Carnes et al. 2015		Fabian et al. 2018
FBgn0011274	Dif	This study	Carnes et al. 2015		Fabian et al. 2018
FBgn0042650	disco-r	This study			Fabian et al. 2018
FBgn0000463	Dl	This study					Remolina et al. 2012
FBgn0001624	dlg1	This study	Carnes et al. 2015		Fabian et al. 2018
FBgn0039683	dmrt99B	This study	Carnes et al. 2015		Fabian et al. 2018
FBgn0000479	dnc	This study	Carnes et al. 2015		Fabian et al. 2018
FBgn0260866	dnr1	This study	Carnes et al. 2015
FBgn0265998	Doa	This study				Ivanov et al. 2015
FBgn0053517	Dop2R	This study			Fabian et al. 2018
FBgn0051361	dpr17	This study	Carnes et al. 2015
FBgn0261871	dpr2	This study	Carnes et al. 2015
FBgn0038282	dpr9	This study	Carnes et al. 2015
FBgn0000492	Dr	This study			Fabian et al. 2018
FBgn0002183	dre4		Carnes et al. 2015				Remolina et al. 2012
FBgn0028408	Drep-2		Carnes et al. 2015	Durham et al. 2014
FBgn0015380	drl		Carnes et al. 2015		Fabian et al. 2018
FBgn0027594	drpr		Carnes et al. 2015				Remolina et al. 2012
FBgn0052274	Drsl1		Carnes et al. 2015				Remolina et al. 2012
FBgn0035434	Drsl5		Carnes et al. 2015				Remolina et al. 2012
FBgn0052268	Drsl6		Carnes et al. 2015				Remolina et al. 2012
FBgn0000497	ds	This study	Carnes et al. 2015
FBgn0261046	Dscam3	This study	Carnes et al. 2015
FBgn0031464	Duox	This study	Carnes et al. 2015
FBgn0004511	dy	This study			Fabian et al. 2018
FBgn0016930	Dyrk2	This study	Carnes et al. 2015
FBgn0260003	Dys	This study			Fabian et al. 2018	Ivanov et al. 2015	Remolina et al. 2012
FBgn0039411	dys	This study				Ivanov et al. 2015
FBgn0264006	dysc	This study	Carnes et al. 2015
FBgn0011766	E2f		Carnes et al. 2015		Fabian et al. 2018
FBgn0262579	Ect4		Carnes et al. 2015		Fabian et al. 2018
FBgn0000547	ed	This study	Carnes et al. 2015
FBgn0015218	eIF-4E	This study	Carnes et al. 2015				Remolina et al. 2012
FBgn0040368	eIF4E-7		Carnes et al. 2015		Fabian et al. 2018
FBgn0026259	eIF5B		Carnes et al. 2015				Remolina et al. 2012
FBgn0005640	Eip63E	This study	Carnes et al. 2015				Remolina et al. 2012
FBgn0000567	Eip74EF	This study			Fabian et al. 2018
FBgn0000568	Eip75B	This study	Carnes et al. 2015
FBgn0264490	Eip93F	This study	Carnes et al. 2015
FBgn0004858	elB	This study	Carnes et al. 2015
FBgn0020443	Elf	This study			Fabian et al. 2018
FBgn0000578	ena	This study	Carnes et al. 2015
FBgn0004875	enc	This study					Remolina et al. 2012
FBgn0028515	EndoGI	This study					Remolina et al. 2012
FBgn0264693	ens	This study	Carnes et al. 2015
FBgn0262111	f	This study			Fabian et al. 2018
FBgn0000633	fas	This study	Carnes et al. 2015
FBgn0000639	Fbp1	This study					Remolina et al. 2012
FBgn0011769	Fdxh		Carnes et al. 2015				Remolina et al. 2012
FBgn0264606	Fife	This study	Carnes et al. 2015	Durham et al. 2014
FBgn0085397	Fili	This study	Carnes et al. 2015
FBgn0024238	Fim	This study	Carnes et al. 2015		Fabian et al. 2018
FBgn0035385	FMRFaR	This study	Carnes et al. 2015				Remolina et al. 2012
FBgn0051774	fred	This study	Carnes et al. 2015
FBgn0029769	frma	This study	Carnes et al. 2015
FBgn0083228	Frq2		Carnes et al. 2015		Fabian et al. 2018
FBgn0016081	fry	This study	Carnes et al. 2015		Fabian et al. 2018		Remolina et al. 2012
FBgn0005390	fs(1)M3	This study					Remolina et al. 2012
FBgn0030327	FucT6		Carnes et al. 2015		Fabian et al. 2018
FBgn0035217	FucTD	This study	Carnes et al. 2015				Remolina et al. 2012
FBgn0004509	Fur1	This study				Ivanov et al. 2015
FBgn0023441	fus	This study	Carnes et al. 2015
FBgn0001083	fw		Carnes et al. 2015				Remolina et al. 2012
FBgn0001085	fz	This study	Carnes et al. 2015				Remolina et al. 2012
FBgn0016797	fz2	This study	Carnes et al. 2015
FBgn0260446	GABA-B-R1	This study			Fabian et al. 2018
FBgn0029667	Gas8		Carnes et al. 2015		Fabian et al. 2018
FBgn0034199	Gbp	This study	Carnes et al. 2015
FBgn0035245	GC		Carnes et al. 2015				Remolina et al. 2012
FBgn0050115	GEFmeso	This study	Carnes et al. 2015
FBgn0250823	gish	This study	Carnes et al. 2015
FBgn0035266	Gk		Carnes et al. 2015				Remolina et al. 2012
FBgn0001108	Gl	This study	Carnes et al. 2015				Remolina et al. 2012
FBgn0024963	GluClalpha	This study			Fabian et al. 2018		Remolina et al. 2012
FBgn0264574	Glut1	This study	Carnes et al. 2015
FBgn0267336	Glut4EF	This study	Carnes et al. 2015
FBgn0052227	gogo	This study	Carnes et al. 2015
FBgn0259211	grh	This study	Carnes et al. 2015
FBgn0029830	Grip	This study					Remolina et al. 2012
FBgn0261278	grp	This study			Fabian et al. 2018
FBgn0010226	GstS1	This study	Carnes et al. 2015
FBgn0031117	GstT3		Carnes et al. 2015		Fabian et al. 2018		Remolina et al. 2012
FBgn0027790	GV1		Carnes et al. 2015				Remolina et al. 2012
FBgn0013973	Gycbeta100B	This study			Fabian et al. 2018
FBgn0042712	HBS1	This study					Remolina et al. 2012
FBgn0041210	HDAC4	This study	Carnes et al. 2015
FBgn0010113	hdc	This study	Carnes et al. 2015		Fabian et al. 2018
FBgn0011224	heph	This study	Carnes et al. 2015
FBgn0031107	HERC2				Fabian et al. 2018		Remolina et al. 2012
FBgn0052529	Hers	This study			Fabian et al. 2018
FBgn0263782	Hmgcr	This study	Carnes et al. 2015
FBgn0264562	Hr4	This study	Carnes et al. 2015
FBgn0038755	Hs6st	This study	Carnes et al. 2015		Fabian et al. 2018		Remolina et al. 2012
FBgn0001216	Hsc70-1		Carnes et al. 2015				Remolina et al. 2012
FBgn0026418	Hsc70Cb	This study					Remolina et al. 2012
FBgn0001223	Hsp22		Carnes et al. 2015				Remolina et al. 2012
FBgn0001228	Hsp67Bb		Carnes et al. 2015				Remolina et al. 2012
FBgn0001229	Hsp67Bc		Carnes et al. 2015				Remolina et al. 2012
FBgn0001233	Hsp83		Carnes et al. 2015				Remolina et al. 2012
FBgn0001235	hth	This study	Carnes et al. 2015
FBgn0028429	I-2		Carnes et al. 2015				Remolina et al. 2012
FBgn0264857	iab-8	This study	Carnes et al. 2015
FBgn0001250	if	This study			Fabian et al. 2018
FBgn0013467	igl	This study	Carnes et al. 2015
FBgn0085351	inaF-A		Carnes et al. 2015		Fabian et al. 2018
FBgn0259918	inaF-B	This study	Carnes et al. 2015		Fabian et al. 2018
FBgn0260466	Indy-2		Carnes et al. 2015				Remolina et al. 2012
FBgn0086613	Ino80	This study			Fabian et al. 2018		Remolina et al. 2012
FBgn0027107	Inx6				Fabian et al. 2018		Remolina et al. 2012
FBgn0053971	Ir62a		Carnes et al. 2015				Remolina et al. 2012
FBgn0035604	Ir64a		Carnes et al. 2015			Ivanov et al. 2015
FBgn0036010	Ir67a				Fabian et al. 2018		Remolina et al. 2012
FBgn0036150	Ir68a	This study	Carnes et al. 2015
FBgn0040308	Jafrac2	This study					Remolina et al. 2012
FBgn0036004	Jarid2		Carnes et al. 2015				Remolina et al. 2012
FBgn0031104	jb		Carnes et al. 2015				Remolina et al. 2012
FBgn0086677	jeb	This study			Fabian et al. 2018
FBgn0039350	jigr1	This study	Carnes et al. 2015
FBgn0263973	jv	This study	Carnes et al. 2015
FBgn0263929	jvl	This study	Carnes et al. 2015
FBgn0028421	Kap3	This study	Carnes et al. 2015
FBgn0040207	kat80			Durham et al. 2014
FBgn0001297	kay	This study			Fabian et al. 2018
FBgn0015400	kek2	This study	Carnes et al. 2015
FBgn0031016	kek5	This study			Fabian et al. 2018
FBgn0019968	Khc-73	This study	Carnes et al. 2015
FBgn0028369	kirre	This study	Carnes et al. 2015		Fabian et al. 2018
FBgn0001316	klar	This study	Carnes et al. 2015
FBgn0004379	Klp67A		Carnes et al. 2015				Remolina et al. 2012
FBgn0001319	kn	This study	Carnes et al. 2015
FBgn0020294	ko	This study	Carnes et al. 2015
FBgn0266450	Kr-h1	This study	Carnes et al. 2015
FBgn0004167	kst	This study	Carnes et al. 2015				Remolina et al. 2012
FBgn0039688	Kul	This study			Fabian et al. 2018
FBgn0259984	kuz	This study	Carnes et al. 2015
FBgn0001332	L	This study	Carnes et al. 2015
FBgn0027334	l(1)G0004		Carnes et al. 2015				Remolina et al. 2012
FBgn0027330	l(1)G0020	This study			Fabian et al. 2018
FBgn0010786	l(3)02640		Carnes et al. 2015				Remolina et al. 2012
FBgn0265276	l(3)neo38	This study	Carnes et al. 2015
FBgn0259247	laccase2	This study	Carnes et al. 2015
FBgn0000464	Lar	This study	Carnes et al. 2015		Fabian et al. 2018
FBgn0008651	lbl	This study			Fabian et al. 2018
FBgn0002543	lea	This study	Carnes et al. 2015
FBgn0026411	Lim1	This study			Fabian et al. 2018
FBgn0034720	Liprin-gamma	This study	Carnes et al. 2015
FBgn0083946	lobo	This study	Carnes et al. 2015
FBgn0051092	LpR2	This study	Carnes et al. 2015
FBgn0032633	Lrch	This study			Fabian et al. 2018
FBgn0053087	LRP1	This study	Carnes et al. 2015
FBgn0002562	Lsp1alpha	This study					Remolina et al. 2012
FBgn0052372	ltl		Carnes et al. 2015		Fabian et al. 2018
FBgn0040765	luna	This study			Fabian et al. 2018
FBgn0002577	m	This study			Fabian et al. 2018
FBgn0029003	mab-21	This study	Carnes et al. 2015				Remolina et al. 2012
FBgn0002641	mal		Carnes et al. 2015		Fabian et al. 2018		Remolina et al. 2012
FBgn0267033	mamo	This study	Carnes et al. 2015
FBgn0265487	mbl	This study	Carnes et al. 2015
FBgn0025874	Meics		Carnes et al. 2015				Remolina et al. 2012
FBgn0040089	meso18E	This study			Fabian et al. 2018
FBgn0032694	MESR3	This study	Carnes et al. 2015
FBgn0035247	metl		Carnes et al. 2015				Remolina et al. 2012
FBgn0031307	MFS3	This study	Carnes et al. 2015
FBgn0261260	mgl	This study			Fabian et al. 2018	Ivanov et al. 2015
FBgn0053208	Mical	This study	Carnes et al. 2015
FBgn0261963	mid		Carnes et al. 2015		Fabian et al. 2018
FBgn0026060	Mipp2	This study	Carnes et al. 2015				Remolina et al. 2012
FBgn0262333	mir-963	This study	Carnes et al. 2015
FBgn0262243	mir-964	This study	Carnes et al. 2015
FBgn0021776	mira	This study					Remolina et al. 2012
FBgn0002772	Mlc1	This study			Fabian et al. 2018	Ivanov et al. 2015
FBgn0023215	Mnt		Carnes et al. 2015		Fabian et al. 2018
FBgn0259481	Mob2	This study	Carnes et al. 2015
FBgn0036448	mop	This study	Carnes et al. 2015
FBgn0260660	Mp	This study	Carnes et al. 2015
FBgn0032456	MRP	This study			Fabian et al. 2018
FBgn0035272	mRpL46		Carnes et al. 2015				Remolina et al. 2012
FBgn0052296	Mrtf	This study	Carnes et al. 2015
FBgn0011666	msi	This study	Carnes et al. 2015
FBgn0261836	Msp300	This study	Carnes et al. 2015
FBgn0011361	mtacp1		Carnes et al. 2015				Remolina et al. 2012
FBgn0040305	MTF-1		Carnes et al. 2015				Remolina et al. 2012
FBgn0035132	mthl10	This study	Carnes et al. 2015
FBgn0035847	mthl7		Carnes et al. 2015		Fabian et al. 2018
FBgn0002869	MtnB		Carnes et al. 2015				Remolina et al. 2012
FBgn0053192	MtnD		Carnes et al. 2015				Remolina et al. 2012
FBgn0261381	mtTFB1		Carnes et al. 2015		Fabian et al. 2018
FBgn0025390	Mur2B	This study	Carnes et al. 2015
FBgn0264272	mwh	This study	Carnes et al. 2015
FBgn0010246	Myo61F		Carnes et al. 2015				Remolina et al. 2012
FBgn0024308	NA				Fabian et al. 2018		Remolina et al. 2012
FBgn0086911	NA			Durham et al. 2014	Fabian et al. 2018
FBgn0002917	na	This study	Carnes et al. 2015
FBgn0032151	nAChRalpha6	This study	Carnes et al. 2015
FBgn0086778	nAChRalpha7	This study			Fabian et al. 2018
FBgn0036414	nan	This study					Remolina et al. 2012
FBgn0261530	nbs	This study					Remolina et al. 2012
FBgn0004374	neb	This study	Carnes et al. 2015
FBgn0029843	Nep1	This study					Remolina et al. 2012
FBgn0265416	Neto	This study	Carnes et al. 2015
FBgn0002940	ninaE		Carnes et al. 2015				Remolina et al. 2012
FBgn0026401	Nipped-B	This study	Carnes et al. 2015
FBgn0024321	NK7.1	This study	Carnes et al. 2015
FBgn0002945	nkd	This study	Carnes et al. 2015
FBgn0031866	Nlg2	This study	Carnes et al. 2015
FBgn0011817	nmo	This study	Carnes et al. 2015		Fabian et al. 2018
FBgn0024320	Npc1a	This study	Carnes et al. 2015
FBgn0261675	Npc1b				Fabian et al. 2018		Remolina et al. 2012
FBgn0264975	Nrg	This study	Carnes et al. 2015
FBgn0015777	nrv2	This study	Carnes et al. 2015
FBgn0034740	nsr	This study	Carnes et al. 2015
FBgn0013342	nSyb		Carnes et al. 2015				Remolina et al. 2012
FBgn0035461	ntc				Fabian et al. 2018		Remolina et al. 2012
FBgn0085424	nub	This study	Carnes et al. 2015
FBgn0036059	nudE		Carnes et al. 2015				Remolina et al. 2012
FBgn0013718	nuf	This study					Remolina et al. 2012
FBgn0024944	Oamb	This study			Fabian et al. 2018
FBgn0032123	Oatp30B	This study	Carnes et al. 2015
FBgn0032433	Oatp33Ea	This study			Fabian et al. 2018
FBgn0261613	Oaz	This study	Carnes et al. 2015
FBgn0031109	Obp19a				Fabian et al. 2018		Remolina et al. 2012
FBgn0031110	Obp19b				Fabian et al. 2018		Remolina et al. 2012
FBgn0031111	Obp19c				Fabian et al. 2018		Remolina et al. 2012
FBgn0011280	Obp19d				Fabian et al. 2018		Remolina et al. 2012
FBgn0031097	obst-A				Fabian et al. 2018		Remolina et al. 2012
FBgn0036009	Or67a				Fabian et al. 2018		Remolina et al. 2012
FBgn0038798	Or92a		Carnes et al. 2015				Remolina et al. 2012
FBgn0019952	Orct			Durham et al. 2014
FBgn0261885	osa	This study	Carnes et al. 2015
FBgn0035264	Oseg4	This study	Carnes et al. 2015				Remolina et al. 2012
FBgn0003016	osp	This study	Carnes et al. 2015
FBgn0030341	p24-1				Fabian et al. 2018		Remolina et al. 2012
FBgn0036005	pall		Carnes et al. 2015				Remolina et al. 2012
FBgn0036007	path	This study	Carnes et al. 2015		Fabian et al. 2018		Remolina et al. 2012
FBgn0003041	pbl	This study			Fabian et al. 2018
FBgn0264815	Pde1c	This study	Carnes et al. 2015
FBgn0038237	Pde6	This study	Carnes et al. 2015
FBgn0259171	Pde9	This study					Remolina et al. 2012
FBgn0014002	Pdi	This study	Carnes et al. 2015
FBgn0016694	Pdp1	This study			Fabian et al. 2018
FBgn0003068	per		Carnes et al. 2015		Fabian et al. 2018
FBgn0022770	Peritrophin-A				Fabian et al. 2018		Remolina et al. 2012
FBgn0035922	Pex7	This study					Remolina et al. 2012
FBgn0036529	pgant8	This study			Fabian et al. 2018
FBgn0035975	PGRP-LA	This study	Carnes et al. 2015				Remolina et al. 2012
FBgn0035976	PGRP-LC	This study	Carnes et al. 2015				Remolina et al. 2012
FBgn0035977	PGRP-LF		Carnes et al. 2015				Remolina et al. 2012
FBgn0039776	PH4alphaEFB	This study	Carnes et al. 2015
FBgn0035438	PHGPx	This study			Fabian et al. 2018		Remolina et al. 2012
FBgn0035997	phol		Carnes et al. 2015				Remolina et al. 2012
FBgn0024315	Picot	This study			Fabian et al. 2018
FBgn0261015	Pif1A	This study	Carnes et al. 2015
FBgn0046874	Pif1B	This study	Carnes et al. 2015
FBgn0035435	PIG-C		Carnes et al. 2015				Remolina et al. 2012
FBgn0029881	pigs	This study	Carnes et al. 2015
FBgn0004872	piwi	This study	Carnes et al. 2015
FBgn0004462	Pk17E	This study			Fabian et al. 2018
FBgn0040079	pkaap		Carnes et al. 2015		Fabian et al. 2018		Remolina et al. 2012
FBgn0259243	Pka-R1	This study	Carnes et al. 2015
FBgn0003091	Pkc53E		Carnes et al. 2015		Fabian et al. 2018
FBgn0003117	pnr	This study	Carnes et al. 2015
FBgn0051660	pog	This study			Fabian et al. 2018
FBgn0023177	Pp4-19C				Fabian et al. 2018		Remolina et al. 2012
FBgn0051105	ppk22	This study			Fabian et al. 2018
FBgn0035785	ppk26	This study	Carnes et al. 2015		Fabian et al. 2018
FBgn0035458	ppk27	This study					Remolina et al. 2012
FBgn0052792	ppk8	This study			Fabian et al. 2018
FBgn0024734	PRL-1	This study					Remolina et al. 2012
FBgn0261243	Psa		Carnes et al. 2015				Remolina et al. 2012
FBgn0263102	psq	This study	Carnes et al. 2015
FBgn0052133	ptip	This study					Remolina et al. 2012
FBgn0004370	Ptp10D	This study	Carnes et al. 2015		Fabian et al. 2018
FBgn0003138	Ptp61F	This study	Carnes et al. 2015				Remolina et al. 2012
FBgn0004369	Ptp99A	This study			Fabian et al. 2018
FBgn0261985	Ptpmeg	This study	Carnes et al. 2015
FBgn0262867	Ptr			Durham et al. 2014
FBgn0003159	ptr	This study	Carnes et al. 2015
FBgn0028577	pUf68		Carnes et al. 2015				Remolina et al. 2012
FBgn0003165	pum	This study	Carnes et al. 2015
FBgn0085407	Pvf3	This study	Carnes et al. 2015
FBgn0003175	px	This study	Carnes et al. 2015
FBgn0262614	pyd	This study	Carnes et al. 2015
FBgn0004636	R	This study	Carnes et al. 2015				Remolina et al. 2012
FBgn0015789	Rab10				Fabian et al. 2018		Remolina et al. 2012
FBgn0030391	Rab40	This study					Remolina et al. 2012
FBgn0035255	RabX5		Carnes et al. 2015				Remolina et al. 2012
FBgn0010333	Rac1		Carnes et al. 2015				Remolina et al. 2012
FBgn0015286	Rala		Carnes et al. 2015		Fabian et al. 2018
FBgn0029840	raptor	This study	Carnes et al. 2015				Remolina et al. 2012
FBgn0023458	Rbcn-3A	This study	Carnes et al. 2015
FBgn0262483	Rbp	This study	Carnes et al. 2015
FBgn0260943	Rbp6	This study	Carnes et al. 2015
FBgn0010263	Rbp9	This study	Carnes et al. 2015
FBgn0031142	r-cup				Fabian et al. 2018		Remolina et al. 2012
FBgn0261549	rdgA	This study			Fabian et al. 2018
FBgn0064227	Rdh	This study					Remolina et al. 2012
FBgn0004244	Rdl	This study	Carnes et al. 2015				Remolina et al. 2012
FBgn0243486	rdo	This study	Carnes et al. 2015
FBgn0030362	regucalcin		Carnes et al. 2015				Remolina et al. 2012
FBgn0260985	RfC4	This study	Carnes et al. 2015
FBgn0266098	rg	This study	Carnes et al. 2015
FBgn0026376	Rgl		Carnes et al. 2015				Remolina et al. 2012
FBgn0261258	rgn	This study	Carnes et al. 2015
FBgn0260442	rhea	This study			Fabian et al. 2018		Remolina et al. 2012
FBgn0004635	rho		Carnes et al. 2015				Remolina et al. 2012
FBgn0030808	RhoGAP15B	This study			Fabian et al. 2018
FBgn0261461	RhoGAP18B		Carnes et al. 2015		Fabian et al. 2018
FBgn0031118	RhoGAP19D		Carnes et al. 2015				Remolina et al. 2012
FBgn0038747	RhoGAP92B		Carnes et al. 2015				Remolina et al. 2012
FBgn0035574	RhoGEF64C	This study			Fabian et al. 2018
FBgn0083940	RhoU	This study	Carnes et al. 2015
FBgn0041096	rols	This study	Carnes et al. 2015
FBgn0015805	Rpd3	This study				Ivanov et al. 2015
FBgn0017579	RpL14				Fabian et al. 2018		Remolina et al. 2012
FBgn0026372	RpL23A		Carnes et al. 2015				Remolina et al. 2012
FBgn0035422	RpL28		Carnes et al. 2015				Remolina et al. 2012
FBgn0014026	RpL7A		Carnes et al. 2015		Fabian et al. 2018
FBgn0003295	ru		Carnes et al. 2015				Remolina et al. 2012
FBgn0003300	run	This study					Remolina et al. 2012
FBgn0083981	RunxA	This study	Carnes et al. 2015		Fabian et al. 2018		Remolina et al. 2012
FBgn0259162	RunxB	This study	Carnes et al. 2015				Remolina et al. 2012
FBgn0003302	rux	This study					Remolina et al. 2012
FBgn0020617	Rx	This study	Carnes et al. 2015
FBgn0003310	S	This study	Carnes et al. 2015
FBgn0043865	SA-2	This study	Carnes et al. 2015				Remolina et al. 2012
FBgn0032330	Samuel	This study	Carnes et al. 2015
FBgn0034408	sano	This study	Carnes et al. 2015
FBgn0003319	Sb	This study	Carnes et al. 2015
FBgn0010575	sbb	This study	Carnes et al. 2015
FBgn0003326	sca	This study	Carnes et al. 2015
FBgn0033033	scaf	This study	Carnes et al. 2015
FBgn0041781	SCAR	This study	Carnes et al. 2015
FBgn0025682	scf		Carnes et al. 2015				Remolina et al. 2012
FBgn0035390	scramb2	This study					Remolina et al. 2012
FBgn0263289	scrib		Carnes et al. 2015		Fabian et al. 2018
FBgn0021764	sdk	This study	Carnes et al. 2015			Ivanov et al. 2015
FBgn0038279	Sdr	This study	Carnes et al. 2015
FBgn0052654	Sec16	This study	Carnes et al. 2015				Remolina et al. 2012
FBgn0011259	Sema-1a	This study	Carnes et al. 2015
FBgn0011260	Sema-2a	This study	Carnes et al. 2015		Fabian et al. 2018
FBgn0264273	Sema-2b	This study	Carnes et al. 2015
FBgn0051632	sens-2	This study	Carnes et al. 2015		Fabian et al. 2018
FBgn0011834	Ser6				Fabian et al. 2018		Remolina et al. 2012
FBgn0020251	sfl	This study	Carnes et al. 2015
FBgn0259956	Sfp24C1	This study	Carnes et al. 2015
FBgn0003371	sgg	This study	Carnes et al. 2015		Fabian et al. 2018
FBgn0085387	shakB	This study	Carnes et al. 2015		Fabian et al. 2018		Remolina et al. 2012
FBgn0015295	shark	This study	Carnes et al. 2015
FBgn0052423	shep	This study	Carnes et al. 2015
FBgn0013733	shot	This study	Carnes et al. 2015
FBgn0263873	sick	This study	Carnes et al. 2015
FBgn0016061	side		Carnes et al. 2015		Fabian et al. 2018
FBgn0266411	sima		Carnes et al. 2015			Ivanov et al. 2015
FBgn0026179	siz	This study	Carnes et al. 2015
FBgn0029761	SK	This study	Carnes et al. 2015
FBgn0051163	SKIP	This study			Fabian et al. 2018
FBgn0052351	S-Lap2				Fabian et al. 2018		Remolina et al. 2012
FBgn0003429	slo	This study	Carnes et al. 2015
FBgn0035539	slow	This study	Carnes et al. 2015
FBgn0086906	sls	This study	Carnes et al. 2015
FBgn0003435	sm	This study	Carnes et al. 2015
FBgn0011288	Snap25	This study					Remolina et al. 2012
FBgn0264357	SNF4Agamma	This study	Carnes et al. 2015
FBgn0035815	Snmp2	This study	Carnes et al. 2015		Fabian et al. 2018
FBgn0085450	Snoo	This study	Carnes et al. 2015
FBgn0086046	snoRNA:Me28S-A1705	This study	Carnes et al. 2015
FBgn0086670	snoRNA:Psi28S-2622		Carnes et al. 2015				Remolina et al. 2012
FBgn0060291	snoRNA:U49:66Db				Fabian et al. 2018		Remolina et al. 2012
FBgn0016978	snRNP-U1-70K	This study	Carnes et al. 2015
FBgn0001965	Sos	This study	Carnes et al. 2015
FBgn0036411	Sox21a	This study					Remolina et al. 2012
FBgn0042630	Sox21b	This study					Remolina et al. 2012
FBgn0263236	SP1029	This study	Carnes et al. 2015		Fabian et al. 2018
FBgn0034371	SP2637	This study	Carnes et al. 2015
FBgn0014031	Spat		Carnes et al. 2015		Fabian et al. 2018
FBgn0010905	Spn	This study	Carnes et al. 2015
FBgn0029768	SPR	This study	Carnes et al. 2015		Fabian et al. 2018
FBgn0085443	spri	This study		Durham et al. 2014
FBgn0010768	sqz				Fabian et al. 2018		Remolina et al. 2012
FBgn0003499	sr	This study		Durham et al. 2014
FBgn0003513	ss	This study	Carnes et al. 2015
FBgn0036389	ssp2		Carnes et al. 2015				Remolina et al. 2012
FBgn0016917	Stat92E		Carnes et al. 2015				Remolina et al. 2012
FBgn0003520	stau	This study	Carnes et al. 2015
FBgn0020248	stet		Carnes et al. 2015				Remolina et al. 2012
FBgn0014388	sty		Carnes et al. 2015				Remolina et al. 2012
FBgn0003638	su(w[a])	This study	Carnes et al. 2015
FBgn0265623	Su(z)2	This study	Carnes et al. 2015
FBgn0038721	subdued	This study					Remolina et al. 2012
FBgn0038826	Syp	This study			Fabian et al. 2018
FBgn0261089	Sytalpha	This study	Carnes et al. 2015
FBgn0004359	T48	This study			Fabian et al. 2018
FBgn0037792	TAF1B	This study	Carnes et al. 2015
FBgn0266579	tau	This study				Ivanov et al. 2015
FBgn0267001	Ten-a	This study	Carnes et al. 2015
FBgn0264845	Tep5	This study	Carnes et al. 2015
FBgn0033652	ths	This study			Fabian et al. 2018
FBgn0014395	tilB	This study					Remolina et al. 2012
FBgn0038118	timeout		Carnes et al. 2015			Ivanov et al. 2015
FBgn0261649	tinc	This study	Carnes et al. 2015
FBgn0011837	Tis11		Carnes et al. 2015				Remolina et al. 2012
FBgn0003716	tkv	This study			Fabian et al. 2018
FBgn0262473	Tl	This study			Fabian et al. 2018
FBgn0086899	tlk	This study	Carnes et al. 2015		Fabian et al. 2018
FBgn0082582	tmod	This study	Carnes et al. 2015
FBgn0265356	tn	This study	Carnes et al. 2015
FBgn0015600	toc	This study	Carnes et al. 2015
FBgn0004885	tok	This study	Carnes et al. 2015		Fabian et al. 2018
FBgn0030412	Tomosyn	This study					Remolina et al. 2012
FBgn0027560	Tps1	This study			Fabian et al. 2018
FBgn0026319	Traf4	This study	Carnes et al. 2015		Fabian et al. 2018
FBgn0038767	trem	This study	Carnes et al. 2015				Remolina et al. 2012
FBgn0035187	Trh		Carnes et al. 2015				Remolina et al. 2012
FBgn0262139	trh	This study	Carnes et al. 2015
FBgn0024277	trio	This study	Carnes et al. 2015		Fabian et al. 2018
FBgn0051471	tRNA:CR31471				Fabian et al. 2018		Remolina et al. 2012
FBgn0051480	tRNA:CR31480	This study	Carnes et al. 2015
FBgn0052363	tRNA:CR32363		Carnes et al. 2015		Fabian et al. 2018
FBgn0011854	tRNA:E4:62Ad		Carnes et al. 2015				Remolina et al. 2012
FBgn0011955	tRNA:R2:42Aa			Durham et al. 2014
FBgn0265194	Trpm	This study	Carnes et al. 2015
FBgn0029837	Tsp5D	This study	Carnes et al. 2015				Remolina et al. 2012
FBgn0035786	Tsp66A	This study			Fabian et al. 2018
FBgn0035936	Tsp66E	This study					Remolina et al. 2012
FBgn0043550	Tsp68C	This study					Remolina et al. 2012
FBgn0265974	ttv	This study	Carnes et al. 2015
FBgn0034046	tun	This study	Carnes et al. 2015
FBgn0039530	Tusp		Carnes et al. 2015		Fabian et al. 2018
FBgn0039436	TwdlB		Carnes et al. 2015		Fabian et al. 2018
FBgn0039437	TwdlL		Carnes et al. 2015		Fabian et al. 2018
FBgn0004889	tws	This study	Carnes et al. 2015
FBgn0015321	UbcD4		Carnes et al. 2015				Remolina et al. 2012
FBgn0011327	Uch-L5		Carnes et al. 2015				Remolina et al. 2012
FBgn0035978	UGP		Carnes et al. 2015				Remolina et al. 2012
FBgn0040260	Ugt36Bc	This study			Fabian et al. 2018
FBgn0035756	unc-13-4A	This study	Carnes et al. 2015
FBgn0036398	upSET	This study					Remolina et al. 2012
FBgn0003963	ush	This study	Carnes et al. 2015
FBgn0040068	Vav		Carnes et al. 2015		Fabian et al. 2018
FBgn0026753	Vha13	This study					Remolina et al. 2012
FBgn0262512	Vha14-1	This study	Carnes et al. 2015
FBgn0053544	Vkor		Carnes et al. 2015		Fabian et al. 2018
FBgn0034708	Vps35	This study	Carnes et al. 2015
FBgn0243516	Vrp1	This study	Carnes et al. 2015
FBgn0263512	Vsx2	This study	Carnes et al. 2015
FBgn0261563	wb	This study	Carnes et al. 2015
FBgn0027492	wdb		Carnes et al. 2015		Fabian et al. 2018
FBgn0038749	Xport		Carnes et al. 2015				Remolina et al. 2012
FBgn0035917	Zasp66	This study	Carnes et al. 2015		Fabian et al. 2018		Remolina et al. 2012
FBgn0036044	Zasp67		Carnes et al. 2015				Remolina et al. 2012
FBgn0039714	Zip99C	This study	Carnes et al. 2015
FBgn0035432	ZnT63C		Carnes et al. 2015				Remolina et al. 2012
FBgn0052311	zormin	This study	Carnes et al. 2015

## Sheet: C. GO enrichment analysis
				Not Adjusted for Gene Length			Adjusted for Gene Length
GO ID	Go Term	Description	Observed Number	Expected Number	P-value	FDR (Benjamini-Hochberg)	Expected Number	P-value	FDR (Benjamini-Hochberg)
GO:0007015	Biological Process	actin filament organization	17	5.8467	9.999e-05	0.0032724	10.7917	0.0253975	0.963005
GO:0042067	Biological Process	establishment of ommatidial planar polarity	10	2.3523	9.999e-05	0.0032724	6.1734	0.0550945	0.963005
GO:0007480	Biological Process	imaginal disc-derived leg morphogenesis	17	4.4918	9.999e-05	0.0032724	12.559	0.0863914	0.963005
GO:0016318	Biological Process	ommatidial rotation	10	2.1052	9.999e-05	0.0032724	6.6901	0.0866913	0.963005
GO:0007476	Biological Process	imaginal disc-derived wing morphogenesis	49	15.8739	9.999e-05	0.0032724	42.1469	0.109189	0.963005
GO:0007424	Biological Process	open tracheal system development	24	8.2106	9.999e-05	0.0032724	19.3286	0.119688	0.963005
GO:0048675	Biological Process	axon extension	10	1.5842	9.999e-05	0.0032724	7.4221	0.125787	0.963005
GO:0048477	Biological Process	oogenesis	34	16.6207	9.999e-05	0.0032724	29.7323	0.194681	0.963005
GO:0007411	Biological Process	axon guidance	35	12.6692	9.999e-05	0.0032724	32.5619	0.333467	1
GO:0007155	Biological Process	cell adhesion	22	9.0915	9.999e-05	0.0032724	20.5829	0.39666	1
GO:0007156	Biological Process	homophilic cell adhesion via plasma membrane adhesion molecules	10	2.5078	9.999e-05	0.0032724	10.5008	0.662134	1
GO:0003779	Molecular Function	actin binding	25	8.7919	9.999e-05	0.00392461	17.3026	0.0238976	0.839866
GO:0043565	Molecular Function	sequence-specific DNA binding	33	16.9808	9.999e-05	0.00392461	29.5488	0.258074	1
GO:0005515	Molecular Function	protein binding	74	44.7437	9.999e-05	0.00392461	71.1552	0.361564	1
GO:0003700	Molecular Function	DNA-binding transcription factor activity	56	29.2025	9.999e-05	0.00392461	54.5212	0.433557	1
GO:0045177	Cellular Component	apical part of cell	10	2.7108	0.00029997	0.00412459	5.4364	0.0277972	0.959654
GO:0016323	Cellular Component	basolateral plasma membrane	9	2.0577	0.00019998	0.00412459	5.0952	0.0335966	0.959654
GO:0005938	Cellular Component	cell cortex	17	5.7119	0.00019998	0.00412459	11.1304	0.0348965	0.959654
GO:0045179	Cellular Component	apical cortex	9	2.2227	0.00029997	0.00412459	6.3417	0.144686	1
GO:0005912	Cellular Component	adherens junction	11	3.0046	0.00029997	0.00412459	8.3356	0.164684	1
GO:0030424	Cellular Component	axon	13	4.0292	0.00029997	0.00412459	10.7767	0.244476	1
GO:0031594	Cellular Component	neuromuscular junction	13	3.4681	9.999e-05	0.00412459	11.088	0.275472	1
GO:0005886	Cellular Component	plasma membrane	72	32.5782	9.999e-05	0.00412459	67.737	0.279072	1
GO:0007165	Biological Process	signal transduction	23	9.3334	0.00019998	0.00553791	19.4982	0.19798	0.963005
GO:0006355	Biological Process	regulation of transcription, DNA-templated	47	27.248	0.00019998	0.00553791	46.9435	0.522548	1
GO:0005085	Molecular Function	guanyl-nucleotide exchange factor activity	9	2.1695	0.00029997	0.0067279	4.5914	0.0149985	0.839866
GO:0000166	Molecular Function	nucleotide binding	27	13.3601	0.00029997	0.0067279	19.7531	0.0320968	0.839866
GO:0008092	Molecular Function	cytoskeletal protein binding	8	1.745	0.00029997	0.0067279	5.8977	0.19578	1
GO:0035206	Biological Process	regulation of hemocyte proliferation	9	2.0924	0.00029997	0.00674933	5.2792	0.0389961	0.963005
GO:0007391	Biological Process	dorsal closure	18	7.5684	0.00029997	0.00674933	15.5125	0.271673	1
GO:0007268	Biological Process	chemical synaptic transmission	12	3.9093	0.00029997	0.00674933	10.5103	0.335066	1
GO:0007520	Biological Process	myoblast fusion	9	2.3224	0.00039996	0.00757819	5.1765	0.0365963	0.963005
GO:0008360	Biological Process	regulation of cell shape	17	6.7229	0.00039996	0.00757819	12.6003	0.0955904	0.963005
GO:0007427	Biological Process	epithelial cell migration, open tracheal system	9	2.5691	0.00039996	0.00757819	6.8575	0.218378	0.963005
GO:0007426	Biological Process	tracheal outgrowth, open tracheal system	8	1.8943	0.00049995	0.008181	4.2074	0.0342966	0.963005
GO:0030707	Biological Process	ovarian follicle cell development	13	4.2227	0.00049995	0.008181	8.9172	0.079792	0.963005
GO:0008045	Biological Process	motor neuron axon guidance	13	4.3751	0.00049995	0.008181	13.9782	0.694331	1
GO:0016324	Cellular Component	apical plasma membrane	11	3.6982	0.00069993	0.0085547	7.9332	0.139086	1
GO:0048471	Cellular Component	perinuclear region of cytoplasm	10	3.3228	0.00079992	0.00879912	6.6227	0.079892	1
GO:0071456	Biological Process	cellular response to hypoxia	8	2.0123	0.00069993	0.00969134	4.4125	0.0308969	0.963005
GO:0042052	Biological Process	rhabdomere development	9	2.661	0.00069993	0.00969134	4.9651	0.0365963	0.963005
GO:0045887	Biological Process	positive regulation of synaptic growth at neuromuscular junction	7	1.5581	0.00069993	0.00969134	4.3419	0.10289	0.963005
GO:0007298	Biological Process	border follicle cell migration	19	8.3122	0.00069993	0.00969134	16.666	0.286271	1
GO:0051726	Biological Process	regulation of cell cycle	16	6.4776	0.00079992	0.0102847	8.5759	0.00459954	0.827917
GO:0008407	Biological Process	chaeta morphogenesis	11	3.4588	0.00079992	0.0102847	6.9888	0.0620938	0.963005
GO:0005887	Cellular Component	integral component of plasma membrane	27	14.6281	0.00109989	0.0109989	30.9469	0.831717	1
GO:0008039	Biological Process	synaptic target recognition	9	2.4032	0.0009999	0.0124126	8.0117	0.39956	1
GO:0007157	Biological Process	heterophilic cell-cell adhesion via plasma membrane cell adhesion molecules	8	2.1138	0.00109989	0.0131987	7.9449	0.568943	1
GO:0016203	Biological Process	muscle attachment	9	2.7021	0.00119988	0.0139341	5.9723	0.114389	0.963005
GO:0007274	Biological Process	neuromuscular synaptic transmission	11	3.8118	0.00129987	0.0146235	8.3435	0.171383	0.963005
GO:0007474	Biological Process	imaginal disc-derived wing vein specification	11	3.9318	0.00139986	0.0152712	10.1198	0.425957	1
GO:0016021	Cellular Component	integral component of membrane	104	79.2781	0.00179982	0.0164984	97.1715	0.214479	1
GO:0007173	Biological Process	epidermal growth factor receptor signaling pathway	9	2.6433	0.00159984	0.0169395	5.6552	0.0777922	0.963005
GO:0007350	Biological Process	blastoderm segmentation	7	1.753	0.00169983	0.0169983	3.1379	0.019898	0.963005
GO:0007623	Biological Process	circadian rhythm	9	2.7591	0.00169983	0.0169983	6.0351	0.113489	0.963005
GO:0007417	Biological Process	central nervous system development	15	6.3314	0.00179982	0.0175118	12.2959	0.220078	0.963005
GO:0016477	Biological Process	cell migration	7	1.88	0.00189981	0.0175367	5.333	0.255174	0.998326
GO:0048749	Biological Process	compound eye development	19	9.5329	0.00189981	0.0175367	17.9105	0.426857	1
GO:0008586	Biological Process	imaginal disc-derived wing vein morphogenesis	10	3.5039	0.0019998	0.0179982	9.8589	0.550345	1
GO:0007517	Biological Process	muscle organ development	13	5.4149	0.00219978	0.0193151	11.0164	0.282072	1
GO:0007400	Biological Process	neuroblast fate determination	7	2.045	0.00249975	0.0214264	4.1937	0.0954905	0.963005
GO:0051225	Biological Process	spindle assembly	7	1.9778	0.00269973	0.0226024	2.1247	0.00319968	0.827917
GO:0007010	Biological Process	cytoskeleton organization	9	3.1617	0.00329967	0.0263974	4.8831	0.0324968	0.963005
GO:0035147	Biological Process	branch fusion, open tracheal system	6	1.5636	0.00329967	0.0263974	4.3224	0.225277	0.963005
GO:0002121	Biological Process	inter-male aggressive behavior	10	3.8295	0.00339966	0.026606	10.1301	0.587441	1
GO:0030178	Biological Process	negative regulation of Wnt signaling pathway	7	2.0391	0.00369963	0.027181	4.2264	0.0974903	0.963005
GO:0042078	Biological Process	germ-line stem cell division	6	1.6035	0.00369963	0.027181	4.055	0.156284	0.963005
GO:0007507	Biological Process	heart development	11	4.3659	0.00359964	0.027181	11.4556	0.621038	1
GO:0008237	Molecular Function	metallopeptidase activity	8	2.3378	0.0019998	0.0285426	3.0109	0.00309969	0.486651
GO:0003729	Molecular Function	mRNA binding	25	13.3791	0.0019998	0.0285426	19.0479	0.0639936	1
GO:0003730	Molecular Function	mRNA 3'-UTR binding	7	1.9503	0.00189981	0.0285426	4.745	0.132587	1
GO:0035317	Biological Process	imaginal disc-derived wing hair organization	6	1.5636	0.0039996	0.0287971	3.6683	0.135586	0.963005
GO:0046716	Biological Process	muscle cell cellular homeostasis	7	2.1177	0.00429957	0.0297663	5.0113	0.188881	0.963005
GO:0030036	Biological Process	actin cytoskeleton organization	10	3.7321	0.00429957	0.0297663	7.562	0.206179	0.963005
GO:0045433	Biological Process	male courtship behavior, veined wing generated song production	6	1.5842	0.00479952	0.0319968	4.122	0.20248	0.963005
GO:0006812	Biological Process	cation transport	9	3.3637	0.0049995	0.032724	6.9475	0.235076	0.963005
GO:0007498	Biological Process	mesoderm development	12	5.218	0.00509949	0.0327824	10.3363	0.328567	1
GO:0045169	Cellular Component	fusome	8	2.6531	0.00409959	0.0346888	4.6613	0.070293	1
GO:0016055	Biological Process	Wnt signaling pathway	10	4.068	0.00579942	0.0366279	8.7259	0.366663	1
GO:0007435	Biological Process	salivary gland morphogenesis	10	4.0569	0.00609939	0.0372166	9.9182	0.547945	1
GO:0016319	Biological Process	mushroom body development	12	5.2325	0.0059994	0.0372166	11.9149	0.553045	1
GO:0005737	Cellular Component	cytoplasm	87	66.5787	0.0049995	0.0392818	81.1541	0.229177	1
GO:0035159	Biological Process	regulation of tube length, open tracheal system	6	1.807	0.00669933	0.040196	4.5064	0.273673	1
GO:0035071	Biological Process	salivary gland cell autophagic cell death	12	5.3621	0.00709929	0.0418974	7.7532	0.0628937	0.963005
GO:0005856	Cellular Component	cytoskeleton	9	3.4949	0.00639936	0.0439956	7.9826	0.39956	1
GO:0005634	Cellular Component	nucleus	135	110.567	0.00629937	0.0439956	134.452	0.49755	1
GO:0007605	Biological Process	sensory perception of sound	10	4.132	0.00779922	0.044567	7.26	0.162984	0.963005
GO:0051124	Biological Process	synaptic growth at neuromuscular junction	7	2.3412	0.00769923	0.044567	6.5836	0.50055	1
GO:0007423	Biological Process	sensory organ development	11	4.7501	0.00819918	0.0458136	7.9624	0.142286	0.963005
GO:0046331	Biological Process	lateral inhibition	26	15.7319	0.00829917	0.0458136	22.4097	0.214679	0.963005
GO:0045475	Biological Process	locomotor rhythm	10	4.274	0.00839916	0.0458136	8.2673	0.30157	1
GO:0048813	Biological Process	dendrite morphogenesis	23	13.4259	0.00859914	0.0462043	24.8958	0.718228	1

## Sheet: D. Human Orthologs
Fly Gene ID	Fly Gene Symbol	Human Gene ID	Human Gene Symbol	DIOPT Score	Prediction Derived From
FBgn0004168	5-HT1A	3350	HTR1A	8	Compara, Hieranoid, Homologene, Inparanoid, Isobase, OrthoInspector, Panther, Phylome
FBgn0004168	5-HT1A	3352	HTR1D	5	Compara, OrthoInspector, orthoMCL, Panther, Phylome
FBgn0004168	5-HT1A	3351	HTR1B	4	Compara, OrthoInspector, Panther, Phylome
FBgn0004168	5-HT1A	3355	HTR1F	4	Compara, OrthoInspector, Panther, Phylome
FBgn0004168	5-HT1A	3354	HTR1E	3	Compara, Panther, Phylome
FBgn0000008	a	23037	PDZD2	4	OrthoDB, OrthoInspector, RoundUp, TreeFam
FBgn0000008	a	3603	IL16	3	OrthoDB, OrthoInspector, TreeFam
FBgn0023129	aay	5723	PSPH	14	Compara, eggNOG, Hieranoid, Homologene, Inparanoid, Isobase, OMA, OrthoFinder, OrthoInspector, orthoMCL, Panther, Phylome, RoundUp, TreeFam
FBgn0035244	ABCB7	22	ABCB7	14	Compara, eggNOG, Hieranoid, Homologene, Inparanoid, OMA, OrthoDB, OrthoFinder, OrthoInspector, orthoMCL, Panther, Phylome, RoundUp, TreeFam
FBgn0035244	ABCB7	10058	ABCB6	3	eggNOG, OrthoDB, orthoMCL
FBgn0000024	Ace	590	BCHE	10	Compara, eggNOG, Inparanoid, OrthoDB, OrthoFinder, OrthoInspector, orthoMCL, Panther, Phylome, TreeFam
FBgn0000024	Ace	43	ACHE	9	Compara, eggNOG, Inparanoid, OrthoDB, OrthoInspector, orthoMCL, Phylome, RoundUp, TreeFam
FBgn0000042	Act5C	60	ACTB	11	eggNOG, Hieranoid, Inparanoid, OMA, OrthoDB, OrthoFinder, OrthoInspector, orthoMCL, Panther, RoundUp, TreeFam
FBgn0000042	Act5C	71	ACTG1	11	eggNOG, Hieranoid, Homologene, Inparanoid, OMA, OrthoDB, OrthoFinder, OrthoInspector, orthoMCL, RoundUp, TreeFam
FBgn0000042	Act5C	345651	ACTBL2	5	eggNOG, OrthoDB, OrthoFinder, orthoMCL, Panther
FBgn0000042	Act5C	70	ACTC1	4	eggNOG, OrthoDB, OrthoFinder, orthoMCL
FBgn0000042	Act5C	72	ACTG2	4	eggNOG, OrthoDB, OrthoFinder, orthoMCL
FBgn0000042	Act5C	58	ACTA1	4	eggNOG, OrthoDB, OrthoFinder, orthoMCL
FBgn0000042	Act5C	59	ACTA2	4	eggNOG, OrthoDB, OrthoFinder, orthoMCL
FBgn0000042	Act5C	653269	POTEI	4	eggNOG, OrthoDB, orthoMCL, TreeFam
FBgn0000042	Act5C	653781	POTEJ	4	eggNOG, OrthoDB, orthoMCL, TreeFam
FBgn0000042	Act5C	728378	POTEF	4	eggNOG, OrthoDB, orthoMCL, TreeFam
FBgn0000042	Act5C	445582	POTEE	3	eggNOG, OrthoDB, TreeFam
FBgn0038341	AdamTS-A	56999	ADAMTS9	11	Compara, eggNOG, Hieranoid, Inparanoid, OMA, OrthoDB, OrthoInspector, orthoMCL, Panther, Phylome, RoundUp
FBgn0038341	AdamTS-A	80070	ADAMTS20	11	Compara, eggNOG, Hieranoid, Inparanoid, Isobase, OrthoDB, OrthoInspector, orthoMCL, Panther, Phylome, RoundUp
FBgn0038341	AdamTS-A	9510	ADAMTS1	6	eggNOG, OrthoDB, orthoMCL, Panther, Phylome, RoundUp
FBgn0038341	AdamTS-A	9507	ADAMTS4	5	eggNOG, OrthoDB, orthoMCL, Panther, Phylome
FBgn0038341	AdamTS-A	170689	ADAMTS15	5	eggNOG, OrthoDB, orthoMCL, Panther, Phylome
FBgn0038341	AdamTS-A	11095	ADAMTS8	5	eggNOG, OrthoDB, orthoMCL, Panther, Phylome
FBgn0038341	AdamTS-A	11096	ADAMTS5	4	OrthoDB, orthoMCL, Panther, Phylome
FBgn0038341	AdamTS-A	11174	ADAMTS6	3	eggNOG, OrthoInspector, orthoMCL
FBgn0038341	AdamTS-A	170692	ADAMTS18	3	eggNOG, orthoMCL, TreeFam
FBgn0038341	AdamTS-A	170690	ADAMTS16	3	eggNOG, orthoMCL, TreeFam
FBgn0026086	Adar	104	ADARB1	13	Compara, eggNOG, Hieranoid, Homologene, Inparanoid, OMA, OrthoDB, OrthoFinder, OrthoInspector, Panther, Phylome, RoundUp, TreeFam
FBgn0026086	Adar	105	ADARB2	12	Compara, eggNOG, Hieranoid, Inparanoid, OrthoDB, OrthoFinder, OrthoInspector, orthoMCL, Panther, Phylome, RoundUp, TreeFam
FBgn0026086	Adar	103	ADAR	3	eggNOG, OrthoDB, RoundUp
FBgn0020513	ade5	10606	PAICS	14	Compara, eggNOG, Hieranoid, Homologene, Inparanoid, OMA, OrthoDB, OrthoFinder, OrthoInspector, orthoMCL, Panther, Phylome, RoundUp, TreeFam
FBgn0250816	AGO3	9271	PIWIL1	9	eggNOG, Hieranoid, Inparanoid, OMA, OrthoDB, OrthoInspector, orthoMCL, Panther, RoundUp
FBgn0250816	AGO3	55124	PIWIL2	9	Compara, eggNOG, Homologene, OrthoDB, OrthoInspector, orthoMCL, Phylome, RoundUp, TreeFam
FBgn0250816	AGO3	143689	PIWIL4	7	eggNOG, Hieranoid, Inparanoid, OrthoDB, OrthoInspector, orthoMCL, Panther
FBgn0250816	AGO3	440822	PIWIL3	6	eggNOG, Hieranoid, Inparanoid, OrthoDB, orthoMCL, Panther
FBgn0034711	Alp2	251	ALPPL2	8	Compara, eggNOG, Homologene, Inparanoid, OrthoDB, OrthoFinder, Panther, Phylome
FBgn0034711	Alp2	248	ALPI	7	Compara, eggNOG, Inparanoid, OrthoDB, OrthoFinder, Panther, Phylome
FBgn0034711	Alp2	250	ALPP	7	Compara, eggNOG, Inparanoid, OrthoDB, OrthoFinder, Panther, Phylome
FBgn0034711	Alp2	249	ALPL	7	Compara, eggNOG, Inparanoid, OrthoDB, OrthoFinder, Panther, Phylome
FBgn0010215	alpha-Cat	1496	CTNNA2	14	Compara, eggNOG, Hieranoid, Homologene, Inparanoid, OMA, OrthoDB, OrthoFinder, OrthoInspector, orthoMCL, Panther, Phylome, RoundUp, TreeFam
FBgn0010215	alpha-Cat	1495	CTNNA1	13	Compara, eggNOG, Hieranoid, Inparanoid, Isobase, OMA, OrthoDB, OrthoFinder, OrthoInspector, orthoMCL, Panther, Phylome, TreeFam
FBgn0010215	alpha-Cat	29119	CTNNA3	7	Compara, eggNOG, OrthoDB, orthoMCL, Panther, Phylome, TreeFam
FBgn0025725	alphaCOP	1314	COPA	14	Compara, eggNOG, Hieranoid, Homologene, Inparanoid, Isobase, OMA, OrthoFinder, OrthoInspector, orthoMCL, Panther, Phylome, RoundUp, TreeFam
FBgn0250789	alpha-Spec	6709	SPTAN1	15	Compara, eggNOG, Hieranoid, Homologene, Inparanoid, Isobase, OMA, OrthoDB, OrthoFinder, OrthoInspector, orthoMCL, Panther, Phylome, RoundUp, TreeFam
FBgn0250789	alpha-Spec	6708	SPTA1	6	Compara, eggNOG, orthoMCL, Panther, Phylome, TreeFam
FBgn0023179	amon	5126	PCSK2	14	Compara, eggNOG, Hieranoid, Homologene, Inparanoid, Isobase, OMA, OrthoFinder, OrthoInspector, orthoMCL, Panther, Phylome, RoundUp, TreeFam
FBgn0023179	amon	5122	PCSK1	3	eggNOG, OrthoFinder, RoundUp
FBgn0023179	amon	5045	FURIN	3	eggNOG, OrthoFinder, RoundUp
FBgn0023179	amon	5046	PCSK6	3	eggNOG, OrthoFinder, TreeFam
FBgn0023179	amon	5125	PCSK5	3	eggNOG, OrthoFinder, TreeFam
FBgn0052626	AMPdeam	271	AMPD2	13	Compara, eggNOG, Hieranoid, Homologene, Inparanoid, OMA, OrthoDB, OrthoFinder, OrthoInspector, Panther, Phylome, RoundUp, TreeFam
FBgn0052626	AMPdeam	272	AMPD3	6	Compara, eggNOG, OrthoDB, Panther, RoundUp, TreeFam
FBgn0052626	AMPdeam	270	AMPD1	5	Compara, eggNOG, OrthoDB, Panther, TreeFam
FBgn0027356	Amph	274	BIN1	10	Compara, Hieranoid, Inparanoid, OrthoFinder, OrthoInspector, orthoMCL, Panther, Phylome, RoundUp, TreeFam
FBgn0027356	Amph	273	AMPH	10	Compara, eggNOG, Hieranoid, Inparanoid, OrthoFinder, OrthoInspector, Panther, Phylome, RoundUp, TreeFam
FBgn0027356	Amph	51411	BIN2	7	Compara, OMA, OrthoFinder, OrthoInspector, Panther, Phylome, TreeFam
FBgn0032536	Ance-3	1636	ACE	7	Compara, eggNOG, Isobase, OrthoDB, Panther, Phylome, TreeFam
FBgn0032536	Ance-3	59272	ACE2	5	eggNOG, Inparanoid, OrthoDB, Phylome, TreeFam
FBgn0261788	Ank2	287	ANK2	7	Compara, eggNOG, Inparanoid, OrthoDB, OrthoFinder, OrthoInspector, RoundUp
FBgn0261788	Ank2	288	ANK3	7	Compara, eggNOG, Inparanoid, OrthoDB, OrthoFinder, OrthoInspector, RoundUp
FBgn0261788	Ank2	286	ANK1	5	Compara, eggNOG, OrthoDB, OrthoFinder, RoundUp
FBgn0029879	APC7	51434	ANAPC7	13	Compara, eggNOG, Hieranoid, Homologene, Inparanoid, OMA, OrthoDB, OrthoFinder, OrthoInspector, orthoMCL, Panther, Phylome, TreeFam
FBgn0032136	Apoltp	400499	LOC400499	4	Compara, eggNOG, OrthoFinder, Panther
FBgn0032136	Apoltp	338	APOB	4	Isobase, OrthoInspector, Phylome, RoundUp
FBgn0025186	ari-2	10425	ARIH2	15	Compara, eggNOG, Hieranoid, Homologene, Inparanoid, Isobase, OMA, OrthoDB, OrthoFinder, OrthoInspector, orthoMCL, Panther, Phylome, RoundUp, TreeFam
FBgn0025186	ari-2	25820	ARIH1	4	eggNOG, OrthoDB, OrthoFinder, orthoMCL
FBgn0000121	Arr2	409	ARRB2	7	Compara, eggNOG, Isobase, OrthoDB, OrthoFinder, Panther, Phylome
FBgn0000121	Arr2	408	ARRB1	6	Compara, eggNOG, OrthoDB, OrthoFinder, Panther, Phylome
FBgn0000121	Arr2	6295	SAG	6	Compara, eggNOG, OrthoDB, OrthoFinder, Panther, Phylome
FBgn0000121	Arr2	407	ARR3	5	Compara, eggNOG, OrthoFinder, Panther, Phylome
FBgn0034606	ASPP	23368	PPP1R13B	13	Compara, eggNOG, Inparanoid, Isobase, OMA, OrthoDB, OrthoFinder, OrthoInspector, orthoMCL, Panther, Phylome, RoundUp, TreeFam
FBgn0034606	ASPP	7159	TP53BP2	12	Compara, eggNOG, Inparanoid, OMA, OrthoDB, OrthoFinder, OrthoInspector, orthoMCL, Panther, Phylome, RoundUp, TreeFam
FBgn0034606	ASPP	10848	PPP1R13L	4	eggNOG, Hieranoid, OrthoDB, TreeFam
FBgn0020762	Atet	64137	ABCG4	12	Compara, eggNOG, Hieranoid, Homologene, Inparanoid, Isobase, OMA, OrthoDB, OrthoFinder, Panther, Phylome, TreeFam
FBgn0020762	Atet	9619	ABCG1	9	Compara, eggNOG, Hieranoid, Inparanoid, OMA, OrthoFinder, Panther, Phylome, TreeFam
FBgn0020762	Atet	64240	ABCG5	3	eggNOG, OrthoDB, OrthoFinder
FBgn0020762	Atet	64241	ABCG8	3	eggNOG, OrthoDB, OrthoFinder
FBgn0028550	Atf3	467	ATF3	6	eggNOG, OrthoDB, OrthoFinder, orthoMCL, Panther, RoundUp
FBgn0028550	Atf3	122953	JDP2	4	eggNOG, OrthoDB, Panther, RoundUp
FBgn0264325	Atg6	8678	BECN1	15	Compara, eggNOG, Hieranoid, Homologene, Inparanoid, Isobase, OMA, OrthoDB, OrthoFinder, OrthoInspector, orthoMCL, Panther, Phylome, RoundUp, TreeFam
FBgn0264325	Atg6	441925	BECN2	7	Compara, Inparanoid, OMA, OrthoFinder, OrthoInspector, Panther, Phylome
FBgn0030343	ATP7	538	ATP7A	14	Compara, eggNOG, Hieranoid, Homologene, Inparanoid, OMA, OrthoDB, OrthoFinder, OrthoInspector, orthoMCL, Panther, Phylome, RoundUp, TreeFam
FBgn0030343	ATP7	540	ATP7B	12	Compara, eggNOG, Hieranoid, Inparanoid, OMA, OrthoDB, OrthoFinder, OrthoInspector, orthoMCL, Phylome, RoundUp, TreeFam
FBgn0037989	ATP8B	57198	ATP8B2	12	eggNOG, Hieranoid, Homologene, Inparanoid, Isobase, OMA, OrthoDB, OrthoFinder, orthoMCL, Panther, Phylome, TreeFam
FBgn0037989	ATP8B	79895	ATP8B4	10	eggNOG, Hieranoid, Inparanoid, OMA, OrthoDB, OrthoFinder, orthoMCL, Panther, Phylome, TreeFam
FBgn0037989	ATP8B	5205	ATP8B1	6	OrthoDB, OrthoFinder, orthoMCL, Panther, Phylome, TreeFam
FBgn0037989	ATP8B	148229	ATP8B3	5	OrthoDB, OrthoFinder, orthoMCL, Panther, Phylome
FBgn0037989	ATP8B	23120	ATP10B	3	eggNOG, OrthoDB, OrthoFinder
FBgn0037989	ATP8B	57194	ATP10A	3	eggNOG, OrthoDB, OrthoFinder
FBgn0037989	ATP8B	57205	ATP10D	3	eggNOG, OrthoDB, OrthoFinder
FBgn0037989	ATP8B	10396	ATP8A1	3	OrthoDB, OrthoFinder, orthoMCL
FBgn0037989	ATP8B	51761	ATP8A2	3	OrthoDB, OrthoFinder, orthoMCL
FBgn0037989	ATP8B	23200	ATP11B	3	eggNOG, OrthoFinder, orthoMCL
FBgn0037989	ATP8B	286410	ATP11C	3	eggNOG, OrthoFinder, orthoMCL
FBgn0037989	ATP8B	23250	ATP11A	3	eggNOG, OrthoFinder, orthoMCL
FBgn0016120	ATPsynD	10476	ATP5PD	15	Compara, eggNOG, Hieranoid, Homologene, Inparanoid, Isobase, OMA, OrthoDB, OrthoFinder, OrthoInspector, orthoMCL, Panther, Phylome, RoundUp, TreeFam
FBgn0013751	Awh	431707	LHX8	12	Compara, Hieranoid, Homologene, Inparanoid, Isobase, OrthoDB, OrthoFinder, OrthoInspector, Panther, Phylome, RoundUp, TreeFam
FBgn0013751	Awh	26468	LHX6	11	Compara, Hieranoid, Inparanoid, OrthoDB, OrthoFinder, OrthoInspector, orthoMCL, Panther, Phylome, RoundUp, TreeFam
FBgn0026597	Axn	8312	AXIN1	13	Compara, eggNOG, Hieranoid, Inparanoid, OMA, OrthoDB, OrthoFinder, OrthoInspector, orthoMCL, Panther, Phylome, RoundUp, TreeFam
FBgn0026597	Axn	8313	AXIN2	10	Compara, eggNOG, Hieranoid, Inparanoid, OrthoDB, OrthoFinder, orthoMCL, Panther, RoundUp, TreeFam
FBgn0262870	axo	26047	CNTNAP2	3	eggNOG, Isobase, TreeFam
FBgn0087007	bbg	3603	IL16	3	eggNOG, Panther, RoundUp
FBgn0013753	Bgb	865	CBFB	13	Compara, eggNOG, Hieranoid, Homologene, Inparanoid, OMA, OrthoDB, OrthoFinder, OrthoInspector, orthoMCL, Panther, Phylome, TreeFam
FBgn0000182	BicC	80114	BICC1	13	Compara, eggNOG, Hieranoid, Inparanoid, OMA, OrthoDB, OrthoFinder, OrthoInspector, orthoMCL, Panther, Phylome, RoundUp, TreeFam
FBgn0039282	Bili	83786	FRMD8	9	Compara, eggNOG, Homologene, OrthoDB, OrthoInspector, Panther, Phylome, RoundUp, TreeFam
FBgn0039282	Bili	83957	FRMD8P1	3	OrthoInspector, Panther, RoundUp
FBgn0035625	Blimp-1	639	PRDM1	12	Compara, eggNOG, Hieranoid, Inparanoid, OrthoDB, OrthoFinder, OrthoInspector, orthoMCL, Panther, Phylome, RoundUp, TreeFam
FBgn0035625	Blimp-1	257101	ZNF683	5	eggNOG, Isobase, OrthoDB, RoundUp, TreeFam
FBgn0011211	blw	498	ATP5F1A	15	Compara, eggNOG, Hieranoid, Homologene, Inparanoid, Isobase, OMA, OrthoDB, OrthoFinder, OrthoInspector, orthoMCL, Panther, Phylome, RoundUp, TreeFam
FBgn0085385	bma	55681	SCYL2	6	eggNOG, Hieranoid, OrthoDB, OrthoFinder, Panther, RoundUp
FBgn0036449	bmm	57104	PNPLA2	13	Compara, eggNOG, Hieranoid, Inparanoid, Isobase, OrthoDB, OrthoFinder, OrthoInspector, orthoMCL, Panther, Phylome, RoundUp, TreeFam
FBgn0036449	bmm	80339	PNPLA3	11	Compara, eggNOG, Hieranoid, Inparanoid, OrthoDB, OrthoInspector, orthoMCL, Panther, Phylome, RoundUp, TreeFam
FBgn0036449	bmm	150379	PNPLA5	9	Compara, eggNOG, Inparanoid, OrthoDB, OrthoInspector, Panther, Phylome, RoundUp, TreeFam
FBgn0036449	bmm	285848	PNPLA1	6	Compara, eggNOG, Panther, Phylome, RoundUp, TreeFam
FBgn0014135	bnl	26281	FGF20	4	eggNOG, Isobase, Panther, RoundUp
FBgn0014135	bnl	8823	FGF16	4	eggNOG, OrthoInspector, orthoMCL, Panther
FBgn0014135	bnl	2255	FGF10	3	eggNOG, OrthoInspector, Panther
FBgn0014135	bnl	2258	FGF13	3	eggNOG, Panther, TreeFam
FBgn0014135	bnl	2249	FGF4	3	eggNOG, Panther, TreeFam
FBgn0014135	bnl	2251	FGF6	3	eggNOG, Panther, TreeFam
FBgn0014135	bnl	2250	FGF5	3	eggNOG, Panther, TreeFam
FBgn0014135	bnl	2259	FGF14	3	eggNOG, Panther, TreeFam
FBgn0014135	bnl	2256	FGF11	3	eggNOG, Panther, TreeFam
FBgn0014135	bnl	2247	FGF2	3	Compara, eggNOG, Panther
FBgn0014135	bnl	2246	FGF1	3	Compara, eggNOG, Panther
FBgn0011206	bol	66037	BOLL	11	Compara, eggNOG, Hieranoid, Inparanoid, OrthoFinder, OrthoInspector, orthoMCL, Panther, Phylome, RoundUp, TreeFam
FBgn0011206	bol	1618	DAZL	7	Compara, eggNOG, OrthoDB, OrthoFinder, Panther, RoundUp, TreeFam
FBgn0011206	bol	1617	DAZ1	7	Compara, eggNOG, OrthoDB, OrthoFinder, Panther, Phylome, TreeFam
FBgn0011206	bol	57054	DAZ3	6	Compara, eggNOG, OrthoDB, OrthoFinder, Panther, TreeFam
FBgn0011206	bol	57135	DAZ4	5	Compara, eggNOG, OrthoFinder, Panther, TreeFam
FBgn0011206	bol	57055	DAZ2	5	Compara, eggNOG, OrthoFinder, Panther, TreeFam
FBgn0010300	brat	10612	TRIM3	4	Isobase, orthoMCL, RoundUp, TreeFam
FBgn0010300	brat	23321	TRIM2	3	orthoMCL, RoundUp, TreeFam
FBgn0013755	Bro	865	CBFB	12	Compara, eggNOG, Hieranoid, Inparanoid, OMA, OrthoDB, OrthoFinder, OrthoInspector, orthoMCL, Panther, Phylome, TreeFam
FBgn0259246	brp	26059	ERC2	8	Compara, eggNOG, OrthoFinder, OrthoInspector, orthoMCL, Panther, Phylome, RoundUp
FBgn0259246	brp	23085	ERC1	7	Compara, eggNOG, OrthoFinder, OrthoInspector, orthoMCL, Panther, RoundUp
FBgn0000114	bru1	10659	CELF2	11	Compara, Hieranoid, Homologene, Inparanoid, OrthoDB, OrthoInspector, orthoMCL, Panther, Phylome, RoundUp, TreeFam
FBgn0000114	bru1	10658	CELF1	11	Compara, Hieranoid, Inparanoid, Isobase, OrthoDB, OrthoInspector, orthoMCL, Panther, Phylome, RoundUp, TreeFam
FBgn0000114	bru1	60677	CELF6	4	OrthoDB, OrthoInspector, orthoMCL, RoundUp
FBgn0000114	bru1	56853	CELF4	3	OrthoDB, OrthoInspector, orthoMCL
FBgn0000114	bru1	60680	CELF5	3	OrthoDB, OrthoInspector, orthoMCL
FBgn0264001	bru3	56853	CELF4	11	Compara, eggNOG, Inparanoid, OMA, OrthoDB, OrthoFinder, OrthoInspector, orthoMCL, Panther, Phylome, TreeFam
FBgn0264001	bru3	60680	CELF5	11	Compara, eggNOG, Homologene, Inparanoid, OrthoDB, OrthoFinder, OrthoInspector, orthoMCL, Panther, Phylome, TreeFam
FBgn0264001	bru3	60677	CELF6	9	Compara, eggNOG, Inparanoid, OrthoDB, OrthoFinder, OrthoInspector, orthoMCL, Phylome, TreeFam
FBgn0264001	bru3	11189	CELF3	8	Compara, eggNOG, Inparanoid, OrthoFinder, OrthoInspector, orthoMCL, Phylome, TreeFam
FBgn0264001	bru3	10658	CELF1	3	eggNOG, OrthoDB, orthoMCL
FBgn0264001	bru3	10659	CELF2	3	eggNOG, OrthoDB, orthoMCL
FBgn0005592	btl	2260	FGFR1	12	Compara, eggNOG, Hieranoid, Inparanoid, OMA, OrthoDB, OrthoInspector, orthoMCL, Panther, Phylome, RoundUp, TreeFam
FBgn0005592	btl	2264	FGFR4	11	Compara, eggNOG, Hieranoid, Inparanoid, OrthoDB, OrthoInspector, orthoMCL, Panther, Phylome, RoundUp, TreeFam
FBgn0005592	btl	2261	FGFR3	11	Compara, eggNOG, Hieranoid, Inparanoid, OrthoDB, OrthoInspector, orthoMCL, Panther, Phylome, RoundUp, TreeFam
FBgn0005592	btl	2263	FGFR2	11	Compara, eggNOG, Hieranoid, Homologene, Inparanoid, OrthoDB, OrthoInspector, orthoMCL, Panther, Phylome, TreeFam
FBgn0032600	BuGZ	7756	ZNF207	10	eggNOG, Hieranoid, Inparanoid, Isobase, OrthoFinder, OrthoInspector, orthoMCL, Panther, RoundUp, TreeFam
FBgn0259176	bun	8848	TSC22D1	10	Compara, eggNOG, Hieranoid, Inparanoid, OrthoDB, OrthoInspector, orthoMCL, Panther, RoundUp, TreeFam
FBgn0259176	bun	9819	TSC22D2	5	Compara, Inparanoid, OrthoDB, OrthoInspector, TreeFam
FBgn0259176	bun	81628	TSC22D4	5	Compara, eggNOG, OrthoDB, OrthoInspector, RoundUp
FBgn0259176	bun	1831	TSC22D3	4	Compara, OrthoDB, OrthoInspector, RoundUp
FBgn0031150	bves	11149	BVES	10	Compara, eggNOG, Inparanoid, OrthoFinder, OrthoInspector, orthoMCL, Panther, Phylome, RoundUp, TreeFam
FBgn0031150	bves	64208	POPDC3	7	Compara, eggNOG, OrthoFinder, OrthoInspector, Panther, Phylome, RoundUp
FBgn0031150	bves	64091	POPDC2	7	Compara, eggNOG, OrthoFinder, OrthoInspector, Panther, Phylome, RoundUp
FBgn0001991	Ca-alpha1D	776	CACNA1D	13	Compara, eggNOG, Hieranoid, Homologene, Inparanoid, OMA, OrthoDB, OrthoInspector, orthoMCL, Panther, Phylome, RoundUp, TreeFam
FBgn0001991	Ca-alpha1D	779	CACNA1S	13	Compara, eggNOG, Hieranoid, Inparanoid, Isobase, OMA, OrthoDB, OrthoInspector, orthoMCL, Panther, Phylome, RoundUp, TreeFam
FBgn0001991	Ca-alpha1D	775	CACNA1C	11	Compara, eggNOG, Hieranoid, Inparanoid, OMA, OrthoInspector, orthoMCL, Panther, Phylome, RoundUp, TreeFam
FBgn0001991	Ca-alpha1D	778	CACNA1F	10	Compara, eggNOG, Hieranoid, Inparanoid, OMA, OrthoDB, orthoMCL, Panther, Phylome, TreeFam
FBgn0001991	Ca-alpha1D	773	CACNA1A	4	eggNOG, OrthoDB, orthoMCL, RoundUp
FBgn0001991	Ca-alpha1D	774	CACNA1B	3	eggNOG, OrthoDB, orthoMCL
FBgn0264386	Ca-alpha1T	8911	CACNA1I	11	Compara, eggNOG, Hieranoid, Inparanoid, Isobase, OrthoDB, OrthoInspector, orthoMCL, Panther, RoundUp, TreeFam
FBgn0264386	Ca-alpha1T	8913	CACNA1G	10	Compara, eggNOG, Hieranoid, Inparanoid, OrthoDB, OrthoInspector, orthoMCL, Panther, RoundUp, TreeFam
FBgn0264386	Ca-alpha1T	8912	CACNA1H	9	Compara, Hieranoid, Inparanoid, OrthoDB, OrthoInspector, orthoMCL, Panther, RoundUp, TreeFam
FBgn0259822	Ca-beta	785	CACNB4	11	Compara, eggNOG, Homologene, Inparanoid, OrthoDB, OrthoFinder, OrthoInspector, orthoMCL, Panther, Phylome, TreeFam
FBgn0259822	Ca-beta	782	CACNB1	10	Compara, eggNOG, Inparanoid, OrthoDB, OrthoInspector, orthoMCL, Panther, Phylome, RoundUp, TreeFam
FBgn0259822	Ca-beta	783	CACNB2	10	Compara, eggNOG, Inparanoid, OrthoDB, OrthoInspector, orthoMCL, Panther, Phylome, RoundUp, TreeFam
FBgn0259822	Ca-beta	784	CACNB3	8	Compara, eggNOG, OrthoDB, OrthoFinder, OrthoInspector, Panther, Phylome, TreeFam
FBgn0263111	cac	774	CACNA1B	11	Compara, Hieranoid, Homologene, Inparanoid, OMA, OrthoDB, OrthoFinder, orthoMCL, Panther, Phylome, TreeFam
FBgn0263111	cac	773	CACNA1A	10	Compara, Hieranoid, Inparanoid, OrthoDB, OrthoFinder, orthoMCL, Panther, Phylome, RoundUp, TreeFam
FBgn0263111	cac	777	CACNA1E	10	Compara, Hieranoid, Inparanoid, Isobase, OMA, OrthoDB, orthoMCL, Panther, Phylome, TreeFam
FBgn0263111	cac	779	CACNA1S	3	OrthoDB, orthoMCL, RoundUp
FBgn0263111	cac	776	CACNA1D	3	OrthoDB, orthoMCL, RoundUp
FBgn0031114	cactin	58509	CACTIN	13	Compara, eggNOG, Hieranoid, Homologene, Inparanoid, OMA, OrthoFinder, OrthoInspector, orthoMCL, Panther, Phylome, RoundUp, TreeFam
FBgn0023095	caps	10446	LRRN2	5	Compara, Homologene, Inparanoid, OrthoInspector, RoundUp
FBgn0023095	caps	57633	LRRN1	3	Compara, Inparanoid, OrthoInspector
FBgn0000256	capu	56776	FMN2	9	Compara, Hieranoid, Inparanoid, OrthoDB, OrthoInspector, orthoMCL, Panther, RoundUp, TreeFam
FBgn0000256	capu	342184	FMN1	6	Compara, eggNOG, OrthoDB, Panther, RoundUp, TreeFam
FBgn0261353	Ccdc56	28958	COA3	8	Compara, eggNOG, Inparanoid, OMA, OrthoDB, OrthoFinder, Panther, RoundUp
FBgn0041342	Cct1	5130	PCYT1A	12	Compara, eggNOG, Hieranoid, Homologene, Inparanoid, Isobase, OrthoInspector, orthoMCL, Panther, Phylome, RoundUp, TreeFam
FBgn0041342	Cct1	9468	PCYT1B	11	Compara, eggNOG, Hieranoid, Inparanoid, OrthoDB, OrthoInspector, orthoMCL, Panther, Phylome, RoundUp, TreeFam
FBgn0004876	cdi	10420	TESK2	10	Compara, eggNOG, Isobase, OrthoDB, OrthoFinder, OrthoInspector, orthoMCL, Panther, RoundUp, TreeFam
FBgn0004876	cdi	7016	TESK1	8	Compara, eggNOG, OrthoDB, OrthoFinder, OrthoInspector, orthoMCL, Panther, TreeFam
FBgn0015618	Cdk8	1024	CDK8	14	Compara, eggNOG, Hieranoid, Homologene, Inparanoid, OMA, OrthoDB, OrthoFinder, OrthoInspector, orthoMCL, Panther, Phylome, RoundUp, TreeFam
FBgn0015618	Cdk8	23097	CDK19	12	Compara, eggNOG, Hieranoid, Inparanoid, OrthoDB, OrthoFinder, OrthoInspector, orthoMCL, Panther, Phylome, RoundUp, TreeFam
FBgn0028509	CenG1A	116988	AGAP3	13	Compara, eggNOG, Hieranoid, Inparanoid, OMA, OrthoDB, OrthoFinder, OrthoInspector, orthoMCL, Panther, Phylome, RoundUp, TreeFam
FBgn0028509	CenG1A	116987	AGAP1	13	Compara, eggNOG, Hieranoid, Homologene, Inparanoid, Isobase, OMA, OrthoInspector, orthoMCL, Panther, Phylome, RoundUp, TreeFam
FBgn0028509	CenG1A	116986	AGAP2	10	Compara, eggNOG, Hieranoid, Inparanoid, OrthoDB, OrthoInspector, orthoMCL, Panther, Phylome, TreeFam
FBgn0028509	CenG1A	414189	AGAP6	8	Compara, eggNOG, Hieranoid, OrthoDB, orthoMCL, Panther, Phylome, TreeFam
FBgn0028509	CenG1A	119016	AGAP4	8	Compara, eggNOG, Hieranoid, Isobase, orthoMCL, Panther, Phylome, TreeFam
FBgn0028509	CenG1A	729092	AGAP5	7	Compara, eggNOG, Hieranoid, orthoMCL, Panther, Phylome, TreeFam
FBgn0028509	CenG1A	642517	AGAP9	6	eggNOG, Hieranoid, OrthoDB, Panther, Phylome, TreeFam
FBgn0028509	CenG1A	653268	AGAP7P	6	eggNOG, Hieranoid, orthoMCL, Panther, Phylome, TreeFam
FBgn0028509	CenG1A	119385	AGAP11	4	Hieranoid, Inparanoid, Panther, Phylome
FBgn0028509	CenG1A	653234	AGAP10P	4	Compara, Hieranoid, orthoMCL, Phylome
FBgn0030342	CG10347	84955	NUDCD1	14	Compara, eggNOG, Hieranoid, Homologene, Inparanoid, OMA, OrthoDB, OrthoFinder, OrthoInspector, orthoMCL, Panther, Phylome, RoundUp, TreeFam
FBgn0030348	CG10352	283871	PGP	5	Compara, eggNOG, Isobase, OrthoDB, Panther
FBgn0030348	CG10352	57026	PDXP	4	Compara, eggNOG, OrthoDB, Panther
FBgn0030349	CG10353	203859	ANO5	8	eggNOG, Hieranoid, OrthoDB, OrthoFinder, OrthoInspector, orthoMCL, RoundUp, TreeFam
FBgn0030349	CG10353	55107	ANO1	7	eggNOG, OrthoDB, OrthoInspector, orthoMCL, Panther, Phylome, RoundUp
FBgn0030349	CG10353	50636	ANO7	6	Compara, eggNOG, OrthoDB, orthoMCL, Panther, RoundUp
FBgn0030349	CG10353	121601	ANO4	6	eggNOG, Hieranoid, OrthoDB, OrthoInspector, orthoMCL, RoundUp
FBgn0030349	CG10353	57101	ANO2	6	eggNOG, Homologene, OrthoInspector, orthoMCL, Panther, Phylome
FBgn0030349	CG10353	196527	ANO6	6	eggNOG, Hieranoid, OrthoDB, OrthoFinder, orthoMCL, TreeFam
FBgn0030349	CG10353	63982	ANO3	4	eggNOG, Hieranoid, OrthoDB, orthoMCL
FBgn0036208	CG10361	23464	GCAT	14	Compara, eggNOG, Hieranoid, Homologene, Inparanoid, Isobase, OMA, OrthoFinder, OrthoInspector, orthoMCL, Panther, Phylome, RoundUp, TreeFam
FBgn0034731	CG10384	202559	KHDRBS2	6	Compara, eggNOG, Isobase, Panther, Phylome, TreeFam
FBgn0034731	CG10384	10656	KHDRBS3	5	Compara, eggNOG, Panther, Phylome, TreeFam
FBgn0034731	CG10384	10657	KHDRBS1	5	Compara, eggNOG, Panther, Phylome, TreeFam
FBgn0038773	CG10887	123169	LEO1	4	Compara, eggNOG, Panther, Phylome
FBgn0038769	CG10889	80149	ZC3H12A	12	eggNOG, Hieranoid, Inparanoid, Isobase, OrthoDB, OrthoFinder, OrthoInspector, orthoMCL, Panther, Phylome, RoundUp, TreeFam
FBgn0038769	CG10889	85463	ZC3H12C	11	Compara, eggNOG, Hieranoid, Inparanoid, OrthoDB, OrthoInspector, orthoMCL, Panther, Phylome, RoundUp, TreeFam
FBgn0038769	CG10889	340554	ZC3H12B	11	Compara, eggNOG, Hieranoid, Inparanoid, OrthoDB, OrthoFinder, OrthoInspector, orthoMCL, Panther, Phylome, TreeFam
FBgn0038769	CG10889	340152	ZC3H12D	9	Compara, eggNOG, Hieranoid, OrthoDB, OrthoFinder, OrthoInspector, Panther, Phylome, TreeFam
FBgn0038769	CG10889	23351	KHNYN	3	eggNOG, OrthoDB, Panther
FBgn0038769	CG10889	9683	N4BP1	3	eggNOG, OrthoDB, Panther
FBgn0039235	CG10899	762	CA4	6	Compara, eggNOG, OrthoDB, OrthoFinder, Panther, TreeFam
FBgn0039235	CG10899	765	CA6	5	eggNOG, OMA, OrthoDB, OrthoInspector, Panther
FBgn0039235	CG10899	768	CA9	4	eggNOG, Isobase, OrthoDB, Panther
FBgn0039235	CG10899	771	CA12	3	eggNOG, OrthoDB, Panther
FBgn0039235	CG10899	23632	CA14	3	eggNOG, OrthoDB, Panther
FBgn0030408	CG11085	343472	BARHL2	5	Compara, eggNOG, OrthoDB, OrthoFinder, TreeFam
FBgn0030408	CG11085	56751	BARHL1	5	Compara, eggNOG, OrthoDB, OrthoFinder, TreeFam
FBgn0034700	CG11269	440400	RNASEK	7	OMA, OrthoDB, OrthoFinder, Panther, Phylome, RoundUp, TreeFam
FBgn0034713	CG11291	57026	PDXP	6	Compara, eggNOG, OrthoFinder, Panther, Phylome, TreeFam
FBgn0034713	CG11291	283871	PGP	6	Compara, eggNOG, OrthoFinder, Panther, Phylome, TreeFam
FBgn0031857	CG11321	55072	RNF31	10	Compara, eggNOG, Inparanoid, Isobase, OrthoDB, OrthoFinder, OrthoInspector, orthoMCL, Panther, TreeFam
FBgn0035424	CG11505	113251	LARP4	8	Compara, eggNOG, OrthoDB, OrthoInspector, orthoMCL, Panther, RoundUp, TreeFam
FBgn0035424	CG11505	23185	LARP4B	6	Compara, OrthoDB, OrthoInspector, Panther, RoundUp, TreeFam
FBgn0031115	CG11710	9325	TRIP4	15	Compara, eggNOG, Hieranoid, Homologene, Inparanoid, Isobase, OMA, OrthoDB, OrthoFinder, OrthoInspector, orthoMCL, Panther, Phylome, RoundUp, TreeFam
FBgn0038683	CG11779	10469	TIMM44	12	Compara, eggNOG, Homologene, Inparanoid, Isobase, OMA, OrthoFinder, OrthoInspector, orthoMCL, Panther, RoundUp, TreeFam
FBgn0030346	CG11802	118426	BORCS5	13	Compara, eggNOG, Hieranoid, Homologene, Inparanoid, OrthoDB, OrthoFinder, OrthoInspector, orthoMCL, Panther, Phylome, RoundUp, TreeFam
FBgn0039616	CG11828	5033	P4HA1	4	Compara, eggNOG, Panther, Phylome
FBgn0039616	CG11828	8974	P4HA2	4	Compara, eggNOG, Panther, Phylome
FBgn0039616	CG11828	283208	P4HA3	3	eggNOG, Panther, Phylome
FBgn0039645	CG11898	10257	ABCC4	8	Compara, eggNOG, Hieranoid, OrthoDB, OrthoFinder, orthoMCL, Panther, Phylome
FBgn0039645	CG11898	1080	CFTR	4	eggNOG, OrthoFinder, Panther, Phylome
FBgn0039645	CG11898	6833	ABCC8	3	eggNOG, OrthoDB, orthoMCL
FBgn0039645	CG11898	10060	ABCC9	3	eggNOG, OrthoDB, orthoMCL
FBgn0039645	CG11898	94160	ABCC12	3	eggNOG, OrthoDB, orthoMCL
FBgn0039645	CG11898	85320	ABCC11	3	eggNOG, OrthoDB, orthoMCL
FBgn0039645	CG11898	368	ABCC6	3	eggNOG, OrthoDB, orthoMCL
FBgn0039645	CG11898	89845	ABCC10	3	eggNOG, OrthoDB, orthoMCL
FBgn0039645	CG11898	1244	ABCC2	3	eggNOG, OrthoDB, orthoMCL
FBgn0039645	CG11898	8714	ABCC3	3	eggNOG, OrthoDB, orthoMCL
FBgn0039645	CG11898	4363	ABCC1	3	eggNOG, OrthoDB, orthoMCL
FBgn0039645	CG11898	10057	ABCC5	3	eggNOG, OrthoDB, orthoMCL
FBgn0039656	CG11951	9520	NPEPPS	4	eggNOG, OrthoDB, OrthoFinder, Panther
FBgn0039656	CG11951	51752	ERAP1	4	eggNOG, OrthoDB, OrthoFinder, Panther
FBgn0039656	CG11951	64167	ERAP2	4	eggNOG, OrthoDB, OrthoFinder, Panther
FBgn0039656	CG11951	4012	LNPEP	3	eggNOG, OrthoDB, Panther
FBgn0039656	CG11951	206338	LVRN	3	eggNOG, Isobase, OrthoDB
FBgn0039656	CG11951	2028	ENPEP	3	eggNOG, OrthoDB, orthoMCL
FBgn0039656	CG11951	290	ANPEP	3	eggNOG, OrthoDB, orthoMCL
FBgn0035236	CG12004	25829	TMEM184B	14	Compara, eggNOG, Hieranoid, Homologene, Inparanoid, OMA, OrthoDB, OrthoFinder, OrthoInspector, orthoMCL, Panther, Phylome, RoundUp, TreeFam
FBgn0035236	CG12004	202915	TMEM184A	11	Compara, eggNOG, Hieranoid, Inparanoid, OrthoDB, OrthoInspector, orthoMCL, Panther, Phylome, RoundUp, TreeFam
FBgn0035236	CG12004	55751	TMEM184C	5	eggNOG, OrthoDB, OrthoFinder, orthoMCL, RoundUp
FBgn0035445	CG12014	3423	IDS	15	Compara, eggNOG, Hieranoid, Homologene, Inparanoid, Isobase, OMA, OrthoDB, OrthoFinder, OrthoInspector, orthoMCL, Panther, Phylome, RoundUp, TreeFam
FBgn0027903	CG12018	5425	POLD2	15	Compara, eggNOG, Hieranoid, Homologene, Inparanoid, Isobase, OMA, OrthoDB, OrthoFinder, OrthoInspector, orthoMCL, Panther, Phylome, RoundUp, TreeFam
FBgn0035283	CG12024	404093	CUEDC1	13	Compara, eggNOG, Hieranoid, Homologene, Inparanoid, OMA, OrthoDB, OrthoFinder, OrthoInspector, orthoMCL, Panther, Phylome, TreeFam
FBgn0035285	CG12025	80194	TMEM134	11	Compara, eggNOG, Inparanoid, OrthoDB, OrthoFinder, OrthoInspector, orthoMCL, Panther, Phylome, RoundUp, TreeFam
FBgn0035285	CG12025	29058	TMEM230	3	eggNOG, Phylome, RoundUp
FBgn0039831	CG12054	221895	JAZF1	12	Compara, eggNOG, Homologene, Isobase, OrthoDB, OrthoFinder, OrthoInspector, orthoMCL, Panther, Phylome, RoundUp, TreeFam
FBgn0043458	CG12084	10444	ZER1	15	Compara, eggNOG, Hieranoid, Homologene, Inparanoid, Isobase, OMA, OrthoDB, OrthoFinder, OrthoInspector, orthoMCL, Panther, Phylome, RoundUp, TreeFam
FBgn0028857	CG12448	128153	SPATA17	5	OrthoDB, OrthoFinder, Panther, Phylome, TreeFam
FBgn0035171	CG12502	399474	TMEM200B	3	eggNOG, OrthoFinder, Panther
FBgn0035171	CG12502	645369	TMEM200C	3	eggNOG, OrthoFinder, Panther
FBgn0035171	CG12502	114801	TMEM200A	3	eggNOG, OrthoFinder, Panther
FBgn0030420	CG12717	57337	SENP7	9	Compara, eggNOG, Isobase, OrthoDB, OrthoInspector, Panther, Phylome, RoundUp, TreeFam
FBgn0030420	CG12717	26054	SENP6	8	Compara, eggNOG, OrthoDB, OrthoInspector, Panther, Phylome, RoundUp, TreeFam
FBgn0029771	CG12730	146223	CMTM4	4	eggNOG, Hieranoid, orthoMCL, Panther
FBgn0032609	CG13280	27294	DHDH	7	Compara, eggNOG, Isobase, OrthoDB, OrthoFinder, Panther, TreeFam
FBgn0035643	CG13287	56978	PRDM8	7	Compara, Isobase, OrthoDB, OrthoInspector, Panther, RoundUp, TreeFam
FBgn0035643	CG13287	118738	ZNF488	6	Compara, Isobase, OrthoDB, Panther, RoundUp, TreeFam
FBgn0034684	CG13501	27156	RSPH14	3	OrthoDB, Panther, TreeFam
FBgn0035332	CG13801	4948	OCA2	7	Compara, eggNOG, OrthoDB, orthoMCL, Panther, Phylome, TreeFam
FBgn0035165	CG13887	10134	BCAP31	14	Compara, eggNOG, Hieranoid, Homologene, Inparanoid, OMA, OrthoDB, OrthoFinder, OrthoInspector, orthoMCL, Panther, Phylome, RoundUp, TreeFam
FBgn0035165	CG13887	55973	BCAP29	11	Compara, eggNOG, Hieranoid, Inparanoid, OrthoDB, OrthoFinder, OrthoInspector, orthoMCL, Panther, Phylome, TreeFam
FBgn0035237	CG13917	284697	BTBD8	5	Compara, eggNOG, OrthoDB, OrthoInspector, RoundUp
FBgn0035248	CG13919	85025	TMEM60	9	eggNOG, Hieranoid, Inparanoid, OrthoFinder, orthoMCL, Panther, Phylome, RoundUp, TreeFam
FBgn0025712	CG13920	59353	TMEM35A	14	Compara, eggNOG, Hieranoid, Homologene, Inparanoid, OMA, OrthoDB, OrthoFinder, OrthoInspector, orthoMCL, Panther, Phylome, RoundUp, TreeFam
FBgn0035256	CG13930	79819	WDR78	11	Compara, eggNOG, Hieranoid, Homologene, Isobase, OMA, OrthoDB, orthoMCL, Panther, Phylome, TreeFam
FBgn0036814	CG14073	63035	BCORL1	7	Compara, Hieranoid, Inparanoid, OrthoDB, OrthoInspector, Panther, RoundUp
FBgn0036814	CG14073	54880	BCOR	7	Compara, eggNOG, Hieranoid, OrthoDB, OrthoInspector, Panther, RoundUp
FBgn0031062	CG14230	55035	NOL8	7	Compara, eggNOG, OrthoFinder, orthoMCL, Phylome, RoundUp, TreeFam
FBgn0039612	CG14523	3792	KEL	3	eggNOG, Panther, TreeFam
FBgn0039613	CG14527	3792	KEL	4	eggNOG, Isobase, Panther, TreeFam
FBgn0039611	CG14528	3792	KEL	3	eggNOG, Panther, TreeFam
FBgn0039611	CG14528	4311	MME	3	eggNOG, Isobase, Panther
FBgn0037988	CG14740	1431	CS	5	eggNOG, Isobase, OrthoDB, Panther, TreeFam
FBgn0030361	CG1492	2678	GGT1	8	eggNOG, Isobase, OrthoDB, OrthoFinder, orthoMCL, Panther, Phylome, TreeFam
FBgn0030361	CG1492	728441	GGT2	8	eggNOG, Isobase, OrthoDB, OrthoFinder, orthoMCL, Panther, Phylome, TreeFam
FBgn0030361	CG1492	2687	GGT5	6	eggNOG, OrthoDB, OrthoFinder, Panther, Phylome, TreeFam
FBgn0030361	CG1492	92086	GGTLC1	4	eggNOG, Isobase, OrthoDB, Phylome
FBgn0030361	CG1492	728226	GGTLC3	3	Isobase, OrthoDB, Phylome
FBgn0030361	CG1492	2686	GGT7	3	eggNOG, OrthoDB, orthoMCL
FBgn0030361	CG1492	91227	GGTLC2	3	eggNOG, Isobase, Phylome
FBgn0035440	CG14969	28962	OSTM1	11	Compara, eggNOG, Inparanoid, OrthoDB, OrthoFinder, OrthoInspector, orthoMCL, Panther, Phylome, RoundUp, TreeFam
FBgn0035449	CG14971	51006	SLC35C2	14	Compara, eggNOG, Hieranoid, Homologene, Inparanoid, Isobase, OMA, OrthoFinder, OrthoInspector, orthoMCL, Panther, Phylome, RoundUp, TreeFam
FBgn0032647	CG15143	89876	MAATS1	7	Compara, eggNOG, Inparanoid, orthoMCL, Panther, RoundUp, TreeFam
FBgn0032649	CG15145	89876	MAATS1	9	Compara, eggNOG, Inparanoid, OrthoDB, orthoMCL, Panther, Phylome, RoundUp, TreeFam
FBgn0030331	CG15221	22987	SV2C	4	Compara, Isobase, OrthoFinder, Phylome
FBgn0030331	CG15221	9900	SV2A	3	Compara, OrthoFinder, Phylome
FBgn0028879	CG15270	57719	ANO8	12	Compara, eggNOG, Hieranoid, Inparanoid, OrthoDB, OrthoFinder, OrthoInspector, orthoMCL, Panther, Phylome, RoundUp, TreeFam
FBgn0028879	CG15270	55129	ANO10	3	eggNOG, OrthoDB, orthoMCL
FBgn0031596	CG15429	124637	CYB5D1	13	Compara, eggNOG, Homologene, Inparanoid, Isobase, OMA, OrthoDB, OrthoFinder, OrthoInspector, orthoMCL, Panther, RoundUp, TreeFam
FBgn0031132	CG15450	84803	GPAT3	6	eggNOG, Isobase, OrthoDB, Panther, Phylome, TreeFam
FBgn0031132	CG15450	137964	GPAT4	6	Compara, eggNOG, OrthoDB, Panther, Phylome, TreeFam
FBgn0039769	CG15534	6609	SMPD1	4	Isobase, OrthoDB, OrthoFinder, Panther
FBgn0031627	CG15630	4684	NCAM1	3	OrthoFinder, Panther, TreeFam
FBgn0031627	CG15630	4685	NCAM2	3	OrthoFinder, Panther, TreeFam
FBgn0030347	CG15739	57026	PDXP	5	Compara, eggNOG, OrthoDB, Panther, RoundUp
FBgn0030347	CG15739	283871	PGP	5	Compara, eggNOG, OrthoDB, Panther, RoundUp
FBgn0030336	CG1578	89978	DPH6	11	Compara, eggNOG, Homologene, OrthoDB, OrthoFinder, OrthoInspector, orthoMCL, Panther, Phylome, RoundUp, TreeFam
FBgn0035312	CG15820	253190	SERHL2	9	Compara, eggNOG, Hieranoid, Inparanoid, OrthoFinder, OrthoInspector, Panther, Phylome, TreeFam
FBgn0035312	CG15820	94009	SERHL	5	Hieranoid, Inparanoid, OrthoInspector, Panther, Phylome
FBgn0029941	CG1677	124245	ZC3H18	10	Compara, eggNOG, Hieranoid, Inparanoid, Isobase, OMA, OrthoInspector, orthoMCL, Panther, TreeFam
FBgn0029661	CG16781	54708	2019-03-05	7	Compara, eggNOG, Isobase, OrthoDB, OrthoFinder, Panther, TreeFam
FBgn0031116	CG1695	129049	SGSM1	14	Compara, eggNOG, Hieranoid, Homologene, Inparanoid, OMA, OrthoDB, OrthoFinder, OrthoInspector, orthoMCL, Panther, Phylome, RoundUp, TreeFam
FBgn0031116	CG1695	9905	SGSM2	13	Compara, eggNOG, Hieranoid, Isobase, OMA, OrthoDB, OrthoFinder, OrthoInspector, orthoMCL, Panther, Phylome, RoundUp, TreeFam
FBgn0039972	CG17018	9665	MARF1	7	eggNOG, OrthoDB, OrthoInspector, orthoMCL, Phylome, RoundUp, TreeFam
FBgn0031099	CG17065	51005	AMDHD2	13	Compara, eggNOG, Hieranoid, Homologene, Inparanoid, OMA, OrthoDB, OrthoFinder, OrthoInspector, orthoMCL, Panther, Phylome, TreeFam
FBgn0031098	CG17068	55643	BTBD2	4	eggNOG, OrthoFinder, Panther, TreeFam
FBgn0031098	CG17068	53339	BTBD1	4	eggNOG, OrthoFinder, Panther, TreeFam
FBgn0031098	CG17068	22903	BTBD3	3	eggNOG, OrthoFinder, TreeFam
FBgn0031098	CG17068	90135	BTBD6	3	eggNOG, OrthoFinder, TreeFam
FBgn0035249	CG17249	5546	PRCC	11	Compara, eggNOG, Hieranoid, Inparanoid, OMA, OrthoDB, OrthoInspector, orthoMCL, Panther, RoundUp, TreeFam
FBgn0040056	CG17698	84254	CAMKK1	12	Compara, eggNOG, Hieranoid, Homologene, Inparanoid, Isobase, OrthoDB, OrthoInspector, orthoMCL, Phylome, RoundUp, TreeFam
FBgn0040056	CG17698	10645	CAMKK2	9	Compara, eggNOG, Hieranoid, Inparanoid, OrthoDB, OrthoInspector, orthoMCL, Phylome, TreeFam
FBgn0035423	CG17737	10289	EIF1B	13	Compara, eggNOG, Hieranoid, Inparanoid, OMA, OrthoDB, OrthoFinder, OrthoInspector, orthoMCL, Panther, Phylome, RoundUp, TreeFam
FBgn0035423	CG17737	10209	EIF1	11	Compara, eggNOG, Hieranoid, Inparanoid, OrthoFinder, OrthoInspector, orthoMCL, Panther, Phylome, RoundUp, TreeFam
FBgn0030061	CG1785	29997	NOP53	14	Compara, eggNOG, Hieranoid, Homologene, Inparanoid, OMA, OrthoDB, OrthoFinder, OrthoInspector, orthoMCL, Panther, Phylome, RoundUp, TreeFam
FBgn0028856	CG18063	128153	SPATA17	4	OrthoDB, OrthoFinder, Panther, TreeFam
FBgn0035265	CG18173	284098	PIGW	13	Compara, eggNOG, Hieranoid, Homologene, Inparanoid, Isobase, OMA, OrthoDB, OrthoFinder, OrthoInspector, orthoMCL, Panther, Phylome
FBgn0038653	CG18208	150	ADRA2A	9	Compara, Hieranoid, Homologene, Inparanoid, OrthoFinder, OrthoInspector, Panther, Phylome, RoundUp
FBgn0038653	CG18208	151	ADRA2B	7	Compara, Hieranoid, Inparanoid, OrthoFinder, OrthoInspector, Panther, Phylome
FBgn0038653	CG18208	152	ADRA2C	6	Compara, Hieranoid, Inparanoid, OrthoFinder, Panther, Phylome
FBgn0031469	CG18558	56913	C1GALT1	3	Compara, eggNOG, Panther
FBgn0042185	CG18769	90550	MCU	14	Compara, eggNOG, Hieranoid, Homologene, Inparanoid, OMA, OrthoDB, OrthoFinder, OrthoInspector, orthoMCL, Panther, Phylome, RoundUp, TreeFam
FBgn0042185	CG18769	55013	MCUB	8	Compara, eggNOG, Hieranoid, OrthoDB, OrthoFinder, Panther, Phylome, TreeFam
FBgn0030164	CG1889	8547	FCN3	4	eggNOG, Hieranoid, OrthoDB, OrthoFinder
FBgn0030164	CG1889	2220	FCN2	4	eggNOG, Hieranoid, OrthoDB, OrthoFinder
FBgn0030164	CG1889	2267	FGL1	3	eggNOG, OrthoDB, OrthoFinder
FBgn0030164	CG1889	2219	FCN1	3	eggNOG, Hieranoid, OrthoFinder
FBgn0030164	CG1889	253935	ANGPTL5	3	Compara, eggNOG, OrthoDB
FBgn0030164	CG1889	27329	ANGPTL3	3	Compara, eggNOG, OrthoDB
FBgn0030164	CG1889	51129	ANGPTL4	3	Compara, eggNOG, OrthoDB
FBgn0030164	CG1889	2243	FGA	3	Compara, eggNOG, OrthoDB
FBgn0039790	CG2246	5636	PRPSAP2	14	Compara, eggNOG, Hieranoid, Homologene, Inparanoid, OMA, OrthoDB, OrthoFinder, OrthoInspector, orthoMCL, Panther, Phylome, RoundUp, TreeFam
FBgn0039790	CG2246	5635	PRPSAP1	13	Compara, eggNOG, Hieranoid, Inparanoid, Isobase, OrthoDB, OrthoFinder, OrthoInspector, orthoMCL, Panther, Phylome, RoundUp, TreeFam
FBgn0035204	CG2277	221294	NT5DC1	13	Compara, eggNOG, Hieranoid, Homologene, OMA, OrthoDB, OrthoFinder, OrthoInspector, orthoMCL, Panther, Phylome, RoundUp, TreeFam
FBgn0030407	CG2543	2356	FPGS	13	Compara, eggNOG, Hieranoid, Homologene, Inparanoid, Isobase, OMA, OrthoFinder, OrthoInspector, orthoMCL, Panther, Phylome, TreeFam
FBgn0024997	CG2681	6477	SIAH1	4	Compara, eggNOG, Isobase, Panther
FBgn0024997	CG2681	6478	SIAH2	4	Compara, eggNOG, Isobase, Panther
FBgn0024997	CG2681	283514	SIAH3	3	Compara, eggNOG, Panther
FBgn0024998	CG2685	51729	WBP11	14	Compara, eggNOG, Hieranoid, Inparanoid, Isobase, OMA, OrthoDB, OrthoFinder, OrthoInspector, orthoMCL, Panther, Phylome, RoundUp, TreeFam
FBgn0031468	CG2975	56913	C1GALT1	6	Compara, eggNOG, OrthoDB, orthoMCL, Panther, TreeFam
FBgn0050122	CG30122	11100	HNRNPUL1	13	Compara, eggNOG, Hieranoid, Inparanoid, Isobase, OrthoDB, OrthoFinder, OrthoInspector, orthoMCL, Panther, Phylome, RoundUp, TreeFam
FBgn0050122	CG30122	3192	HNRNPU	11	Compara, Hieranoid, Inparanoid, OMA, OrthoDB, OrthoInspector, orthoMCL, Panther, Phylome, RoundUp, TreeFam
FBgn0050122	CG30122	221092	HNRNPUL2	8	Compara, Hieranoid, Inparanoid, OrthoDB, OrthoInspector, Panther, Phylome, TreeFam
FBgn0050268	CG30268	26074	CFAP61	12	Compara, eggNOG, Hieranoid, Inparanoid, OMA, OrthoDB, OrthoFinder, orthoMCL, Panther, Phylome, RoundUp, TreeFam
FBgn0031645	CG3036	26503	SLC17A5	3	eggNOG, OrthoFinder, Panther
FBgn0031645	CG3036	10050	SLC17A4	3	eggNOG, OrthoFinder, Panther
FBgn0031645	CG3036	10786	SLC17A3	3	eggNOG, OrthoFinder, Panther
FBgn0031645	CG3036	10246	SLC17A2	3	eggNOG, OrthoFinder, Panther
FBgn0031645	CG3036	6568	SLC17A1	3	eggNOG, OrthoFinder, Panther
FBgn0050463	CG30463	79695	GALNT12	6	Compara, eggNOG, Isobase, OrthoDB, Panther, Phylome
FBgn0050463	CG30463	11226	GALNT6	5	Compara, eggNOG, OrthoDB, Panther, Phylome
FBgn0050463	CG30463	2591	GALNT3	5	Compara, eggNOG, OrthoDB, Panther, Phylome
FBgn0050463	CG30463	117248	GALNT15	4	eggNOG, OrthoDB, Panther, Phylome
FBgn0050463	CG30463	114805	GALNT13	4	eggNOG, OrthoDB, OrthoFinder, orthoMCL
FBgn0050463	CG30463	2589	GALNT1	4	eggNOG, OrthoDB, OrthoFinder, orthoMCL
FBgn0050463	CG30463	100528030	POC1B-GALNT4	4	Compara, eggNOG, OrthoDB, Phylome
FBgn0050463	CG30463	11227	GALNT5	3	eggNOG, OrthoDB, TreeFam
FBgn0051016	CG31016	5033	P4HA1	5	Compara, eggNOG, OrthoDB, Panther, Phylome
FBgn0051016	CG31016	8974	P4HA2	5	Compara, eggNOG, OrthoDB, Panther, Phylome
FBgn0051016	CG31016	283208	P4HA3	4	eggNOG, OrthoDB, Panther, Phylome
FBgn0051445	CG31445	290	ANPEP	6	Compara, eggNOG, Isobase, OrthoDB, OrthoInspector, orthoMCL
FBgn0051445	CG31445	9520	NPEPPS	4	eggNOG, OrthoDB, OrthoFinder, Panther
FBgn0051445	CG31445	51752	ERAP1	4	eggNOG, OrthoDB, OrthoFinder, Panther
FBgn0051445	CG31445	64167	ERAP2	4	eggNOG, OrthoDB, OrthoFinder, Panther
FBgn0051445	CG31445	4012	LNPEP	3	eggNOG, OrthoDB, Panther
FBgn0051445	CG31445	206338	LVRN	3	Compara, eggNOG, OrthoDB
FBgn0051445	CG31445	2028	ENPEP	3	eggNOG, OrthoDB, orthoMCL
FBgn0051475	CG31475	51150	SDF4	14	Compara, eggNOG, Hieranoid, Homologene, Inparanoid, Isobase, OMA, OrthoDB, OrthoInspector, orthoMCL, Panther, Phylome, RoundUp, TreeFam
FBgn0051821	CG31821	59342	SCPEP1	10	Compara, eggNOG, Hieranoid, Inparanoid, OrthoDB, OrthoFinder, OrthoInspector, Panther, Phylome, TreeFam
FBgn0052026	CG32026	3419	IDH3A	6	eggNOG, Isobase, OrthoDB, orthoMCL, Panther, TreeFam
FBgn0052039	CG32039	258010	SVIP	4	Inparanoid, OrthoFinder, orthoMCL, Panther
FBgn0052085	CG32085	146330	FBXL16	10	Compara, eggNOG, Hieranoid, Homologene, Inparanoid, OrthoInspector, orthoMCL, Panther, Phylome, TreeFam
FBgn0052137	CG32137	92558	BICDL1	14	Compara, eggNOG, Hieranoid, Homologene, Inparanoid, Isobase, OMA, OrthoFinder, OrthoInspector, orthoMCL, Panther, Phylome, RoundUp, TreeFam
FBgn0052137	CG32137	146439	BICDL2	5	Compara, Panther, Phylome, RoundUp, TreeFam
FBgn0052264	CG32264	9749	PHACTR2	9	Compara, eggNOG, Hieranoid, OrthoDB, OrthoInspector, Panther, Phylome, RoundUp, TreeFam
FBgn0052264	CG32264	65979	PHACTR4	7	Compara, Hieranoid, OrthoDB, OrthoInspector, Panther, RoundUp, TreeFam
FBgn0052264	CG32264	221692	PHACTR1	6	Compara, Inparanoid, OrthoDB, OrthoInspector, Panther, RoundUp
FBgn0052264	CG32264	116154	PHACTR3	6	Compara, Inparanoid, OrthoDB, OrthoInspector, Panther, TreeFam
FBgn0052313	CG32313	152007	GLIPR2	3	eggNOG, OrthoDB, TreeFam
FBgn0052319	CG32319	122830	NAA30	10	Compara, eggNOG, Hieranoid, Isobase, OrthoDB, OrthoFinder, orthoMCL, Panther, RoundUp, TreeFam
FBgn0052320	CG32320	127579	DCST2	10	Compara, Hieranoid, Homologene, Inparanoid, OMA, OrthoDB, OrthoFinder, OrthoInspector, Panther, TreeFam
FBgn0052320	CG32320	81501	DCSTAMP	3	OrthoDB, orthoMCL, Panther
FBgn0052333	CG32333	57579	FAM135A	13	Compara, eggNOG, Hieranoid, Inparanoid, OMA, OrthoDB, OrthoFinder, OrthoInspector, orthoMCL, Panther, Phylome, RoundUp, TreeFam
FBgn0052333	CG32333	51059	FAM135B	13	Compara, eggNOG, Hieranoid, Inparanoid, OMA, OrthoDB, OrthoFinder, OrthoInspector, orthoMCL, Panther, Phylome, RoundUp, TreeFam
FBgn0052369	CG32369	164832	LONRF2	11	Compara, eggNOG, Hieranoid, Inparanoid, OrthoFinder, OrthoInspector, orthoMCL, Panther, Phylome, RoundUp, TreeFam
FBgn0052369	CG32369	79836	LONRF3	10	Compara, eggNOG, Hieranoid, Inparanoid, Isobase, OrthoInspector, Panther, Phylome, RoundUp, TreeFam
FBgn0052369	CG32369	91694	LONRF1	10	Compara, eggNOG, Hieranoid, Inparanoid, OrthoFinder, OrthoInspector, orthoMCL, Panther, Phylome, TreeFam
FBgn0052373	CG32373	57758	SCUBE2	3	Compara, eggNOG, OrthoFinder
FBgn0052373	CG32373	222663	SCUBE3	3	Compara, eggNOG, OrthoFinder
FBgn0052506	CG32506	129049	SGSM1	15	Compara, eggNOG, Hieranoid, Homologene, Inparanoid, Isobase, OMA, OrthoDB, OrthoFinder, OrthoInspector, orthoMCL, Panther, Phylome, RoundUp, TreeFam
FBgn0052506	CG32506	9905	SGSM2	12	Compara, eggNOG, Hieranoid, OMA, OrthoDB, OrthoFinder, OrthoInspector, orthoMCL, Panther, Phylome, RoundUp, TreeFam
FBgn0052683	CG32683	409	ARRB2	5	Compara, eggNOG, Isobase, Panther, Phylome
FBgn0052683	CG32683	408	ARRB1	4	Compara, eggNOG, Panther, Phylome
FBgn0052683	CG32683	6295	SAG	4	Compara, eggNOG, Panther, Phylome
FBgn0052683	CG32683	407	ARR3	4	Compara, eggNOG, Panther, Phylome
FBgn0052687	CG32687	116064	LRRC58	13	Compara, Hieranoid, Homologene, Inparanoid, OMA, OrthoDB, OrthoFinder, OrthoInspector, orthoMCL, Panther, Phylome, RoundUp, TreeFam
FBgn0052750	CG32750	686	BTD	12	Compara, eggNOG, Hieranoid, Inparanoid, OMA, OrthoDB, OrthoFinder, OrthoInspector, Panther, Phylome, RoundUp, TreeFam
FBgn0052750	CG32750	8876	VNN1	12	Compara, eggNOG, Hieranoid, Inparanoid, Isobase, OrthoDB, OrthoFinder, OrthoInspector, orthoMCL, Panther, Phylome, TreeFam
FBgn0052750	CG32750	8875	VNN2	11	Compara, eggNOG, Hieranoid, Inparanoid, OrthoDB, OrthoFinder, OrthoInspector, orthoMCL, Panther, Phylome, TreeFam
FBgn0052750	CG32750	55350	VNN3	6	Compara, Hieranoid, Inparanoid, OrthoInspector, Panther, Phylome
FBgn0052751	CG32751	686	BTD	14	Compara, eggNOG, Hieranoid, Homologene, Inparanoid, Isobase, OMA, OrthoDB, OrthoFinder, OrthoInspector, orthoMCL, Panther, Phylome, TreeFam
FBgn0052751	CG32751	8875	VNN2	10	Compara, eggNOG, Hieranoid, Inparanoid, OrthoDB, OrthoFinder, OrthoInspector, Panther, Phylome, TreeFam
FBgn0052751	CG32751	8876	VNN1	10	Compara, eggNOG, Hieranoid, Inparanoid, OrthoDB, OrthoFinder, OrthoInspector, Panther, Phylome, TreeFam
FBgn0052751	CG32751	55350	VNN3	6	Compara, Hieranoid, Inparanoid, OrthoInspector, Panther, Phylome
FBgn0028916	CG33090	57704	GBA2	15	Compara, eggNOG, Hieranoid, Homologene, Inparanoid, Isobase, OMA, OrthoDB, OrthoFinder, OrthoInspector, orthoMCL, Panther, Phylome, RoundUp, TreeFam
FBgn0053158	CG33158	79631	EFL1	14	Compara, eggNOG, Hieranoid, Homologene, Inparanoid, Isobase, OMA, OrthoFinder, OrthoInspector, orthoMCL, Panther, Phylome, RoundUp, TreeFam
FBgn0053203	CG33203	124222	PAQR4	13	Compara, eggNOG, Hieranoid, Homologene, Inparanoid, OrthoDB, OrthoFinder, OrthoInspector, orthoMCL, Panther, Phylome, RoundUp, TreeFam
FBgn0053230	CG33230	54093	SETD4	14	Compara, eggNOG, Hieranoid, Homologene, Inparanoid, OMA, OrthoDB, OrthoFinder, OrthoInspector, orthoMCL, Panther, Phylome, RoundUp, TreeFam
FBgn0032120	CG33298	57205	ATP10D	13	Compara, eggNOG, Hieranoid, Homologene, Inparanoid, OMA, OrthoDB, OrthoInspector, orthoMCL, Panther, Phylome, RoundUp, TreeFam
FBgn0032120	CG33298	23120	ATP10B	13	Compara, eggNOG, Hieranoid, Inparanoid, Isobase, OMA, OrthoDB, OrthoInspector, orthoMCL, Panther, Phylome, RoundUp, TreeFam
FBgn0032120	CG33298	57194	ATP10A	12	Compara, eggNOG, Hieranoid, Inparanoid, OMA, OrthoDB, OrthoInspector, orthoMCL, Panther, Phylome, RoundUp, TreeFam
FBgn0053310	CG33310	481	ATP1B1	5	eggNOG, Isobase, Panther, Phylome, TreeFam
FBgn0053310	CG33310	23439	ATP1B4	3	eggNOG, Panther, Phylome
FBgn0053310	CG33310	482	ATP1B2	3	eggNOG, Panther, Phylome
FBgn0053310	CG33310	483	ATP1B3	3	eggNOG, Panther, Phylome
FBgn0053310	CG33310	496	ATP4B	3	eggNOG, Panther, Phylome
FBgn0067629	CG33332	55425	GPALPP1	13	Compara, eggNOG, Hieranoid, Homologene, Inparanoid, OMA, OrthoFinder, OrthoInspector, orthoMCL, Panther, Phylome, RoundUp, TreeFam
FBgn0031513	CG3347	30827	CXXC1	6	Compara, eggNOG, Isobase, OrthoFinder, Panther, RoundUp
FBgn0035240	CG33791	4967	OGDH	9	Compara, eggNOG, Hieranoid, OrthoDB, OrthoFinder, orthoMCL, Panther, Phylome, TreeFam
FBgn0035240	CG33791	55753	OGDHL	9	Compara, eggNOG, Hieranoid, OrthoDB, OrthoFinder, orthoMCL, Panther, Phylome, TreeFam
FBgn0035240	CG33791	55526	DHTKD1	3	eggNOG, OrthoDB, orthoMCL
FBgn0064119	CG33934	9058	SLC13A2	10	Compara, eggNOG, Hieranoid, Inparanoid, OMA, OrthoDB, OrthoFinder, OrthoInspector, Panther, Phylome
FBgn0064119	CG33934	284111	SLC13A5	10	Compara, eggNOG, Hieranoid, Inparanoid, OMA, OrthoDB, OrthoFinder, OrthoInspector, Panther, Phylome
FBgn0064119	CG33934	64849	SLC13A3	10	Compara, eggNOG, Hieranoid, Inparanoid, OMA, OrthoDB, OrthoFinder, OrthoInspector, Panther, Phylome
FBgn0064119	CG33934	6561	SLC13A1	10	Compara, eggNOG, Hieranoid, Inparanoid, OMA, OrthoDB, OrthoInspector, Panther, Phylome, TreeFam
FBgn0064119	CG33934	26266	SLC13A4	10	Compara, eggNOG, Hieranoid, Inparanoid, OMA, OrthoDB, OrthoInspector, Panther, Phylome, TreeFam
FBgn0053965	CG33965	79183	TTPAL	3	Compara, eggNOG, Panther
FBgn0053965	CG33965	7274	TTPA	3	Compara, eggNOG, Panther
FBgn0053966	CG33966	79183	TTPAL	3	Compara, eggNOG, Panther
FBgn0053966	CG33966	7274	TTPA	3	Compara, eggNOG, Panther
FBgn0054056	CG34056	56913	C1GALT1	5	Compara, eggNOG, OrthoDB, Panther, TreeFam
FBgn0036008	CG3408	55379	LRRC59	12	Compara, eggNOG, Hieranoid, Inparanoid, OrthoDB, OrthoFinder, OrthoInspector, orthoMCL, Panther, Phylome, RoundUp, TreeFam
FBgn0085371	CG34342	55711	FAR2	4	Compara, eggNOG, OrthoDB, Panther
FBgn0085371	CG34342	84188	FAR1	4	Compara, eggNOG, OrthoDB, Phylome
FBgn0085380	CG34351	401190	RGS7BP	4	Hieranoid, OrthoFinder, Panther, Phylome
FBgn0085382	CG34353	4045	LSAMP	4	Compara, Hieranoid, Homologene, OrthoFinder
FBgn0085382	CG34353	402665	IGLON5	3	Compara, Hieranoid, OrthoFinder
FBgn0085382	CG34353	50863	NTM	3	Compara, Hieranoid, OrthoFinder
FBgn0085382	CG34353	4978	OPCML	3	Compara, Hieranoid, OrthoFinder
FBgn0085382	CG34353	257194	NEGR1	3	Compara, Hieranoid, OrthoFinder
FBgn0085383	CG34354	7072	TIA1	9	Compara, eggNOG, Hieranoid, OrthoDB, OrthoFinder, OrthoInspector, Panther, Phylome, TreeFam
FBgn0085383	CG34354	7073	TIAL1	9	Compara, eggNOG, Hieranoid, OrthoDB, OrthoFinder, OrthoInspector, Panther, Phylome, TreeFam
FBgn0035998	CG3437	29901	SAC3D1	10	Compara, eggNOG, Hieranoid, Inparanoid, OMA, OrthoFinder, Panther, Phylome, RoundUp, TreeFam
FBgn0035995	CG3529	146691	TOM1L2	14	Compara, eggNOG, Hieranoid, Homologene, Inparanoid, OMA, OrthoDB, OrthoFinder, OrthoInspector, orthoMCL, Panther, Phylome, RoundUp, TreeFam
FBgn0035995	CG3529	10043	TOM1	12	Compara, eggNOG, Hieranoid, Inparanoid, OMA, OrthoDB, OrthoFinder, OrthoInspector, orthoMCL, Panther, Phylome, TreeFam
FBgn0035995	CG3529	10040	TOM1L1	5	Compara, eggNOG, OrthoDB, OrthoFinder, Panther
FBgn0035999	CG3552	390637	GDPGP1	13	Compara, eggNOG, Hieranoid, Homologene, Inparanoid, OMA, OrthoFinder, OrthoInspector, orthoMCL, Panther, Phylome, RoundUp, TreeFam
FBgn0031562	CG3604	7980	TFPI2	3	eggNOG, OrthoDB, OrthoFinder
FBgn0031562	CG3604	7035	TFPI	3	eggNOG, OrthoDB, OrthoFinder
FBgn0037788	CG3940	762	CA4	3	Compara, eggNOG, Panther
FBgn0035989	CG3967	79969	ATAT1	10	Compara, eggNOG, OrthoDB, OrthoFinder, OrthoInspector, orthoMCL, Panther, Phylome, RoundUp, TreeFam
FBgn0058006	CG40006	949	SCARB1	6	eggNOG, Isobase, OrthoDB, OrthoFinder, Panther, Phylome
FBgn0058006	CG40006	950	SCARB2	4	eggNOG, OrthoDB, OrthoFinder, Panther
FBgn0058006	CG40006	948	CD36	4	eggNOG, OrthoDB, OrthoFinder, Panther
FBgn0029821	CG4020	84188	FAR1	5	Compara, eggNOG, OrthoDB, Panther, Phylome
FBgn0029821	CG4020	55711	FAR2	3	Compara, eggNOG, OrthoDB
FBgn0058470	CG40470	206338	LVRN	3	Compara, eggNOG, Panther
FBgn0058470	CG40470	290	ANPEP	3	Compara, eggNOG, Panther
FBgn0035983	CG4080	55016	2019-03-01	10	Compara, eggNOG, Isobase, OrthoDB, OrthoInspector, orthoMCL, Panther, Phylome, RoundUp, TreeFam
FBgn0035983	CG4080	220972	2019-03-08	9	Compara, eggNOG, OrthoDB, OrthoInspector, orthoMCL, Panther, Phylome, RoundUp, TreeFam
FBgn0259145	CG42260	1260	CNGA2	4	eggNOG, Isobase, OrthoDB, Panther
FBgn0259145	CG42260	1262	CNGA4	3	eggNOG, OrthoDB, Panther
FBgn0259145	CG42260	1259	CNGA1	3	eggNOG, OrthoDB, Panther
FBgn0259145	CG42260	1261	CNGA3	3	eggNOG, OrthoDB, Panther
FBgn0259224	CG42324	57596	BEGAIN	5	Compara, OrthoFinder, OrthoInspector, Panther, RoundUp
FBgn0259224	CG42324	93643	TJAP1	5	Compara, eggNOG, OrthoFinder, Panther, RoundUp
FBgn0259242	CG42340	338567	KCNK18	3	Compara, eggNOG, Phylome
FBgn0259735	CG42389	22862	FNDC3A	12	Compara, eggNOG, Hieranoid, Homologene, Inparanoid, OrthoDB, OrthoInspector, orthoMCL, Panther, Phylome, RoundUp, TreeFam
FBgn0259735	CG42389	64778	FNDC3B	10	Compara, eggNOG, Hieranoid, Inparanoid, OrthoDB, OrthoInspector, orthoMCL, Panther, Phylome, TreeFam
FBgn0259935	CG42458	3183	HNRNPC	8	Compara, eggNOG, OrthoDB, OrthoFinder, OrthoInspector, Panther, RoundUp, TreeFam
FBgn0259935	CG42458	22913	RALY	7	Compara, eggNOG, OrthoDB, OrthoFinder, OrthoInspector, Panther, TreeFam
FBgn0259935	CG42458	343069	HNRNPCL1	7	Compara, eggNOG, OrthoDB, OrthoFinder, OrthoInspector, Panther, TreeFam
FBgn0259935	CG42458	138046	RALYL	7	Compara, eggNOG, OrthoDB, OrthoFinder, OrthoInspector, Panther, TreeFam
FBgn0259935	CG42458	649330	HNRNPCL3	4	Compara, OrthoDB, OrthoFinder, Panther
FBgn0259935	CG42458	440563	HNRNPCL2	4	Compara, OrthoDB, OrthoFinder, Panther
FBgn0259935	CG42458	101060301	HNRNPCL4	4	Compara, OrthoDB, OrthoFinder, Panther
FBgn0260657	CG42540	2040	STOM	9	Compara, eggNOG, Hieranoid, Homologene, Inparanoid, OrthoDB, OrthoInspector, Phylome, TreeFam
FBgn0260657	CG42540	161003	STOML3	6	Compara, eggNOG, Inparanoid, OrthoDB, Phylome, TreeFam
FBgn0260657	CG42540	7827	NPHS2	3	eggNOG, OrthoDB, Panther
FBgn0260658	CG42541	6236	RRAD	4	Compara, OrthoInspector, Panther, Phylome
FBgn0260658	CG42541	28954	REM1	3	Compara, OrthoInspector, Panther
FBgn0260658	CG42541	2669	GEM	3	Compara, OrthoInspector, Panther
FBgn0260658	CG42541	161253	REM2	3	Compara, OrthoInspector, Panther
FBgn0260759	CG42557	90416	CCDC32	4	Hieranoid, Panther, Phylome, TreeFam
FBgn0261550	CG42668	114882	OSBPL8	12	Compara, eggNOG, Homologene, Inparanoid, OMA, OrthoDB, OrthoFinder, OrthoInspector, Panther, Phylome, RoundUp, TreeFam
FBgn0261550	CG42668	114879	OSBPL5	10	Compara, eggNOG, Inparanoid, OMA, OrthoDB, OrthoFinder, OrthoInspector, Phylome, RoundUp, TreeFam
FBgn0261550	CG42668	114885	OSBPL11	3	eggNOG, OrthoDB, RoundUp
FBgn0261550	CG42668	114884	OSBPL10	3	eggNOG, OrthoDB, RoundUp
FBgn0261550	CG42668	114883	OSBPL9	3	eggNOG, OrthoDB, RoundUp
FBgn0261555	CG42673	9722	NOS1AP	8	eggNOG, Inparanoid, OMA, OrthoInspector, Panther, Phylome, RoundUp, TreeFam
FBgn0263005	CG43313	79586	CHPF	13	Compara, eggNOG, Hieranoid, Homologene, Inparanoid, OMA, OrthoFinder, OrthoInspector, orthoMCL, Panther, Phylome, RoundUp, TreeFam
FBgn0263005	CG43313	54480	CHPF2	11	eggNOG, Hieranoid, Inparanoid, OMA, OrthoFinder, OrthoInspector, orthoMCL, Panther, Phylome, RoundUp, TreeFam
FBgn0038795	CG4335	55217	TMLHE	15	Compara, eggNOG, Hieranoid, Homologene, Inparanoid, Isobase, OMA, OrthoDB, OrthoFinder, OrthoInspector, orthoMCL, Panther, Phylome, RoundUp, TreeFam
FBgn0263131	CG43373	111	ADCY5	11	Compara, eggNOG, Hieranoid, Homologene, Inparanoid, OrthoDB, OrthoInspector, Panther, Phylome, RoundUp, TreeFam
FBgn0263131	CG43373	112	ADCY6	10	Compara, eggNOG, Hieranoid, Inparanoid, OrthoDB, OrthoInspector, Panther, Phylome, RoundUp, TreeFam
FBgn0028481	CG4341	160335	TMTC2	15	Compara, eggNOG, Hieranoid, Homologene, Inparanoid, Isobase, OMA, OrthoDB, OrthoFinder, OrthoInspector, orthoMCL, Panther, Phylome, RoundUp, TreeFam
FBgn0263980	CG43729	246329	STAC3	5	Compara, OrthoInspector, orthoMCL, Panther, RoundUp
FBgn0263980	CG43729	342667	STAC2	3	Compara, OrthoInspector, Panther
FBgn0263980	CG43729	6769	STAC	3	Compara, OrthoInspector, Panther
FBgn0264449	CG43867	57475	PLEKHH1	12	Compara, eggNOG, Hieranoid, Homologene, Inparanoid, OrthoDB, OrthoInspector, orthoMCL, Panther, Phylome, RoundUp, TreeFam
FBgn0264449	CG43867	130271	PLEKHH2	11	Compara, eggNOG, Hieranoid, Inparanoid, OrthoDB, OrthoInspector, orthoMCL, Panther, Phylome, RoundUp, TreeFam
FBgn0264542	CG43921	90525	SHF	7	Compara, eggNOG, OrthoDB, OrthoInspector, Panther, RoundUp, TreeFam
FBgn0264542	CG43921	6461	SHB	6	Compara, eggNOG, OrthoDB, OrthoInspector, Panther, TreeFam
FBgn0264542	CG43921	56961	SHD	6	Compara, eggNOG, OrthoDB, OrthoInspector, Panther, TreeFam
FBgn0264542	CG43921	126669	SHE	6	Compara, eggNOG, OrthoDB, OrthoInspector, Panther, TreeFam
FBgn0265178	CG44243	51601	LIPT1	14	Compara, eggNOG, Hieranoid, Homologene, Inparanoid, OMA, OrthoDB, OrthoFinder, OrthoInspector, orthoMCL, Panther, Phylome, RoundUp, TreeFam
FBgn0265595	CG44422	30818	KCNIP3	6	Compara, eggNOG, Isobase, Panther, Phylome, RoundUp
FBgn0265595	CG44422	80333	KCNIP4	6	Compara, eggNOG, Homologene, OrthoDB, Phylome, RoundUp
FBgn0265595	CG44422	30819	KCNIP2	5	Compara, eggNOG, OrthoDB, Panther, Phylome
FBgn0265595	CG44422	30820	KCNIP1	5	Compara, eggNOG, OrthoDB, Phylome, RoundUp
FBgn0035980	CG4447	92399	MRRF	13	Compara, eggNOG, Hieranoid, Homologene, Inparanoid, OMA, OrthoFinder, OrthoInspector, orthoMCL, Panther, Phylome, RoundUp, TreeFam
FBgn0035980	CG4447	286423	MRRFP1	4	Hieranoid, Inparanoid, OrthoInspector, Phylome
FBgn0035981	CG4452	199870	FAM76A	13	Compara, eggNOG, Homologene, Inparanoid, OMA, OrthoDB, OrthoFinder, OrthoInspector, orthoMCL, Panther, Phylome, RoundUp, TreeFam
FBgn0035981	CG4452	143684	FAM76B	12	Compara, eggNOG, Inparanoid, OMA, OrthoDB, OrthoFinder, OrthoInspector, orthoMCL, Panther, Phylome, RoundUp, TreeFam
FBgn0001228	CG4456	100131187	TSTD1	10	Compara, eggNOG, Inparanoid, OMA, OrthoDB, OrthoFinder, OrthoInspector, Phylome, RoundUp, TreeFam
FBgn0001228	CG4456	100130890	TSTD3	4	Compara, OrthoFinder, Panther, RoundUp
FBgn0039064	CG4467	4012	LNPEP	5	Compara, eggNOG, OrthoFinder, Panther, Phylome
FBgn0039064	CG4467	51752	ERAP1	4	Compara, eggNOG, Panther, Phylome
FBgn0039064	CG4467	64167	ERAP2	4	Compara, eggNOG, Panther, Phylome
FBgn0266100	CG44837	64174	DPEP2	8	Compara, eggNOG, OrthoDB, OrthoInspector, orthoMCL, Panther, Phylome, TreeFam
FBgn0266100	CG44837	64180	DPEP3	8	Compara, eggNOG, Homologene, OrthoDB, orthoMCL, Panther, Phylome, TreeFam
FBgn0266100	CG44837	1800	DPEP1	7	Compara, eggNOG, OrthoDB, OrthoInspector, orthoMCL, Phylome, TreeFam
FBgn0266354	CG45002	1803	DPP4	7	eggNOG, Hieranoid, Isobase, OrthoDB, OrthoFinder, Panther, Phylome
FBgn0266354	CG45002	57628	DPP10	7	Compara, eggNOG, OrthoDB, OrthoFinder, Panther, Phylome, TreeFam
FBgn0266354	CG45002	1804	DPP6	7	Compara, eggNOG, OrthoDB, OrthoFinder, Panther, Phylome, TreeFam
FBgn0266354	CG45002	2191	FAP	6	eggNOG, Hieranoid, OrthoDB, OrthoFinder, Panther, Phylome
FBgn0266696	CG45186	6840	SVIL	7	Compara, Hieranoid, OrthoDB, OrthoInspector, Panther, Phylome, RoundUp
FBgn0034734	CG4554	27340	UTP20	13	Compara, eggNOG, Hieranoid, Homologene, Inparanoid, OMA, OrthoFinder, OrthoInspector, orthoMCL, Panther, Phylome, RoundUp, TreeFam
FBgn0038740	CG4562	10257	ABCC4	14	Compara, eggNOG, Hieranoid, Homologene, Inparanoid, Isobase, OMA, OrthoDB, OrthoFinder, OrthoInspector, orthoMCL, Panther, Phylome, RoundUp
FBgn0038740	CG4562	1080	CFTR	4	eggNOG, OrthoFinder, Panther, Phylome
FBgn0038740	CG4562	6833	ABCC8	3	eggNOG, OrthoDB, orthoMCL
FBgn0038740	CG4562	10060	ABCC9	3	eggNOG, OrthoDB, orthoMCL
FBgn0038740	CG4562	94160	ABCC12	3	eggNOG, OrthoDB, orthoMCL
FBgn0038740	CG4562	85320	ABCC11	3	eggNOG, OrthoDB, orthoMCL
FBgn0038740	CG4562	368	ABCC6	3	eggNOG, OrthoDB, orthoMCL
FBgn0038740	CG4562	89845	ABCC10	3	eggNOG, OrthoDB, orthoMCL
FBgn0038740	CG4562	1244	ABCC2	3	eggNOG, OrthoDB, orthoMCL
FBgn0038740	CG4562	8714	ABCC3	3	eggNOG, OrthoDB, orthoMCL
FBgn0038740	CG4562	4363	ABCC1	3	eggNOG, OrthoDB, orthoMCL
FBgn0038740	CG4562	10057	ABCC5	3	eggNOG, OrthoDB, orthoMCL
FBgn0029839	CG4660	51337	THEM6	7	Compara, Inparanoid, OrthoFinder, OrthoInspector, Panther, RoundUp, TreeFam
FBgn0038735	CG4662	286097	MICU3	14	Compara, eggNOG, Hieranoid, Homologene, Inparanoid, OMA, OrthoDB, OrthoFinder, OrthoInspector, orthoMCL, Panther, Phylome, RoundUp, TreeFam
FBgn0038735	CG4662	221154	MICU2	4	eggNOG, OrthoDB, Panther, TreeFam
FBgn0034733	CG4752	26873	OPLAH	12	Compara, Hieranoid, Homologene, Inparanoid, Isobase, OMA, OrthoFinder, OrthoInspector, orthoMCL, Panther, Phylome, RoundUp
FBgn0031322	CG5001	25822	DNAJB5	13	eggNOG, Hieranoid, Homologene, Inparanoid, OMA, OrthoDB, OrthoFinder, OrthoInspector, orthoMCL, Panther, Phylome, RoundUp, TreeFam
FBgn0031322	CG5001	11080	DNAJB4	13	Compara, eggNOG, Hieranoid, Inparanoid, OMA, OrthoDB, OrthoFinder, OrthoInspector, orthoMCL, Panther, Phylome, RoundUp, TreeFam
FBgn0031322	CG5001	3337	DNAJB1	13	Compara, eggNOG, Hieranoid, Inparanoid, OMA, OrthoDB, OrthoFinder, OrthoInspector, orthoMCL, Panther, Phylome, RoundUp, TreeFam
FBgn0031322	CG5001	374407	DNAJB13	4	eggNOG, OrthoDB, OrthoFinder, orthoMCL
FBgn0038774	CG5023	8407	TAGLN2	6	eggNOG, Inparanoid, OrthoDB, OrthoFinder, OrthoInspector, RoundUp
FBgn0038774	CG5023	6876	TAGLN	6	eggNOG, Inparanoid, OrthoDB, OrthoFinder, OrthoInspector, RoundUp
FBgn0038774	CG5023	1264	CNN1	6	eggNOG, Homologene, OrthoDB, OrthoFinder, OrthoInspector, RoundUp
FBgn0038774	CG5023	29114	TAGLN3	6	eggNOG, Inparanoid, OrthoFinder, OrthoInspector, orthoMCL, RoundUp
FBgn0038774	CG5023	1266	CNN3	5	eggNOG, OrthoDB, OrthoFinder, OrthoInspector, RoundUp
FBgn0038774	CG5023	1265	CNN2	4	eggNOG, OrthoDB, OrthoFinder, RoundUp
FBgn0030838	CG5445	64771	C6orf106	12	Compara, eggNOG, Hieranoid, Inparanoid, OrthoDB, OrthoFinder, OrthoInspector, orthoMCL, Panther, Phylome, RoundUp, TreeFam
FBgn0034364	CG5493	1036	CDO1	15	Compara, eggNOG, Hieranoid, Homologene, Inparanoid, Isobase, OMA, OrthoDB, OrthoFinder, OrthoInspector, orthoMCL, Panther, Phylome, RoundUp, TreeFam
FBgn0034158	CG5522	55103	RALGPS2	13	Compara, eggNOG, Hieranoid, Inparanoid, OMA, OrthoDB, OrthoFinder, OrthoInspector, orthoMCL, Panther, Phylome, RoundUp, TreeFam
FBgn0034158	CG5522	9649	RALGPS1	12	Compara, Hieranoid, Homologene, Inparanoid, OMA, OrthoDB, OrthoFinder, OrthoInspector, orthoMCL, Panther, Phylome, TreeFam
FBgn0039525	CG5646	283600	SLC25A47	5	Compara, OrthoFinder, Panther, Phylome, TreeFam
FBgn0039525	CG5646	283130	SLC25A45	5	Compara, eggNOG, OMA, OrthoFinder, Phylome
FBgn0039525	CG5646	153328	SLC25A48	5	Compara, eggNOG, OrthoFinder, Phylome, TreeFam
FBgn0039525	CG5646	123096	SLC25A29	3	eggNOG, OrthoFinder, Panther
FBgn0017429	CG5989	25875	LETMD1	14	Compara, eggNOG, Hieranoid, Homologene, Inparanoid, OMA, OrthoDB, OrthoFinder, OrthoInspector, orthoMCL, Panther, Phylome, RoundUp, TreeFam
FBgn0039420	CG6154	1800	DPEP1	14	Compara, eggNOG, Hieranoid, Homologene, Inparanoid, Isobase, OMA, OrthoDB, OrthoFinder, OrthoInspector, orthoMCL, Phylome, RoundUp, TreeFam
FBgn0039420	CG6154	64174	DPEP2	10	Compara, eggNOG, Hieranoid, OrthoDB, OrthoFinder, OrthoInspector, orthoMCL, Panther, Phylome, TreeFam
FBgn0039420	CG6154	64180	DPEP3	9	Compara, eggNOG, Hieranoid, OrthoDB, OrthoFinder, orthoMCL, Panther, Phylome, TreeFam
FBgn0036154	CG6168	25797	QPCT	8	eggNOG, Isobase, OrthoDB, OrthoFinder, OrthoInspector, Panther, Phylome, TreeFam
FBgn0036154	CG6168	54814	QPCTL	7	eggNOG, OrthoDB, OrthoFinder, OrthoInspector, Panther, Phylome, TreeFam
FBgn0027581	CG6191	91768	CABLES1	10	Compara, eggNOG, Inparanoid, OrthoDB, OrthoInspector, orthoMCL, Panther, Phylome, RoundUp, TreeFam
FBgn0027581	CG6191	81928	CABLES2	9	Compara, eggNOG, Inparanoid, OrthoDB, OrthoInspector, Panther, Phylome, RoundUp, TreeFam
FBgn0038720	CG6231	63027	SLC22A23	3	Compara, eggNOG, Panther
FBgn0038917	CG6678	91433	RCCD1	11	Compara, eggNOG, Hieranoid, Inparanoid, OrthoDB, OrthoFinder, OrthoInspector, orthoMCL, Phylome, RoundUp, TreeFam
FBgn0036031	CG6761	84542	KIAA1841	11	Compara, eggNOG, Hieranoid, Inparanoid, OrthoDB, OrthoInspector, orthoMCL, Panther, Phylome, RoundUp, TreeFam
FBgn0032652	CG6870	1528	CYB5A	6	eggNOG, OrthoDB, OrthoFinder, Panther, RoundUp, TreeFam
FBgn0032652	CG6870	80777	CYB5B	5	eggNOG, OrthoDB, OrthoFinder, RoundUp, TreeFam
FBgn0038286	CG6966	56929	FEM1C	14	Compara, eggNOG, Hieranoid, Homologene, Inparanoid, OMA, OrthoDB, OrthoFinder, OrthoInspector, orthoMCL, Panther, Phylome, RoundUp, TreeFam
FBgn0038286	CG6966	55527	FEM1A	13	Compara, eggNOG, Hieranoid, Inparanoid, OMA, OrthoDB, OrthoFinder, OrthoInspector, orthoMCL, Panther, Phylome, RoundUp, TreeFam
FBgn0035896	CG6983	54976	C20orf27	13	Compara, eggNOG, Hieranoid, Inparanoid, OMA, OrthoDB, OrthoFinder, OrthoInspector, orthoMCL, Panther, Phylome, RoundUp, TreeFam
FBgn0036153	CG7573	10269	ZMPSTE24	6	Compara, eggNOG, Isobase, Panther, Phylome, TreeFam
FBgn0038627	CG7694	51255	RNF181	13	Compara, eggNOG, Hieranoid, Inparanoid, Isobase, OMA, OrthoFinder, OrthoInspector, orthoMCL, Panther, Phylome, RoundUp, TreeFam
FBgn0035235	CG7879	10137	RBM12	8	Compara, eggNOG, Hieranoid, Inparanoid, OrthoFinder, OrthoInspector, RoundUp, TreeFam
FBgn0035235	CG7879	389677	RBM12B	7	Compara, eggNOG, Hieranoid, Inparanoid, OrthoFinder, RoundUp, TreeFam
FBgn0035252	CG7970	5827	PXMP2	7	eggNOG, Inparanoid, OMA, OrthoFinder, Panther, RoundUp, TreeFam
FBgn0035252	CG7970	84769	MPV17L2	3	eggNOG, OrthoDB, RoundUp
FBgn0035253	CG7971	23524	SRRM2	8	Compara, eggNOG, Inparanoid, OrthoDB, OrthoFinder, OrthoInspector, RoundUp, TreeFam
FBgn0035253	CG7971	222183	SRRM3	5	Compara, eggNOG, OrthoFinder, RoundUp, TreeFam
FBgn0036043	CG8177	6522	SLC4A2	14	Compara, eggNOG, Hieranoid, Homologene, Inparanoid, Isobase, OMA, OrthoDB, OrthoInspector, orthoMCL, Panther, Phylome, RoundUp, TreeFam
FBgn0036043	CG8177	6508	SLC4A3	12	Compara, eggNOG, Hieranoid, Inparanoid, OMA, OrthoDB, OrthoInspector, orthoMCL, Panther, Phylome, RoundUp, TreeFam
FBgn0036043	CG8177	6521	SLC4A1	12	Compara, eggNOG, Hieranoid, Inparanoid, OMA, OrthoDB, OrthoInspector, orthoMCL, Panther, Phylome, RoundUp, TreeFam
FBgn0036043	CG8177	57282	SLC4A10	4	eggNOG, OrthoDB, orthoMCL, RoundUp
FBgn0036043	CG8177	9498	SLC4A8	4	eggNOG, OrthoDB, orthoMCL, RoundUp
FBgn0036043	CG8177	9497	SLC4A7	4	eggNOG, OrthoDB, orthoMCL, RoundUp
FBgn0036043	CG8177	57835	SLC4A5	3	eggNOG, OrthoDB, orthoMCL
FBgn0036043	CG8177	8671	SLC4A4	3	eggNOG, OrthoDB, orthoMCL
FBgn0036043	CG8177	83697	SLC4A9	3	eggNOG, OrthoDB, orthoMCL
FBgn0034033	CG8204	9326	ZNHIT3	14	Compara, eggNOG, Hieranoid, Homologene, Inparanoid, OMA, OrthoDB, OrthoFinder, OrthoInspector, orthoMCL, Panther, Phylome, RoundUp, TreeFam
FBgn0035711	CG8519	387496	RASL11A	7	Homologene, OrthoDB, OrthoFinder, Panther, Phylome, RoundUp, TreeFam
FBgn0035711	CG8519	65997	RASL11B	5	Isobase, OrthoDB, Panther, Phylome, TreeFam
FBgn0035711	CG8519	79785	RERGL	4	Compara, OrthoDB, Panther, Phylome
FBgn0035711	CG8519	85004	RERG	3	Hieranoid, OrthoDB, RoundUp
FBgn0035791	CG8539	1359	CPA3	4	Compara, eggNOG, OrthoFinder, Panther
FBgn0035791	CG8539	1360	CPB1	4	Compara, eggNOG, OrthoFinder, Panther
FBgn0035791	CG8539	1358	CPA2	3	Compara, eggNOG, OrthoFinder
FBgn0035791	CG8539	93979	CPA5	3	Compara, eggNOG, OrthoFinder
FBgn0035791	CG8539	130749	CPO	3	Compara, eggNOG, OrthoFinder
FBgn0035791	CG8539	1361	CPB2	3	Compara, eggNOG, OrthoFinder
FBgn0035791	CG8539	1357	CPA1	3	Compara, eggNOG, OrthoFinder
FBgn0035791	CG8539	51200	CPA4	3	Compara, eggNOG, OrthoFinder
FBgn0035791	CG8539	57094	CPA6	3	Compara, eggNOG, OrthoFinder
FBgn0035733	CG8641	51655	RASD1	13	Compara, Hieranoid, Homologene, Inparanoid, Isobase, OrthoDB, OrthoFinder, OrthoInspector, orthoMCL, Panther, Phylome, RoundUp, TreeFam
FBgn0035733	CG8641	23551	RASD2	10	Compara, Hieranoid, Inparanoid, OrthoDB, OrthoFinder, OrthoInspector, Panther, Phylome, RoundUp, TreeFam
FBgn0035336	CG9004	64434	NOM1	13	Compara, eggNOG, Hieranoid, Homologene, Inparanoid, OMA, OrthoDB, OrthoInspector, orthoMCL, Panther, Phylome, RoundUp, TreeFam
FBgn0035203	CG9149	39	ACAT2	13	Compara, Hieranoid, Homologene, Inparanoid, Isobase, OMA, OrthoFinder, OrthoInspector, orthoMCL, Panther, Phylome, RoundUp, TreeFam
FBgn0035192	CG9194	338567	KCNK18	6	Compara, eggNOG, Hieranoid, OrthoFinder, RoundUp, TreeFam
FBgn0031516	CG9663	64137	ABCG4	6	Compara, eggNOG, OrthoDB, OrthoFinder, Panther, TreeFam
FBgn0031516	CG9663	9619	ABCG1	6	Compara, eggNOG, OrthoFinder, Panther, Phylome, TreeFam
FBgn0031516	CG9663	64240	ABCG5	3	eggNOG, OrthoDB, OrthoFinder
FBgn0031516	CG9663	64241	ABCG8	3	eggNOG, OrthoDB, OrthoFinder
FBgn0000319	Chc	1213	CLTC	14	Compara, eggNOG, Hieranoid, Homologene, Inparanoid, OMA, OrthoDB, OrthoFinder, OrthoInspector, orthoMCL, Panther, Phylome, RoundUp, TreeFam
FBgn0000319	Chc	8218	CLTCL1	12	Compara, eggNOG, Hieranoid, Inparanoid, OMA, OrthoDB, OrthoFinder, OrthoInspector, Panther, Phylome, RoundUp, TreeFam
FBgn0000307	chif	80174	DBF4B	8	eggNOG, Isobase, OrthoDB, OrthoFinder, Panther, Phylome, RoundUp, TreeFam
FBgn0000307	chif	10926	DBF4	7	eggNOG, OrthoDB, OrthoFinder, Panther, Phylome, RoundUp, TreeFam
FBgn0036165	chrb	115265	DDIT4L	10	Compara, eggNOG, Inparanoid, OrthoFinder, OrthoInspector, orthoMCL, Panther, Phylome, RoundUp, TreeFam
FBgn0036165	chrb	54541	DDIT4	6	Compara, Inparanoid, OrthoFinder, Panther, Phylome, TreeFam
FBgn0022702	Cht2	27159	CHIA	4	eggNOG, OrthoDB, OrthoFinder, Panther
FBgn0022702	Cht2	1118	CHIT1	3	eggNOG, OrthoDB, OrthoFinder
FBgn0022702	Cht2	5016	OVGP1	3	eggNOG, OrthoDB, OrthoFinder
FBgn0022702	Cht2	1117	CHI3L2	3	eggNOG, OrthoDB, OrthoFinder
FBgn0022702	Cht2	1116	CHI3L1	3	eggNOG, OrthoDB, OrthoFinder
FBgn0027598	cindr	30011	SH3KBP1	9	Compara, eggNOG, Hieranoid, OrthoFinder, OrthoInspector, orthoMCL, Phylome, RoundUp, TreeFam
FBgn0027598	cindr	23607	CD2AP	7	Compara, eggNOG, Hieranoid, OrthoFinder, OrthoInspector, RoundUp, TreeFam
FBgn0027598	cindr	79729	SH3D21	3	Compara, eggNOG, Panther
FBgn0000317	ck	4647	MYO7A	15	Compara, eggNOG, Hieranoid, Homologene, Inparanoid, Isobase, OMA, OrthoDB, OrthoFinder, OrthoInspector, orthoMCL, Panther, Phylome, RoundUp, TreeFam
FBgn0000317	ck	4648	MYO7B	10	Compara, eggNOG, Hieranoid, Isobase, OrthoDB, OrthoFinder, orthoMCL, Panther, Phylome, TreeFam
FBgn0259152	Clbn	9147	NEMF	13	Compara, eggNOG, Hieranoid, Homologene, Inparanoid, Isobase, OMA, OrthoDB, OrthoFinder, OrthoInspector, Panther, Phylome, TreeFam
FBgn0020503	CLIP-190	6249	CLIP1	12	Compara, Hieranoid, Inparanoid, OMA, OrthoDB, OrthoFinder, OrthoInspector, orthoMCL, Panther, Phylome, RoundUp, TreeFam
FBgn0020503	CLIP-190	7461	CLIP2	12	Compara, Hieranoid, Inparanoid, Isobase, OrthoDB, OrthoFinder, OrthoInspector, orthoMCL, Panther, Phylome, RoundUp, TreeFam
FBgn0023076	Clk	9575	CLOCK	12	Compara, Hieranoid, Inparanoid, Isobase, OrthoDB, OrthoFinder, OrthoInspector, orthoMCL, Panther, Phylome, RoundUp, TreeFam
FBgn0023076	Clk	4862	NPAS2	11	Compara, Hieranoid, Inparanoid, OrthoDB, OrthoFinder, OrthoInspector, orthoMCL, Panther, Phylome, RoundUp, TreeFam
FBgn0023076	Clk	139135	PASD1	3	OrthoDB, OrthoFinder, TreeFam
FBgn0263995	cpo	11030	RBPMS	8	eggNOG, Isobase, OrthoInspector, orthoMCL, Panther, Phylome, RoundUp, TreeFam
FBgn0263995	cpo	348093	RBPMS2	7	eggNOG, OrthoInspector, orthoMCL, Panther, Phylome, RoundUp, TreeFam
FBgn0001994	crp	7023	TFAP4	10	Compara, eggNOG, Hieranoid, Inparanoid, Isobase, OrthoFinder, OrthoInspector, Panther, Phylome, TreeFam
FBgn0025680	cry	1408	CRY2	5	eggNOG, Isobase, OrthoDB, OrthoFinder, RoundUp
FBgn0025680	cry	1407	CRY1	4	eggNOG, OrthoDB, OrthoFinder, RoundUp
FBgn0030521	CtsB1	1508	CTSB	15	Compara, eggNOG, Hieranoid, Homologene, Inparanoid, Isobase, OMA, OrthoDB, OrthoFinder, OrthoInspector, orthoMCL, Panther, Phylome, RoundUp, TreeFam
FBgn0000395	cv-2	168667	BMPER	11	Compara, eggNOG, Hieranoid, Homologene, Inparanoid, OMA, OrthoFinder, OrthoInspector, orthoMCL, Phylome, RoundUp
FBgn0000395	cv-2	375616	KCP	3	OrthoInspector, Panther, RoundUp
FBgn0086901	cv-c	10395	DLC1	7	eggNOG, Isobase, OrthoInspector, orthoMCL, Panther, Phylome, RoundUp
FBgn0086901	cv-c	90627	STARD13	6	eggNOG, OrthoInspector, orthoMCL, Panther, Phylome, RoundUp
FBgn0086901	cv-c	9754	STARD8	5	eggNOG, OrthoInspector, orthoMCL, Panther, Phylome
FBgn0010382	CycE	898	CCNE1	10	Compara, eggNOG, Homologene, OrthoDB, OrthoInspector, orthoMCL, Panther, Phylome, RoundUp, TreeFam
FBgn0010382	CycE	9134	CCNE2	8	Compara, eggNOG, OrthoDB, OrthoInspector, Panther, Phylome, RoundUp, TreeFam
FBgn0001992	Cyp303a1	1555	CYP2B6	3	Isobase, orthoMCL, RoundUp
FBgn0015033	Cyp4d8	11283	CYP4F8	3	OMA, OrthoDB, OrthoFinder
FBgn0015033	Cyp4d8	285440	CYP4V2	3	eggNOG, OrthoDB, Panther
FBgn0015033	Cyp4d8	199974	CYP4Z1	3	eggNOG, OrthoDB, OrthoFinder
FBgn0015033	Cyp4d8	1580	CYP4B1	3	eggNOG, OrthoDB, OrthoFinder
FBgn0015033	Cyp4d8	8529	CYP4F2	3	eggNOG, OMA, OrthoFinder
FBgn0015033	Cyp4d8	57834	CYP4F11	3	eggNOG, OrthoDB, OrthoFinder
FBgn0015033	Cyp4d8	126410	CYP4F22	3	eggNOG, OrthoDB, OrthoFinder
FBgn0015033	Cyp4d8	66002	CYP4F12	3	eggNOG, OrthoDB, OrthoFinder
FBgn0015033	Cyp4d8	1592	CYP26A1	3	eggNOG, Isobase, RoundUp
FBgn0033065	Cyp6w1	1576	CYP3A4	8	Compara, eggNOG, Hieranoid, Isobase, OrthoDB, OrthoInspector, Phylome, RoundUp
FBgn0033065	Cyp6w1	6916	TBXAS1	6	Compara, eggNOG, OrthoDB, OrthoInspector, Phylome, RoundUp
FBgn0033065	Cyp6w1	64816	CYP3A43	6	Compara, eggNOG, Hieranoid, OrthoDB, OrthoInspector, Phylome
FBgn0033065	Cyp6w1	1577	CYP3A5	6	Compara, eggNOG, Hieranoid, OrthoDB, OrthoInspector, Phylome
FBgn0033065	Cyp6w1	100861540	CYP3A7-CYP3A51P	5	Compara, Hieranoid, OrthoDB, OrthoInspector, Phylome
FBgn0000411	D	11166	SOX21	7	Compara, Hieranoid, OrthoDB, OrthoFinder, Panther, RoundUp, TreeFam
FBgn0000411	D	8403	SOX14	7	Compara, Hieranoid, OrthoDB, OrthoFinder, Panther, RoundUp, TreeFam
FBgn0000411	D	6658	SOX3	4	OrthoDB, OrthoFinder, Panther, TreeFam
FBgn0000411	D	6656	SOX1	4	OrthoDB, OrthoFinder, Panther, TreeFam
FBgn0000411	D	6666	SOX12	4	Isobase, OrthoDB, OrthoFinder, RoundUp
FBgn0000411	D	6657	SOX2	3	OrthoDB, OrthoFinder, Panther
FBgn0000411	D	6736	SRY	3	OrthoDB, OrthoFinder, Panther
FBgn0000411	D	6665	SOX15	3	OrthoDB, OrthoFinder, Panther
FBgn0000411	D	83595	SOX7	3	OrthoDB, OrthoFinder, RoundUp
FBgn0000411	D	54345	SOX18	3	OrthoDB, OrthoFinder, RoundUp
FBgn0000411	D	64321	SOX17	3	OrthoDB, OrthoFinder, RoundUp
FBgn0000411	D	6659	SOX4	3	Isobase, OrthoDB, OrthoFinder
FBgn0033015	d4	5977	DPF2	12	Compara, eggNOG, Inparanoid, OMA, OrthoDB, OrthoFinder, OrthoInspector, orthoMCL, Panther, Phylome, RoundUp, TreeFam
FBgn0033015	d4	8110	DPF3	11	Compara, eggNOG, Inparanoid, OMA, OrthoDB, OrthoFinder, OrthoInspector, Panther, Phylome, RoundUp, TreeFam
FBgn0033015	d4	8193	DPF1	11	Compara, eggNOG, Inparanoid, Isobase, OrthoDB, OrthoFinder, OrthoInspector, Panther, Phylome, RoundUp, TreeFam
FBgn0025641	DAAM	23002	DAAM1	13	Compara, Hieranoid, Homologene, Inparanoid, Isobase, OMA, OrthoDB, OrthoInspector, orthoMCL, Panther, Phylome, RoundUp, TreeFam
FBgn0025641	DAAM	23500	DAAM2	11	Compara, Hieranoid, Inparanoid, OMA, OrthoDB, OrthoInspector, orthoMCL, Panther, Phylome, RoundUp, TreeFam
FBgn0025641	DAAM	392862	GRID2IP	3	OrthoDB, Panther, RoundUp
FBgn0001108	DCTN1-p150	1639	DCTN1	13	Compara, Hieranoid, Homologene, Inparanoid, OMA, OrthoDB, OrthoFinder, OrthoInspector, orthoMCL, Panther, Phylome, RoundUp, TreeFam
FBgn0036038	defl	25896	INTS7	13	Compara, eggNOG, Hieranoid, Homologene, Inparanoid, OMA, OrthoFinder, OrthoInspector, orthoMCL, Panther, Phylome, RoundUp, TreeFam
FBgn0033932	Dh44-R1	1395	CRHR2	14	Compara, eggNOG, Hieranoid, Homologene, Inparanoid, OMA, OrthoDB, OrthoFinder, OrthoInspector, orthoMCL, Panther, Phylome, RoundUp, TreeFam
FBgn0033932	Dh44-R1	104909134	LINC02210-CRHR1	9	Compara, Hieranoid, Inparanoid, OMA, OrthoDB, OrthoFinder, OrthoInspector, Phylome, RoundUp
FBgn0033932	Dh44-R1	1394	CRHR1	9	Compara, eggNOG, Isobase, OMA, OrthoFinder, OrthoInspector, orthoMCL, Panther, TreeFam
FBgn0013810	Dhc36C	56171	DNAH7	13	Compara, eggNOG, Hieranoid, Homologene, Inparanoid, OMA, OrthoFinder, OrthoInspector, orthoMCL, Panther, Phylome, RoundUp, TreeFam
FBgn0013811	Dhc62B	201625	DNAH12	5	eggNOG, Homologene, Isobase, OrthoDB, Phylome
FBgn0261797	Dhc64C	1778	DYNC1H1	15	Compara, eggNOG, Hieranoid, Homologene, Inparanoid, Isobase, OMA, OrthoDB, OrthoFinder, OrthoInspector, orthoMCL, Panther, Phylome, RoundUp, TreeFam
FBgn0011274	Dif	5971	RELB	8	Compara, Hieranoid, Inparanoid, OrthoInspector, Panther, Phylome, RoundUp, TreeFam
FBgn0011274	Dif	5970	RELA	8	Compara, Hieranoid, Inparanoid, OrthoInspector, Panther, Phylome, RoundUp, TreeFam
FBgn0011274	Dif	5966	REL	6	Compara, Hieranoid, OrthoInspector, Panther, Phylome, TreeFam
FBgn0052791	DIP-alpha	4978	OPCML	5	Compara, Inparanoid, OrthoFinder, OrthoInspector, RoundUp
FBgn0052791	DIP-alpha	50863	NTM	5	Compara, Inparanoid, OrthoFinder, OrthoInspector, RoundUp
FBgn0052791	DIP-alpha	4045	LSAMP	5	Compara, OrthoFinder, OrthoInspector, Phylome, RoundUp
FBgn0052791	DIP-alpha	402665	IGLON5	4	Compara, Inparanoid, OrthoFinder, OrthoInspector
FBgn0052791	DIP-alpha	257194	NEGR1	4	Compara, OrthoFinder, OrthoInspector, Phylome
FBgn0039617	DIP-gamma	402665	IGLON5	6	Compara, Inparanoid, OMA, OrthoFinder, OrthoInspector, Phylome
FBgn0039617	DIP-gamma	4978	OPCML	6	Compara, Inparanoid, OMA, OrthoFinder, OrthoInspector, Phylome
FBgn0039617	DIP-gamma	50863	NTM	5	Compara, Inparanoid, OrthoFinder, OrthoInspector, Phylome
FBgn0039617	DIP-gamma	4045	LSAMP	4	Compara, OrthoFinder, OrthoInspector, Phylome
FBgn0039617	DIP-gamma	257194	NEGR1	4	Compara, OrthoFinder, OrthoInspector, Phylome
FBgn0051646	DIP-theta	4978	OPCML	6	Compara, Homologene, Inparanoid, OrthoFinder, OrthoInspector, RoundUp
FBgn0051646	DIP-theta	50863	NTM	6	Compara, Inparanoid, OrthoFinder, OrthoInspector, orthoMCL, RoundUp
FBgn0051646	DIP-theta	402665	IGLON5	4	Compara, Inparanoid, OrthoFinder, OrthoInspector
FBgn0051646	DIP-theta	4045	LSAMP	4	Compara, OrthoFinder, OrthoInspector, RoundUp
FBgn0051646	DIP-theta	257194	NEGR1	3	Compara, OrthoFinder, OrthoInspector
FBgn0042650	disco-r	54796	BNC2	8	Compara, eggNOG, Isobase, orthoMCL, Panther, Phylome, RoundUp, TreeFam
FBgn0042650	disco-r	646	BNC1	6	Compara, eggNOG, orthoMCL, Panther, RoundUp, TreeFam
FBgn0000463	Dl	28514	DLL1	13	Compara, eggNOG, Hieranoid, Homologene, Inparanoid, Isobase, OrthoDB, OrthoFinder, OrthoInspector, orthoMCL, Phylome, RoundUp, TreeFam
FBgn0000463	Dl	54567	DLL4	10	Compara, Hieranoid, Inparanoid, OrthoDB, OrthoFinder, OrthoInspector, orthoMCL, Phylome, RoundUp, TreeFam
FBgn0001624	dlg1	1739	DLG1	13	Compara, eggNOG, Hieranoid, Homologene, Inparanoid, OMA, OrthoDB, OrthoInspector, orthoMCL, Panther, Phylome, RoundUp, TreeFam
FBgn0001624	dlg1	1740	DLG2	12	Compara, eggNOG, Hieranoid, Inparanoid, OMA, OrthoDB, OrthoInspector, orthoMCL, Panther, Phylome, RoundUp, TreeFam
FBgn0001624	dlg1	1742	DLG4	12	Compara, eggNOG, Hieranoid, Inparanoid, Isobase, OMA, OrthoDB, OrthoInspector, orthoMCL, Panther, Phylome, TreeFam
FBgn0001624	dlg1	1741	DLG3	9	Compara, eggNOG, Hieranoid, Inparanoid, OrthoInspector, orthoMCL, Panther, Phylome, TreeFam
FBgn0039683	dmrt99B	63950	DMRTA2	10	eggNOG, Hieranoid, Inparanoid, OrthoFinder, OrthoInspector, orthoMCL, Panther, Phylome, RoundUp, TreeFam
FBgn0039683	dmrt99B	63951	DMRTA1	8	eggNOG, Hieranoid, Inparanoid, OrthoFinder, Panther, Phylome, RoundUp, TreeFam
FBgn0039683	dmrt99B	58524	DMRT3	3	eggNOG, Panther, RoundUp
FBgn0039683	dmrt99B	10655	DMRT2	3	eggNOG, OrthoDB, Panther
FBgn0000479	dnc	5144	PDE4D	11	Compara, eggNOG, Hieranoid, Homologene, OrthoDB, OrthoInspector, orthoMCL, Panther, Phylome, RoundUp, TreeFam
FBgn0000479	dnc	5142	PDE4B	11	Compara, eggNOG, Hieranoid, Isobase, OrthoDB, OrthoInspector, orthoMCL, Panther, Phylome, RoundUp, TreeFam
FBgn0000479	dnc	5141	PDE4A	10	Compara, eggNOG, Hieranoid, OMA, OrthoDB, OrthoInspector, orthoMCL, Panther, Phylome, TreeFam
FBgn0000479	dnc	5143	PDE4C	8	eggNOG, Hieranoid, OrthoDB, OrthoInspector, orthoMCL, Panther, Phylome, TreeFam
FBgn0260866	dnr1	29116	MYLIP	13	Compara, eggNOG, Hieranoid, Homologene, Isobase, OMA, OrthoDB, OrthoInspector, orthoMCL, Panther, Phylome, RoundUp, TreeFam
FBgn0265998	Doa	1196	CLK2	11	Compara, eggNOG, Homologene, Isobase, OrthoDB, OrthoInspector, orthoMCL, Panther, Phylome, RoundUp, TreeFam
FBgn0265998	Doa	1198	CLK3	9	Compara, eggNOG, OrthoDB, OrthoInspector, orthoMCL, Panther, Phylome, RoundUp, TreeFam
FBgn0265998	Doa	57396	CLK4	8	Compara, eggNOG, OrthoDB, orthoMCL, Panther, Phylome, RoundUp, TreeFam
FBgn0265998	Doa	1195	CLK1	7	eggNOG, OrthoDB, orthoMCL, Panther, Phylome, RoundUp, TreeFam
FBgn0053517	Dop2R	1813	DRD2	8	Compara, Hieranoid, Inparanoid, OrthoInspector, Panther, Phylome, RoundUp, TreeFam
FBgn0053517	Dop2R	1814	DRD3	7	Compara, Hieranoid, Inparanoid, OrthoInspector, Panther, Phylome, TreeFam
FBgn0053517	Dop2R	1815	DRD4	4	Compara, Isobase, Phylome, TreeFam
FBgn0000492	Dr	4488	MSX2	9	Compara, eggNOG, Hieranoid, OrthoDB, OrthoInspector, orthoMCL, Panther, RoundUp, TreeFam
FBgn0000492	Dr	4487	MSX1	8	Compara, eggNOG, Hieranoid, OrthoDB, OrthoInspector, Panther, RoundUp, TreeFam
FBgn0002183	dre4	11198	SUPT16H	14	Compara, eggNOG, Hieranoid, Homologene, Inparanoid, OMA, OrthoDB, OrthoFinder, OrthoInspector, orthoMCL, Panther, Phylome, RoundUp, TreeFam
FBgn0028408	Drep2	63924	CIDEC	5	eggNOG, OrthoFinder, OrthoInspector, Panther, RoundUp
FBgn0028408	Drep2	1149	CIDEA	3	OrthoFinder, Panther, RoundUp
FBgn0028408	Drep2	27141	CIDEB	3	OrthoFinder, Panther, RoundUp
FBgn0085369	Drgx	644168	DRGX	6	Compara, Inparanoid, OrthoDB, OrthoInspector, Panther, RoundUp
FBgn0015380	drl	6259	RYK	13	Compara, eggNOG, Hieranoid, Inparanoid, Isobase, OMA, OrthoDB, OrthoFinder, OrthoInspector, orthoMCL, Panther, Phylome, TreeFam
FBgn0027594	drpr	84466	MEGF10	13	Compara, eggNOG, Hieranoid, Inparanoid, Isobase, OMA, OrthoDB, OrthoFinder, OrthoInspector, orthoMCL, Panther, RoundUp, TreeFam
FBgn0027594	drpr	84465	MEGF11	11	Compara, eggNOG, Hieranoid, Homologene, Inparanoid, OrthoFinder, OrthoInspector, orthoMCL, Panther, RoundUp, TreeFam
FBgn0027594	drpr	375033	PEAR1	8	Compara, eggNOG, Hieranoid, OMA, OrthoDB, OrthoInspector, orthoMCL, TreeFam
FBgn0027594	drpr	1953	MEGF6	3	eggNOG, OrthoDB, orthoMCL
FBgn0000497	ds	8642	DCHS1	13	Compara, eggNOG, Hieranoid, Homologene, Inparanoid, OMA, OrthoDB, OrthoFinder, OrthoInspector, orthoMCL, Phylome, RoundUp, TreeFam
FBgn0000497	ds	54798	DCHS2	7	Compara, eggNOG, OrthoDB, orthoMCL, Panther, Phylome, RoundUp
FBgn0000497	ds	79633	FAT4	3	eggNOG, OrthoDB, orthoMCL
FBgn0000497	ds	120114	FAT3	3	eggNOG, OrthoDB, orthoMCL
FBgn0000497	ds	2196	FAT2	3	eggNOG, OrthoDB, orthoMCL
FBgn0000497	ds	64072	CDH23	3	eggNOG, Isobase, orthoMCL
FBgn0035290	dsb	950	SCARB2	6	eggNOG, Isobase, OrthoDB, OrthoFinder, OrthoInspector, Panther
FBgn0035290	dsb	949	SCARB1	6	eggNOG, OrthoDB, OrthoFinder, OrthoInspector, Panther, Phylome
FBgn0035290	dsb	948	CD36	5	eggNOG, OrthoDB, OrthoFinder, OrthoInspector, Panther
FBgn0261046	Dscam3	1826	DSCAM	9	Compara, eggNOG, Hieranoid, OrthoDB, OrthoFinder, orthoMCL, Panther, Phylome, TreeFam
FBgn0261046	Dscam3	57453	DSCAML1	9	Compara, eggNOG, Hieranoid, OrthoDB, OrthoFinder, orthoMCL, Panther, Phylome, TreeFam
FBgn0262730	dtn	124842	TMEM132E	13	Compara, eggNOG, Hieranoid, Homologene, Inparanoid, OMA, OrthoFinder, OrthoInspector, orthoMCL, Panther, Phylome, RoundUp, TreeFam
FBgn0262730	dtn	121256	TMEM132D	12	Compara, eggNOG, Hieranoid, Inparanoid, OMA, OrthoFinder, OrthoInspector, orthoMCL, Panther, Phylome, RoundUp, TreeFam
FBgn0262730	dtn	114795	TMEM132B	12	Compara, eggNOG, Hieranoid, Inparanoid, OMA, OrthoFinder, OrthoInspector, orthoMCL, Panther, Phylome, RoundUp, TreeFam
FBgn0262730	dtn	92293	TMEM132C	12	Compara, eggNOG, Hieranoid, Inparanoid, OMA, OrthoFinder, OrthoInspector, orthoMCL, Panther, Phylome, RoundUp, TreeFam
FBgn0262730	dtn	54972	TMEM132A	9	Compara, eggNOG, Hieranoid, Inparanoid, OMA, OrthoInspector, Panther, Phylome, TreeFam
FBgn0031464	Duox	53905	DUOX1	14	Compara, eggNOG, Hieranoid, Inparanoid, Isobase, OMA, OrthoDB, OrthoFinder, OrthoInspector, orthoMCL, Panther, Phylome, RoundUp, TreeFam
FBgn0031464	Duox	50506	DUOX2	13	Compara, eggNOG, Hieranoid, Homologene, Inparanoid, OrthoDB, OrthoFinder, OrthoInspector, orthoMCL, Panther, Phylome, RoundUp, TreeFam
FBgn0031464	Duox	27035	NOX1	3	eggNOG, OrthoDB, orthoMCL
FBgn0031464	Duox	50508	NOX3	3	eggNOG, OrthoDB, orthoMCL
FBgn0031464	Duox	1536	CYBB	3	eggNOG, OrthoDB, orthoMCL
FBgn0016930	Dyrk2	8798	DYRK4	12	Compara, eggNOG, Hieranoid, Homologene, Inparanoid, OrthoFinder, OrthoInspector, orthoMCL, Panther, Phylome, RoundUp, TreeFam
FBgn0016930	Dyrk2	8444	DYRK3	5	eggNOG, OrthoDB, OrthoFinder, orthoMCL, RoundUp
FBgn0016930	Dyrk2	8445	DYRK2	5	eggNOG, OrthoDB, OrthoFinder, orthoMCL, RoundUp
FBgn0016930	Dyrk2	1859	DYRK1A	4	eggNOG, OMA, OrthoDB, RoundUp
FBgn0016930	Dyrk2	9149	DYRK1B	3	eggNOG, OrthoDB, RoundUp
FBgn0016930	Dyrk2	28996	HIPK2	3	eggNOG, OrthoDB, RoundUp
FBgn0016930	Dyrk2	204851	HIPK1	3	eggNOG, OrthoDB, RoundUp
FBgn0016930	Dyrk2	10114	HIPK3	3	eggNOG, OrthoDB, RoundUp
FBgn0260003	Dys	1756	DMD	12	Compara, eggNOG, Hieranoid, Homologene, Inparanoid, OMA, OrthoInspector, orthoMCL, Panther, Phylome, RoundUp, TreeFam
FBgn0260003	Dys	7402	UTRN	11	Compara, eggNOG, Hieranoid, Inparanoid, OMA, OrthoDB, OrthoInspector, orthoMCL, Panther, Phylome, TreeFam
FBgn0260003	Dys	1821	DRP2	5	Compara, OrthoDB, OrthoInspector, orthoMCL, RoundUp
FBgn0264006	dysc	25861	WHRN	9	Compara, Hieranoid, Inparanoid, OrthoDB, OrthoInspector, orthoMCL, Panther, Phylome, RoundUp
FBgn0264006	dysc	79955	PDZD7	3	Compara, OrthoDB, Panther
FBgn0039411	dysf	266743	NPAS4	8	Compara, eggNOG, Inparanoid, OrthoDB, OrthoFinder, OrthoInspector, Panther, TreeFam
FBgn0011766	E2f1	1871	E2F3	9	Compara, eggNOG, OrthoDB, OrthoInspector, orthoMCL, Panther, Phylome, RoundUp, TreeFam
FBgn0011766	E2f1	1869	E2F1	8	Compara, eggNOG, OrthoDB, OrthoInspector, Panther, Phylome, RoundUp, TreeFam
FBgn0011766	E2f1	1870	E2F2	8	Compara, eggNOG, OrthoDB, OrthoInspector, orthoMCL, Panther, Phylome, TreeFam
FBgn0011766	E2f1	1874	E2F4	6	eggNOG, Hieranoid, Inparanoid, OrthoDB, orthoMCL, RoundUp
FBgn0011766	E2f1	1876	E2F6	6	Compara, eggNOG, OrthoDB, OrthoInspector, Panther, Phylome
FBgn0011766	E2f1	1875	E2F5	5	eggNOG, Hieranoid, Inparanoid, OrthoDB, RoundUp
FBgn0262579	Ect4	23098	SARM1	7	Homologene, Isobase, OrthoDB, OrthoInspector, orthoMCL, Panther, Phylome
FBgn0262579	Ect4	147007	TMEM199	3	Compara, eggNOG, TreeFam
FBgn0015218	eIF-4E	1977	EIF4E	15	Compara, eggNOG, Hieranoid, Homologene, Inparanoid, Isobase, OMA, OrthoDB, OrthoFinder, OrthoInspector, orthoMCL, Panther, Phylome, RoundUp, TreeFam
FBgn0015218	eIF-4E	253314	EIF4E1B	13	Compara, eggNOG, Hieranoid, Inparanoid, OMA, OrthoDB, OrthoFinder, OrthoInspector, orthoMCL, Panther, Phylome, RoundUp, TreeFam
FBgn0040368	eIF4E-7	1977	EIF4E	12	Compara, eggNOG, Hieranoid, Homologene, Inparanoid, OrthoDB, OrthoInspector, orthoMCL, Panther, Phylome, RoundUp, TreeFam
FBgn0040368	eIF4E-7	253314	EIF4E1B	11	Compara, eggNOG, Hieranoid, Inparanoid, OrthoDB, OrthoInspector, orthoMCL, Panther, Phylome, RoundUp, TreeFam
FBgn0026259	eIF5B	9669	EIF5B	12	Compara, eggNOG, Hieranoid, Inparanoid, Isobase, OMA, OrthoInspector, orthoMCL, Panther, Phylome, RoundUp, TreeFam
FBgn0005640	Eip63E	5218	CDK14	12	Compara, eggNOG, Hieranoid, Homologene, Inparanoid, OrthoDB, OrthoInspector, orthoMCL, Panther, Phylome, RoundUp, TreeFam
FBgn0005640	Eip63E	65061	CDK15	11	Compara, eggNOG, Hieranoid, Isobase, OrthoDB, OrthoInspector, orthoMCL, Panther, Phylome, RoundUp, TreeFam
FBgn0005640	Eip63E	5128	CDK17	4	eggNOG, OrthoDB, OrthoFinder, RoundUp
FBgn0005640	Eip63E	5127	CDK16	4	eggNOG, OrthoDB, OrthoFinder, RoundUp
FBgn0005640	Eip63E	5129	CDK18	3	eggNOG, OrthoDB, OrthoFinder
FBgn0000567	Eip74EF	1998	ELF2	8	Compara, eggNOG, OrthoDB, OrthoInspector, orthoMCL, Panther, RoundUp, TreeFam
FBgn0000567	Eip74EF	2000	ELF4	5	eggNOG, OrthoDB, OrthoInspector, Panther, TreeFam
FBgn0000567	Eip74EF	1997	ELF1	5	eggNOG, OrthoDB, OrthoInspector, Panther, TreeFam
FBgn0000568	Eip75B	9975	NR1D2	5	Compara, Panther, Phylome, RoundUp, TreeFam
FBgn0000568	Eip75B	9572	NR1D1	4	Compara, Panther, Phylome, TreeFam
FBgn0000568	Eip75B	5468	PPARG	3	OrthoInspector, Panther, RoundUp
FBgn0000568	Eip75B	5465	PPARA	3	OrthoInspector, Panther, RoundUp
FBgn0264490	Eip93F	254251	LCORL	6	Compara, eggNOG, OrthoInspector, Panther, RoundUp, TreeFam
FBgn0264490	Eip93F	84458	LCOR	5	eggNOG, OrthoInspector, Panther, RoundUp, TreeFam
FBgn0004858	elB	80139	ZNF703	6	Compara, Hieranoid, Inparanoid, Isobase, Panther, TreeFam
FBgn0004858	elB	84858	ZNF503	5	Compara, Hieranoid, Inparanoid, Panther, TreeFam
FBgn0020443	Elf	2935	GSPT1	15	Compara, eggNOG, Hieranoid, Homologene, Inparanoid, Isobase, OMA, OrthoDB, OrthoFinder, OrthoInspector, orthoMCL, Panther, Phylome, RoundUp, TreeFam
FBgn0020443	Elf	23708	GSPT2	13	Compara, eggNOG, Hieranoid, Inparanoid, Isobase, OMA, OrthoDB, OrthoFinder, OrthoInspector, orthoMCL, Panther, Phylome, TreeFam
FBgn0000578	ena	55740	ENAH	9	Compara, eggNOG, Inparanoid, OrthoDB, OrthoInspector, orthoMCL, Panther, RoundUp, TreeFam
FBgn0000578	ena	51466	EVL	6	Inparanoid, OrthoDB, OrthoInspector, Panther, RoundUp, TreeFam
FBgn0000578	ena	7408	VASP	5	eggNOG, OrthoDB, Panther, RoundUp, TreeFam
FBgn0004875	enc	23518	R3HDM1	8	Compara, eggNOG, Inparanoid, OrthoInspector, orthoMCL, Panther, RoundUp, TreeFam
FBgn0004875	enc	10777	ARPP21	8	Compara, eggNOG, Inparanoid, OrthoInspector, orthoMCL, Panther, RoundUp, TreeFam
FBgn0004875	enc	22864	R3HDM2	7	Compara, Inparanoid, OrthoInspector, orthoMCL, Panther, RoundUp, TreeFam
FBgn0262111	f	83715	ESPN	5	Compara, Inparanoid, OrthoInspector, Panther, RoundUp
FBgn0262111	f	339768	ESPNL	3	Compara, OrthoInspector, Panther
FBgn0011769	Fdx1	112812	FDX1L	15	Compara, eggNOG, Hieranoid, Homologene, Inparanoid, Isobase, OMA, OrthoDB, OrthoFinder, OrthoInspector, orthoMCL, Panther, Phylome, RoundUp, TreeFam
FBgn0011769	Fdx1	2230	FDX1	5	eggNOG, Isobase, OrthoDB, orthoMCL, RoundUp
FBgn0264606	Fife	22999	RIMS1	3	eggNOG, Isobase, Panther
FBgn0024238	Fim	3936	LCP1	14	Compara, eggNOG, Hieranoid, Homologene, Inparanoid, OMA, OrthoDB, OrthoFinder, OrthoInspector, orthoMCL, Panther, Phylome, RoundUp, TreeFam
FBgn0024238	Fim	5358	PLS3	14	Compara, eggNOG, Hieranoid, Inparanoid, Isobase, OMA, OrthoDB, OrthoFinder, OrthoInspector, orthoMCL, Panther, Phylome, RoundUp, TreeFam
FBgn0024238	Fim	5357	PLS1	12	Compara, eggNOG, Hieranoid, Inparanoid, OMA, OrthoDB, OrthoFinder, OrthoInspector, orthoMCL, Panther, Phylome, TreeFam
FBgn0052138	Frl	114793	FMNL2	13	Compara, eggNOG, Hieranoid, Homologene, Inparanoid, OMA, OrthoDB, OrthoFinder, OrthoInspector, Panther, Phylome, RoundUp, TreeFam
FBgn0052138	Frl	752	FMNL1	13	Compara, eggNOG, Hieranoid, Inparanoid, Isobase, OMA, OrthoDB, OrthoFinder, orthoMCL, Panther, Phylome, RoundUp, TreeFam
FBgn0052138	Frl	91010	FMNL3	11	Compara, eggNOG, Hieranoid, Inparanoid, OMA, OrthoFinder, orthoMCL, Panther, Phylome, RoundUp, TreeFam
FBgn0029769	frma	3792	KEL	3	eggNOG, Panther, TreeFam
FBgn0083228	Frq2	23413	NCS1	15	Compara, eggNOG, Hieranoid, Homologene, Inparanoid, Isobase, OMA, OrthoDB, OrthoFinder, OrthoInspector, orthoMCL, Panther, Phylome, RoundUp, TreeFam
FBgn0083228	Frq2	3208	HPCA	4	eggNOG, OrthoDB, OrthoFinder, orthoMCL
FBgn0083228	Frq2	3241	HPCAL1	4	eggNOG, OrthoDB, OrthoFinder, orthoMCL
FBgn0083228	Frq2	7447	VSNL1	3	eggNOG, OrthoDB, OrthoFinder
FBgn0083228	Frq2	51440	HPCAL4	3	eggNOG, OrthoDB, OrthoFinder
FBgn0016081	fry	285527	FRYL	13	Compara, eggNOG, Hieranoid, Homologene, Inparanoid, OMA, OrthoDB, OrthoInspector, orthoMCL, Panther, Phylome, RoundUp, TreeFam
FBgn0016081	fry	10129	FRY	12	Compara, eggNOG, Hieranoid, Inparanoid, OMA, OrthoDB, OrthoInspector, orthoMCL, Panther, Phylome, RoundUp, TreeFam
FBgn0030327	FucT6	2530	FUT8	15	Compara, eggNOG, Hieranoid, Homologene, Inparanoid, Isobase, OMA, OrthoDB, OrthoFinder, OrthoInspector, orthoMCL, Panther, Phylome, RoundUp, TreeFam
FBgn0035217	FucTD	2528	FUT6	3	eggNOG, Isobase, Panther
FBgn0035217	FucTD	84750	FUT10	3	eggNOG, Isobase, TreeFam
FBgn0004509	Fur1	5045	FURIN	10	Compara, eggNOG, Isobase, OrthoDB, OrthoInspector, orthoMCL, Panther, Phylome, RoundUp, TreeFam
FBgn0004509	Fur1	54760	PCSK4	7	Compara, eggNOG, OrthoDB, orthoMCL, Panther, Phylome, TreeFam
FBgn0004509	Fur1	5122	PCSK1	5	eggNOG, Hieranoid, Inparanoid, OrthoDB, RoundUp
FBgn0004509	Fur1	5125	PCSK5	4	Compara, eggNOG, OrthoDB, Panther
FBgn0004509	Fur1	9159	PCSK7	4	eggNOG, OrthoDB, orthoMCL, RoundUp
FBgn0004509	Fur1	5046	PCSK6	4	Compara, eggNOG, orthoMCL, Panther
FBgn0004509	Fur1	5126	PCSK2	3	eggNOG, OrthoDB, RoundUp
FBgn0023441	fus	54845	ESRP1	12	Compara, eggNOG, Hieranoid, Inparanoid, OrthoDB, OrthoFinder, OrthoInspector, orthoMCL, Panther, Phylome, RoundUp, TreeFam
FBgn0023441	fus	80004	ESRP2	11	eggNOG, Hieranoid, Homologene, Inparanoid, OrthoDB, OrthoFinder, OrthoInspector, orthoMCL, Panther, Phylome, TreeFam
FBgn0001083	fw	114788	CSMD3	4	Compara, OrthoInspector, orthoMCL, RoundUp
FBgn0001083	fw	79987	SVEP1	3	Compara, OrthoInspector, RoundUp
FBgn0001083	fw	114784	CSMD2	3	Compara, OrthoInspector, orthoMCL
FBgn0001083	fw	64478	CSMD1	3	Compara, OrthoInspector, orthoMCL
FBgn0001085	fz	8321	FZD1	13	eggNOG, Hieranoid, Homologene, Inparanoid, OMA, OrthoDB, OrthoFinder, OrthoInspector, orthoMCL, Panther, Phylome, RoundUp, TreeFam
FBgn0001085	fz	8324	FZD7	13	eggNOG, Hieranoid, Inparanoid, Isobase, OMA, OrthoDB, OrthoFinder, OrthoInspector, orthoMCL, Panther, Phylome, RoundUp, TreeFam
FBgn0001085	fz	2535	FZD2	11	eggNOG, Hieranoid, Inparanoid, Isobase, OrthoDB, OrthoFinder, OrthoInspector, orthoMCL, Panther, Phylome, TreeFam
FBgn0001085	fz	7976	FZD3	4	eggNOG, OrthoDB, Panther, Phylome
FBgn0001085	fz	8323	FZD6	4	eggNOG, OrthoDB, Panther, Phylome
FBgn0016797	fz2	7855	FZD5	14	Compara, eggNOG, Hieranoid, Homologene, Inparanoid, OMA, OrthoDB, OrthoFinder, OrthoInspector, orthoMCL, Panther, Phylome, RoundUp, TreeFam
FBgn0016797	fz2	8325	FZD8	12	eggNOG, Hieranoid, Inparanoid, Isobase, OMA, OrthoDB, OrthoFinder, orthoMCL, Panther, Phylome, RoundUp, TreeFam
FBgn0260446	GABA-B-R1	2550	GABBR1	10	Compara, eggNOG, Homologene, Inparanoid, OMA, OrthoInspector, orthoMCL, Panther, RoundUp, TreeFam
FBgn0034736	gas	283848	CES4A	4	eggNOG, Hieranoid, OMA, OrthoFinder
FBgn0034736	gas	8824	CES2	3	eggNOG, Hieranoid, OrthoFinder
FBgn0034736	gas	221223	CES5A	3	eggNOG, Hieranoid, OrthoFinder
FBgn0034736	gas	1066	CES1	3	eggNOG, Hieranoid, OrthoFinder
FBgn0034736	gas	23491	CES3	3	eggNOG, Hieranoid, OrthoFinder
FBgn0029667	Gas8	2622	GAS8	13	Compara, eggNOG, Hieranoid, Homologene, Inparanoid, OMA, OrthoDB, OrthoFinder, OrthoInspector, orthoMCL, Panther, Phylome, TreeFam
FBgn0035245	GC	2677	GGCX	13	Compara, eggNOG, Hieranoid, Homologene, Inparanoid, OMA, OrthoFinder, OrthoInspector, orthoMCL, Panther, Phylome, RoundUp, TreeFam
FBgn0050115	GEFmeso	64857	PLEKHG2	8	Compara, eggNOG, Isobase, OrthoDB, OrthoInspector, Panther, RoundUp, TreeFam
FBgn0050115	GEFmeso	57480	PLEKHG1	8	Compara, eggNOG, OrthoDB, OrthoInspector, orthoMCL, Panther, RoundUp, TreeFam
FBgn0050115	GEFmeso	26030	PLEKHG3	7	Compara, eggNOG, OrthoDB, OrthoInspector, Panther, RoundUp, TreeFam
FBgn0250823	gish	1456	CSNK1G3	14	Compara, eggNOG, Hieranoid, Homologene, Inparanoid, OMA, OrthoDB, OrthoFinder, OrthoInspector, orthoMCL, Panther, Phylome, RoundUp, TreeFam
FBgn0250823	gish	1455	CSNK1G2	13	Compara, eggNOG, Hieranoid, Inparanoid, Isobase, OMA, OrthoDB, OrthoFinder, OrthoInspector, orthoMCL, Phylome, RoundUp, TreeFam
FBgn0250823	gish	53944	CSNK1G1	12	Compara, eggNOG, Hieranoid, Inparanoid, OrthoDB, OrthoFinder, OrthoInspector, orthoMCL, Panther, Phylome, RoundUp, TreeFam
FBgn0035266	Gk2	2710	GK	10	Compara, eggNOG, Hieranoid, Homologene, Isobase, OrthoFinder, orthoMCL, Panther, Phylome, TreeFam
FBgn0035266	Gk2	2712	GK2	8	Compara, eggNOG, Hieranoid, OrthoFinder, orthoMCL, Panther, Phylome, TreeFam
FBgn0035266	Gk2	256356	GK5	3	eggNOG, OrthoFinder, orthoMCL
FBgn0024963	GluClalpha	2741	GLRA1	12	Compara, eggNOG, Homologene, Inparanoid, Isobase, OrthoDB, OrthoFinder, OrthoInspector, orthoMCL, Panther, Phylome, RoundUp
FBgn0024963	GluClalpha	8001	GLRA3	11	Compara, eggNOG, Inparanoid, Isobase, OMA, OrthoDB, OrthoFinder, OrthoInspector, orthoMCL, Panther, Phylome
FBgn0024963	GluClalpha	2742	GLRA2	10	Compara, eggNOG, Inparanoid, OMA, OrthoDB, OrthoFinder, OrthoInspector, orthoMCL, Panther, Phylome
FBgn0024963	GluClalpha	441509	GLRA4	10	Compara, eggNOG, Inparanoid, OMA, OrthoDB, OrthoFinder, OrthoInspector, orthoMCL, Panther, Phylome
FBgn0024963	GluClalpha	2743	GLRB	5	Compara, OrthoDB, OrthoFinder, Panther, Phylome
FBgn0264574	Glut1	6515	SLC2A3	11	Compara, eggNOG, Hieranoid, Homologene, Inparanoid, OrthoDB, OrthoFinder, OrthoInspector, Panther, Phylome, RoundUp
FBgn0264574	Glut1	6513	SLC2A1	10	Compara, eggNOG, Hieranoid, Inparanoid, Isobase, OrthoDB, OrthoFinder, OrthoInspector, Phylome, RoundUp
FBgn0264574	Glut1	144195	SLC2A14	9	Compara, eggNOG, Hieranoid, Inparanoid, OrthoDB, OrthoFinder, OrthoInspector, Panther, Phylome
FBgn0264574	Glut1	6517	SLC2A4	9	Compara, eggNOG, Hieranoid, Inparanoid, OrthoDB, OrthoFinder, OrthoInspector, Phylome, RoundUp
FBgn0264574	Glut1	6514	SLC2A2	8	Compara, eggNOG, Hieranoid, Inparanoid, OrthoDB, OrthoFinder, OrthoInspector, Phylome
FBgn0264574	Glut1	6518	SLC2A5	5	eggNOG, Inparanoid, OrthoDB, OrthoFinder, Panther
FBgn0264574	Glut1	56606	SLC2A9	4	eggNOG, OrthoDB, OrthoFinder, Panther
FBgn0264574	Glut1	66035	SLC2A11	4	eggNOG, OrthoDB, OrthoFinder, Panther
FBgn0264574	Glut1	155184	SLC2A7	4	eggNOG, OrthoDB, OrthoFinder, Panther
FBgn0267336	Glut4EF	619279	ZNF704	9	Compara, eggNOG, Hieranoid, Inparanoid, OrthoDB, OrthoInspector, Panther, Phylome, RoundUp
FBgn0267336	Glut4EF	55893	ZNF395	8	Compara, Hieranoid, Inparanoid, OrthoDB, OrthoFinder, OrthoInspector, Panther, RoundUp
FBgn0267336	Glut4EF	56731	SLC2A4RG	6	Compara, Hieranoid, OrthoDB, OrthoFinder, OrthoInspector, Panther
FBgn0259211	grh	29841	GRHL1	8	Compara, eggNOG, OrthoDB, OrthoInspector, orthoMCL, Panther, Phylome, RoundUp
FBgn0259211	grh	79977	GRHL2	7	Compara, eggNOG, OrthoDB, OrthoInspector, orthoMCL, Panther, Phylome
FBgn0259211	grh	57822	GRHL3	6	Compara, eggNOG, OrthoDB, OrthoInspector, Panther, Phylome
FBgn0029830	Grip	23426	GRIP1	9	Compara, eggNOG, Hieranoid, Inparanoid, OMA, OrthoFinder, orthoMCL, Phylome, TreeFam
FBgn0029830	Grip	80852	GRIP2	6	Compara, Hieranoid, Inparanoid, OrthoFinder, Phylome, RoundUp
FBgn0261278	grp	1111	CHEK1	15	Compara, eggNOG, Hieranoid, Homologene, Inparanoid, Isobase, OMA, OrthoDB, OrthoFinder, OrthoInspector, orthoMCL, Panther, Phylome, RoundUp, TreeFam
FBgn0010226	GstS1	27306	HPGDS	10	Compara, Homologene, Inparanoid, OrthoDB, OrthoFinder, OrthoInspector, orthoMCL, Panther, Phylome, RoundUp
FBgn0031117	GstT3	2953	GSTT2	11	Compara, eggNOG, Inparanoid, OMA, OrthoDB, OrthoFinder, OrthoInspector, orthoMCL, Panther, Phylome, TreeFam
FBgn0031117	GstT3	2952	GSTT1	9	eggNOG, Inparanoid, OrthoDB, OrthoFinder, OrthoInspector, orthoMCL, Panther, RoundUp, TreeFam
FBgn0031117	GstT3	653689	GSTT2B	7	Compara, eggNOG, OMA, OrthoFinder, orthoMCL, Panther, TreeFam
FBgn0013973	Gycbeta100B	2983	GUCY1B1	14	Compara, eggNOG, Hieranoid, Homologene, Inparanoid, Isobase, OMA, OrthoFinder, OrthoInspector, orthoMCL, Panther, Phylome, RoundUp, TreeFam
FBgn0042712	HBS1	10767	HBS1L	13	Compara, eggNOG, Hieranoid, Homologene, Inparanoid, OMA, OrthoFinder, OrthoInspector, orthoMCL, Panther, Phylome, RoundUp, TreeFam
FBgn0015805	HDAC1	3065	HDAC1	15	Compara, eggNOG, Hieranoid, Homologene, Inparanoid, Isobase, OMA, OrthoDB, OrthoFinder, OrthoInspector, orthoMCL, Panther, Phylome, RoundUp, TreeFam
FBgn0015805	HDAC1	3066	HDAC2	13	Compara, eggNOG, Hieranoid, Inparanoid, OMA, OrthoDB, OrthoFinder, OrthoInspector, orthoMCL, Panther, Phylome, RoundUp, TreeFam
FBgn0015805	HDAC1	8841	HDAC3	4	eggNOG, OrthoDB, OrthoFinder, orthoMCL
FBgn0041210	HDAC4	9759	HDAC4	10	Compara, eggNOG, Inparanoid, OMA, OrthoDB, OrthoFinder, OrthoInspector, Panther, RoundUp, TreeFam
FBgn0041210	HDAC4	10014	HDAC5	10	Compara, eggNOG, Inparanoid, OMA, OrthoDB, OrthoFinder, OrthoInspector, Panther, RoundUp, TreeFam
FBgn0041210	HDAC4	9734	HDAC9	9	Compara, eggNOG, Inparanoid, OMA, OrthoDB, OrthoFinder, OrthoInspector, Panther, TreeFam
FBgn0041210	HDAC4	51564	HDAC7	5	Compara, eggNOG, OrthoInspector, Panther, TreeFam
FBgn0041210	HDAC4	83933	HDAC10	3	eggNOG, OrthoDB, RoundUp
FBgn0041210	HDAC4	10013	HDAC6	3	eggNOG, OrthoDB, RoundUp
FBgn0010113	hdc	51696	HECA	12	Compara, eggNOG, Hieranoid, Inparanoid, OrthoDB, OrthoFinder, OrthoInspector, orthoMCL, Panther, Phylome, RoundUp, TreeFam
FBgn0011224	heph	5725	PTBP1	12	eggNOG, Hieranoid, Homologene, Inparanoid, Isobase, OrthoDB, OrthoInspector, orthoMCL, Panther, Phylome, RoundUp, TreeFam
FBgn0011224	heph	9991	PTBP3	11	Compara, eggNOG, Hieranoid, Inparanoid, OrthoDB, OrthoInspector, orthoMCL, Panther, Phylome, RoundUp, TreeFam
FBgn0011224	heph	58155	PTBP2	11	Compara, eggNOG, Hieranoid, Inparanoid, OrthoDB, OrthoInspector, orthoMCL, Panther, Phylome, RoundUp, TreeFam
FBgn0031107	HERC2	8924	HERC2	13	Compara, eggNOG, Hieranoid, Homologene, Inparanoid, OMA, OrthoDB, OrthoFinder, OrthoInspector, Panther, Phylome, RoundUp, TreeFam
FBgn0052529	Hers	22893	BAHD1	7	Compara, eggNOG, OrthoDB, OrthoInspector, Panther, RoundUp, TreeFam
FBgn0028577	hfp	22827	PUF60	14	Compara, eggNOG, Hieranoid, Homologene, Inparanoid, OMA, OrthoDB, OrthoFinder, OrthoInspector, orthoMCL, Panther, Phylome, RoundUp, TreeFam
FBgn0263782	Hmgcr	3156	HMGCR	13	Compara, eggNOG, Hieranoid, Homologene, Inparanoid, OMA, OrthoDB, OrthoFinder, OrthoInspector, orthoMCL, Panther, Phylome, TreeFam
FBgn0264562	Hr4	2649	NR6A1	6	Isobase, OrthoInspector, orthoMCL, Panther, RoundUp, TreeFam
FBgn0038755	Hs6st	9394	HS6ST1	13	Compara, eggNOG, Hieranoid, Homologene, Inparanoid, OMA, OrthoFinder, OrthoInspector, orthoMCL, Panther, Phylome, RoundUp, TreeFam
FBgn0038755	Hs6st	266722	HS6ST3	11	Compara, eggNOG, Inparanoid, Isobase, OrthoFinder, OrthoInspector, orthoMCL, Panther, Phylome, RoundUp, TreeFam
FBgn0038755	Hs6st	90161	HS6ST2	9	Compara, eggNOG, Hieranoid, Inparanoid, OrthoInspector, orthoMCL, Panther, Phylome, TreeFam
FBgn0001216	Hsc70-1	3312	HSPA8	11	Compara, eggNOG, Hieranoid, Homologene, Isobase, OrthoDB, OrthoFinder, OrthoInspector, orthoMCL, Panther, Phylome
FBgn0001216	Hsc70-1	3306	HSPA2	7	Compara, eggNOG, OrthoDB, OrthoFinder, OrthoInspector, orthoMCL, Phylome
FBgn0001216	Hsc70-1	3304	HSPA1B	7	Compara, eggNOG, OrthoDB, OrthoFinder, OrthoInspector, orthoMCL, Phylome
FBgn0001216	Hsc70-1	3310	HSPA6	7	Compara, eggNOG, Isobase, OrthoDB, OrthoFinder, orthoMCL, Phylome
FBgn0001216	Hsc70-1	3305	HSPA1L	6	Compara, eggNOG, OrthoDB, OrthoFinder, orthoMCL, Phylome
FBgn0001216	Hsc70-1	3309	HSPA5	4	eggNOG, OrthoDB, OrthoFinder, orthoMCL
FBgn0001216	Hsc70-1	3303	HSPA1A	4	Compara, eggNOG, OrthoFinder, orthoMCL
FBgn0026418	Hsc70Cb	3308	HSPA4	15	Compara, eggNOG, Hieranoid, Homologene, Inparanoid, Isobase, OMA, OrthoDB, OrthoFinder, OrthoInspector, orthoMCL, Panther, Phylome, RoundUp, TreeFam
FBgn0026418	Hsc70Cb	10808	HSPH1	13	Compara, eggNOG, Hieranoid, Inparanoid, OMA, OrthoDB, OrthoFinder, OrthoInspector, orthoMCL, Panther, Phylome, RoundUp, TreeFam
FBgn0026418	Hsc70Cb	22824	HSPA4L	13	Compara, eggNOG, Hieranoid, Inparanoid, OMA, OrthoDB, OrthoFinder, OrthoInspector, orthoMCL, Panther, Phylome, RoundUp, TreeFam
FBgn0001223	Hsp22	126393	HSPB6	4	eggNOG, OrthoDB, OrthoFinder, Panther
FBgn0001223	Hsp22	3316	HSPB2	4	eggNOG, OrthoDB, OrthoFinder, Panther
FBgn0001223	Hsp22	1410	CRYAB	4	eggNOG, OrthoDB, OrthoFinder, Panther
FBgn0001223	Hsp22	3315	HSPB1	4	eggNOG, OrthoDB, OrthoFinder, Panther
FBgn0001223	Hsp22	1409	CRYAA	3	eggNOG, OrthoFinder, Panther
FBgn0001223	Hsp22	26353	HSPB8	3	eggNOG, OrthoDB, TreeFam
FBgn0001229	Hsp67Bc	3316	HSPB2	5	Compara, eggNOG, OrthoDB, OrthoFinder, Panther
FBgn0001229	Hsp67Bc	3315	HSPB1	5	Compara, eggNOG, OrthoDB, OrthoFinder, Panther
FBgn0001229	Hsp67Bc	126393	HSPB6	4	eggNOG, OrthoDB, OrthoFinder, Panther
FBgn0001229	Hsp67Bc	1410	CRYAB	4	eggNOG, OrthoDB, OrthoFinder, Panther
FBgn0001229	Hsp67Bc	1409	CRYAA	3	eggNOG, OrthoFinder, Panther
FBgn0001229	Hsp67Bc	26353	HSPB8	3	Compara, eggNOG, OrthoDB
FBgn0001229	Hsp67Bc	8988	HSPB3	3	Compara, eggNOG, OrthoDB
FBgn0001233	Hsp83	3320	HSP90AA1	13	Compara, eggNOG, Hieranoid, Inparanoid, Isobase, OMA, OrthoDB, OrthoInspector, orthoMCL, Panther, Phylome, RoundUp, TreeFam
FBgn0001233	Hsp83	3326	HSP90AB1	13	Compara, eggNOG, Hieranoid, Homologene, Inparanoid, OMA, OrthoDB, OrthoFinder, OrthoInspector, orthoMCL, Phylome, RoundUp, TreeFam
FBgn0001233	Hsp83	7184	HSP90B1	3	eggNOG, OrthoDB, orthoMCL
FBgn0001235	hth	4211	MEIS1	11	Compara, eggNOG, Inparanoid, OrthoDB, OrthoFinder, OrthoInspector, orthoMCL, Panther, Phylome, RoundUp, TreeFam
FBgn0001235	hth	4212	MEIS2	10	Compara, eggNOG, Inparanoid, OrthoDB, OrthoFinder, OrthoInspector, orthoMCL, Phylome, RoundUp, TreeFam
FBgn0001235	hth	56917	MEIS3	6	Inparanoid, OrthoDB, OrthoFinder, OrthoInspector, Phylome, TreeFam
FBgn0001235	hth	63876	PKNOX2	3	eggNOG, OrthoDB, RoundUp
FBgn0001235	hth	7050	TGIF1	3	eggNOG, OrthoDB, RoundUp
FBgn0028429	I-2	5504	PPP1R2	12	Compara, eggNOG, Inparanoid, Isobase, OrthoDB, OrthoFinder, OrthoInspector, orthoMCL, Panther, Phylome, RoundUp, TreeFam
FBgn0028429	I-2	100507444	PPP1R2P1	5	Inparanoid, OrthoInspector, Panther, Phylome, RoundUp
FBgn0028429	I-2	80316	PPP1R2P9	4	Compara, Inparanoid, Panther, Phylome
FBgn0028429	I-2	153743	PPP1R2P3	3	Compara, Inparanoid, Panther
FBgn0001250	if	8516	ITGA8	12	Compara, eggNOG, Hieranoid, Homologene, Inparanoid, OrthoFinder, OrthoInspector, orthoMCL, Panther, Phylome, RoundUp, TreeFam
FBgn0001250	if	3678	ITGA5	11	Compara, eggNOG, Hieranoid, Inparanoid, OrthoFinder, OrthoInspector, orthoMCL, Panther, Phylome, RoundUp, TreeFam
FBgn0001250	if	3674	ITGA2B	10	Compara, eggNOG, Hieranoid, Inparanoid, OMA, OrthoInspector, orthoMCL, Panther, Phylome, TreeFam
FBgn0001250	if	3685	ITGAV	9	Compara, Hieranoid, Inparanoid, OrthoFinder, OrthoInspector, orthoMCL, Panther, Phylome, TreeFam
FBgn0031561	IM33	100526773	EPPIN-WFDC6	4	eggNOG, Hieranoid, Inparanoid, OrthoDB
FBgn0031561	IM33	7035	TFPI	3	eggNOG, OrthoFinder, Panther
FBgn0031561	IM33	140870	WFDC6	3	eggNOG, Hieranoid, OrthoDB
FBgn0035227	Iml1	9681	DEPDC5	13	Compara, eggNOG, Hieranoid, Homologene, Inparanoid, OMA, OrthoDB, OrthoFinder, OrthoInspector, orthoMCL, Panther, Phylome, RoundUp
FBgn0260466	Indy-2	6561	SLC13A1	10	Compara, eggNOG, Hieranoid, Inparanoid, OMA, OrthoDB, OrthoInspector, Panther, Phylome, TreeFam
FBgn0260466	Indy-2	26266	SLC13A4	10	Compara, eggNOG, Hieranoid, Inparanoid, OMA, OrthoDB, OrthoInspector, Panther, Phylome, TreeFam
FBgn0260466	Indy-2	9058	SLC13A2	10	Compara, eggNOG, Hieranoid, Inparanoid, OMA, OrthoDB, OrthoInspector, orthoMCL, Panther, Phylome
FBgn0260466	Indy-2	284111	SLC13A5	10	Compara, eggNOG, Hieranoid, Inparanoid, OMA, OrthoDB, OrthoInspector, orthoMCL, Panther, Phylome
FBgn0260466	Indy-2	64849	SLC13A3	9	Compara, eggNOG, Hieranoid, Inparanoid, OMA, OrthoDB, OrthoInspector, Panther, Phylome
FBgn0086613	Ino80	54617	INO80	14	Compara, eggNOG, Hieranoid, Homologene, Inparanoid, OMA, OrthoDB, OrthoFinder, OrthoInspector, orthoMCL, Panther, Phylome, RoundUp, TreeFam
FBgn0052082	IRSp53	10458	BAIAP2	11	Compara, Hieranoid, Inparanoid, OrthoDB, OrthoFinder, OrthoInspector, orthoMCL, Panther, Phylome, RoundUp, TreeFam
FBgn0052082	IRSp53	55971	BAIAP2L1	9	Compara, Hieranoid, Inparanoid, OrthoDB, OrthoFinder, OrthoInspector, Panther, Phylome, TreeFam
FBgn0052082	IRSp53	80115	BAIAP2L2	8	Compara, Hieranoid, Inparanoid, OrthoDB, OrthoInspector, Panther, Phylome, TreeFam
FBgn0040308	Jafrac2	10549	PRDX4	14	Compara, eggNOG, Hieranoid, Homologene, Inparanoid, OMA, OrthoDB, OrthoFinder, OrthoInspector, orthoMCL, Panther, Phylome, RoundUp, TreeFam
FBgn0040308	Jafrac2	10935	PRDX3	4	eggNOG, OrthoDB, OrthoFinder, orthoMCL
FBgn0040308	Jafrac2	7001	PRDX2	4	eggNOG, OrthoDB, OrthoFinder, orthoMCL
FBgn0040308	Jafrac2	5052	PRDX1	4	eggNOG, OrthoDB, OrthoFinder, orthoMCL
FBgn0036004	Jarid2	3720	JARID2	9	Hieranoid, Inparanoid, OrthoFinder, OrthoInspector, orthoMCL, Panther, Phylome, RoundUp, TreeFam
FBgn0028421	Kap3	22920	KIFAP3	15	Compara, eggNOG, Hieranoid, Homologene, Inparanoid, Isobase, OMA, OrthoDB, OrthoFinder, OrthoInspector, orthoMCL, Panther, Phylome, RoundUp, TreeFam
FBgn0040207	kat80	10300	KATNB1	11	Compara, eggNOG, Homologene, Inparanoid, Isobase, OMA, OrthoDB, OrthoFinder, OrthoInspector, orthoMCL, Panther
FBgn0001297	kay	2355	FOSL2	5	Compara, eggNOG, Panther, RoundUp, TreeFam
FBgn0001297	kay	8061	FOSL1	5	Compara, eggNOG, Panther, RoundUp, TreeFam
FBgn0001297	kay	2353	FOS	5	Compara, eggNOG, Panther, RoundUp, TreeFam
FBgn0001297	kay	2354	FOSB	4	Compara, eggNOG, Panther, TreeFam
FBgn0015400	kek2	441381	LRRC24	3	Compara, OrthoFinder, TreeFam
FBgn0019968	Khc-73	23303	KIF13B	13	Compara, eggNOG, Hieranoid, Homologene, Inparanoid, OrthoDB, OrthoFinder, OrthoInspector, orthoMCL, Panther, Phylome, RoundUp, TreeFam
FBgn0019968	Khc-73	63971	KIF13A	13	Compara, eggNOG, Hieranoid, Inparanoid, Isobase, OrthoDB, OrthoFinder, OrthoInspector, orthoMCL, Panther, Phylome, RoundUp, TreeFam
FBgn0019968	Khc-73	23095	KIF1B	5	eggNOG, OrthoDB, OrthoFinder, orthoMCL, RoundUp
FBgn0019968	Khc-73	10749	KIF1C	4	eggNOG, OrthoDB, OrthoFinder, orthoMCL
FBgn0019968	Khc-73	547	KIF1A	4	eggNOG, OrthoDB, OrthoFinder, orthoMCL
FBgn0028369	kirre	84623	KIRREL3	9	Compara, eggNOG, Inparanoid, OrthoFinder, OrthoInspector, orthoMCL, Panther, RoundUp, TreeFam
FBgn0028369	kirre	55243	KIRREL1	9	Compara, eggNOG, Inparanoid, OrthoFinder, OrthoInspector, orthoMCL, Panther, RoundUp, TreeFam
FBgn0028369	kirre	84063	KIRREL2	8	Compara, eggNOG, Inparanoid, OrthoFinder, OrthoInspector, Panther, RoundUp, TreeFam
FBgn0004379	Klp67A	81930	KIF18A	13	Compara, eggNOG, Hieranoid, Inparanoid, Isobase, OrthoDB, OrthoFinder, OrthoInspector, orthoMCL, Panther, Phylome, RoundUp, TreeFam
FBgn0004379	Klp67A	146909	KIF18B	9	Compara, eggNOG, OrthoDB, OrthoFinder, OrthoInspector, orthoMCL, Panther, Phylome, TreeFam
FBgn0004379	Klp67A	124602	KIF19	4	eggNOG, OrthoDB, OrthoFinder, RoundUp
FBgn0001319	kn	253738	EBF3	12	eggNOG, Hieranoid, Homologene, Inparanoid, OrthoDB, OrthoFinder, OrthoInspector, orthoMCL, Panther, Phylome, RoundUp, TreeFam
FBgn0001319	kn	64641	EBF2	11	eggNOG, Hieranoid, Inparanoid, OMA, OrthoDB, OrthoFinder, OrthoInspector, orthoMCL, Panther, Phylome, TreeFam
FBgn0001319	kn	1879	EBF1	10	eggNOG, Hieranoid, Inparanoid, OrthoDB, OrthoFinder, OrthoInspector, orthoMCL, Panther, Phylome, TreeFam
FBgn0001319	kn	57593	EBF4	10	Compara, eggNOG, Hieranoid, Inparanoid, OrthoFinder, OrthoInspector, orthoMCL, Panther, Phylome, TreeFam
FBgn0020294	ko	219736	STOX1	6	Compara, eggNOG, OrthoFinder, OrthoInspector, Panther, RoundUp
FBgn0020294	ko	56977	STOX2	5	Compara, eggNOG, OrthoFinder, Panther, TreeFam
FBgn0004167	kst	51332	SPTBN5	13	Compara, eggNOG, Hieranoid, Homologene, Inparanoid, OMA, OrthoDB, OrthoFinder, OrthoInspector, orthoMCL, Phylome, RoundUp, TreeFam
FBgn0039688	Kul	102	ADAM10	8	eggNOG, Isobase, OrthoDB, OrthoFinder, OrthoInspector, orthoMCL, Panther, TreeFam
FBgn0259984	kuz	102	ADAM10	13	Compara, eggNOG, Hieranoid, Inparanoid, Isobase, OrthoDB, OrthoFinder, OrthoInspector, orthoMCL, Panther, Phylome, RoundUp, TreeFam
FBgn0027334	l(1)G0004	56902	PNO1	14	Compara, eggNOG, Hieranoid, Homologene, Inparanoid, OMA, OrthoDB, OrthoFinder, OrthoInspector, orthoMCL, Panther, Phylome, RoundUp, TreeFam
FBgn0027330	l(1)G0020	55226	NAT10	14	Compara, eggNOG, Hieranoid, Homologene, Inparanoid, Isobase, OrthoDB, OrthoFinder, OrthoInspector, orthoMCL, Panther, Phylome, RoundUp, TreeFam
FBgn0010786	l(3)02640	3145	HMBS	10	Compara, eggNOG, Homologene, OrthoFinder, OrthoInspector, orthoMCL, Panther, Phylome, RoundUp, TreeFam
FBgn0259247	laccase2	341208	HEPHL1	3	eggNOG, Panther, RoundUp
FBgn0259247	laccase2	1356	CP	3	eggNOG, Panther, RoundUp
FBgn0259247	laccase2	9843	HEPH	3	eggNOG, Panther, RoundUp
FBgn0000464	Lar	5789	PTPRD	14	Compara, eggNOG, Hieranoid, Homologene, Inparanoid, OMA, OrthoDB, OrthoFinder, OrthoInspector, orthoMCL, Panther, Phylome, RoundUp, TreeFam
FBgn0000464	Lar	5792	PTPRF	13	Compara, eggNOG, Hieranoid, Inparanoid, OMA, OrthoDB, OrthoFinder, OrthoInspector, orthoMCL, Panther, Phylome, RoundUp, TreeFam
FBgn0000464	Lar	5802	PTPRS	12	Compara, eggNOG, Hieranoid, Inparanoid, OMA, OrthoDB, OrthoFinder, OrthoInspector, orthoMCL, Phylome, RoundUp, TreeFam
FBgn0008651	lbl	10660	LBX1	8	Compara, eggNOG, OrthoDB, orthoMCL, Panther, Phylome, RoundUp, TreeFam
FBgn0008651	lbl	85474	LBX2	6	Compara, eggNOG, OrthoDB, Panther, RoundUp, TreeFam
FBgn0026411	Lim1	3975	LHX1	12	Compara, Hieranoid, Homologene, Isobase, OrthoDB, OrthoFinder, OrthoInspector, orthoMCL, Panther, Phylome, RoundUp, TreeFam
FBgn0026411	Lim1	64211	LHX5	10	Compara, Hieranoid, OrthoDB, OrthoFinder, OrthoInspector, orthoMCL, Panther, Phylome, RoundUp, TreeFam
FBgn0034720	Liprin-gamma	23254	KAZN	11	Compara, eggNOG, Hieranoid, Homologene, Inparanoid, OrthoDB, OrthoInspector, orthoMCL, Panther, Phylome, RoundUp
FBgn0083946	lobo	84229	DRC7	13	Compara, eggNOG, Hieranoid, Homologene, Inparanoid, OMA, OrthoDB, OrthoFinder, OrthoInspector, orthoMCL, Panther, Phylome, TreeFam
FBgn0051092	LpR2	7436	VLDLR	11	Compara, Hieranoid, Homologene, Inparanoid, OMA, OrthoDB, OrthoFinder, OrthoInspector, orthoMCL, Phylome, RoundUp
FBgn0051092	LpR2	7804	LRP8	10	Compara, Hieranoid, Inparanoid, OMA, OrthoDB, OrthoFinder, OrthoInspector, orthoMCL, Phylome, RoundUp
FBgn0051092	LpR2	3949	LDLR	7	Hieranoid, Inparanoid, OrthoFinder, OrthoInspector, orthoMCL, Phylome, RoundUp
FBgn0032633	Lrch	57631	LRCH2	12	Compara, eggNOG, Hieranoid, Inparanoid, OMA, OrthoDB, OrthoFinder, OrthoInspector, orthoMCL, Phylome, RoundUp, TreeFam
FBgn0032633	Lrch	84859	LRCH3	11	Compara, eggNOG, Hieranoid, Inparanoid, OMA, OrthoDB, OrthoFinder, OrthoInspector, Phylome, RoundUp, TreeFam
FBgn0032633	Lrch	23143	LRCH1	10	Compara, eggNOG, Hieranoid, Inparanoid, OrthoDB, OrthoFinder, OrthoInspector, Phylome, RoundUp, TreeFam
FBgn0032633	Lrch	4034	LRCH4	8	Compara, eggNOG, Inparanoid, OrthoDB, OrthoFinder, OrthoInspector, Phylome, TreeFam
FBgn0053087	LRP1	4035	LRP1	10	Compara, eggNOG, Homologene, Inparanoid, OMA, OrthoDB, OrthoInspector, orthoMCL, RoundUp, TreeFam
FBgn0053087	LRP1	53353	LRP1B	9	Compara, eggNOG, Inparanoid, OMA, OrthoDB, OrthoInspector, orthoMCL, Panther, TreeFam
FBgn0053087	LRP1	4036	LRP2	6	eggNOG, Hieranoid, OrthoDB, OrthoFinder, orthoMCL, Panther
FBgn0040765	luna	8609	KLF7	8	Compara, Hieranoid, Isobase, OrthoDB, OrthoFinder, OrthoInspector, RoundUp, TreeFam
FBgn0040765	luna	1316	KLF6	8	Compara, Hieranoid, OrthoDB, OrthoFinder, OrthoInspector, orthoMCL, RoundUp, TreeFam
FBgn0040765	luna	688	KLF5	3	Inparanoid, OrthoDB, TreeFam
FBgn0029003	mab-21	4081	MAB21L1	13	Compara, eggNOG, Hieranoid, Homologene, Inparanoid, OMA, OrthoFinder, OrthoInspector, orthoMCL, Panther, Phylome, RoundUp, TreeFam
FBgn0029003	mab-21	10586	MAB21L2	12	Compara, eggNOG, Hieranoid, Inparanoid, OMA, OrthoFinder, OrthoInspector, orthoMCL, Panther, Phylome, RoundUp, TreeFam
FBgn0002641	mal	55034	MOCOS	15	Compara, eggNOG, Hieranoid, Homologene, Inparanoid, Isobase, OMA, OrthoDB, OrthoFinder, OrthoInspector, orthoMCL, Panther, Phylome, RoundUp, TreeFam
FBgn0265487	mbl	10150	MBNL2	11	Compara, eggNOG, Inparanoid, Isobase, OrthoDB, OrthoFinder, OrthoInspector, Panther, Phylome, RoundUp, TreeFam
FBgn0265487	mbl	4154	MBNL1	11	Compara, eggNOG, Inparanoid, OrthoDB, OrthoFinder, OrthoInspector, orthoMCL, Panther, Phylome, RoundUp, TreeFam
FBgn0265487	mbl	55796	MBNL3	10	Compara, eggNOG, Homologene, Inparanoid, OrthoDB, OrthoFinder, OrthoInspector, Panther, Phylome, TreeFam
FBgn0035247	metl	339175	METTL2A	14	Compara, eggNOG, Hieranoid, Homologene, Inparanoid, OMA, OrthoDB, OrthoFinder, OrthoInspector, orthoMCL, Panther, Phylome, RoundUp, TreeFam
FBgn0035247	metl	55798	METTL2B	14	Compara, eggNOG, Hieranoid, Inparanoid, Isobase, OMA, OrthoDB, OrthoFinder, OrthoInspector, orthoMCL, Panther, Phylome, RoundUp, TreeFam
FBgn0035247	metl	79828	METTL8	9	Compara, eggNOG, Hieranoid, OrthoDB, OrthoInspector, orthoMCL, Panther, Phylome, TreeFam
FBgn0031307	MFS3	26503	SLC17A5	5	eggNOG, Isobase, OrthoDB, OrthoFinder, Panther
FBgn0031307	MFS3	10050	SLC17A4	4	eggNOG, OrthoDB, OrthoFinder, Panther
FBgn0031307	MFS3	10786	SLC17A3	4	eggNOG, OrthoDB, OrthoFinder, Panther
FBgn0031307	MFS3	10246	SLC17A2	4	eggNOG, OrthoDB, OrthoFinder, Panther
FBgn0031307	MFS3	6568	SLC17A1	4	eggNOG, OrthoDB, OrthoFinder, Panther
FBgn0031307	MFS3	57084	SLC17A6	3	eggNOG, OrthoDB, OrthoFinder
FBgn0031307	MFS3	246213	SLC17A8	3	eggNOG, OrthoDB, OrthoFinder
FBgn0031307	MFS3	57030	SLC17A7	3	eggNOG, OrthoDB, OrthoFinder
FBgn0261260	mgl	4036	LRP2	11	Compara, eggNOG, Hieranoid, Homologene, Inparanoid, OMA, OrthoDB, OrthoInspector, Panther, RoundUp, TreeFam
FBgn0261260	mgl	53353	LRP1B	3	eggNOG, OrthoDB, Panther
FBgn0053208	Mical	9645	MICAL2	9	Compara, eggNOG, OrthoDB, OrthoFinder, OrthoInspector, orthoMCL, Phylome, RoundUp, TreeFam
FBgn0053208	Mical	57553	MICAL3	8	Compara, eggNOG, OrthoDB, OrthoFinder, OrthoInspector, orthoMCL, Phylome, TreeFam
FBgn0053208	Mical	64780	MICAL1	6	Compara, eggNOG, OrthoDB, orthoMCL, Phylome, TreeFam
FBgn0261963	mid	57057	TBX20	10	Compara, eggNOG, Hieranoid, Inparanoid, OrthoInspector, orthoMCL, Panther, Phylome, RoundUp, TreeFam
FBgn0026060	Mipp2	9562	MINPP1	11	Compara, eggNOG, Homologene, Inparanoid, Isobase, OrthoFinder, OrthoInspector, orthoMCL, Panther, RoundUp, TreeFam
FBgn0002772	Mlc1	4635	MYL4	3	OrthoDB, Panther, Phylome
FBgn0002772	Mlc1	140465	MYL6B	3	OrthoDB, Panther, Phylome
FBgn0002772	Mlc1	4632	MYL1	3	OrthoDB, Panther, Phylome
FBgn0002772	Mlc1	4634	MYL3	3	OrthoDB, Panther, Phylome
FBgn0023215	Mnt	4335	MNT	6	Compara, OrthoDB, OrthoInspector, Panther, RoundUp, TreeFam
FBgn0259481	Mob2	81532	MOB2	8	Compara, eggNOG, OrthoDB, OrthoInspector, orthoMCL, Panther, Phylome, RoundUp
FBgn0036448	mop	25930	PTPN23	9	Compara, eggNOG, Inparanoid, OrthoFinder, OrthoInspector, orthoMCL, Panther, RoundUp, TreeFam
FBgn0036448	mop	10015	PDCD6IP	3	eggNOG, Isobase, RoundUp
FBgn0260660	Mp	1306	COL15A1	10	Compara, eggNOG, Homologene, OMA, OrthoDB, OrthoFinder, OrthoInspector, Phylome, RoundUp, TreeFam
FBgn0260660	Mp	80781	COL18A1	5	Compara, eggNOG, OrthoDB, Phylome, TreeFam
FBgn0032456	MRP	8714	ABCC3	14	Compara, eggNOG, Hieranoid, Homologene, Inparanoid, OMA, OrthoDB, OrthoFinder, OrthoInspector, orthoMCL, Panther, Phylome, RoundUp, TreeFam
FBgn0032456	MRP	4363	ABCC1	10	eggNOG, Hieranoid, Inparanoid, OMA, OrthoDB, OrthoFinder, OrthoInspector, orthoMCL, Phylome, TreeFam
FBgn0032456	MRP	1244	ABCC2	7	Compara, eggNOG, OrthoDB, OrthoFinder, orthoMCL, Phylome, TreeFam
FBgn0032456	MRP	368	ABCC6	6	eggNOG, OrthoDB, OrthoFinder, orthoMCL, Phylome, TreeFam
FBgn0032456	MRP	6833	ABCC8	3	eggNOG, OrthoDB, orthoMCL
FBgn0032456	MRP	10060	ABCC9	3	eggNOG, OrthoDB, orthoMCL
FBgn0032456	MRP	94160	ABCC12	3	eggNOG, OrthoDB, orthoMCL
FBgn0032456	MRP	10257	ABCC4	3	eggNOG, OrthoDB, orthoMCL
FBgn0032456	MRP	85320	ABCC11	3	eggNOG, OrthoDB, orthoMCL
FBgn0032456	MRP	89845	ABCC10	3	eggNOG, OrthoDB, orthoMCL
FBgn0032456	MRP	10057	ABCC5	3	eggNOG, OrthoDB, orthoMCL
FBgn0035272	mRpL46	26589	MRPL46	14	Compara, eggNOG, Hieranoid, Homologene, Inparanoid, OMA, OrthoDB, OrthoFinder, OrthoInspector, orthoMCL, Panther, Phylome, RoundUp, TreeFam
FBgn0052296	Mrtf	57496	MKL2	9	Compara, eggNOG, Hieranoid, Inparanoid, OrthoDB, OrthoInspector, orthoMCL, Panther, TreeFam
FBgn0052296	Mrtf	57591	MKL1	9	Compara, eggNOG, Hieranoid, Inparanoid, Isobase, OrthoDB, orthoMCL, Panther, TreeFam
FBgn0052296	Mrtf	93649	MYOCD	5	Compara, Inparanoid, OrthoDB, Panther, TreeFam
FBgn0011666	msi	124540	MSI2	4	eggNOG, Isobase, OrthoDB, orthoMCL
FBgn0011666	msi	4440	MSI1	3	eggNOG, OrthoDB, orthoMCL
FBgn0261836	Msp300	23345	SYNE1	5	eggNOG, Hieranoid, OMA, OrthoDB, RoundUp
FBgn0261836	Msp300	23224	SYNE2	4	Compara, eggNOG, Hieranoid, OrthoDB
FBgn0261836	Msp300	79789	CLMN	3	eggNOG, OrthoDB, Panther
FBgn0040305	MTF-1	4520	MTF1	6	Compara, OrthoDB, OrthoInspector, orthoMCL, RoundUp, TreeFam
FBgn0261381	mtTFB1	51106	TFB1M	14	Compara, eggNOG, Hieranoid, Homologene, Inparanoid, Isobase, OMA, OrthoDB, OrthoFinder, OrthoInspector, Panther, Phylome, RoundUp, TreeFam
FBgn0010246	Myo61F	4641	MYO1C	14	Compara, eggNOG, Hieranoid, Homologene, Inparanoid, OMA, OrthoDB, OrthoFinder, OrthoInspector, orthoMCL, Panther, Phylome, RoundUp, TreeFam
FBgn0010246	Myo61F	283446	MYO1H	10	Compara, eggNOG, Hieranoid, Inparanoid, OrthoDB, OrthoFinder, OrthoInspector, Panther, Phylome, TreeFam
FBgn0010246	Myo61F	4643	MYO1E	5	eggNOG, Isobase, OrthoDB, OrthoFinder, orthoMCL
FBgn0010246	Myo61F	4642	MYO1D	4	eggNOG, OrthoDB, OrthoFinder, orthoMCL
FBgn0010246	Myo61F	4430	MYO1B	4	eggNOG, OrthoDB, OrthoFinder, orthoMCL
FBgn0010246	Myo61F	64005	MYO1G	4	eggNOG, OrthoDB, OrthoFinder, orthoMCL
FBgn0010246	Myo61F	4542	MYO1F	4	eggNOG, OrthoDB, OrthoFinder, orthoMCL
FBgn0010246	Myo61F	4640	MYO1A	4	eggNOG, OrthoDB, OrthoFinder, orthoMCL
FBgn0002917	na	259232	NALCN	14	Compara, eggNOG, Hieranoid, Homologene, Inparanoid, Isobase, OMA, OrthoDB, OrthoInspector, orthoMCL, Panther, Phylome, RoundUp, TreeFam
FBgn0032151	nAChRalpha6	89832	CHRFAM7A	11	Compara, eggNOG, Inparanoid, Isobase, OMA, OrthoDB, OrthoInspector, orthoMCL, Panther, RoundUp, TreeFam
FBgn0032151	nAChRalpha6	1139	CHRNA7	9	Compara, eggNOG, Isobase, OMA, OrthoFinder, OrthoInspector, orthoMCL, Panther, TreeFam
FBgn0032151	nAChRalpha6	55584	CHRNA9	3	eggNOG, OrthoDB, Panther
FBgn0032151	nAChRalpha6	57053	CHRNA10	3	eggNOG, OrthoDB, Panther
FBgn0086778	nAChRalpha7	89832	CHRFAM7A	12	Compara, Hieranoid, Inparanoid, Isobase, OMA, OrthoDB, OrthoInspector, orthoMCL, Panther, Phylome, RoundUp, TreeFam
FBgn0086778	nAChRalpha7	1139	CHRNA7	8	Compara, Isobase, OMA, OrthoFinder, OrthoInspector, orthoMCL, Panther, TreeFam
FBgn0036414	nan	55503	TRPV6	9	Compara, eggNOG, Inparanoid, OMA, OrthoFinder, OrthoInspector, Panther, RoundUp, TreeFam
FBgn0036414	nan	56302	TRPV5	9	Compara, eggNOG, Inparanoid, OMA, OrthoFinder, OrthoInspector, Panther, RoundUp, TreeFam
FBgn0036414	nan	7442	TRPV1	6	Compara, eggNOG, OrthoInspector, Panther, RoundUp, TreeFam
FBgn0036414	nan	162514	TRPV3	6	Compara, eggNOG, OrthoInspector, Panther, RoundUp, TreeFam
FBgn0036414	nan	59341	TRPV4	6	Compara, eggNOG, OrthoInspector, Panther, RoundUp, TreeFam
FBgn0036414	nan	51393	TRPV2	4	Compara, eggNOG, Panther, TreeFam
FBgn0261530	nbs	4683	NBN	12	Compara, eggNOG, Hieranoid, Isobase, OrthoDB, OrthoFinder, OrthoInspector, orthoMCL, Panther, Phylome, RoundUp, TreeFam
FBgn0011361	ND-ACP	4706	NDUFAB1	12	Compara, eggNOG, Hieranoid, Inparanoid, Isobase, OrthoDB, OrthoFinder, OrthoInspector, orthoMCL, Panther, Phylome, TreeFam
FBgn0029888	ND-ASHI	4714	NDUFB8	15	Compara, eggNOG, Hieranoid, Homologene, Inparanoid, Isobase, OMA, OrthoDB, OrthoFinder, OrthoInspector, orthoMCL, Panther, Phylome, RoundUp, TreeFam
FBgn0004374	neb	9928	KIF14	9	Compara, eggNOG, Hieranoid, Isobase, orthoMCL, Panther, Phylome, RoundUp, TreeFam
FBgn0029843	Nep1	79258	MMEL1	12	Compara, eggNOG, Hieranoid, Inparanoid, OrthoDB, OrthoFinder, OrthoInspector, orthoMCL, Panther, Phylome, RoundUp, TreeFam
FBgn0029843	Nep1	4311	MME	12	Compara, eggNOG, Hieranoid, Inparanoid, Isobase, OrthoDB, OrthoFinder, OrthoInspector, orthoMCL, Panther, Phylome, TreeFam
FBgn0029843	Nep1	5251	PHEX	6	Compara, eggNOG, OrthoDB, OrthoFinder, Panther, Phylome
FBgn0029843	Nep1	9718	ECE2	5	eggNOG, Homologene, OrthoDB, orthoMCL, Panther
FBgn0029843	Nep1	1889	ECE1	4	eggNOG, OrthoDB, orthoMCL, Panther
FBgn0029843	Nep1	3792	KEL	3	eggNOG, OrthoDB, Panther
FBgn0029843	Nep1	9427	ECEL1	3	eggNOG, OrthoDB, Panther
FBgn0265416	Neto	81831	NETO2	8	Compara, eggNOG, OrthoDB, OrthoFinder, OrthoInspector, orthoMCL, Phylome, RoundUp
FBgn0265416	Neto	81832	NETO1	5	Compara, OrthoDB, OrthoFinder, OrthoInspector, Phylome
FBgn0041161	Neurl4	84461	NEURL4	11	Compara, eggNOG, Hieranoid, Homologene, Inparanoid, OMA, OrthoFinder, OrthoInspector, orthoMCL, Panther, Phylome
FBgn0002940	ninaE	94233	OPN4	10	Compara, Hieranoid, Homologene, Inparanoid, OrthoFinder, OrthoInspector, orthoMCL, Panther, Phylome, RoundUp
FBgn0026401	Nipped-B	25836	NIPBL	13	Compara, eggNOG, Hieranoid, Homologene, Inparanoid, OrthoDB, OrthoFinder, OrthoInspector, orthoMCL, Panther, Phylome, RoundUp, TreeFam
FBgn0002945	nkd	85409	NKD2	6	Compara, Hieranoid, OrthoDB, OrthoFinder, Panther, RoundUp
FBgn0002945	nkd	85407	NKD1	6	Compara, eggNOG, Isobase, OrthoDB, OrthoFinder, Panther
FBgn0031866	Nlg2	57502	NLGN4X	8	Compara, eggNOG, Inparanoid, OrthoInspector, Panther, Phylome, RoundUp, TreeFam
FBgn0031866	Nlg2	22871	NLGN1	8	Compara, eggNOG, Inparanoid, OrthoInspector, Panther, Phylome, RoundUp, TreeFam
FBgn0031866	Nlg2	54413	NLGN3	8	Compara, eggNOG, Inparanoid, OrthoInspector, Panther, Phylome, RoundUp, TreeFam
FBgn0031866	Nlg2	22829	NLGN4Y	8	Compara, eggNOG, Homologene, Inparanoid, OrthoInspector, Panther, Phylome, TreeFam
FBgn0031866	Nlg2	57555	NLGN2	6	Compara, eggNOG, Inparanoid, OrthoInspector, Panther, Phylome
FBgn0011817	nmo	51701	NLK	12	Compara, eggNOG, Homologene, Inparanoid, Isobase, OMA, OrthoFinder, OrthoInspector, orthoMCL, Panther, RoundUp, TreeFam
FBgn0259734	Nost	115677	NOSTRIN	9	Compara, eggNOG, Homologene, Inparanoid, OrthoDB, OrthoInspector, orthoMCL, RoundUp, TreeFam
FBgn0024320	Npc1a	4864	NPC1	13	Compara, eggNOG, Hieranoid, Homologene, Inparanoid, OMA, OrthoFinder, OrthoInspector, orthoMCL, Panther, Phylome, RoundUp, TreeFam
FBgn0024320	Npc1a	29881	NPC1L1	6	eggNOG, OrthoFinder, orthoMCL, Panther, RoundUp, TreeFam
FBgn0261675	Npc1b	4864	NPC1	10	Compara, eggNOG, Hieranoid, Isobase, OrthoDB, OrthoFinder, orthoMCL, Panther, Phylome, TreeFam
FBgn0261675	Npc1b	29881	NPC1L1	6	eggNOG, OrthoDB, OrthoFinder, orthoMCL, Panther, TreeFam
FBgn0264975	Nrg	4897	NRCAM	12	Compara, eggNOG, Hieranoid, Homologene, Inparanoid, Isobase, OMA, OrthoFinder, OrthoInspector, orthoMCL, Phylome, TreeFam
FBgn0264975	Nrg	10752	CHL1	11	Compara, eggNOG, Hieranoid, Inparanoid, OMA, OrthoFinder, OrthoInspector, orthoMCL, Panther, Phylome, TreeFam
FBgn0264975	Nrg	3897	L1CAM	10	Compara, eggNOG, Hieranoid, Inparanoid, OMA, OrthoFinder, OrthoInspector, orthoMCL, Phylome, TreeFam
FBgn0264975	Nrg	23114	NFASC	9	Compara, eggNOG, Hieranoid, Inparanoid, OMA, OrthoInspector, orthoMCL, Phylome, TreeFam
FBgn0015777	nrv2	481	ATP1B1	11	Compara, eggNOG, Hieranoid, Inparanoid, Isobase, OMA, OrthoFinder, OrthoInspector, Panther, Phylome, TreeFam
FBgn0015777	nrv2	23439	ATP1B4	9	Compara, eggNOG, Hieranoid, Inparanoid, OMA, OrthoInspector, Panther, Phylome, RoundUp
FBgn0015777	nrv2	482	ATP1B2	9	Compara, eggNOG, Hieranoid, Inparanoid, OMA, OrthoFinder, OrthoInspector, Panther, Phylome
FBgn0015777	nrv2	483	ATP1B3	9	Compara, eggNOG, Hieranoid, Inparanoid, OMA, OrthoFinder, OrthoInspector, Panther, Phylome
FBgn0015777	nrv2	496	ATP4B	6	Compara, eggNOG, Hieranoid, OrthoInspector, Panther, Phylome
FBgn0034740	nsr	10656	KHDRBS3	7	Compara, eggNOG, OrthoDB, OrthoInspector, Panther, Phylome, TreeFam
FBgn0034740	nsr	202559	KHDRBS2	7	Compara, eggNOG, OrthoDB, OrthoInspector, Panther, Phylome, TreeFam
FBgn0034740	nsr	10657	KHDRBS1	7	Compara, eggNOG, OrthoDB, OrthoInspector, Panther, Phylome, TreeFam
FBgn0034740	nsr	9444	QKI	3	eggNOG, OrthoDB, OrthoFinder
FBgn0013342	nSyb	6844	VAMP2	12	Compara, eggNOG, Hieranoid, Homologene, Inparanoid, OrthoDB, OrthoFinder, OrthoInspector, Panther, Phylome, RoundUp, TreeFam
FBgn0013342	nSyb	6843	VAMP1	10	Compara, eggNOG, Hieranoid, Inparanoid, OrthoDB, OrthoFinder, OrthoInspector, Panther, Phylome, TreeFam
FBgn0013342	nSyb	9341	VAMP3	8	Compara, eggNOG, OrthoDB, OrthoFinder, Panther, Phylome, RoundUp, TreeFam
FBgn0013342	nSyb	8674	VAMP4	4	eggNOG, OrthoDB, OrthoFinder, RoundUp
FBgn0013342	nSyb	8673	VAMP8	3	eggNOG, OrthoDB, RoundUp
FBgn0085424	nub	5451	POU2F1	9	Compara, eggNOG, Hieranoid, Inparanoid, OrthoDB, OrthoInspector, orthoMCL, Panther, RoundUp
FBgn0085424	nub	5452	POU2F2	7	Compara, eggNOG, Hieranoid, Inparanoid, OrthoInspector, Panther, RoundUp
FBgn0085424	nub	25833	POU2F3	5	Compara, eggNOG, OrthoDB, OrthoInspector, Panther
FBgn0036059	nudE	81565	NDEL1	14	Compara, eggNOG, Hieranoid, Homologene, Inparanoid, OMA, OrthoDB, OrthoFinder, OrthoInspector, orthoMCL, Panther, Phylome, RoundUp, TreeFam
FBgn0036059	nudE	54820	NDE1	10	eggNOG, Hieranoid, Inparanoid, OMA, OrthoDB, OrthoFinder, OrthoInspector, Panther, Phylome, TreeFam
FBgn0013718	nuf	84440	RAB11FIP4	8	eggNOG, Inparanoid, Isobase, OrthoInspector, orthoMCL, Panther, Phylome, RoundUp
FBgn0013718	nuf	9727	RAB11FIP3	7	Compara, eggNOG, Inparanoid, OrthoInspector, Panther, Phylome, RoundUp
FBgn0024944	Oamb	148	ADRA1A	3	Homologene, Inparanoid, OrthoFinder
FBgn0032123	Oatp30B	81796	SLCO5A1	10	eggNOG, Hieranoid, Homologene, Inparanoid, OrthoDB, OrthoFinder, OrthoInspector, orthoMCL, Panther, RoundUp
FBgn0032123	Oatp30B	28232	SLCO3A1	5	Compara, eggNOG, Isobase, RoundUp, TreeFam
FBgn0032123	Oatp30B	11309	SLCO2B1	3	Compara, eggNOG, OrthoDB
FBgn0032123	Oatp30B	6578	SLCO2A1	3	Compara, eggNOG, OrthoDB
FBgn0032123	Oatp30B	28231	SLCO4A1	3	eggNOG, OrthoDB, orthoMCL
FBgn0032123	Oatp30B	353189	SLCO4C1	3	eggNOG, OrthoDB, orthoMCL
FBgn0032433	Oatp33Ea	53919	SLCO1C1	3	eggNOG, OrthoFinder, Phylome
FBgn0032433	Oatp33Ea	6579	SLCO1A2	3	eggNOG, OrthoFinder, Phylome
FBgn0032433	Oatp33Ea	11309	SLCO2B1	3	eggNOG, OrthoFinder, Phylome
FBgn0032433	Oatp33Ea	6578	SLCO2A1	3	eggNOG, OrthoFinder, Phylome
FBgn0032433	Oatp33Ea	28234	SLCO1B3	3	eggNOG, OrthoFinder, Phylome
FBgn0032433	Oatp33Ea	338821	SLCO1B7	3	eggNOG, OrthoFinder, Phylome
FBgn0032433	Oatp33Ea	10599	SLCO1B1	3	eggNOG, OrthoFinder, Phylome
FBgn0032433	Oatp33Ea	28232	SLCO3A1	3	eggNOG, OrthoFinder, Phylome
FBgn0261613	Oaz	23090	ZNF423	10	Compara, Inparanoid, Isobase, OMA, OrthoDB, OrthoInspector, orthoMCL, Phylome, RoundUp, TreeFam
FBgn0261613	Oaz	25925	ZNF521	7	Compara, Inparanoid, OMA, OrthoDB, orthoMCL, Phylome, TreeFam
FBgn0019952	Orct	6583	SLC22A4	8	eggNOG, Isobase, OrthoDB, OrthoFinder, OrthoInspector, orthoMCL, Panther, RoundUp
FBgn0019952	Orct	6584	SLC22A5	7	eggNOG, OrthoDB, OrthoFinder, OrthoInspector, orthoMCL, Panther, RoundUp
FBgn0019952	Orct	9390	SLC22A13	6	Compara, Inparanoid, OrthoDB, OrthoFinder, OrthoInspector, RoundUp
FBgn0019952	Orct	9356	SLC22A6	5	Compara, OrthoDB, OrthoFinder, OrthoInspector, RoundUp
FBgn0019952	Orct	10864	SLC22A7	4	Compara, OrthoDB, OrthoFinder, RoundUp
FBgn0019952	Orct	116085	SLC22A12	4	Compara, OrthoDB, OrthoFinder, RoundUp
FBgn0019952	Orct	9376	SLC22A8	4	Compara, OrthoDB, OrthoFinder, RoundUp
FBgn0019952	Orct	85413	SLC22A16	3	OrthoDB, OrthoInspector, RoundUp
FBgn0019952	Orct	440044	SLC22A20P	3	OrthoFinder, OrthoInspector, RoundUp
FBgn0019952	Orct	283238	SLC22A24	3	Compara, OrthoDB, OrthoFinder
FBgn0019952	Orct	387775	SLC22A10	3	Compara, OrthoDB, OrthoFinder
FBgn0019952	Orct	387601	SLC22A25	3	Compara, OrthoDB, OrthoFinder
FBgn0019952	Orct	55867	SLC22A11	3	Compara, OrthoDB, OrthoFinder
FBgn0019952	Orct	114571	SLC22A9	3	Compara, OrthoDB, OrthoFinder
FBgn0019952	Orct	9389	SLC22A14	3	Compara, OrthoDB, OrthoFinder
FBgn0261885	osa	8289	ARID1A	11	Compara, eggNOG, Hieranoid, Inparanoid, OMA, OrthoDB, OrthoInspector, orthoMCL, Panther, Phylome, RoundUp
FBgn0261885	osa	57492	ARID1B	11	Compara, eggNOG, Hieranoid, Inparanoid, OMA, OrthoDB, OrthoInspector, orthoMCL, Panther, Phylome, RoundUp
FBgn0035264	Oseg4	57539	WDR35	14	Compara, eggNOG, Hieranoid, Homologene, Inparanoid, OMA, OrthoDB, OrthoFinder, OrthoInspector, orthoMCL, Panther, Phylome, RoundUp, TreeFam
FBgn0003016	osp	23164	MPRIP	9	Compara, eggNOG, Inparanoid, OrthoFinder, OrthoInspector, Panther, Phylome, RoundUp, TreeFam
FBgn0003016	osp	11078	TRIOBP	5	Compara, eggNOG, Inparanoid, Panther, RoundUp
FBgn0030341	p24-1	23423	TMED3	13	Compara, eggNOG, Hieranoid, Inparanoid, OMA, OrthoDB, OrthoFinder, OrthoInspector, orthoMCL, Panther, Phylome, RoundUp, TreeFam
FBgn0030341	p24-1	100302736	TMED7-TICAM2	10	Compara, Hieranoid, Inparanoid, OMA, OrthoDB, OrthoFinder, OrthoInspector, Panther, Phylome, RoundUp
FBgn0030341	p24-1	51014	TMED7	7	eggNOG, Homologene, OMA, OrthoFinder, orthoMCL, Panther, TreeFam
FBgn0030341	p24-1	353376	TICAM2	4	Compara, eggNOG, Panther, TreeFam
FBgn0030341	p24-1	11018	TMED1	3	OrthoDB, OrthoFinder, RoundUp
FBgn0030341	p24-1	50999	TMED5	3	OrthoDB, OrthoFinder, RoundUp
FBgn0036005	pall	23219	FBXO28	11	Compara, eggNOG, Hieranoid, Inparanoid, OrthoFinder, OrthoInspector, orthoMCL, Panther, Phylome, RoundUp, TreeFam
FBgn0036007	path	285641	SLC36A3	6	eggNOG, Hieranoid, OrthoDB, OrthoFinder, Panther, Phylome
FBgn0036007	path	120103	SLC36A4	6	eggNOG, Hieranoid, OrthoDB, OrthoFinder, Panther, Phylome
FBgn0036007	path	153201	SLC36A2	6	eggNOG, Hieranoid, OrthoDB, OrthoFinder, Panther, Phylome
FBgn0036007	path	206358	SLC36A1	6	eggNOG, Hieranoid, OrthoDB, OrthoFinder, Panther, Phylome
FBgn0003041	pbl	1894	ECT2	14	Compara, eggNOG, Hieranoid, Homologene, Inparanoid, Isobase, OrthoDB, OrthoFinder, OrthoInspector, orthoMCL, Panther, Phylome, RoundUp, TreeFam
FBgn0264815	Pde1c	5136	PDE1A	11	Compara, eggNOG, Hieranoid, Homologene, OMA, OrthoDB, OrthoInspector, orthoMCL, Panther, Phylome, RoundUp
FBgn0264815	Pde1c	5153	PDE1B	10	Compara, eggNOG, Hieranoid, OMA, OrthoDB, OrthoInspector, orthoMCL, Panther, Phylome, RoundUp
FBgn0264815	Pde1c	5137	PDE1C	9	Compara, eggNOG, Hieranoid, OrthoDB, OrthoInspector, orthoMCL, Panther, Phylome, RoundUp
FBgn0038237	Pde6	50940	PDE11A	7	Compara, eggNOG, Homologene, Isobase, OrthoDB, OrthoInspector, orthoMCL
FBgn0038237	Pde6	8654	PDE5A	4	eggNOG, OMA, OrthoDB, orthoMCL
FBgn0259171	Pde9	5152	PDE9A	6	Compara, eggNOG, OrthoDB, OrthoInspector, orthoMCL, RoundUp
FBgn0014002	Pdi	5034	P4HB	15	Compara, eggNOG, Hieranoid, Homologene, Inparanoid, Isobase, OMA, OrthoDB, OrthoFinder, OrthoInspector, orthoMCL, Panther, Phylome, RoundUp, TreeFam
FBgn0014002	Pdi	64714	PDIA2	7	Compara, eggNOG, OrthoDB, OrthoFinder, Panther, Phylome, TreeFam
FBgn0014002	Pdi	204474	PDILT	5	Compara, OrthoDB, Panther, Phylome, TreeFam
FBgn0014002	Pdi	2923	PDIA3	5	eggNOG, OrthoDB, OrthoFinder, orthoMCL, RoundUp
FBgn0014002	Pdi	9601	PDIA4	5	eggNOG, OrthoDB, OrthoFinder, orthoMCL, RoundUp
FBgn0014002	Pdi	121506	ERP27	4	Compara, OrthoDB, Panther, TreeFam
FBgn0016694	Pdp1	3131	HLF	10	Compara, eggNOG, Homologene, OMA, OrthoDB, OrthoInspector, orthoMCL, Panther, Phylome, TreeFam
FBgn0016694	Pdp1	1628	DBP	8	Compara, eggNOG, OrthoDB, OrthoInspector, Panther, Phylome, RoundUp, TreeFam
FBgn0016694	Pdp1	7008	TEF	7	Compara, eggNOG, OrthoDB, OrthoInspector, Panther, Phylome, TreeFam
FBgn0085484	Pdxk	8566	PDXK	13	eggNOG, Hieranoid, Homologene, Inparanoid, OMA, OrthoDB, OrthoFinder, OrthoInspector, orthoMCL, Panther, Phylome, RoundUp, TreeFam
FBgn0003068	per	8863	PER3	6	Compara, eggNOG, Inparanoid, OrthoInspector, Panther, RoundUp
FBgn0003068	per	8864	PER2	5	Compara, eggNOG, Inparanoid, Panther, RoundUp
FBgn0003068	per	5187	PER1	3	Inparanoid, OrthoInspector, Panther
FBgn0035922	Pex7	5191	PEX7	14	Compara, eggNOG, Hieranoid, Homologene, Inparanoid, OMA, OrthoDB, OrthoFinder, OrthoInspector, orthoMCL, Panther, Phylome, RoundUp, TreeFam
FBgn0036529	pgant8	442117	GALNTL6	7	Compara, eggNOG, Isobase, OrthoDB, Panther, Phylome, TreeFam
FBgn0036529	pgant8	55568	GALNT10	7	Compara, eggNOG, Isobase, OrthoDB, Panther, Phylome, TreeFam
FBgn0035975	PGRP-LA	114770	PGLYRP2	3	OrthoDB, Panther, TreeFam
FBgn0035975	PGRP-LA	114771	PGLYRP3	3	Compara, OrthoDB, TreeFam
FBgn0035975	PGRP-LA	8993	PGLYRP1	3	Compara, OrthoDB, TreeFam
FBgn0035975	PGRP-LA	57115	PGLYRP4	3	Compara, OrthoDB, TreeFam
FBgn0035976	PGRP-LC	114770	PGLYRP2	3	OrthoDB, Panther, TreeFam
FBgn0035976	PGRP-LC	114771	PGLYRP3	3	Compara, OrthoDB, TreeFam
FBgn0035976	PGRP-LC	8993	PGLYRP1	3	Compara, OrthoDB, TreeFam
FBgn0035976	PGRP-LC	57115	PGLYRP4	3	Compara, OrthoDB, TreeFam
FBgn0035977	PGRP-LF	114771	PGLYRP3	8	Compara, Hieranoid, Homologene, Inparanoid, OMA, OrthoDB, orthoMCL, Phylome
FBgn0035977	PGRP-LF	57115	PGLYRP4	5	Compara, Hieranoid, Inparanoid, OrthoDB, Phylome
FBgn0035977	PGRP-LF	8993	PGLYRP1	5	Compara, Isobase, OrthoDB, OrthoFinder, Phylome
FBgn0039776	PH4alphaEFB	5033	P4HA1	15	Compara, eggNOG, Hieranoid, Homologene, Inparanoid, Isobase, OMA, OrthoDB, OrthoFinder, OrthoInspector, orthoMCL, Panther, Phylome, RoundUp, TreeFam
FBgn0039776	PH4alphaEFB	8974	P4HA2	13	Compara, eggNOG, Hieranoid, Inparanoid, OMA, OrthoDB, OrthoFinder, OrthoInspector, orthoMCL, Panther, Phylome, RoundUp, TreeFam
FBgn0039776	PH4alphaEFB	283208	P4HA3	3	eggNOG, OrthoDB, Panther
FBgn0035438	PHGPx	2879	GPX4	9	Compara, eggNOG, Hieranoid, Inparanoid, OrthoFinder, OrthoInspector, orthoMCL, Phylome, RoundUp
FBgn0035438	PHGPx	2882	GPX7	6	eggNOG, OrthoDB, orthoMCL, Panther, RoundUp, TreeFam
FBgn0035438	PHGPx	493869	GPX8	6	eggNOG, OrthoDB, orthoMCL, Panther, RoundUp, TreeFam
FBgn0035997	phol	7528	YY1	5	Isobase, OrthoDB, orthoMCL, Panther, TreeFam
FBgn0035997	phol	404281	YY2	5	Compara, OrthoDB, orthoMCL, Panther, TreeFam
FBgn0035997	phol	132625	ZFP42	4	Compara, OrthoDB, Panther, TreeFam
FBgn0024315	Picot	26503	SLC17A5	5	eggNOG, Hieranoid, OrthoDB, OrthoFinder, Panther
FBgn0024315	Picot	10050	SLC17A4	5	eggNOG, Isobase, OrthoDB, OrthoFinder, Panther
FBgn0024315	Picot	10786	SLC17A3	4	eggNOG, OrthoDB, OrthoFinder, Panther
FBgn0024315	Picot	10246	SLC17A2	4	eggNOG, OrthoDB, OrthoFinder, Panther
FBgn0024315	Picot	6568	SLC17A1	4	eggNOG, OrthoDB, OrthoFinder, Panther
FBgn0024315	Picot	57084	SLC17A6	3	eggNOG, OrthoDB, OrthoFinder
FBgn0024315	Picot	246213	SLC17A8	3	eggNOG, OrthoDB, OrthoFinder
FBgn0024315	Picot	57030	SLC17A7	3	eggNOG, OrthoDB, OrthoFinder
FBgn0035435	PIG-C	5279	PIGC	14	Compara, eggNOG, Hieranoid, Homologene, Inparanoid, Isobase, OMA, OrthoDB, OrthoFinder, OrthoInspector, Panther, Phylome, RoundUp, TreeFam
FBgn0029881	pigs	10634	GAS2L1	7	Compara, OrthoFinder, OrthoInspector, orthoMCL, Phylome, RoundUp, TreeFam
FBgn0029881	pigs	246176	GAS2L2	4	Compara, OrthoFinder, Phylome, TreeFam
FBgn0032455	Pih1D1	55011	PIH1D1	4	eggNOG, Homologene, OrthoInspector, RoundUp
FBgn0004872	piwi	440822	PIWIL3	8	eggNOG, Hieranoid, Homologene, OrthoDB, OrthoFinder, orthoMCL, Panther, TreeFam
FBgn0004872	piwi	143689	PIWIL4	7	eggNOG, Hieranoid, OrthoDB, OrthoFinder, orthoMCL, Panther, TreeFam
FBgn0004872	piwi	9271	PIWIL1	7	eggNOG, Hieranoid, OrthoDB, OrthoFinder, orthoMCL, Panther, TreeFam
FBgn0004872	piwi	55124	PIWIL2	4	eggNOG, OrthoDB, orthoMCL, TreeFam
FBgn0040079	pkaap	11216	AKAP10	13	Compara, eggNOG, Hieranoid, Homologene, Inparanoid, OMA, OrthoFinder, OrthoInspector, orthoMCL, Panther, Phylome, RoundUp, TreeFam
FBgn0259243	Pka-R1	5573	PRKAR1A	15	Compara, eggNOG, Hieranoid, Homologene, Inparanoid, Isobase, OMA, OrthoDB, OrthoFinder, OrthoInspector, orthoMCL, Panther, Phylome, RoundUp, TreeFam
FBgn0259243	Pka-R1	5575	PRKAR1B	14	Compara, eggNOG, Hieranoid, Inparanoid, Isobase, OMA, OrthoDB, OrthoFinder, OrthoInspector, orthoMCL, Panther, Phylome, RoundUp, TreeFam
FBgn0259243	Pka-R1	5577	PRKAR2B	5	eggNOG, OrthoDB, OrthoFinder, orthoMCL, RoundUp
FBgn0259243	Pka-R1	5576	PRKAR2A	5	eggNOG, OrthoDB, OrthoFinder, orthoMCL, RoundUp
FBgn0003091	Pkc53E	5578	PRKCA	14	Compara, eggNOG, Hieranoid, Homologene, Inparanoid, Isobase, OMA, OrthoFinder, OrthoInspector, orthoMCL, Panther, Phylome, RoundUp, TreeFam
FBgn0003091	Pkc53E	5579	PRKCB	12	Compara, eggNOG, Hieranoid, Inparanoid, OMA, OrthoDB, OrthoFinder, OrthoInspector, orthoMCL, Phylome, RoundUp, TreeFam
FBgn0003091	Pkc53E	5582	PRKCG	10	Compara, eggNOG, Hieranoid, Inparanoid, OrthoDB, OrthoFinder, orthoMCL, Panther, Phylome, TreeFam
FBgn0003091	Pkc53E	5583	PRKCH	3	eggNOG, OrthoDB, RoundUp
FBgn0003091	Pkc53E	5581	PRKCE	3	eggNOG, OrthoDB, RoundUp
FBgn0003091	Pkc53E	5580	PRKCD	3	eggNOG, OrthoDB, RoundUp
FBgn0003091	Pkc53E	5588	PRKCQ	3	eggNOG, OrthoDB, RoundUp
FBgn0003117	pnr	2626	GATA4	12	eggNOG, Hieranoid, Inparanoid, Isobase, OrthoDB, OrthoFinder, OrthoInspector, orthoMCL, Panther, Phylome, RoundUp, TreeFam
FBgn0003117	pnr	2627	GATA6	9	eggNOG, Hieranoid, Inparanoid, OrthoDB, OrthoInspector, Panther, Phylome, RoundUp, TreeFam
FBgn0003117	pnr	140628	GATA5	9	eggNOG, Hieranoid, Inparanoid, OrthoDB, OrthoFinder, Panther, Phylome, RoundUp, TreeFam
FBgn0003117	pnr	2623	GATA1	5	eggNOG, OrthoDB, OrthoFinder, Panther, RoundUp
FBgn0003117	pnr	2625	GATA3	3	eggNOG, OrthoDB, RoundUp
FBgn0003117	pnr	2624	GATA2	3	eggNOG, OrthoDB, RoundUp
FBgn0035229	pns	160518	DENND5B	14	Compara, eggNOG, Hieranoid, Homologene, Inparanoid, OMA, OrthoDB, OrthoFinder, OrthoInspector, orthoMCL, Panther, Phylome, RoundUp, TreeFam
FBgn0035229	pns	23258	DENND5A	14	Compara, eggNOG, Hieranoid, Inparanoid, Isobase, OMA, OrthoDB, OrthoFinder, OrthoInspector, orthoMCL, Panther, Phylome, RoundUp, TreeFam
FBgn0023177	Pp4-19C	5531	PPP4C	14	Compara, Hieranoid, Homologene, Inparanoid, Isobase, OMA, OrthoDB, OrthoFinder, OrthoInspector, orthoMCL, Panther, Phylome, RoundUp, TreeFam
FBgn0023177	Pp4-19C	5515	PPP2CA	3	eggNOG, OrthoDB, OrthoFinder
FBgn0023177	Pp4-19C	5516	PPP2CB	3	eggNOG, OrthoDB, OrthoFinder
FBgn0051105	ppk22	51802	ASIC5	4	eggNOG, Isobase, OrthoDB, Panther
FBgn0051105	ppk22	9311	ASIC3	3	eggNOG, OrthoDB, Panther
FBgn0051105	ppk22	40	ASIC2	3	eggNOG, OrthoDB, Panther
FBgn0051105	ppk22	41	ASIC1	3	eggNOG, OrthoDB, Panther
FBgn0051105	ppk22	55515	ASIC4	3	eggNOG, OrthoDB, Panther
FBgn0035785	ppk26	40	ASIC2	5	eggNOG, Inparanoid, OMA, OrthoDB, Panther
FBgn0035785	ppk26	55515	ASIC4	5	eggNOG, Inparanoid, OMA, OrthoDB, Panther
FBgn0035785	ppk26	9311	ASIC3	4	eggNOG, Inparanoid, OrthoDB, Panther
FBgn0035785	ppk26	41	ASIC1	4	eggNOG, Inparanoid, OrthoDB, Panther
FBgn0035785	ppk26	51802	ASIC5	4	eggNOG, OMA, OrthoDB, Panther
FBgn0035458	ppk27	41	ASIC1	3	eggNOG, Panther, Phylome
FBgn0035458	ppk27	51802	ASIC5	3	eggNOG, Panther, Phylome
FBgn0052792	ppk8	51802	ASIC5	5	eggNOG, OMA, OrthoInspector, Panther, RoundUp
FBgn0052792	ppk8	40	ASIC2	4	eggNOG, OMA, Panther, RoundUp
FBgn0052792	ppk8	6337	SCNN1A	4	eggNOG, Hieranoid, Inparanoid, OrthoDB
FBgn0052792	ppk8	55515	ASIC4	3	eggNOG, OMA, Panther
FBgn0052792	ppk8	6339	SCNN1D	3	eggNOG, Hieranoid, Inparanoid
FBgn0052792	ppk8	6340	SCNN1G	3	eggNOG, Hieranoid, OrthoDB
FBgn0052792	ppk8	6338	SCNN1B	3	eggNOG, Hieranoid, OrthoDB
FBgn0261548	prage	57455	REXO1	4	eggNOG, OrthoDB, Panther, RoundUp
FBgn0261548	prage	254958	REXO1L1P	4	eggNOG, Panther, RoundUp, TreeFam
FBgn0261548	prage	81691	REXO5	3	eggNOG, OrthoDB, Panther
FBgn0033635	Prip	358	AQP1	9	Compara, eggNOG, Hieranoid, Homologene, OMA, OrthoDB, OrthoFinder, Panther, RoundUp
FBgn0033635	Prip	359	AQP2	7	Compara, eggNOG, Hieranoid, OrthoDB, OrthoFinder, Panther, RoundUp
FBgn0033635	Prip	361	AQP4	7	Compara, eggNOG, Hieranoid, OrthoDB, OrthoFinder, Panther, TreeFam
FBgn0033635	Prip	363	AQP6	6	Compara, eggNOG, Hieranoid, OrthoDB, OrthoFinder, Panther
FBgn0033635	Prip	362	AQP5	6	Compara, eggNOG, Hieranoid, OrthoDB, OrthoFinder, Panther
FBgn0033635	Prip	4284	MIP	6	Compara, eggNOG, Hieranoid, OrthoDB, OrthoFinder, Panther
FBgn0033635	Prip	343	AQP8	3	eggNOG, OrthoDB, RoundUp
FBgn0024734	PRL-1	7803	PTP4A1	12	Compara, eggNOG, Homologene, Inparanoid, OMA, OrthoDB, OrthoFinder, OrthoInspector, orthoMCL, Panther, RoundUp, TreeFam
FBgn0024734	PRL-1	8073	PTP4A2	12	Compara, eggNOG, Inparanoid, Isobase, OMA, OrthoDB, OrthoFinder, OrthoInspector, orthoMCL, Panther, RoundUp, TreeFam
FBgn0024734	PRL-1	11156	PTP4A3	9	Compara, eggNOG, Inparanoid, OMA, OrthoDB, OrthoFinder, OrthoInspector, orthoMCL, Panther
FBgn0261243	Psa	9520	NPEPPS	14	Compara, eggNOG, Hieranoid, Homologene, Inparanoid, Isobase, OMA, OrthoDB, OrthoInspector, orthoMCL, Panther, Phylome, RoundUp, TreeFam
FBgn0261243	Psa	4012	LNPEP	3	eggNOG, OrthoDB, Panther
FBgn0261243	Psa	51752	ERAP1	3	eggNOG, OrthoDB, Panther
FBgn0261243	Psa	440434	LOC440434	3	Hieranoid, Panther, Phylome
FBgn0261243	Psa	64167	ERAP2	3	eggNOG, OrthoDB, Panther
FBgn0052133	Ptip	22976	PAXIP1	10	Compara, eggNOG, OrthoDB, OrthoFinder, OrthoInspector, orthoMCL, Panther, Phylome, RoundUp, TreeFam
FBgn0052133	Ptip	9656	MDC1	5	Compara, eggNOG, Hieranoid, Inparanoid, Panther
FBgn0004370	Ptp10D	5787	PTPRB	11	eggNOG, Hieranoid, Homologene, Inparanoid, Isobase, OrthoDB, OrthoInspector, orthoMCL, Phylome, RoundUp, TreeFam
FBgn0004370	Ptp10D	5795	PTPRJ	4	eggNOG, Panther, RoundUp, TreeFam
FBgn0004370	Ptp10D	5800	PTPRO	4	eggNOG, OrthoDB, Phylome, TreeFam
FBgn0004370	Ptp10D	5794	PTPRH	3	eggNOG, Panther, TreeFam
FBgn0003138	Ptp61F	5770	PTPN1	11	Compara, eggNOG, Inparanoid, Isobase, OrthoDB, OrthoFinder, OrthoInspector, orthoMCL, Panther, Phylome, RoundUp
FBgn0003138	Ptp61F	5771	PTPN2	10	Compara, eggNOG, Homologene, Inparanoid, OrthoDB, OrthoFinder, OrthoInspector, Panther, Phylome, RoundUp
FBgn0004369	Ptp99A	5793	PTPRG	9	Compara, eggNOG, Hieranoid, Inparanoid, OrthoDB, OrthoInspector, Panther, Phylome, RoundUp
FBgn0004369	Ptp99A	5803	PTPRZ1	7	Compara, Hieranoid, Inparanoid, OrthoDB, OrthoInspector, Panther, Phylome
FBgn0261985	Ptpmeg	5775	PTPN4	12	Compara, eggNOG, Homologene, Inparanoid, Isobase, OMA, OrthoFinder, OrthoInspector, orthoMCL, Panther, RoundUp, TreeFam
FBgn0261985	Ptpmeg	5774	PTPN3	9	Compara, eggNOG, Inparanoid, OMA, OrthoFinder, OrthoInspector, orthoMCL, Panther, TreeFam
FBgn0262867	Ptr	374308	PTCHD3	10	Compara, eggNOG, Hieranoid, Homologene, Isobase, OrthoDB, orthoMCL, Panther, Phylome, RoundUp
FBgn0262867	Ptr	139411	PTCHD1	7	Compara, eggNOG, Inparanoid, OrthoFinder, OrthoInspector, Panther, TreeFam
FBgn0262867	Ptr	442213	PTCHD4	7	Compara, eggNOG, Inparanoid, OrthoFinder, OrthoInspector, Panther, TreeFam
FBgn0003165	pum	23369	PUM2	12	Compara, eggNOG, Hieranoid, Inparanoid, Isobase, OrthoDB, OrthoInspector, orthoMCL, Panther, Phylome, RoundUp, TreeFam
FBgn0003165	pum	9698	PUM1	10	Compara, eggNOG, Hieranoid, Inparanoid, OrthoInspector, orthoMCL, Panther, Phylome, RoundUp, TreeFam
FBgn0035802	Pura	25894	PLEKHG4	11	Compara, eggNOG, Inparanoid, Isobase, OrthoDB, OrthoInspector, orthoMCL, Panther, Phylome, RoundUp, TreeFam
FBgn0035802	Pura	153478	PLEKHG4B	10	Compara, eggNOG, Inparanoid, OrthoDB, OrthoInspector, orthoMCL, Panther, Phylome, RoundUp, TreeFam
FBgn0035802	Pura	55701	ARHGEF40	7	Compara, eggNOG, OrthoDB, orthoMCL, Panther, Phylome, TreeFam
FBgn0035802	Pura	85449	KIAA1755	3	Compara, Panther, TreeFam
FBgn0262614	pyd	9414	TJP2	10	eggNOG, Hieranoid, Inparanoid, OrthoDB, OrthoInspector, orthoMCL, Panther, Phylome, RoundUp, TreeFam
FBgn0262614	pyd	7082	TJP1	10	eggNOG, Hieranoid, Inparanoid, OrthoDB, OrthoInspector, orthoMCL, Panther, Phylome, RoundUp, TreeFam
FBgn0262614	pyd	27134	TJP3	7	Isobase, OrthoDB, OrthoInspector, orthoMCL, Panther, Phylome, RoundUp
FBgn0015789	Rab10	10890	RAB10	14	Compara, eggNOG, Hieranoid, Homologene, Inparanoid, OMA, OrthoDB, OrthoFinder, OrthoInspector, orthoMCL, Panther, Phylome, RoundUp, TreeFam
FBgn0015789	Rab10	51762	RAB8B	5	eggNOG, OrthoDB, OrthoFinder, orthoMCL, RoundUp
FBgn0015789	Rab10	4218	RAB8A	5	eggNOG, OrthoDB, OrthoFinder, orthoMCL, RoundUp
FBgn0015789	Rab10	5872	RAB13	4	eggNOG, OrthoDB, OrthoFinder, RoundUp
FBgn0030391	Rab40	57799	RAB40C	15	Compara, eggNOG, Hieranoid, Homologene, Inparanoid, Isobase, OMA, OrthoDB, OrthoFinder, OrthoInspector, orthoMCL, Panther, Phylome, RoundUp, TreeFam
FBgn0030391	Rab40	10966	RAB40B	12	Compara, eggNOG, Hieranoid, Inparanoid, OMA, OrthoDB, OrthoFinder, OrthoInspector, Panther, Phylome, RoundUp, TreeFam
FBgn0030391	Rab40	282808	RAB40AL	11	Compara, eggNOG, Hieranoid, Inparanoid, OMA, OrthoDB, OrthoFinder, OrthoInspector, Panther, Phylome, TreeFam
FBgn0030391	Rab40	142684	RAB40A	11	Compara, eggNOG, Hieranoid, Inparanoid, OMA, OrthoDB, OrthoFinder, OrthoInspector, Panther, Phylome, TreeFam
FBgn0035255	RabX5	83871	RAB34	12	Compara, Hieranoid, Inparanoid, Isobase, OMA, OrthoDB, OrthoFinder, OrthoInspector, Panther, Phylome, RoundUp, TreeFam
FBgn0035255	RabX5	9609	RAB36	11	Compara, Hieranoid, Homologene, Inparanoid, OrthoDB, OrthoFinder, OrthoInspector, Panther, Phylome, RoundUp, TreeFam
FBgn0010333	Rac1	5879	RAC1	13	Compara, eggNOG, Hieranoid, Homologene, Inparanoid, OrthoDB, OrthoFinder, OrthoInspector, orthoMCL, Panther, Phylome, RoundUp, TreeFam
FBgn0010333	Rac1	5880	RAC2	12	Compara, eggNOG, Hieranoid, Inparanoid, OMA, OrthoDB, OrthoFinder, OrthoInspector, orthoMCL, Panther, Phylome, TreeFam
FBgn0010333	Rac1	5881	RAC3	10	Compara, eggNOG, Hieranoid, Inparanoid, OMA, OrthoDB, OrthoFinder, orthoMCL, Phylome, TreeFam
FBgn0010333	Rac1	998	CDC42	3	eggNOG, OrthoDB, OrthoFinder
FBgn0015286	Rala	5898	RALA	13	Compara, Hieranoid, Homologene, Inparanoid, OMA, OrthoDB, OrthoFinder, OrthoInspector, orthoMCL, Panther, Phylome, RoundUp, TreeFam
FBgn0015286	Rala	5899	RALB	9	Compara, Hieranoid, Inparanoid, OrthoDB, OrthoFinder, OrthoInspector, Panther, Phylome, TreeFam
FBgn0004636	Rap1	5906	RAP1A	14	Compara, Hieranoid, Homologene, Inparanoid, Isobase, OMA, OrthoDB, OrthoFinder, OrthoInspector, orthoMCL, Panther, Phylome, RoundUp, TreeFam
FBgn0004636	Rap1	5908	RAP1B	11	Compara, Hieranoid, Inparanoid, OMA, OrthoDB, OrthoFinder, OrthoInspector, orthoMCL, Phylome, RoundUp, TreeFam
FBgn0004636	Rap1	6237	RRAS	3	OrthoDB, OrthoFinder, RoundUp
FBgn0004636	Rap1	22800	RRAS2	3	OrthoDB, OrthoFinder, RoundUp
FBgn0004636	Rap1	3265	HRAS	3	OrthoDB, OrthoFinder, RoundUp
FBgn0004636	Rap1	643752	RAP1BL	3	Hieranoid, OrthoInspector, Phylome
FBgn0029840	raptor	57521	RPTOR	15	Compara, eggNOG, Hieranoid, Homologene, Inparanoid, Isobase, OMA, OrthoDB, OrthoFinder, OrthoInspector, orthoMCL, Panther, Phylome, RoundUp, TreeFam
FBgn0023458	Rbcn-3A	23312	DMXL2	11	Compara, eggNOG, Homologene, Inparanoid, Isobase, OMA, OrthoFinder, OrthoInspector, Panther, RoundUp, TreeFam
FBgn0023458	Rbcn-3A	1657	DMXL1	9	Compara, eggNOG, Inparanoid, OMA, OrthoFinder, OrthoInspector, Panther, RoundUp, TreeFam
FBgn0052062	Rbfox1	23543	RBFOX2	9	Compara, eggNOG, Hieranoid, Inparanoid, OrthoDB, OrthoInspector, Panther, RoundUp, TreeFam
FBgn0052062	Rbfox1	54715	RBFOX1	9	Compara, eggNOG, Hieranoid, Inparanoid, OrthoInspector, orthoMCL, Panther, RoundUp, TreeFam
FBgn0052062	Rbfox1	146713	RBFOX3	8	Compara, eggNOG, Hieranoid, Inparanoid, OrthoInspector, Panther, RoundUp, TreeFam
FBgn0262483	Rbp	23504	RIMBP2	10	Compara, eggNOG, Hieranoid, Inparanoid, OrthoDB, OrthoInspector, Panther, Phylome, RoundUp, TreeFam
FBgn0262483	Rbp	9256	TSPOAP1	10	Compara, eggNOG, Hieranoid, Inparanoid, OrthoDB, OrthoInspector, Panther, Phylome, RoundUp, TreeFam
FBgn0262483	Rbp	440804	RIMBP3B	6	Compara, eggNOG, OrthoDB, Panther, Phylome, TreeFam
FBgn0262483	Rbp	150221	RIMBP3C	6	Compara, eggNOG, OrthoDB, Panther, Phylome, TreeFam
FBgn0262483	Rbp	85376	RIMBP3	6	Compara, eggNOG, OrthoDB, Panther, Phylome, TreeFam
FBgn0260943	Rbp6	124540	MSI2	14	Compara, eggNOG, Hieranoid, Homologene, Inparanoid, Isobase, OrthoDB, OrthoFinder, OrthoInspector, orthoMCL, Panther, Phylome, RoundUp, TreeFam
FBgn0260943	Rbp6	4440	MSI1	13	Compara, eggNOG, Hieranoid, Inparanoid, OMA, OrthoDB, OrthoFinder, OrthoInspector, orthoMCL, Panther, Phylome, RoundUp, TreeFam
FBgn0260943	Rbp6	26528	DAZAP1	4	eggNOG, OrthoDB, OrthoFinder, RoundUp
FBgn0260943	Rbp6	220988	HNRNPA3	3	OrthoDB, OrthoFinder, RoundUp
FBgn0010263	Rbp9	1996	ELAVL4	11	Compara, eggNOG, Hieranoid, Homologene, Inparanoid, OrthoDB, OrthoInspector, orthoMCL, Panther, Phylome, TreeFam
FBgn0010263	Rbp9	1995	ELAVL3	10	Compara, eggNOG, Hieranoid, Inparanoid, Isobase, OrthoDB, OrthoInspector, Panther, Phylome, TreeFam
FBgn0010263	Rbp9	1993	ELAVL2	10	Compara, eggNOG, Hieranoid, Inparanoid, OrthoDB, OrthoInspector, orthoMCL, Panther, Phylome, TreeFam
FBgn0010263	Rbp9	1994	ELAVL1	9	Compara, eggNOG, Hieranoid, Inparanoid, OrthoDB, OrthoInspector, Panther, Phylome, TreeFam
FBgn0261549	rdgA	8525	DGKZ	13	Compara, eggNOG, Hieranoid, Homologene, Inparanoid, Isobase, OMA, OrthoDB, OrthoInspector, Panther, Phylome, RoundUp, TreeFam
FBgn0261549	rdgA	9162	DGKI	11	Compara, eggNOG, Hieranoid, Inparanoid, OMA, OrthoDB, OrthoInspector, Panther, Phylome, RoundUp, TreeFam
FBgn0004244	Rdl	441509	GLRA4	4	eggNOG, Homologene, OrthoDB, orthoMCL
FBgn0004244	Rdl	2561	GABRB2	3	eggNOG, OrthoDB, OrthoFinder
FBgn0004244	Rdl	2560	GABRB1	3	eggNOG, OrthoDB, OrthoFinder
FBgn0004244	Rdl	2570	GABRR2	3	eggNOG, OrthoDB, TreeFam
FBgn0004244	Rdl	2569	GABRR1	3	eggNOG, OrthoDB, TreeFam
FBgn0004244	Rdl	2568	GABRP	3	eggNOG, Isobase, OrthoDB
FBgn0004244	Rdl	8001	GLRA3	3	eggNOG, OrthoDB, orthoMCL
FBgn0004244	Rdl	2742	GLRA2	3	eggNOG, OrthoDB, orthoMCL
FBgn0004244	Rdl	2741	GLRA1	3	eggNOG, OrthoDB, orthoMCL
FBgn0030362	regucalcin	9104	RGN	15	Compara, eggNOG, Hieranoid, Homologene, Inparanoid, Isobase, OMA, OrthoDB, OrthoFinder, OrthoInspector, orthoMCL, Panther, Phylome, RoundUp, TreeFam
FBgn0039209	REPTOR	153222	CREBRF	8	Compara, eggNOG, OrthoDB, orthoMCL, Panther, Phylome, RoundUp, TreeFam
FBgn0260985	RfC4	5982	RFC2	14	Compara, eggNOG, Hieranoid, Homologene, Inparanoid, OMA, OrthoDB, OrthoFinder, OrthoInspector, orthoMCL, Panther, Phylome, RoundUp, TreeFam
FBgn0086911	rg	987	LRBA	12	Compara, Hieranoid, Inparanoid, OMA, OrthoDB, OrthoFinder, OrthoInspector, orthoMCL, Panther, Phylome, RoundUp, TreeFam
FBgn0266098	rg	987	LRBA	12	Compara, Hieranoid, Inparanoid, OMA, OrthoDB, OrthoFinder, OrthoInspector, orthoMCL, Panther, Phylome, RoundUp, TreeFam
FBgn0086911	rg	26960	NBEA	11	Compara, Hieranoid, Homologene, Inparanoid, OrthoFinder, OrthoInspector, orthoMCL, Panther, Phylome, RoundUp, TreeFam
FBgn0266098	rg	26960	NBEA	11	Compara, Hieranoid, Homologene, Inparanoid, OrthoFinder, OrthoInspector, orthoMCL, Panther, Phylome, RoundUp, TreeFam
FBgn0026376	Rgl	23179	RGL1	15	Compara, eggNOG, Hieranoid, Homologene, Inparanoid, Isobase, OMA, OrthoDB, OrthoFinder, OrthoInspector, orthoMCL, Panther, Phylome, RoundUp, TreeFam
FBgn0026376	Rgl	5900	RALGDS	12	Compara, eggNOG, Hieranoid, Inparanoid, OMA, OrthoDB, OrthoFinder, OrthoInspector, orthoMCL, Panther, Phylome, TreeFam
FBgn0026376	Rgl	57139	RGL3	7	Compara, eggNOG, OrthoDB, OrthoFinder, Panther, Phylome, TreeFam
FBgn0026376	Rgl	5863	RGL2	6	Compara, OrthoDB, Panther, Phylome, RoundUp, TreeFam
FBgn0026376	Rgl	266747	RGL4	4	Compara, eggNOG, Panther, Phylome
FBgn0261258	rgn	5967	REG1A	3	OrthoFinder, Phylome, RoundUp
FBgn0260442	rhea	83660	TLN2	14	Compara, eggNOG, Hieranoid, Homologene, Inparanoid, OMA, OrthoDB, OrthoFinder, OrthoInspector, orthoMCL, Panther, Phylome, RoundUp, TreeFam
FBgn0260442	rhea	7094	TLN1	12	eggNOG, Hieranoid, Inparanoid, OMA, OrthoDB, OrthoFinder, OrthoInspector, orthoMCL, Panther, Phylome, RoundUp, TreeFam
FBgn0004635	rho	162494	RHBDL3	8	Compara, eggNOG, Hieranoid, Isobase, OMA, Panther, Phylome, TreeFam
FBgn0004635	rho	9028	RHBDL1	7	Compara, eggNOG, Hieranoid, OrthoDB, Panther, Phylome, TreeFam
FBgn0004635	rho	54933	RHBDL2	5	eggNOG, OMA, OrthoDB, OrthoFinder, Panther
FBgn0030808	RhoGAP15B	64411	ARAP3	9	Compara, eggNOG, Inparanoid, Isobase, orthoMCL, Panther, Phylome, RoundUp, TreeFam
FBgn0030808	RhoGAP15B	116985	ARAP1	8	Compara, eggNOG, Inparanoid, orthoMCL, Panther, Phylome, RoundUp, TreeFam
FBgn0030808	RhoGAP15B	116984	ARAP2	7	Compara, eggNOG, Inparanoid, OrthoInspector, orthoMCL, Panther, TreeFam
FBgn0031118	RhoGAP19D	57636	ARHGAP23	10	Compara, eggNOG, Hieranoid, Inparanoid, OrthoDB, OrthoFinder, OrthoInspector, orthoMCL, RoundUp, TreeFam
FBgn0031118	RhoGAP19D	57584	ARHGAP21	9	Compara, Hieranoid, Inparanoid, OrthoDB, OrthoFinder, OrthoInspector, orthoMCL, RoundUp, TreeFam
FBgn0038747	RhoGAP92B	55114	ARHGAP17	12	Compara, eggNOG, Hieranoid, Homologene, Inparanoid, OMA, OrthoFinder, OrthoInspector, orthoMCL, Panther, Phylome, RoundUp
FBgn0038747	RhoGAP92B	9912	ARHGAP44	11	Compara, eggNOG, Hieranoid, Inparanoid, OrthoFinder, OrthoInspector, orthoMCL, Panther, Phylome, RoundUp, TreeFam
FBgn0038747	RhoGAP92B	23616	SH3BP1	9	eggNOG, Hieranoid, Inparanoid, OMA, OrthoFinder, OrthoInspector, Panther, Phylome, TreeFam
FBgn0035574	RhoGEF64C	50650	ARHGEF3	4	Compara, eggNOG, RoundUp, TreeFam
FBgn0035574	RhoGEF64C	10276	NET1	4	Compara, eggNOG, RoundUp, TreeFam
FBgn0083940	RhoU	58480	RHOU	3	Compara, eggNOG, Phylome
FBgn0083940	RhoU	171177	RHOV	3	Compara, eggNOG, Phylome
FBgn0002543	robo2	6091	ROBO1	8	Compara, eggNOG, Hieranoid, OrthoFinder, orthoMCL, Panther, Phylome, TreeFam
FBgn0002543	robo2	6092	ROBO2	7	Compara, eggNOG, Hieranoid, OrthoFinder, orthoMCL, Phylome, TreeFam
FBgn0002543	robo2	64221	ROBO3	7	Compara, eggNOG, Hieranoid, OrthoFinder, orthoMCL, Phylome, TreeFam
FBgn0041096	rols	26115	TANC2	11	Compara, Hieranoid, Inparanoid, Isobase, OrthoDB, OrthoInspector, orthoMCL, Panther, Phylome, RoundUp, TreeFam
FBgn0041096	rols	85461	TANC1	9	Compara, Hieranoid, Inparanoid, OrthoDB, OrthoInspector, orthoMCL, Panther, Phylome, TreeFam
FBgn0017579	RpL14	9045	RPL14	14	Compara, eggNOG, Hieranoid, Homologene, Inparanoid, OMA, OrthoDB, OrthoFinder, OrthoInspector, orthoMCL, Panther, Phylome, RoundUp, TreeFam
FBgn0026372	RpL23A	6147	RPL23A	9	Compara, eggNOG, Inparanoid, OrthoFinder, OrthoInspector, orthoMCL, Panther, RoundUp, TreeFam
FBgn0035422	RpL28	6158	RPL28	13	eggNOG, Hieranoid, Homologene, Inparanoid, OMA, OrthoDB, OrthoFinder, OrthoInspector, orthoMCL, Panther, Phylome, RoundUp, TreeFam
FBgn0014026	RpL7A	6130	RPL7A	12	Compara, eggNOG, Hieranoid, Inparanoid, OMA, OrthoDB, OrthoFinder, OrthoInspector, orthoMCL, Panther, RoundUp, TreeFam
FBgn0003295	ru	162494	RHBDL3	8	Compara, eggNOG, Hieranoid, Isobase, OMA, Panther, Phylome, TreeFam
FBgn0003295	ru	9028	RHBDL1	7	Compara, eggNOG, Hieranoid, OrthoDB, Panther, Phylome, TreeFam
FBgn0003295	ru	54933	RHBDL2	5	eggNOG, OMA, OrthoDB, OrthoFinder, Panther
FBgn0003300	run	861	RUNX1	8	eggNOG, Inparanoid, Isobase, OrthoDB, OrthoFinder, Panther, RoundUp, TreeFam
FBgn0003300	run	864	RUNX3	7	Compara, eggNOG, Isobase, OrthoDB, OrthoFinder, Panther, TreeFam
FBgn0003300	run	860	RUNX2	6	Compara, eggNOG, Inparanoid, Panther, RoundUp, TreeFam
FBgn0083981	RunxA	864	RUNX3	9	Compara, eggNOG, Inparanoid, OrthoDB, OrthoFinder, OrthoInspector, Panther, Phylome, TreeFam
FBgn0083981	RunxA	861	RUNX1	7	eggNOG, OrthoDB, OrthoFinder, OrthoInspector, Panther, Phylome, TreeFam
FBgn0083981	RunxA	860	RUNX2	6	Compara, eggNOG, OrthoInspector, Panther, Phylome, TreeFam
FBgn0259162	RunxB	864	RUNX3	7	Compara, eggNOG, Inparanoid, OrthoDB, OrthoFinder, OrthoInspector, Panther
FBgn0259162	RunxB	861	RUNX1	6	eggNOG, OrthoDB, OrthoFinder, OrthoInspector, Panther, RoundUp
FBgn0259162	RunxB	860	RUNX2	5	Compara, eggNOG, OrthoInspector, Panther, RoundUp
FBgn0020617	Rx	30062	RAX	4	OrthoInspector, orthoMCL, Phylome, RoundUp
FBgn0004462	S6KL	124923	SGK494	4	Compara, eggNOG, OrthoDB, TreeFam
FBgn0043865	SA-2	10734	STAG3	5	eggNOG, OrthoFinder, Panther, Phylome, TreeFam
FBgn0043865	SA-2	10274	STAG1	5	eggNOG, OrthoFinder, Panther, Phylome, TreeFam
FBgn0043865	SA-2	10735	STAG2	5	eggNOG, OrthoFinder, Panther, Phylome, TreeFam
FBgn0032330	Samuel	148398	SAMD11	5	Compara, eggNOG, OrthoInspector, Panther, RoundUp
FBgn0010575	sbb	23060	ZNF609	7	Compara, Inparanoid, Isobase, OrthoInspector, Panther, RoundUp, TreeFam
FBgn0010575	sbb	57507	ZNF608	7	Compara, eggNOG, Inparanoid, OrthoInspector, Panther, RoundUp, TreeFam
FBgn0003326	sca	51378	ANGPT4	3	eggNOG, Inparanoid, OrthoDB
FBgn0003326	sca	10218	ANGPTL7	3	eggNOG, Inparanoid, OrthoDB
FBgn0003326	sca	284	ANGPT1	3	eggNOG, Inparanoid, OrthoDB
FBgn0003326	sca	285	ANGPT2	3	eggNOG, Inparanoid, OrthoDB
FBgn0041781	SCAR	10810	WASF3	13	Compara, eggNOG, Hieranoid, Inparanoid, OMA, OrthoDB, OrthoFinder, OrthoInspector, orthoMCL, Panther, Phylome, RoundUp, TreeFam
FBgn0041781	SCAR	8936	WASF1	12	Compara, eggNOG, Hieranoid, Inparanoid, OMA, OrthoDB, OrthoFinder, OrthoInspector, Panther, Phylome, RoundUp, TreeFam
FBgn0041781	SCAR	10163	WASF2	9	Compara, eggNOG, Inparanoid, OMA, OrthoDB, OrthoFinder, OrthoInspector, Panther, TreeFam
FBgn0025682	scf	813	CALU	14	Compara, eggNOG, Hieranoid, Homologene, Inparanoid, Isobase, OMA, OrthoFinder, OrthoInspector, orthoMCL, Panther, Phylome, RoundUp, TreeFam
FBgn0025682	scf	5954	RCN1	9	eggNOG, Hieranoid, Inparanoid, OMA, OrthoFinder, OrthoInspector, Panther, Phylome, TreeFam
FBgn0025682	scf	57333	RCN3	8	Compara, eggNOG, Hieranoid, OrthoFinder, OrthoInspector, Panther, Phylome, TreeFam
FBgn0035390	scramb2	389158	PLSCR5	9	Compara, eggNOG, Hieranoid, OMA, OrthoFinder, OrthoInspector, Panther, Phylome, TreeFam
FBgn0035390	scramb2	5359	PLSCR1	9	Compara, eggNOG, Hieranoid, Isobase, OrthoFinder, OrthoInspector, Panther, Phylome, TreeFam
FBgn0035390	scramb2	57048	PLSCR3	8	Compara, eggNOG, Hieranoid, Homologene, OrthoFinder, Panther, Phylome, TreeFam
FBgn0035390	scramb2	57047	PLSCR2	8	Compara, eggNOG, Hieranoid, OrthoFinder, OrthoInspector, Panther, Phylome, TreeFam
FBgn0035390	scramb2	57088	PLSCR4	6	Compara, eggNOG, OrthoFinder, Panther, Phylome, TreeFam
FBgn0263289	scrib	23513	SCRIB	7	Hieranoid, Inparanoid, OrthoDB, OrthoFinder, OrthoInspector, Panther, Phylome
FBgn0263289	scrib	55227	LRRC1	6	Compara, OrthoDB, OrthoFinder, OrthoInspector, Phylome, RoundUp
FBgn0021764	sdk	54549	SDK2	11	eggNOG, Hieranoid, Homologene, Inparanoid, OMA, OrthoDB, OrthoFinder, OrthoInspector, Phylome, RoundUp, TreeFam
FBgn0021764	sdk	221935	SDK1	8	Hieranoid, Inparanoid, OMA, OrthoFinder, OrthoInspector, Phylome, RoundUp, TreeFam
FBgn0038279	Sdr	3480	IGF1R	4	Compara, eggNOG, Isobase, OrthoFinder
FBgn0038279	Sdr	3643	INSR	3	Compara, eggNOG, OrthoFinder
FBgn0038279	Sdr	3645	INSRR	3	Compara, eggNOG, OrthoFinder
FBgn0052654	Sec16	9919	SEC16A	10	Compara, eggNOG, Hieranoid, OrthoDB, OrthoInspector, orthoMCL, Panther, Phylome, RoundUp, TreeFam
FBgn0052654	Sec16	111240474	CRYZL2P-SEC16B	4	Hieranoid, OrthoDB, OrthoInspector, RoundUp
FBgn0052654	Sec16	89866	SEC16B	4	Compara, eggNOG, Panther, TreeFam
FBgn0011259	Sema1a	80031	SEMA6D	8	Compara, eggNOG, Hieranoid, Inparanoid, OrthoInspector, Panther, RoundUp, TreeFam
FBgn0011259	Sema1a	57556	SEMA6A	8	Compara, eggNOG, Hieranoid, Inparanoid, OrthoInspector, Panther, RoundUp, TreeFam
FBgn0011259	Sema1a	10501	SEMA6B	7	Compara, eggNOG, Hieranoid, Inparanoid, OrthoInspector, Panther, TreeFam
FBgn0011259	Sema1a	10500	SEMA6C	7	Compara, eggNOG, Hieranoid, Inparanoid, OrthoInspector, Panther, TreeFam
FBgn0011260	Sema2a	10371	SEMA3A	5	eggNOG, Homologene, OMA, Panther, Phylome
FBgn0011260	Sema2a	6405	SEMA3F	4	eggNOG, OMA, Panther, Phylome
FBgn0011260	Sema2a	223117	SEMA3D	4	eggNOG, OMA, Panther, Phylome
FBgn0011260	Sema2a	10512	SEMA3C	4	eggNOG, OMA, Panther, Phylome
FBgn0011260	Sema2a	54910	SEMA4C	4	eggNOG, Panther, Phylome, TreeFam
FBgn0011260	Sema2a	64218	SEMA4A	4	eggNOG, Panther, Phylome, TreeFam
FBgn0011260	Sema2a	10507	SEMA4D	4	eggNOG, Panther, Phylome, TreeFam
FBgn0011260	Sema2a	57715	SEMA4G	4	eggNOG, Panther, Phylome, TreeFam
FBgn0011260	Sema2a	7869	SEMA3B	3	OMA, Panther, Phylome
FBgn0011260	Sema2a	9723	SEMA3E	3	eggNOG, Panther, Phylome
FBgn0011260	Sema2a	10505	SEMA4F	3	eggNOG, Panther, Phylome
FBgn0011260	Sema2a	56920	SEMA3G	3	eggNOG, Panther, Phylome
FBgn0011260	Sema2a	10509	SEMA4B	3	eggNOG, Panther, Phylome
FBgn0264273	Sema2b	54910	SEMA4C	5	eggNOG, OMA, Panther, Phylome, TreeFam
FBgn0264273	Sema2b	64218	SEMA4A	4	eggNOG, Panther, Phylome, TreeFam
FBgn0264273	Sema2b	10507	SEMA4D	4	eggNOG, Panther, Phylome, TreeFam
FBgn0264273	Sema2b	57715	SEMA4G	4	eggNOG, Panther, Phylome, TreeFam
FBgn0264273	Sema2b	6405	SEMA3F	3	eggNOG, Panther, Phylome
FBgn0264273	Sema2b	9723	SEMA3E	3	eggNOG, Panther, Phylome
FBgn0264273	Sema2b	10505	SEMA4F	3	eggNOG, Panther, Phylome
FBgn0264273	Sema2b	223117	SEMA3D	3	eggNOG, Panther, Phylome
FBgn0264273	Sema2b	10512	SEMA3C	3	eggNOG, Panther, Phylome
FBgn0264273	Sema2b	56920	SEMA3G	3	eggNOG, Panther, Phylome
FBgn0264273	Sema2b	10371	SEMA3A	3	eggNOG, Panther, Phylome
FBgn0264273	Sema2b	10509	SEMA4B	3	eggNOG, Panther, Phylome
FBgn0051632	sens-2	8328	GFI1B	8	Compara, Isobase, OrthoDB, OrthoInspector, orthoMCL, Phylome, RoundUp, TreeFam
FBgn0051632	sens-2	2672	GFI1	6	OrthoDB, OrthoInspector, orthoMCL, Phylome, RoundUp, TreeFam
FBgn0020251	sfl	8509	NDST2	15	Compara, eggNOG, Hieranoid, Homologene, Inparanoid, Isobase, OMA, OrthoDB, OrthoFinder, OrthoInspector, orthoMCL, Panther, Phylome, RoundUp, TreeFam
FBgn0020251	sfl	3340	NDST1	14	Compara, eggNOG, Hieranoid, Inparanoid, Isobase, OMA, OrthoDB, OrthoFinder, OrthoInspector, orthoMCL, Panther, Phylome, RoundUp, TreeFam
FBgn0020251	sfl	64579	NDST4	13	Compara, eggNOG, Hieranoid, Inparanoid, OMA, OrthoDB, OrthoFinder, OrthoInspector, orthoMCL, Panther, Phylome, RoundUp, TreeFam
FBgn0020251	sfl	9348	NDST3	12	Compara, eggNOG, Hieranoid, Inparanoid, OMA, OrthoDB, OrthoFinder, OrthoInspector, orthoMCL, Panther, Phylome, TreeFam
[truncated: 274 more rows]
