# Supplementary material for: Context-dependent genetic architecture of Drosophila life span
Source: PLoS Biol. 2020 Mar 5;18(3):e3000645. doi: 10.1371/journal.pbio.3000645 (PMC7077879; doi:10.1371/journal.pbio.3000645)
Supplement: S9 Table — (A) Estimates of within-line variance for each genotype/sex/temperature. (B) Summary of P values for the variance heterogeneity tests. (XLSX) [file pbio.3000645.s009.xlsx]

## Sheet: A. Within Genotype Variance
Analysis	Source of Variation	σ2
Control	Rep(Genotype)	219.196
Female	Error	318.678
Temperature = 18C	Total	537.874
Control	Rep(Genotype)	87.2388
Female	Error	512.249
Temperature = 25C	Total	599.487
Control	Rep(Genotype)	3.81489
Female	Error	210.896
Temperature = 28C	Total	214.711
Control	Rep(Genotype)	349.281
Male	Error	837.306
Temperature = 18C	Total	1186.59
Control	Rep(Genotype)	173.985
Male	Error	439.615
Temperature = 25C	Total	613.6
Control	Rep(Genotype)	13.4415
Male	Error	155.8
Temperature = 28C	Total	169.242
bru-3	Rep(Genotype)	430.101
Female	Error	1012.4
Temperature = 18C	Total	1442.5
bru-3	Rep(Genotype)	0
Female	Error	607.132
Temperature = 25C	Total	607.132
bru-3	Rep(Genotype)	2.17045
Female	Error	197.48
Temperature = 28C	Total	199.65
bru-3	Rep(Genotype)	0
Male	Error	1743
Temperature = 18C	Total	1743
bru-3	Rep(Genotype)	100.05
Male	Error	398.093
Temperature = 25C	Total	498.143
bru-3	Rep(Genotype)	0
Male	Error	160.02
Temperature = 28C	Total	160.02
CG11828	Rep(Genotype)	130.896
Female	Error	923.022
Temperature = 18C	Total	1053.92
CG11828	Rep(Genotype)	126.572
Female	Error	436.536
Temperature = 25C	Total	563.108
CG11828	Rep(Genotype)	0
Female	Error	259.512
Temperature = 28C	Total	259.512
CG11828	Rep(Genotype)	185.207
Male	Error	1216.8
Temperature = 18C	Total	1402.01
CG11828	Rep(Genotype)	133.691
Male	Error	407.033
Temperature = 25C	Total	540.724
CG11828	Rep(Genotype)	26.3793
Male	Error	160.543
Temperature = 28C	Total	186.923
CG13921	Rep(Genotype)	703.182
Female	Error	1037.4
Temperature = 18C	Total	1740.58
CG13921	Rep(Genotype)	119.335
Female	Error	716.545
Temperature = 25C	Total	835.88
CG13921	Rep(Genotype)	2.82084
Female	Error	323.367
Temperature = 28C	Total	326.188
CG13921	Rep(Genotype)	498.228
Male	Error	1333.7
Temperature = 18C	Total	1831.93
CG13921	Rep(Genotype)	89.0163
Male	Error	561.72
Temperature = 25C	Total	650.737
CG13921	Rep(Genotype)	6.30414
Male	Error	109.266
Temperature = 28C	Total	115.57
CG42750	Rep(Genotype)	324.856
Female	Error	645.38
Temperature = 18C	Total	970.237
CG42750	Rep(Genotype)	126.222
Female	Error	488.816
Temperature = 25C	Total	615.038
CG42750	Rep(Genotype)	24.8849
Female	Error	217.376
Temperature = 28C	Total	242.261
CG42750	Rep(Genotype)	0
Male	Error	1757.8
Temperature = 18C	Total	1757.8
CG42750	Rep(Genotype)	137.08
Male	Error	364.547
Temperature = 25C	Total	501.627
CG42750	Rep(Genotype)	0
Male	Error	109.468
Temperature = 28C	Total	109.468
CG9265	Rep(Genotype)	212.001
Female	Error	294.408
Temperature = 18C	Total	506.409
CG9265	Rep(Genotype)	82.4621
Female	Error	427.117
Temperature = 25C	Total	509.579
CG9265	Rep(Genotype)	5.75976
Female	Error	275.218
Temperature = 28C	Total	280.978
CG9265	Rep(Genotype)	525.181
Male	Error	593.164
Temperature = 18C	Total	1118.35
CG9265	Rep(Genotype)	114.525
Male	Error	347.273
Temperature = 25C	Total	461.798
CG9265	Rep(Genotype)	42.0769
Male	Error	240.905
Temperature = 28C	Total	282.981
Cht-2	Rep(Genotype)	318.616
Female	Error	822.721
Temperature = 18C	Total	1141.34
Cht-2	Rep(Genotype)	30.1378
Female	Error	285.065
Temperature = 25C	Total	315.203
Cht-2	Rep(Genotype)	45.2041
Female	Error	224.323
Temperature = 28C	Total	269.527
Cht-2	Rep(Genotype)	29.7469
Male	Error	1474.2
Temperature = 18C	Total	1503.95
Cht-2	Rep(Genotype)	39.4253
Male	Error	101.897
Temperature = 25C	Total	141.322
Cht-2	Rep(Genotype)	8.03946
Male	Error	224.446
Temperature = 28C	Total	232.485
Cka	Rep(Genotype)	244.199
Female	Error	654.69
Temperature = 18C	Total	898.889
Cka	Rep(Genotype)	20.2687
Female	Error	531.328
Temperature = 25C	Total	551.597
Cka	Rep(Genotype)	0
Female	Error	150.964
Temperature = 28C	Total	150.964
Cka	Rep(Genotype)	226.26
Male	Error	1155.3
Temperature = 18C	Total	1381.56
Cka	Rep(Genotype)	65.1206
Male	Error	304.601
Temperature = 25C	Total	369.722
Cka	Rep(Genotype)	22.4062
Male	Error	147.493
Temperature = 28C	Total	169.899
Doa	Rep(Genotype)	332.109
Female	Error	611.543
Temperature = 18C	Total	943.652
Doa	Rep(Genotype)	71.4116
Female	Error	409.423
Temperature = 25C	Total	480.835
Doa	Rep(Genotype)	26.7467
Female	Error	205.006
Temperature = 28C	Total	231.753
Doa	Rep(Genotype)	349.356
Male	Error	914.005
Temperature = 18C	Total	1263.36
Doa	Rep(Genotype)	117.933
Male	Error	418.97
Temperature = 25C	Total	536.903
Doa	Rep(Genotype)	18.5305
Male	Error	127.671
Temperature = 28C	Total	146.201
E23	Rep(Genotype)	340.563
Female	Error	926.592
Temperature = 18C	Total	1267.16
E23	Rep(Genotype)	0
Female	Error	387.852
Temperature = 25C	Total	387.852
E23	Rep(Genotype)	11.0644
Female	Error	157.231
Temperature = 28C	Total	168.295
E23	Rep(Genotype)	288.657
Male	Error	643.133
Temperature = 18C	Total	931.789
E23	Rep(Genotype)	62.3846
Male	Error	251.919
Temperature = 25C	Total	314.303
E23	Rep(Genotype)	7.94285
Male	Error	80.4238
Temperature = 28C	Total	88.3667
Eip75B	Rep(Genotype)	16.9508
Female	Error	1592.6
Temperature = 18C	Total	1609.55
Eip75B	Rep(Genotype)	36.2274
Female	Error	696.734
Temperature = 25C	Total	732.961
Eip75B	Rep(Genotype)	3.14725
Female	Error	145.026
Temperature = 28C	Total	148.173
Eip75B	Rep(Genotype)	218.893
Male	Error	2240.8
Temperature = 18C	Total	2459.69
Eip75B	Rep(Genotype)	54.6233
Male	Error	381.311
Temperature = 25C	Total	435.934
Eip75B	Rep(Genotype)	2.42831
Male	Error	113.385
Temperature = 28C	Total	115.813
olf413	Rep(Genotype)	476.676
Female	Error	719.082
Temperature = 18C	Total	1195.76
olf413	Rep(Genotype)	0
Female	Error	244.046
Temperature = 25C	Total	244.046
olf413	Rep(Genotype)	31.5206
Female	Error	335.988
Temperature = 28C	Total	367.509
olf413	Rep(Genotype)	679.143
Male	Error	834.287
Temperature = 18C	Total	1513.43
olf413	Rep(Genotype)	9.72517
Male	Error	247.628
Temperature = 25C	Total	257.354
olf413	Rep(Genotype)	128.903
Male	Error	217.789
Temperature = 28C	Total	346.692
PGRP-LA	Rep(Genotype)	230.162
Female	Error	539.473
Temperature = 18C	Total	769.635
PGRP-LA	Rep(Genotype)	20.9474
Female	Error	396.192
Temperature = 25C	Total	417.14
PGRP-LA	Rep(Genotype)	11.1045
Female	Error	245.341
Temperature = 28C	Total	256.445
PGRP-LA	Rep(Genotype)	63.7811
Male	Error	641.535
Temperature = 18C	Total	705.317
PGRP-LA	Rep(Genotype)	42.8903
Male	Error	189.614
Temperature = 25C	Total	232.504
PGRP-LA	Rep(Genotype)	94.8526
Male	Error	222.074
Temperature = 28C	Total	316.927
PGRP-LC	Rep(Genotype)	553.405
Female	Error	459.252
Temperature = 18C	Total	1012.66
PGRP-LC	Rep(Genotype)	184.518
Female	Error	460.749
Temperature = 25C	Total	645.267
PGRP-LC	Rep(Genotype)	51.7472
Female	Error	190.583
Temperature = 28C	Total	242.33
PGRP-LC	Rep(Genotype)	208.889
Male	Error	1331.9
Temperature = 18C	Total	1540.79
PGRP-LC	Rep(Genotype)	27.6871
Male	Error	586.703
Temperature = 25C	Total	614.391
PGRP-LC	Rep(Genotype)	48.7146
Male	Error	323.332
Temperature = 28C	Total	372.047
Rdl	Rep(Genotype)	114.882
Female	Error	371.972
Temperature = 18C	Total	486.854
Rdl	Rep(Genotype)	38.4558
Female	Error	272.383
Temperature = 25C	Total	310.839
Rdl	Rep(Genotype)	11.3905
Female	Error	131.599
Temperature = 28C	Total	142.989
Rdl	Rep(Genotype)	718.365
Male	Error	755.651
Temperature = 18C	Total	1474.02
Rdl	Rep(Genotype)	4.81479
Male	Error	274.368
Temperature = 25C	Total	279.182
Rdl	Rep(Genotype)	4.23048
Male	Error	82.2214
Temperature = 28C	Total	86.4519
tou	Rep(Genotype)	223.008
Female	Error	1063.6
Temperature = 18C	Total	1286.61
tou	Rep(Genotype)	0
Female	Error	609.243
Temperature = 25C	Total	609.243
tou	Rep(Genotype)	0
Female	Error	239.631
Temperature = 28C	Total	239.631
tou	Rep(Genotype)	0
Male	Error	1384.6
Temperature = 18C	Total	1384.6
tou	Rep(Genotype)	57.6782
Male	Error	268.162
Temperature = 25C	Total	325.84
tou	Rep(Genotype)	0
Male	Error	103.436
Temperature = 28C	Total	103.436

## Sheet: B. P-values variance het. tests
Environment	Sex	bru-3	CG11828	CG13921	CG42750	CG9265	Cht2	Cka	Doa	E23	Eip75B	olf413	PGRP-LA	PGRP-LC	Rdl	tou
18°C	Female	0.0072	0.022	<0.0001	0.0028	0.7966	0.0088	0.0768	0.0205	0.0084	0.0137	0.0039	0.2832	0.0165	0.8213	0.0067
	Male	0.1275	0.5224	0.0842	0.103	0.7406	0.3159	0.5628	0.8103	0.3968	0.027	0.2895	0.1361	0.3578	0.5115	0.5507
25°C	Female	0.9207	0.675	0.0063	0.8511	0.3207	0.0004	0.5374	0.139	0.0095	0.1245	<0.0001	0.0338	0.5673	0.0003	0.9131
	Male	0.2204	0.4333	0.75	0.2318	0.1273	<0.0001	0.0048	0.4641	0.0015	0.0744	<0.0001	<0.0001	0.997	0.0002	0.0012
28°C	Female	0.64	0.2839	0.0003	0.3666	0.0956	0.0739	0.0599	0.6336	0.1605	0.0439	<0.0001	0.2854	0.3557	0.0212	0.4239
	Male	0.8413	0.7293	0.2072	0.1708	0.0198	0.1618	0.9941	0.5856	0.0384	0.2658	<0.0001	0.0096	<0.0001	0.0469	0.1
P < 0.0001
0.0001 < P < 0.001
0.001 < P < 0.01
0.01 < P < 0.05
P > 0.05
