# Supplementary material for: Context-dependent genetic architecture of Drosophila life span
Source: PLoS Biol. 2020 Mar 5;18(3):e3000645. doi: 10.1371/journal.pbio.3000645 (PMC7077879; doi:10.1371/journal.pbio.3000645)
Supplement: S10 Table — (A) ANOVA for micro-environmental variance within each temperature/sex combination. (B–P) Full-model and reduced-model ANOVAs for micro-environmental variance for each gene. (Q) Summary of P values from the ANOVA. (XLSX) [file pbio.3000645.s010.xlsx]

## Sheet: A. ANOVA for lnσe
Analysis	Source of Variation	Reps 1-24 σ2	σ	ln(σ)	Reps 25-48 σ2	σ	ln(σ)
Control	Rep(Genotype)	265.66			251.235
Female	Error	429.027			162.119
Temperature = 18C	Total	694.687	26.3569	3.27173	413.355	20.3311	3.01215
Control	Rep(Genotype)	250.048			644.727
Female	Error	928.315			574.291
Temperature = 25C	Total	1178.36	34.3273	3.53594	1219.02	34.9144	3.5529
Control	Rep(Genotype)	4.84379			261.364
Female	Error	619.45			318.136
Temperature = 28C	Total	624.294	24.9859	3.21831	579.5	24.0728	3.18108
Control	Rep(Genotype)	208.664			272.244
Male	Error	362.961			397.508
Temperature = 18C	Total	571.625	23.9087	3.17424	669.752	25.8796	3.25345
Control	Rep(Genotype)	58.3766			21.0929
Male	Error	161.503			184.721
Temperature = 25C	Total	219.879	14.8283	2.69654	205.814	14.3462	2.66349
Control	Rep(Genotype)	44.2199			39.4644
Male	Error	115.727			142.319
Temperature = 28C	Total	159.947	12.647	2.53742	181.784	13.4827	2.60141
bru-3	Rep(Genotype)	997.254			280.515
Female	Error	1234.8			65.9886
Temperature = 18C	Total	2232.05	47.2446	3.85534	346.503	18.6146	2.92395
bru-3	Rep(Genotype)	102.484			270.852
Female	Error	1844.3			1341.9
Temperature = 25C	Total	1946.78	44.1224	3.78697	1612.75	40.1591	3.69285
bru-3	Rep(Genotype)	54.7198			101.865
Female	Error	551.408			514.952
Temperature = 28C	Total	606.128	24.6197	3.20355	616.817	24.8358	3.21229
bru-3	Rep(Genotype)	153.835			154.625
Male	Error	315.051			385.099
Temperature = 18C	Total	468.886	21.6538	3.07518	539.724	23.232	3.14553
bru-3	Rep(Genotype)	14.763			40.9537
Male	Error	244.593			125.815
Temperature = 25C	Total	259.356	16.1045	2.7791	166.769	12.9139	2.55831
bru-3	Rep(Genotype)	4.72182			37.1522
Male	Error	161.573			121.79
Temperature = 28C	Total	166.295	12.8955	2.55688	158.942	12.6072	2.53427
CG11828	Rep(Genotype)	258.99			368.897
Female	Error	682.627			760.983
Temperature = 18C	Total	941.618	30.6858	3.4238	1129.88	33.6137	3.51493
CG11828	Rep(Genotype)	417.969			588.006
Female	Error	1091.3			726.88
Temperature = 25C	Total	1509.27	38.8493	3.65969	1314.89	36.2614	3.59075
CG11828	Rep(Genotype)	254.761			158.896
Female	Error	311.212			383.551
Temperature = 28C	Total	565.973	23.7902	3.16927	542.447	23.2905	3.14804
CG11828	Rep(Genotype)	204.334			280.732
Male	Error	419.25			194.279
Temperature = 18C	Total	623.584	24.9717	3.21774	475.011	21.7947	3.08167
CG11828	Rep(Genotype)	47.2835			28.141
Male	Error	305.941			165.448
Temperature = 25C	Total	353.224	18.7943	2.93355	193.589	13.9136	2.63287
CG11828	Rep(Genotype)	57.4088			79.3551
Male	Error	162.291			92.082
Temperature = 28C	Total	219.699	14.8223	2.69613	171.437	13.0934	2.57211
CG13921	Rep(Genotype)	653.651			1216.8
Female	Error	663.825			1022.4
Temperature = 18C	Total	1317.48	36.297	3.59174	2239.2	47.3202	3.85694
			0			0
CG13921	Rep(Genotype)	723.613			728.001
Female	Error	946.857			1305.6
Temperature = 25C	Total	1670.47	40.8714	3.71043	2033.6	45.0955	3.80878
CG13921	Rep(Genotype)	128.511			220.57
Female	Error	551.707			711.629
Temperature = 28C	Total	680.218	26.081	3.26121	932.199	30.5319	3.41877
CG13921	Rep(Genotype)	211.316			90.8888
Male	Error	466.695			529.773
Temperature = 18C	Total	678.011	26.0386	3.25958	620.662	24.9131	3.21539
CG13921	Rep(Genotype)	0			89.7788
Male	Error	350.535			224.968
Temperature = 25C	Total	350.535	18.7226	2.92973	314.746	17.7411	2.87588
CG13921	Rep(Genotype)	3.37372			32.9834
Male	Error	102.201			91.4341
Temperature = 28C	Total	105.575	10.275	2.32971	124.417	11.1543	2.41182
CG42750	Rep(Genotype)	497.908			443.469
Female	Error	413.322			568.245
Temperature = 18C	Total	911.23	30.1866	3.4074	1011.71	31.8075	3.4597
CG42750	Rep(Genotype)	412.506			614.988
Female	Error	1010.4			1635.7
Temperature = 25C	Total	1422.91	37.7214	3.63023	2250.69	47.4414	3.8595
CG42750	Rep(Genotype)	243.417			220.756
Female	Error	370.235			405.281
Temperature = 28C	Total	613.652	24.772	3.20971	626.037	25.0207	3.2197
CG42750	Rep(Genotype)	317.762			107.682
Male	Error	225.201			354.95
Temperature = 18C	Total	542.963	23.3016	3.14852	462.633	21.5089	3.06847
CG42750	Rep(Genotype)	84.3523			63.5068
Male	Error	163.043			177.246
Temperature = 25C	Total	247.395	15.7288	2.75549	240.753	15.5162	2.74189
CG42750	Rep(Genotype)	26.3475			18.1254
Male	Error	94.1725			83.4136
Temperature = 28C	Total	120.52	10.9782	2.39591	101.539	10.0767	2.31022
CG9265	Rep(Genotype)	271.749			302.34
Female	Error	182.989			265.672
Temperature = 18C	Total	454.738	21.3246	3.05986	568.013	23.833	3.17107
CG9265	Rep(Genotype)	184.077			1018.8
Female	Error	284.508			613.264
Temperature = 25C	Total	468.585	21.6468	3.07486	1632.06	40.3988	3.6988
CG9265	Rep(Genotype)	331.455			48.6898
Female	Error	318.525			334.96
Temperature = 28C	Total	649.98	25.4947	3.23847	383.65	19.587	2.97487
CG9265	Rep(Genotype)	228.081			81.1591
Male	Error	331.188			207.102
Temperature = 18C	Total	559.269	23.6489	3.16332	288.261	16.9782	2.83193
CG9265	Rep(Genotype)	93.172			39.3553
Male	Error	205.692			227.528
Temperature = 25C	Total	298.864	17.2877	2.84999	266.884	16.3366	2.79341
CG9265	Rep(Genotype)	163.073			52.503
Male	Error	181.621			187.021
Temperature = 28C	Total	344.695	18.566	2.92133	239.524	15.4766	2.73933
Cht-2	Rep(Genotype)	532.324			552.688
Female	Error	499.557			729.467
Temperature = 18C	Total	1031.88	32.1229	3.46957	1282.15	35.8072	3.57815
Cht-2	Rep(Genotype)	298.554			475.545
Female	Error	1350.9			886.785
Temperature = 25C	Total	1649.45	40.6135	3.7041	1362.33	36.9098	3.60848
Cht-2	Rep(Genotype)	74.7235			115.224
Female	Error	167.432			278.74
Temperature = 28C	Total	242.156	15.5614	2.74479	393.964	19.8485	2.98813
Cht-2	Rep(Genotype)	58.6657			67.2083
Male	Error	59.8719			97.4352
Temperature = 18C	Total	118.538	10.8875	2.38762	164.644	12.8313	2.55189
Cht-2	Rep(Genotype)	91.9891			98.394
Male	Error	170.295			173.058
Temperature = 25C	Total	262.284	16.1952	2.78471	271.452	16.4758	2.80189
Cht-2	Rep(Genotype)	56.1643			66.0839
Male	Error	203.603			143.243
Temperature = 28C	Total	259.767	16.1173	2.77989	209.327	14.4681	2.67195
Cka	Rep(Genotype)	657.43			253.566
Female	Error	323.542			630.606
Temperature = 18C	Total	980.972	31.3205	3.44427	884.172	29.735	3.39233
Cka	Rep(Genotype)	871.729			285.887
Female	Error	920.883			851.061
Temperature = 25C	Total	1792.61	42.3392	3.74571	1136.95	33.7187	3.51805
Cka	Rep(Genotype)	150.845			111.593
Female	Error	411.888			431.565
Temperature = 28C	Total	562.734	23.722	3.1664	543.158	23.3057	3.1487
Cka	Rep(Genotype)	118.191			155.023
Male	Error	218.173			261.183
Temperature = 18C	Total	336.364	18.3402	2.9091	416.205	20.4011	3.01559
Cka	Rep(Genotype)	36.1986			13.9068
Male	Error	143.396			113.183
Temperature = 25C	Total	179.595	13.4013	2.59535	127.09	11.2734	2.42245
Cka	Rep(Genotype)	37.6235			113.032
Male	Error	134.889			75.939
Temperature = 28C	Total	172.513	13.1344	2.57524	188.971	13.7467	2.6208
Doa	Rep(Genotype)	0			559.463
Female	Error	927.371			311.178
Temperature = 18C	Total	927.371	30.4528	3.41618	870.641	29.5066	3.38461
Doa	Rep(Genotype)	347.467			503.623
Female	Error	1012.4			660.735
Temperature = 25C	Total	1359.87	36.8764	3.60757	1164.36	34.1227	3.52996
Doa	Rep(Genotype)	83.2701			161.061
Female	Error	374.726			354.99
Temperature = 28C	Total	457.996	21.4008	3.06343	516.051	22.7168	3.1231
Doa	Rep(Genotype)	92.2615			248.001
Male	Error	406.928			321.228
Temperature = 18C	Total	499.189	22.3425	3.10649	569.229	23.8585	3.17214
Doa	Rep(Genotype)	50.1885			60.8544
Male	Error	153.387			193.644
Temperature = 25C	Total	203.575	14.268	2.65802	254.498	15.953	2.76965
Doa	Rep(Genotype)	0			87.0551
Male	Error	114.679			90.9813
Temperature = 28C	Total	114.679	10.7088	2.37107	178.036	13.343	2.59099
E23	Rep(Genotype)	671.865			410.784
Female	Error	1106.5			378.919
Temperature = 18C	Total	1778.36	42.1707	3.74172	789.703	28.1017	3.33583
E23	Rep(Genotype)	385.426			412.237
Female	Error	614.79			487.231
Temperature = 25C	Total	1000.22	31.6262	3.45399	899.469	29.9911	3.4009
E23	Rep(Genotype)	32.2842			0
Female	Error	368.29			377.714
Temperature = 28C	Total	400.574	20.0144	2.99645	377.714	19.4349	2.96707
E23	Rep(Genotype)	100.699			105.492
Male	Error	270.255			155.604
Temperature = 18C	Total	370.954	19.2602	2.95804	261.096	16.1585	2.78244
E23	Rep(Genotype)	98.1917			0
Male	Error	135.69			127.795
Temperature = 25C	Total	233.882	15.2932	2.72741	127.795	11.3046	2.42521
E23	Rep(Genotype)	27.7323			7.38064
Male	Error	54.4323			87.257
Temperature = 28C	Total	82.1645	9.06447	2.20436	94.6376	9.72819	2.27503
Eip75B	Rep(Genotype)	0			36.9353
Female	Error	806.533			2491.2
Temperature = 18C	Total	806.533	28.3995	3.34637	2528.14	50.2806	3.91762
Eip75B	Rep(Genotype)	646.745			111.093
Female	Error	1391.3			2697.8
Temperature = 25C	Total	2038.05	45.1447	3.80987	2808.89	52.999	3.97027
Eip75B	Rep(Genotype)	121.783			0
Female	Error	657.725			688.623
Temperature = 28C	Total	779.508	27.9197	3.32933	688.623	26.2416	3.26735
Eip75B	Rep(Genotype)	88.6209			4.73372
Male	Error	246.619			564.81
Temperature = 18C	Total	335.24	18.3096	2.90742	569.544	23.8651	3.17242
Eip75B	Rep(Genotype)	6.68681			1.12123
Male	Error	128.155			160.239
Temperature = 25C	Total	134.841	11.6121	2.45205	161.361	12.7028	2.54182
Eip75B	Rep(Genotype)	5.90391			1.26339
Male	Error	42.9458			161.146
Temperature = 28C	Total	48.8497	6.98926	1.94437	162.409	12.744	2.54506
olf413	Rep(Genotype)	794.547			389.788
Female	Error	659.466			435.656
Temperature = 18C	Total	1454.01	38.1315	3.64104	825.444	28.7305	3.35796
olf413	Rep(Genotype)	1099.1			515.293
Female	Error	504.577			840.712
Temperature = 25C	Total	1603.68	40.0459	3.69003	1356.01	36.824	3.60615
olf413	Rep(Genotype)	49.0657			27.4839
Female	Error	211.663			201.208
Temperature = 28C	Total	260.729	16.1471	2.78174	228.691	15.1225	2.71619
olf413	Rep(Genotype)	86.6647			32.1514
Male	Error	183.908			190.929
Temperature = 18C	Total	270.572	16.4491	2.80027	223.081	14.9359	2.70377
olf413	Rep(Genotype)	97.0516			121.002
Male	Error	234.051			284.977
Temperature = 25C	Total	331.102	18.1962	2.90121	405.98	20.1489	3.00315
olf413	Rep(Genotype)	129.151			173.35
Male	Error	137.054			182.762
Temperature = 28C	Total	266.205	16.3158	2.79213	356.112	18.8709	2.93762
PGRP-LA	Rep(Genotype)	28.7344			570.536
Female	Error	473.184			469.992
Temperature = 18C	Total	501.919	22.4035	3.10922	1040.53	32.2572	3.47374
PGRP-LA	Rep(Genotype)	0			268.135
Female	Error	646.47			472.159
Temperature = 25C	Total	646.47	25.4258	3.23576	740.294	27.2083	3.30352
PGRP-LA	Rep(Genotype)	19.9703			121.547
Female	Error	441.425			264.11
Temperature = 28C	Total	461.395	21.4801	3.06713	385.657	19.6381	2.97747
PGRP-LA	Rep(Genotype)	77.7124			50.1679
Male	Error	213.622			124.24
Temperature = 18C	Total	291.335	17.0685	2.83724	174.407	13.2063	2.5807
PGRP-LA	Rep(Genotype)	26.8179			46.5373
Male	Error	295.151			164.516
Temperature = 25C	Total	321.969	17.9435	2.88723	211.054	14.5277	2.67606
PGRP-LA	Rep(Genotype)	87.8939			161.859
Male	Error	201.509			185.409
Temperature = 28C	Total	289.403	17.0118	2.83391	347.268	18.6351	2.92505
PGRP-LC	Rep(Genotype)	623.522			683.055
Female	Error	263.833			443.752
Temperature = 18C	Total	887.355	29.7885	3.39412	1126.81	33.5679	3.51357
PGRP-LC	Rep(Genotype)	764.671			411.065
Female	Error	924.676			1045.7
Temperature = 25C	Total	1689.35	41.1017	3.71605	1456.77	38.1676	3.64199
PGRP-LC	Rep(Genotype)	383.866			172.145
Female	Error	349.943			381.235
Temperature = 28C	Total	733.809	27.0889	3.29912	553.38	23.524	3.15802
PGRP-LC	Rep(Genotype)	202.432			76.1858
Male	Error	505.115			397.216
Temperature = 18C	Total	707.547	26.5998	3.2809	473.402	21.7578	3.07997
PGRP-LC	Rep(Genotype)	123.837			22.8673
Male	Error	134.204			161.923
Temperature = 25C	Total	258.041	16.0637	2.77656	184.79	13.5937	2.60961
PGRP-LC	Rep(Genotype)	117.719			115.837
Male	Error	271.237			234.195
Temperature = 28C	Total	388.956	19.722	2.98173	350.032	18.7091	2.92901
Rdl	Rep(Genotype)	150.302			161.305
Female	Error	641.318			61.4995
Temperature = 18C	Total	791.619	28.1357	3.33704	222.804	14.9266	2.70315
Rdl	Rep(Genotype)	808.109			920.136
Female	Error	765.724			553.005
Temperature = 25C	Total	1573.83	39.6716	3.68063	1473.14	38.3815	3.64758
Rdl	Rep(Genotype)	70.3846			80.7743
Female	Error	254.734			224.672
Temperature = 28C	Total	325.119	18.031	2.89209	305.447	17.477	2.86089
Rdl	Rep(Genotype)	19.487			60.4765
Male	Error	303.603			166.264
Temperature = 18C	Total	323.09	17.9747	2.88897	226.741	15.0579	2.7119
Rdl	Rep(Genotype)	5.80716			40.4517
Male	Error	154.626			90.748
Temperature = 25C	Total	160.433	12.6662	2.53894	131.2	11.4542	2.43836
Rdl	Rep(Genotype)	11.8823			11.134
Male	Error	118.128			43.0481
Temperature = 28C	Total	130.01	11.4022	2.43381	54.1821	7.36085	1.99618
tou	Rep(Genotype)	101.174			583.662
Female	Error	917.455			945.098
Temperature = 18C	Total	1018.63	31.916	3.46311	1528.76	39.0994	3.66611
tou	Rep(Genotype)	136.992			0
Female	Error	972.053			1729.6
Temperature = 25C	Total	1109.05	33.3023	3.50563	1729.6	41.5885	3.72782
tou	Rep(Genotype)	0			95.4536
Female	Error	657.11			470.311
Temperature = 28C	Total	657.11	25.6342	3.24393	565.765	23.7858	3.16909
tou	Rep(Genotype)	50.6278			158.402
Male	Error	199.052			254.326
Temperature = 18C	Total	249.68	15.8013	2.76009	412.728	20.3157	3.01139
tou	Rep(Genotype)	0			22.7253
Male	Error	292.464			178.799
Temperature = 25C	Total	292.464	17.1016	2.83917	201.525	14.1959	2.65296
tou	Rep(Genotype)	12.0002			9.37885
Male	Error	94.5055			92.0646
Temperature = 28C	Total	106.506	10.3202	2.3341	101.443	10.0719	2.30975

## Sheet: B. bru3
Analysis	Source of Variation	df	SS	MS	F-value	P-value
bru-3	Sex	1	1.96724	1.96724	46.69	<0.0001
Full Model	Temperature	2	0.510011	0.255006	6.05	0.0152
Pooled Across	Genotype	1	0.0163037	0.0163037	0.39	0.5455
Temperature & Sex	Sex×Temperature	2	0.762994	0.381497	9.05	0.004
Temperature = 18C, 25C, & 28C	Sex×Genotype	1	0.0580262	0.0580262	1.38	0.2633
	Temperature×Genotype	2	0.0111767	0.00558837	0.13	0.877
	Sex×Temperature×Genotype	2	0.0255388	0.0127694	0.3	0.744
	Error	12	0.505577	0.0421314
bru-3	Temperature	2	0.450208	0.225104	2.86	0.1344
Females Pooled	Genotype	1	0.0679228	0.0679228	0.86	0.389
Across Temperature	Temperature×Genotype	2	0.0317156	0.0158578	0.2	0.823
Temperature = 18C, 25C, & 28C	Error	6	0.472741	0.0787901
bru-3	Temperature	2	0.822798	0.411399	75.17	<0.0001
Males Pooled	Genotype	1	0.00640713	0.00640713	1.17	0.3208
Across Temperature	Temperature×Genotype	2	0.00499992	0.00249996	0.46	0.6536
Temperature = 18C, 25C, & 28C	Error	6	0.0328362	0.00547269
bru-3	Sex	1	0.0215037	0.0215037	0.18	0.6918
Sex Pooled	Genotype	1	0.0103978	0.0103978	0.09	0.7816
Within Temperature	Sex×Genotype	1	0.0616686	0.0616686	0.52	0.5102
Temperature = 18C	Error	4	0.473048	0.118262
bru-3	Sex	1	1.8733	1.8733	254.05	<0.0001
Sex Pooled	Genotype	1	0.0169607	0.0169607	2.3	0.204
Within Temperature	Sex×Genotype	1	0.0213825	0.0213825	2.9	0.1638
Temperature = 25C	Error	4	0.0294945	0.00737362
bru-3	Sex	1	0.835435	0.835435	1101.42	<0.0001
Sex Pooled	Genotype	1	0.00012197	0.00012197	0.16	0.7089
Within Temperature	Sex×Genotype	1	0.00051383	0.00051383	0.68	0.4567
Temperature = 28C	Error	4	0.00303402	0.00075851
bru-3	Genotype	1	0.0613556	0.0613556	0.26	0.6594
Female	Error	2	0.467437	0.233718
Temperature = 18C
bru-3	Genotype	1	0.0382153	0.0382153	16.71	0.0549
Female	Error	2	0.00457294	0.00228647
Temperature = 25C
bru-3	Genotype	1	6.756e-05	6.756e-05	0.18	0.7092
Female	Error	2	0.00073116	0.00036558
Temperature = 28C
bru-3	Genotype	1	0.0107109	0.0107109	3.82	0.1899
Male	Error	2	0.00561175	0.00280588
Temperature = 18C
bru-3	Genotype	1	0.00012791	0.00012791	0.01	0.9285
Male	Error	2	0.0249215	0.0124608
Temperature = 25C
bru-3	Genotype	1	0.00056825	0.00056825	0.49	0.5551
Male	Error	2	0.00230286	0.00115143
Temperature = 28C

## Sheet: C. CG11828
Analysis	Source of Variation	df	SS	MS	F-value	P-value
CG11828	Sex	1	1.61098	1.61098	177.09	<0.0001
Full Model	Temperature	2	0.543407	0.271703	29.87	<0.0001
Pooled Across	Genotype	1	0.0369653	0.0369653	4.06	0.0668
Temperature & Sex	Sex×Temperature	2	0.542456	0.271228	29.81	<0.0001
Temperature = 18C, 25C, & 28C	Sex×Genotype	1	0.0115658	0.0115658	1.27	0.2816
	Temperature×Genotype	2	0.0149012	0.00745061	0.82	0.4641
	Sex×Temperature×Genotype	2	0.0709381	0.0354691	3.9	0.0496
	Error	12	0.109166	0.00909719
CG11828	Temperature	2	0.344636	0.172318	25.05	0.0012
Females Pooled	Genotype	1	0.0449425	0.0449425	6.53	0.0432
Across Temperature	Temperature×Genotype	2	0.0704774	0.0352387	5.12	0.0504
Temperature = 18C, 25C, & 28C	Error	6	0.0412814	0.00688023
CG11828	Temperature	2	0.741226	0.370613	32.76	0.0006
Males Pooled	Genotype	1	0.00358867	0.00358867	0.32	0.5937
Across Temperature	Temperature×Genotype	2	0.0153619	0.00768095	0.68	0.5423
Temperature = 18C, 25C, & 28C	Error	6	0.0678848	0.0113141
CG11828	Sex	1	0.0306914	0.0306914	2.44	0.193
Sex Pooled	Genotype	1	0.0346588	0.0346588	2.76	0.172
Within Temperature	Sex×Genotype	1	0.0766624	0.0766624	6.1	0.0689
Temperature = 18C	Error	4	0.0502383	0.0125596
CG11828	Sex	1	1.45593	1.45593	120.64	0.0004
Sex Pooled	Genotype	1	0.0169277	0.0169277	1.4	0.3018
Within Temperature	Sex×Genotype	1	0.00025079	0.00025079	0.02	0.8923
Temperature = 25C	Error	4	0.0482717	0.0120679
CG11828	Sex	1	0.666807	0.666807	250.3	<0.0001
Sex Pooled	Genotype	1	0.00028007	0.00028007	0.11	0.762
Within Temperature	Sex×Genotype	1	0.00559068	0.00559068	2.1	0.221
Temperature = 28C	Error	4	0.0106562	0.00266405
CG11828	Genotype	1	0.107207	0.107207	5.67	0.1403
Female	Error	2	0.0378431	0.0189215
Temperature = 18C
CG11828	Genotype	1	0.00652881	0.00652881	5.18	0.1506
Female	Error	2	0.00252001	0.00126001
Temperature = 25C
CG11828	Genotype	1	0.00168406	0.00168406	3.67	0.1956
Female	Error	2	0.00091829	0.00045914
Temperature = 28C
CG11828	Genotype	1	0.00411424	0.00411424	0.66	0.5008
Male	Error	2	0.0123952	0.0061976
Temperature = 18C
CG11828	Genotype	1	0.0106496	0.0106496	0.47	0.5655
Male	Error	2	0.0457517	0.0228759
Temperature = 25C
CG11828	Genotype	1	0.0041867	0.0041867	0.86	0.4517
Male	Error	2	0.00973793	0.00486897
Temperature = 28C

## Sheet: D. CG13921
Analysis	Source of Variation	df	SS	MS	F-value	P-value
CG13921	Sex	1	2.32586	2.32586	283.44	<0.0001
Full Model	Temperature	2	0.923744	0.461872	56.29	<0.0001
Pooled Across	Genotype	1	0.161921	0.161921	19.73	0.0008
Temperature & Sex	Sex×Temperature	2	0.520721	0.260361	31.73	<0.0001
Temperature = 18C, 25C, & 28C	Sex×Genotype	1	0.132043	0.132043	16.09	0.0017
	Temperature×Genotype	2	0.119334	0.0596671	7.27	0.0085
	Sex×Temperature×Genotype	2	0.0815306	0.0407653	4.97	0.0268
	Error	12	0.0984709	0.00820591
CG13921	Temperature	2	0.294167	0.147084	10.15	0.0119
Females Pooled	Genotype	1	0.293202	0.293202	20.23	0.0041
Across Temperature	Temperature×Genotype	2	0.111968	0.0559842	3.86	0.0835
Temperature = 18C, 25C, & 28C	Error	6	0.086943	0.0144905
CG13921	Temperature	2	1.1503	0.575149	299.35	<0.0001
Males Pooled	Genotype	1	0.00076114	0.00076114	0.4	0.5523
Across Temperature	Temperature×Genotype	2	0.0888965	0.0444482	23.13	0.0015
Temperature = 18C, 25C, & 28C	Error	6	0.011528	0.00192133
CG13921	Sex	1	0.0860889	0.0860889	4.72	0.0956
Sex Pooled	Genotype	1	0.183639	0.183639	10.07	0.0338
Within Temperature	Sex×Genotype	1	0.156104	0.156104	8.56	0.043
Temperature = 18C	Error	4	0.0729697	0.0182424
CG13921	Sex	1	1.48128	1.48128	849.31	<0.0001
Sex Pooled	Genotype	1	0.0959131	0.0959131	54.99	0.0018
Within Temperature	Sex×Genotype	1	2.895e-05	2.895e-05	0.02	0.9037
Temperature = 25C	Error	4	0.00697635	0.00174409
CG13921	Sex	1	1.27921	1.27921	276.21	<0.0001
Sex Pooled	Genotype	1	0.00170269	0.00170269	0.37	0.577
Within Temperature	Sex×Genotype	1	0.057441	0.057441	12.4	0.0244
Temperature = 28C	Error	4	0.0185249	0.00463123
CG13921	Genotype	1	0.339184	0.339184	9.85	0.0883
Female	Error	2	0.0688561	0.0344281
Temperature = 18C
CG13921	Genotype	1	0.0463047	0.0463047	18.6	0.0498
Female	Error	2	0.00498033	0.00249016
Temperature = 25C
CG13921	Genotype	1	0.0196822	0.0196822	3	0.2252
Female	Error	2	0.0131065	0.00655326
Temperature = 28C
CG13921	Genotype	1	0.00055884	0.00055884	0.27	0.6542
Male	Error	2	0.00411355	0.00205678
Temperature = 18C
CG13921	Genotype	1	0.0496373	0.0496373	49.74	0.0195
Male	Error	2	0.00199602	0.00099801
Temperature = 25C
CG13921	Genotype	1	0.0394614	0.0394614	14.57	0.0623
Male	Error	2	0.0054184	0.0027092
Temperature = 28C

## Sheet: E. CG42750
Analysis	Source of Variation	df	SS	MS	F-value	P-value
CG42750	Sex	1	2.16679	2.16679	347.03	<0.0001
Full Model	Temperature	2	0.729389	0.364695	58.41	<0.0001
Pooled Across	Genotype	1	0.0107556	0.0107556	1.72	0.2139
Temperature & Sex	Sex×Temperature	2	0.709051	0.354526	56.78	<0.0001
Temperature = 18C, 25C, & 28C	Sex×Genotype	1	0.0962891	0.0962891	15.42	0.002
	Temperature×Genotype	2	0.0630702	0.0315351	5.05	0.0256
	Sex×Temperature×Genotype	2	0.0179454	0.00897269	1.44	0.2757
	Error	12	0.0749254	0.00624378
CG42750	Temperature	2	0.433619	0.216809	20.91	0.002
Females Pooled	Genotype	1	0.0857038	0.0857038	8.26	0.0283
Across Temperature	Temperature×Genotype	2	0.0397332	0.0198666	1.92	0.2273
Temperature = 18C, 25C, & 28C	Error	6	0.0622266	0.0103711
CG42750	Temperature	2	1.00482	0.502411	237.38	<0.0001
Males Pooled	Genotype	1	0.0213409	0.0213409	10.08	0.0192
Across Temperature	Temperature×Genotype	2	0.0412824	0.0206412	9.75	0.013
Temperature = 18C, 25C, & 28C	Error	6	0.0126987	0.00211646
CG42750	Sex	1	0.0320424	0.0320424	3.1	0.1533
Sex Pooled	Genotype	1	0.0173451	0.0173451	1.68	0.2651
Within Temperature	Sex×Genotype	1	0.0787893	0.0787893	7.61	0.0509
Temperature = 18C	Error	4	0.0413997	0.0103499
CG42750	Sex	1	1.73088	1.73088	255.82	<0.0001
Sex Pooled	Genotype	1	0.0362124	0.0362124	5.35	0.0817
Within Temperature	Sex×Genotype	1	0.00868095	0.00868095	1.28	0.3206
Temperature = 25C	Error	4	0.0270644	0.0067661
CG42750	Sex	1	1.11292	1.11292	688.99	<0.0001
Sex Pooled	Genotype	1	0.0202683	0.0202683	12.55	0.024
Within Temperature	Sex×Genotype	1	0.0267643	0.0267643	16.57	0.0152
Temperature = 28C	Error	4	0.00646118	0.0016153
CG42750	Genotype	1	0.0850348	0.0850348	4.85	0.1585
Female	Error	2	0.0350582	0.0175291
Temperature = 18C
CG42750	Genotype	1	0.0401768	0.0401768	3.04	0.2233
Female	Error	2	0.0264255	0.0132128
Temperature = 25C
CG42750	Genotype	1	0.00022538	0.00022538	0.61	0.5175
Female	Error	2	0.00074287	0.00037143
Temperature = 28C
CG42750	Genotype	1	0.0110995	0.0110995	3.5	0.2023
Male	Error	2	0.00634156	0.00317078
Temperature = 18C
CG42750	Genotype	1	0.00471652	0.00471652	14.77	0.0615
Male	Error	2	0.00063887	0.00031943
Temperature = 25C
CG42750	Genotype	1	0.0468072	0.0468072	16.37	0.056
Male	Error	2	0.00571831	0.00285916
Temperature = 28C

## Sheet: F. CG9265
Analysis	Source of Variation	df	SS	MS	F-value	P-value
CG9265	Sex	1	0.94573	0.94573	32.53	<0.0001
Full Model	Temperature	2	0.185239	0.0926193	3.19	0.0777
Pooled Across	Genotype	1	0.00137161	0.00137161	0.05	0.8317
Temperature & Sex	Sex×Temperature	2	0.488095	0.244048	8.39	0.0052
Temperature = 18C, 25C, & 28C	Sex×Genotype	1	0.0358011	0.0358011	1.23	0.2889
	Temperature×Genotype	2	0.042299	0.0211495	0.73	0.5033
	Sex×Temperature×Genotype	2	0.0896224	0.0448112	1.54	0.2537
	Error	12	0.348908	0.0290757
CG9265	Temperature	2	0.282314	0.141157	3.14	0.1169
Females Pooled	Genotype	1	0.0255939	0.0255939	0.57	0.4794
Across Temperature	Temperature×Genotype	2	0.0085963	0.00429815	0.1	0.9103
Temperature = 18C, 25C, & 28C	Error	6	0.270107	0.0450178
CG9265	Temperature	2	0.39102	0.19551	14.89	0.0047
Males Pooled	Genotype	1	0.0115788	0.0115788	0.88	0.384
Across Temperature	Temperature×Genotype	2	0.123325	0.0616625	4.7	0.0593
Temperature = 18C, 25C, & 28C	Error	6	0.0788016	0.0131336
CG9265	Sex	1	0.00105508	0.00105508	0.04	0.8457
Sex Pooled	Genotype	1	0.0294515	0.0294515	1.2	0.3343
Within Temperature	Sex×Genotype	1	0.0180022	0.0180022	0.74	0.4395
Temperature = 18C	Error	4	0.0979187	0.0244797
CG9265	Sex	1	1.02179	1.02179	20.75	0.0104
Sex Pooled	Genotype	1	0.00012646	0.00012646	0	0.962
Within Temperature	Sex×Genotype	1	0.0447839	0.0447839	0.91	0.3942
Temperature = 25C	Error	4	0.196943	0.0492357
CG9265	Sex	1	0.410982	0.410982	30.42	0.0053
Sex Pooled	Genotype	1	0.0140927	0.0140927	1.04	0.3649
Within Temperature	Sex×Genotype	1	0.0626374	0.0626374	4.64	0.0976
Temperature = 28C	Error	4	0.0540467	0.0135117
CG9265	Genotype
Female	Error	1	0.00070095	0.00070095	0.04	0.8686
Temperature = 18C		2	0.0398743	0.0199372
CG9265	Genotype	1	0.0248349	0.0248349	0.25	0.6637
Female	Error	2	0.194795	0.0973977
Temperature = 25C
CG9265	Genotype	1	0.0086543	0.0086543	0.49	0.557
Female	Error	2	0.0354369	0.0177185
Temperature = 28C
CG9265	Genotype	1	0.0467527	0.0467527	1.61	0.3321
Male	Error	2	0.0580444	0.0290222
Temperature = 18C
CG9265	Genotype	1	0.0200754	0.0200754	18.7	0.0495
Male	Error	2	0.00214737	0.00107369
Temperature = 25C
CG9265	Genotype	1	0.0680758	0.0680758	7.32	0.1138
Male	Error	2	0.0186099	0.00930492
Temperature = 28C

## Sheet: G. Cht-2
Analysis	Source of Variation	df	SS	MS	F-value	P-value
Cht-2	Sex	1	2.01888	2.01888	242.76	<0.0001
Full Model	Temperature	2	0.467347	0.233673	28.1	<0.0001
Pooled Across	Genotype	1	0.0164064	0.0164064	1.97	0.1855
Temperature & Sex	Sex×Temperature	2	0.252504	0.126252	15.18	0.0005
Temperature = 18C, 25C, & 28C	Sex×Genotype	1	0.0671715	0.0671715	8.08	0.0148
	Temperature×Genotype	2	0.0901443	0.0450721	5.42	0.021
	Sex×Temperature×Genotype	2	0.686705	0.343352	41.29	<0.0001
	Error	12	0.0997984	0.00831653
Cht-2	Temperature	2	0.644302	0.322151	25.91	0.0011
Females Pooled	Genotype	1	0.00859194	0.00859194	0.69	0.4376
Across Temperature	Temperature×Genotype	2	0.26083	0.130415	10.49	0.011
Temperature = 18C, 25C, & 28C	Error	6	0.0746008	0.0124335
Cht-2	Temperature	2	0.0755488	0.0377744	8.99	0.0156
Males Pooled	Genotype	1	0.074986	0.074986	17.86	0.0055
Across Temperature	Temperature×Genotype	2	0.51602	0.25801	61.44	0.0001
Temperature = 18C, 25C, & 28C	Error	6	0.0251976	0.0041996
Cht-2	Sex	1	0.482358	0.482358	34.32	0.0042
Sex Pooled	Genotype	1	0.0655861	0.0655861	4.67	0.0969
Within Temperature	Sex×Genotype	1	0.633951	0.633951	45.11	0.0026
Temperature = 18C	Error	4	0.0562156	0.0140539
Cht-2	Sex	1	1.49194	1.49194	1103.18	<0.0001
Sex Pooled	Genotype	1	0.0253479	0.0253479	18.74	0.0124
Within Temperature	Sex×Genotype	1	1.01e-06	1.01e-06	0	0.9795
Temperature = 25C	Error	4	0.00540961	0.0013524
Cht-2	Sex	1	0.297082	0.297082	31.13	0.0051
Sex Pooled	Genotype	1	0.0156166	0.0156166	1.64	0.27
Within Temperature	Sex×Genotype	1	0.119924	0.119924	12.57	0.0239
Temperature = 28C	Error	4	0.0381731	0.00954328
Cht-2	Genotype	1	0.145861	0.145861	7.37	0.1131
Female	Error	2	0.0395851	0.0197925
Temperature = 18C
Cht-2	Genotype	1	0.0125143	0.0125143	5.31	0.1478
Female	Error	2	0.00471576	0.00235788
Temperature = 25C
Cht-2	Genotype	1	0.111046	0.111046	7.33	0.1136
Female	Error	2	0.0302999	0.01515
Temperature = 28C
Cht-2	Genotype	1	0.553677	0.553677	66.59	0.0147
Male	Error	2	0.0166306	0.00831528
Temperature = 18C
Cht-2	Genotype	1	0.0128347	0.0128347	37	0.026
Male	Error	2	0.00069384	0.00034692
Temperature = 25C
Cht-2	Genotype	1	0.0244944	0.0244944	6.22	0.1301
Male	Error	2	0.0078732	0.0039366
Temperature = 28C

## Sheet: H. Cka
Analysis	Source of Variation	df	SS	MS	F-value	P-value
Cka	Sex	1	2.11376	2.11376	283.93	<0.0001
Full Model	Temperature	2	0.385441	0.19272	25.89	<0.0001
Pooled Across	Genotype	1	0.0008722	0.0008722	0.12	0.7381
Temperature & Sex	Sex×Temperature	2	0.642682	0.321341	43.16	<0.0001
Temperature = 18C, 25C, & 28C	Sex×Genotype	1	0.0853687	0.0853687	11.47	0.0054
	Temperature×Genotype	2	0.00302704	0.00151352	0.2	0.8188
	Sex×Temperature×Genotype	2	0.0898834	0.0449417	6.04	0.0153
	Error	12	0.0893355	0.00744462
v
Cka	Temperature	2	0.363864	0.181932	17.62	0.0031
Females Pooled	Genotype	1	0.0344915	0.0344915	3.34	0.1174
Across Temperature	Temperature×Genotype	2	0.0513076	0.0256538	2.48	0.1636
Temperature = 18C, 25C, & 28C	Error	6	0.0619483	0.0103247
v
Cka	Temperature	2	0.664259	0.33213	72.76	<0.0001
Males Pooled	Genotype	1	0.0517494	0.0517494	11.34	0.0151
Across Temperature	Temperature×Genotype	2	0.0416029	0.0208014	4.56	0.0626
Temperature = 18C, 25C, & 28C	Error	6	0.0273872	0.00456454
v
Cka	Sex	1	0.0737471	0.0737471	6.73	0.0604
Sex Pooled	Genotype	1	0.00030882	0.00030882	0.03	0.8748
Within Temperature	Sex×Genotype	1	0.139319	0.139319	12.71	0.0235
Temperature = 18C	Error	4	0.0438471	0.0109618
v
Cka	Sex	1	1.97486	1.97486	190.1	0.0002
Sex Pooled	Genotype	1	0.00349871	0.00349871	0.34	0.5928
Within Temperature	Sex×Genotype	1	0.0334306	0.0334306	3.22	0.1473
Temperature = 25C	Error	4	0.0415535	0.0103884
v
Cka	Sex	1	0.707832	0.707832	719.55	<0.0001
Sex Pooled	Genotype	1	9.17e-05	9.17e-05	0.09	0.7753
Within Temperature	Sex×Genotype	1	0.00250257	0.00250257	2.54	0.1859
Temperature = 28C	Error	4	0.00393485	0.00098371
v
Cka	Genotype	1	0.0763732	0.0763732	4.36	0.1721
Female	Error	2	0.0350396	0.0175198
Temperature = 18C
v
Cka	Genotype	1	0.00764967	0.00764967	0.59	0.5236
Female	Error	2	0.026059	0.0130295
Temperature = 25C
v
Cka	Genotype	1	0.00177619	0.00177619	4.18	0.1776
Female	Error	2	0.00084967	0.00042483
Temperature = 28C
v
Cka	Genotype	1	0.0632545	0.0632545	14.36	0.0631
Male	Error	2	0.00880756	0.00440378
Temperature = 18C
v
Cka	Genotype	1	0.0292797	0.0292797	3.78	0.1913
Male	Error	2	0.0154945	0.00774724
Temperature = 25C
v
Cka	Genotype	1	0.00081808	0.00081808	0.53	0.5422
Male	Error	2	0.00308518	0.00154259
Temperature = 28C
v

## Sheet: I. Doa
Analysis	Source of Variation	df	SS	MS	F-value	P-value
Doa	Sex	1	1.65483	1.65483	254.21	<0.0001
Full Model	Temperature	2	0.65232	0.32616	50.1	<0.0001
Pooled Across	Genotype	1	0.00037251	0.00037251	0.06	0.815
Temperature & Sex	Sex×Temperature	2	0.613053	0.306526	47.09	<0.0001
Temperature = 18C, 25C, & 28C	Sex×Genotype	1	0.0155514	0.0155514	2.39	0.1482
	Temperature×Genotype	2	0.0372091	0.0186046	2.86	0.0966
	Sex×Temperature×Genotype	2	0.0400957	0.0200478	3.08	0.0833
	Error	12	0.078117	0.00650975
Doa	Temperature	2	0.353609	0.176804	26.64	0.001
Females Pooled	Genotype	1	0.0103688	0.0103688	1.56	0.2578
Across Temperature	Temperature×Genotype	2	0.0683497	0.0341749	5.15	0.0499
Temperature = 18C, 25C, & 28C	Error	6	0.0398172	0.0066362
Doa	Temperature	2	0.911765	0.455882	71.42	<0.0001
Males Pooled	Genotype	1	0.00555508	0.00555508	0.87	0.3869
Across Temperature	Temperature×Genotype	2	0.0089551	0.00447755	0.7	0.5324
Temperature = 18C, 25C, & 28C	Error	6	0.0382998	0.0063833
Doa	Sex	1	0.0178932	0.0178932	1.81	0.2494
Sex Pooled	Genotype	1	0.0169139	0.0169139	1.71	0.2607
Within Temperature	Sex×Genotype	1	0.0554394	0.0554394	5.62	0.0768
Temperature = 18C	Error	4	0.0394806	0.00987014
Doa	Sex	1	1.47807	1.47807	595.26	<0.0001
Sex Pooled	Genotype	1	0.00169166	0.00169166	0.68	0.4555
Within Temperature	Sex×Genotype	1	4.487e-05	4.487e-05	0.02	0.8996
Temperature = 25C	Error	4	0.00993223	0.00248306
Doa	Sex	1	0.771924	0.771924	107.57	0.0005
Sex Pooled	Genotype	1	0.0189761	0.0189761	2.64	0.1792
Within Temperature	Sex×Genotype	1	0.00016285	0.00016285	0.02	0.8875
Temperature = 28C	Error	4	0.0287042	0.00717605
Doa	Genotype	1	0.0667984	0.0667984	3.91	0.1867
Female	Error	2	0.0341885	0.0170942
Temperature = 18C
Doa	Genotype	1	0.00059275	0.00059275	0.38	0.6023
Female	Error	2	0.00315535	0.00157768
Temperature = 25C
Doa	Genotype	1	0.0113274	0.0113274	9.16	0.094
Female	Error	2	0.00247339	0.00123669
Temperature = 28C
Doa	Genotype	1	0.00555482	0.00555482	2.1	0.2844
Male	Error	2	0.00529211	0.00264606
Temperature = 18C
Doa	Genotype	1	0.00114378	0.00114378	0.34	0.62
Male	Error	2	0.00677688	0.00338844
Temperature = 25C
Doa	Genotype	1	0.00781157	0.00781157	0.6	0.521
Male	Error	2	0.0262308	0.0131154
Temperature = 28C

## Sheet: J. E23
Analysis	Source of Variation	df	SS	MS	F-value	P-value
E23	Sex	1	2.26261	2.26261	144.38	<0.0001
Full Model	Temperature	2	0.827934	0.413967	26.42	<0.0001
Pooled Across	Genotype	1	0.0852296	0.0852296	5.44	0.0379
Temperature & Sex	Sex×Temperature	2	0.328581	0.16429	10.48	0.0023
Temperature = 18C, 25C, & 28C	Sex×Genotype	1	0.117306	0.117306	7.49	0.0181
	Temperature×Genotype	2	0.0905005	0.0452503	2.89	0.0947
	Sex×Temperature×Genotype	2	0.163156	0.0815782	5.21	0.0236
	Error	12	0.188049	0.0156707
E23	Temperature	2	0.319592	0.159796	8.07	0.0199
Females Pooled	Genotype	1	0.00127807	0.00127807	0.06	0.8079
Across Temperature	Temperature×Genotype	2	0.21738	0.10869	5.49	0.0441
Temperature = 18C, 25C, & 28C	Error	6	0.118744	0.0197906
E23	Temperature	2	0.836924	0.418462	36.23	0.0004
Males Pooled	Genotype	1	0.201257	0.201257	17.42	0.0059
Across Temperature	Temperature×Genotype	2	0.0362771	0.0181385	1.57	0.2828
Temperature = 18C, 25C, & 28C	Error	6	0.0693052	0.0115509
E23	Sex	1	0.177983	0.177983	5.29	0.083
Sex Pooled	Genotype	1	0.00141664	0.00141664	0.04	0.8475
Within Temperature	Sex×Genotype	1	0.274126	0.274126	8.15	0.0462
Temperature = 18C	Error	4	0.13462	0.033655
E23	Sex	1	1.47154	1.47154	123.24	0.0004
Sex Pooled	Genotype	1	0.0243494	0.0243494	2.04	0.2265
Within Temperature	Sex×Genotype	1	8.811e-05	8.811e-05	0.01	0.9357
Temperature = 25C	Error	4	0.04776	0.01194
E23	Sex	1	0.941668	0.941668	664.48	<0.0001
Sex Pooled	Genotype	1	0.149964	0.149964	105.82	0.0005
Within Temperature	Sex×Genotype	1	0.00624769	0.00624769	4.41	0.1037
Temperature = 28C	Error	4	0.00566862	0.00141716
E23	Genotype	1	0.157478	0.157478	2.71	0.2413
Female	Error	2	0.116066	0.0580332
Temperature = 18C
E23	Genotype	1	0.0136835	0.0136835	17.62	0.0523
Female	Error	2	0.00155276	0.00077638
Temperature = 25C
E23	Genotype	1	0.0474966	0.0474966	84.47	0.0116
Female	Error	2	0.00112456	0.00056228
Temperature = 28C
E23	Genotype	1	0.118065	0.118065	12.73	0.0704
Male	Error	2	0.0185539	0.00927692
Temperature = 18C
E23	Genotype	1	0.010754	0.010754	0.47	0.5655
Male	Error	2	0.0462073	0.0231036
Temperature = 25C
E23	Genotype	1	0.108715	0.108715	47.85	0.0203
Male	Error	2	0.00454406	0.00227203
Temperature = 28C

[truncated: 7 more sheets: K. Eip75B, L. olf413, M. PGRP-LA, N. PGRP-LC, O. Rdl, P. tou, Q. P value summary]
